# Supplementary material for: Metabolic profiling of femoral muscle from rats at different periods of time after death
Source: PLoS One. 2018 Sep 14;13(9):e0203920. doi: 10.1371/journal.pone.0203920 (PMC6138414; doi:10.1371/journal.pone.0203920)
Supplement: S1 Table — (CSV) [file pone.0203920.s001.csv]

	15404	17220	1992	24671	12470	3914	2456	21253	27958	24995	18970	27996	3	17889	4107	21518	26803	14283	2467	11336	495	11045	3091	14701	18977	9515	9273	24742	19409	14941	21943	23449	17299	899	3908	1093	13814	7903	7304	1306	28262	19917	23898	422	6381	235	19442	2989	21687
name	M533T431	M329T431	M337T389	M451T432	M235T381	M506T388	M342T382	M411T431	M615T431	M587T431_1	M607T431_1	M628T431_1	M144T381	M330T420	M369T630	M324T380_1	M845T431_1	M367T262	M266T391	M467T445	M455T671	M245T142	M899T388_2	M640T431_1	M471T656	M374T48_2	M360T627	M689T431_1	M373T656	M543T781	M237T374_1	M283T405	M493T431	M128T275	M295T385	M203T198	M362T381	M464T386	M364T392	M874T283	M313T441	M275T517	M233T553	M88T385_2	M307T190	M390T199	M317T380	M187T191	M249T200
p15585.1.3D.1..AMIDE.NEG.....p15585.1.3D.1.	70353.289	178805.5559	88106.43571	45634.85614	139914.276	53454.31094	58831.62245	599446.5043	121656.3253	35698.39148	23748.71587	53778.94683	71660.279	4494.354136	1938.049478	36398.99305	104035.7459	228162.5432	92520.66778	11085.96812	27335.98362	65355.37736	52155.41877	23667.19367	14386.40519	91255.73114	29680.266	25860.177	48138.91343	8699.001081	64284.36423	129101.8126	511991.5575	7811699.163	41311.67614	2754551.37	7078.4	24508.81448	84346.69479	408536.0709	1481246.611	871756.7375	898766.8789	3231745.808	36773.5755	18111.0397	31131.13659	966895.7815	499885.9691
p15585.1.3D.2..AMIDE.NEG.p15585.1.3D.2.	68716.06585	179564.67	92605.72	49702.17217	97130.15623	55977.94235	43270.88319	596473.4976	122766.7049	39179.95632	26346.28291	57600.26741	65529.78755	3152.21832	9001.84469	38583.28765	104776.0867	299043.9677	102744.0841	9337.586952	15283.39813	27605.3378	45492.32354	26406.89858	7005.942842	85346.56038	16673.23376	24247.23908	22926.74091	7975.44184	69083.76873	45485.16347	498741.7554	3607934.444	36478.311	2792971.575	4404.860476	21141.08235	93532.26372	187475.0803	955994.4809	795018.7483	178591.0284	2666469.404	28184.79322	16821.13364	7068.413652	976843.475	396892.86
p15585.1.3D.3..AMIDE.NEG.p15585.1.3D.3.	116832.6217	329016.1135	78058.11	93332.046	40475.60809	45724.19438	115901.6987	532828.4846	107293.9716	29577.42883	20796.95131	43901.6755	83168.2145	22786.48736	14255.59585	37120.45837	73303.59752	2870.640625	101093.3753	4993.373684	13226.26243	75360.688	15975.48873	23181.10127	7578.237333	51980.45536	32147.78891	19732.33509	24632.35209	6883.284545	74727.8004	25061.05017	417328.7801	4798616.472	41484.87	3875391.775	2998.3948	23238.04261	105756.9454	163027.8763	1119700.077	855312.6612	114427.7082	3145614.946	31692.2687	27295.61388	11413.09275	1088072.823	499865.5156
p15585.1.3D.4..AMIDE.NEG.p15585.1.3D.4.	118076.3972	308212.673	88446.3673	87994.59546	90306.46337	55190.26133	42077.664	586306.9076	113143.4569	36240.19696	22303.905	51368.15696	62007.05817	3979.393852	7991.966769	38387.11313	100171.8887	233885.8139	97330.57279	9318.421882	29879.32168	33130.59588	57985.48718	26157.87942	16786.05333	99371.2575	18060.82975	23438.402	57302.028	9748.467419	69312.59559	256572.0342	477719.5213	3836189.184	38116.79959	2214869.377	4038.559	22546.27838	86039.6389	353662.4808	850648.8087	729148.1574	291703.3388	2974034.337	31783.89676	15012.8909	54919.2347	1222142.551	370182.0906
p15585.1.3D.5..AMIDE.NEG.p15585.1.3D.5.	122653.4213	190378.176	98470.34305	43567.06833	68275.51004	60421.36962	33525.61528	646470.813	128940.7632	41970.84793	26476.09104	61143.78171	59114.12	2707.486333	15909.46933	38633.14839	120492.0052	369053.9061	118357.9342	9797.417143	23576.84349	23607.63863	34292.10857	25841.72638	10399.84833	86494.8055	30892.93814	26635.90776	38324.13932	9207.4708	71599.55259	107567.6316	567819.2996	3349950.577	34971.56982	2448720.95	2989.682421	20115.89738	107029.8893	355284.7126	884045.901	660533.58	665403.228	2502777.086	28379.44193	14975.27735	33405.05739	1086753.106	421054.427
p15585.1.3D.6..AMIDE.NEG.p15585.1.3D.6.	70443.17259	166678.1896	85529.613	85658.11961	60223.5414	55731.09778	51819.02242	604047.713	117073.4561	36738.959	23771.23132	56487.09554	66744.90345	5092.0688	14678.301	36261.26064	105542.0545	289766.9429	92180.33042	8272.632286	16627.71084	20903.94196	38765.17955	24054.45	8242.383842	83842.69231	20532.80756	23606.81032	29752.961	8550.874762	69404.55323	93166.69195	505379.814	3453204.363	38329.22638	2699521.87	3445.035882	22316.60776	85807.227	306834.7085	791552.8579	797463.8471	259997.4625	2820890.645	26523.11492	18439.84823	19409.86683	867378.6487	245553.132
p15585.1.4D.1..AMIDE.NEG.p15585.1.4D.1.	119556.4541	179729.2497	84664.84139	85789.91318	42122.49344	53778.77067	64768.66395	623234.4792	128023.783	38744.1663	26672.36917	59113.816	72399.60357	4583.242222	5418.097714	38592.37467	112127.5003	263076.6542	94217.52738	1213.715623	12620.01251	32797.41242	43840.37789	26040.68243	8488.564579	95720.67844	33117.693	26183.67375	30037.07127	8854.133	72737.07955	6589.886818	527066.5535	4665798.833	45439.61578	2957323.156	2562.859538	27181.29483	79150.6003	327877.9044	931404.861	1365150.614	205457.2668	3259897.747	31822.93536	19617.02135	1987.7945	1317678.211	403200.9846
p15585.1.4D.2..AMIDE.NEG.p15585.1.4D.2.	65651.45737	156684.1515	70429.52322	45228.28188	25686.15184	44349.70667	100279.9789	582758.9043	116719.2768	36271.13578	25665.67522	53965.02739	79182.515	9377.500826	36275.03506	34982.25246	94339.8245	211430.8883	76506.73481	5588.386957	14662.68065	20799.69493	37222.22033	24036.78518	6596.765579	94980.86725	14669.59524	21885.48964	22884.27391	8263.335385	65644.2885	78794.21914	486609.9523	3895963.747	45885.02737	2337368.748	2194.703526	25149.35894	68883.21822	208369.022	601741.4343	565626.1555	189957.2354	3536865.99	30092.85188	19304.79718	16881.23287	1067072.829	230194.158
p15585.1.4D.3..AMIDE.NEG.p15585.1.4D.3.	100451.1162	273779.4568	68589.50769	75512.64162	65017.809	44892.99408	87717.94386	512176.0959	104489.0617	31033.79141	19958.78677	43522.79232	77770.94121	5357.509458	13735.38286	35212.40888	79061.48416	270357.401	73392.31301	9954.261739	19775.78286	82365.94188	59422.25667	20107.90185	8124.982056	47995.60333	27084.99163	19886.64229	25702.845	9441.389171	63237.26988	62009.4045	420519.8084	6312071.533	48968.18004	3136146.902	4603.281	27337.87267	62961.14176	344099.993	1092673.198	833900.8672	216068.2729	3699495.21	37493.31024	20049.1848	6686.649391	1268156.461	410355.4075
p15585.1.4D.4..AMIDE.NEG.p15585.1.4D.4.	112576.2157	176461.3146	75437.56275	47956.34306	92806.83982	47724.1007	98818.06089	562577.0566	116502.1879	34074.34912	22893.34617	48945.51272	77977.30304	26673.052	9541.444846	32815.53067	92328.99288	289651.8149	73641.54431	6226.522294	17995.39958	36582.54863	41472.67017	22066.774	15491.92275	67997.09769	50748.54706	21808.1653	55829.3563	11039.175	64909.25695	66458.13568	480244.4305	5703665.896	46433.87589	4518419.761	5648.77125	27535.93374	63099.00167	302352.7342	1159478.464	973406.646	535410.039	3617990.444	31259.75274	24424.64635	15082.00909	1279678.038	303307.5294
p15585.1.4D.5..AMIDE.NEG.p15585.1.4D.5.	116576.9876	190635.722	82140.73888	52618.96588	60628.80091	50948.79188	73564.10257	604306.1273	120117.3278	35996.84304	23139.051	48798.70962	71013.88192	11235.91673	3284.193115	35250.1	98506.17233	308627.0029	88824.70512	4501.706556	14143.72047	34675.56218	38486.06135	23140.99476	9296.61265	89249.0325	43640.21071	22702.73314	33586.60459	9240.478044	63203.20045	49124.25505	510303.817	4281642.461	41280.48741	3432803.086	3077.7675	24670.51239	75485.19023	262073.9874	880249.4213	989067.7919	301786.2105	3380642.237	26629.083	22308.49565	9782.943261	1144466.903	406132.7445
p15585.1.4D.6..AMIDE.NEG.p15585.1.4D.6.	126160.7574	175462.2767	84485.658	51309.0585	67732.7379	51081.87679	101572.2762	608192.361	122692.109	35888.95221	26184.75391	52510.01942	84452.79428	23077.15733	6275.893	37654.22062	98974.02854	9152.8724	107916.4858	4663.35075	9998.262383	32822.18288	17668.19111	27110.93668	8170.827895	49603.98442	48912.4505	25409.33081	26403.36005	6531.30773	78229.864	21965.508	499173.2017	3807280.767	48783.62289	3740796.808	5186.110947	27004.15059	109565.7004	206541.0151	818304.4249	934507.1005	88279.24447	3239609.155	24559.99379	26132.07252	8772.026875	803635.1767	679065.1636
p15585.1.5D.1..AMIDE.NEG.p15585.1.5D.1.	104624.5158	279118.842	65507.48613	78672.61432	82783.51327	43645.29874	134261.2127	530469.192	105938.2	31725.3996	19702.05046	40430.79658	80901.02572	15979.99722	26962.58957	29526.40688	80514.6038	177705.4681	65514.32448	5002.71635	15389.09027	38645.506	27425.07423	21061.81996	7094.808316	57487.42857	30974.72272	17895.98465	24556.11136	8595.027349	61655.22041	82996.8165	444232.5766	6765200.758	47395.66016	4268890.64	5629.255929	26580.2865	56165.97014	114895.7277	690504.4588	966861.0782	356168.582	3792522.814	30728.11223	22077.46567	21057.56195	898733.304	221373.1174
p15585.1.5D.2..AMIDE.NEG.p15585.1.5D.2.	69702.64347	164366.6992	73006.04661	51767.05106	55088.96467	44302.91478	98275.64	583889.3677	115881.1681	36223.34345	23445.39413	52006.53912	75990.2975	10179.09588	15530.38933	34223.93933	106704.7892	290724.14	80148.94111	1109.259826	11086.65621	23763.88163	29048.88304	23054.69354	7704.345105	73593.25278	42226.40625	24077.09169	24979.61386	8389.303	66282.21696	2546.616096	500320.7978	5604297.894	45106.99559	3428712.825	3665.701286	26507.17043	70790.8865	265339.6399	970614.2281	1492541.301	262554.0206	3475723.534	28346.62089	23019.3414	3512.335738	1138949.567	296200.5432
p15585.1.5D.3..AMIDE.NEG.p15585.1.5D.3.	110456.4031	297214.2863	63336.1113	86730.94164	47512.45557	39913.41568	181285.2717	493932.3262	99903.028	23217.13333	19372.1879	32175.13486	83632.87723	211992.1704	4114.892036	27323.67824	60442.28396	46154.24697	76520.12059	2349.352875	4306.856083	16905.6258	28258.9224	19415.85817	9942.73975	41603.54738	112725.4414	16090.12222	32183.81711	6331.388493	58165.89822	7171.935667	373175.5274	7408954.51	43425.45188	6918481.514	4431.459571	25534.392	74532.56055	193602.8208	1621186.752	101021.796	179271.6384	4643216.406	27938.42184	30070.21846	2448.027563	1009212.554	87008.97726
p15585.1.5D.4..AMIDE.NEG.p15585.1.5D.4.	114870.5039	319723.3944	67703.015	91137.87457	27907.0457	39869.80626	139765.8261	586317.3708	114946.8648	32338.642	23430.34945	44537.617	84868.9884	29429.4143	2618.979991	32943.2545	86490.42867	163583.8311	76456.94696	1661.821636	5870.395915	22120.36788	16485.76942	21397.519	8097.313684	91019.43857	27826.81083	19256.789	28396.6595	7649.464216	59712.96962	16567.47556	478901.7244	6099277.856	46855.63184	3512217.895	2277.22825	28982.049	65754.512	220873.6065	718763.6068	878237.8299	348730.4749	3865786.962	25263.27762	26029.98044	7822.6145	1048988.637	232266.758
p15585.1.5D.5..AMIDE.NEG.p15585.1.5D.5.	106237.911	300242.3075	69055.26862	82727.88716	82033.95113	45256.91126	119921.0755	556824.9278	103609.1503	28390.90352	19100.02613	41592.13131	73055.44858	10663.7533	34241.76043	29649.74788	79644.32095	179882.8947	77841.22228	4301.576471	14323.36179	62180.88265	41511.34813	19025.51607	9389.52	120736.7167	30547.43824	17843.28012	33973.6775	7685.488923	60154.58309	51344.79414	453337.7312	5528488.17	42154.30144	3354470.338	5259.948167	24137.6478	66614.26754	172895.7394	953033.616	1318777.021	249247.7304	4038185.509	29058.89909	21941.24813	14154.78232	1042213.203	323780.3958
p15585.1.5D.6..AMIDE.NEG.p15585.1.5D.6.	112234.3447	296023.9484	67959.44867	85634.553	58925.55514	40901.31818	140091.2753	562837.932	108949.4711	34187.59111	20135.586	46017.83631	81536.42877	67036.50683	10058.3703	31357.81892	87247.116	217301.3633	71969.30988	922.4626465	7612.617458	36873.99072	26993.00858	22667.92704	9499.523222	59062.56	77013.70555	20715.05526	32496.92759	7980.016275	62323.95938	4143.240417	460552.3876	6080983.288	45175.43022	4909170.93	4525.8094	26385.1303	60978.60964	291224.8307	1021299.149	778237.111	570122.9113	4007672.568	25404.80292	27698.88585	5029.999808	798168.9609	164024.8381
p15585.1.6D.1..AMIDE.NEG.p15585.1.6D.1.	120184.3277	171144.5075	67686.62482	48934.49913	80329.662	38652.84458	151912.244	591041.6486	116529.1567	35501.823	25722.8916	51381.61956	90684.024	12379.40687	4041.0665	32614.3565	100696.1236	254986.1262	70813.11144	1142.415333	6597.59375	21342.94938	20377.25653	23145.942	5895.156111	53387.245	32395.43886	23442.08815	18402.59143	9533.141333	68107.55604	3251.700592	492539.5865	7512243.626	49617.41995	4677709.812	5693.122313	28611.01886	61536.30091	225883.8637	942556.2103	175682.0507	264234.6429	3781582.276	31507.85115	26792.05564	4949.578049	1155026.109	156663.9208
p15585.1.6D.2..AMIDE.NEG.p15585.1.6D.2.	107075.682	292041.6176	64750.58355	85033.0759	60982.49183	37948.17735	150074.3753	523985.514	106291.3172	29106.6615	22193.79867	41651.49443	85981.94512	12330.77604	35986.97719	31726.04121	74956.82458	192245.4696	62540.36976	652.5826619	13768.17072	31374.93725	32640.15694	21056.413	3640.582571	55722.195	50503.84841	17806.9185	11358.94314	9285.6141	67140.1305	2598.914063	416009.4761	8146237.619	49514.114	5306269.317	4680.2682	26251.07995	53508.03368	307641.5944	969793.1478	85759.03029	205855.023	4181490.523	29627.28704	29978.81221	5893.728984	1357279.434	203571.1196
p15585.1.6D.3..AMIDE.NEG.p15585.1.6D.3.	99090.642	288851.1294	48138.2157	80621.31536	44651.65536	29590.74118	278794.9112	485649.3842	90244.76533	20548.05984	16000.36853	28313.937	87953.65154	61278.58715	3664.9225	25133.98171	54957.21282	38234.0348	54109.49046	1120.948932	3167.906045	24259.67205	15950.49005	15816.11768	5532.114933	91434.91382	76424.34818	13092.61504	17621.6265	7851.721784	49306.22775	5971.566316	383011.2721	13400367.39	42633.435	6327666.625	4167.497842	25493.69412	46390.86405	159977.3314	701864.7215	245151.1498	332479.6992	5407637.617	22344.91537	34914.82664	7087.283245	714182.7718	135952.5877
p15585.1.6D.4..AMIDE.NEG.p15585.1.6D.4.	109786.3259	281419.3285	68938.116	80181.175	47130.20086	39784.91963	122308.494	524180.2121	115862.2335	33050.45132	24450.63282	43140.56868	87111.27416	25447.15129	9034.551556	28602.05941	79726.94848	282246.324	65955.69826	1086.11891	7108.12912	49973.97005	40654.18026	23361.59313	5175.835611	42711.53462	76609.53409	21242.13986	18134.8123	9308.027639	56301.864	4182.379272	428493.8933	9892994.544	58222.31936	4258442.645	3938.20635	32663.99935	58946.99508	385826.1505	1626222.315	743533.3004	292958.9179	4717114.724	21719.26068	25566.32656	7594.499831	1069808.341	483733.0207
p15585.1.6D.5..AMIDE.NEG.p15585.1.6D.5.	101804.4003	284847.0828	60414.74714	80230.64255	42701.31505	37519.486	163692.9933	527531.3296	102518.7369	25952.72292	20773.59807	37910.05304	80361.09588	16359.5673	17231.06457	29800.57168	73227.03681	200816.1524	59322.20992	5654.070625	12548.36047	50100.58891	25138.41171	18721.741	9811.647158	65587.291	37324.51537	13652.8535	34052.86105	6937.838222	59526.2895	121023.294	426139.1041	7419015.417	45126.83952	2953645.046	3786.673882	25414.16135	52345.77413	58812.11832	722423.3216	769039.8715	508493.3086	4365354.993	33051.04526	19542.95664	35745.26236	875706.2031	195239.133
p15585.1.6D.6..AMIDE.NEG.p15585.1.6D.6.	75107.23165	213626.5943	5494.025375	62738.2335	104579.3751	1628.264276	307579.012	593761.4752	113548.4378	28476.45624	20474.75656	45347.29181	108023.1276	32867.94289	6965.366133	27961.80419	70132.64426	2376.4359	33644.23816	539.49	5915.639333	42994.79569	2814.845	23229.12785	6634.005	71584.27477	216475.2643	17390.85611	21935.31952	7940.796861	67191.712	7413.262503	473027.9781	5335463.484	16227.5879	6282063.704	9343.720895	3945.566278	42927.2532	297262.1616	801742.2561	722391.8524	154455.4206	4340945.387	18798.10787	38768.64167	4682.438971	681467.955	490944.855
p15585.1.7D.1..AMIDE.NEG.p15585.1.7D.1.	107242.0142	155646.9376	58302.741	43786.02943	60965.94514	33751.82604	134474.0115	535156.6537	111549.2469	32095.5036	24210.79945	46185.04172	83389.92991	290834.7281	4126.464402	23436.59442	87467.90346	5289.647917	53372.34648	1255.348672	5384.956696	24201.93233	26643.37765	23259.98426	11010.9015	52046.23378	134573.2137	21981.87063	37102.76924	9954.732244	47827.36686	5885.505818	431164.8909	9670426.55	51856.74816	9109673.655	5435.363304	29648.28687	42252.27408	298090.0375	1328457.16	205310.2822	626838.4783	4664566.857	1691.835488	42510.10573	1919.180211	189274.3157	329371.4483
p15585.1.7D.2..AMIDE.NEG.p15585.1.7D.2.	114185.4985	190657.0479	64137.80725	58939.12421	57149.8513	38842.75518	179115.2116	580034.364	114154.2623	31466.647	21764.38732	47734.62304	89834.40944	7503.753654	2441.4125	31776.45713	85216.92227	158728.847	71382.27136	1015.660807	6911.864846	23623.75814	27092.857	23760.03654	4464.756947	51872.52	55300.123	20305.42465	13844.2599	9929.087289	71595.67306	4278.890781	470995.6781	9258036.011	49695.52314	6026039.636	4729.444737	28117.62545	65026.773	270885.8223	911571.5883	173051.0592	129919.0456	4219109.577	26752.67181	33515.48083	4457.130166	1243867.856	220799.1102
p15585.1.7D.3..AMIDE.NEG.p15585.1.7D.3.	112892.6587	295781.7467	60985.24467	83526.386	62021.89065	39316.33148	201098.2017	564784.0834	109209.8619	30550.76165	20564.4235	41761.76668	89117.147	92650.4055	3811.811	28167.10713	83260.25783	150210.4943	80773.17456	1558.204706	3390.167	15432.42228	23763.10689	22611.454	6337.884647	47681.42036	78737.14286	19678.37779	20615.03675	9985.813406	65236.17994	5198.424571	448331.1709	10754341.68	49201.383	6835743.571	5191.828217	29338.89573	80032.48875	269878.1024	1577271.822	178421.12	257866.1363	4902752.467	24759.03857	29931.44608	9098.818445	928931.555	186020.72
p15585.1.7D.4..AMIDE.NEG.p15585.1.7D.4.	98103.02192	276673.2061	51034.88883	77294.1505	63715.59235	30906.75885	196283.5243	552478.3336	100215.2375	28472.07859	19754.27752	39458.72662	90682.94569	144681.3865	2054.876516	25407.37864	2036.616731	165334.1926	52041.7066	1513.443366	3225.273022	36742.90224	15825.30665	18516.95632	10709.78206	65369.07646	105548.3845	18724.90978	37073.122	7640.471842	55325.17152	6765.978246	445211.4755	11268607.44	55929.669	7133248.666	5048.9911	33128.63162	42204.08912	213399.0577	1782609.66	630282.9424	561928.9148	5157086.02	21591.74313	27425.30555	11400.73377	722506.8462	164350.907
p15585.1.7D.5..AMIDE.NEG.p15585.1.7D.5.	75013.31789	384231.6702	5929.5201	69162.31636	59480.95163	1462.30225	280636.3498	663460.7587	74340.40053	33309.61357	12861.92889	49834.7724	107464.7971	5297.150909	10879.008	30167.10095	63326.81099	4525.022423	38666.628	774.8295471	7140.872965	14434.3995	677.4508333	13865.55882	3094.4654	83896.377	86248.66574	17944.36771	10186.218	9663.29	62206.62171	1893.585941	528915.3456	13738826.8	18687.44242	7340720.934	5498.158722	3099.1935	49602.01336	237256.6983	403819.9249	613021.676	75469.65438	4078748.226	2745.204769	47243.0055	1593.799773	181854.8445	434421.769
p15585.1.7D.6..AMIDE.NEG.p15585.1.7D.6.	65179.68167	186542.3123	2646.271929	59743.02721	63396.39874	2017.30536	376577.0323	377312.1324	57540.47615	19905.5155	9157.234933	50654.88413	109601.7934	10357.79571	5622.189846	27173.84467	88485.02511	4015.91618	26741.22	1100.41595	3881.546564	15288.90785	3730.656769	9186.886923	5911.544	83039.5216	166281.7297	13109.94667	19409.742	8914.766043	70097.4125	7584.667	541067.9786	4805933.463	13724.80941	4940361.314	6696.756667	2125.8355	33184.35921	173903.1296	769899.9139	991487.983	120670.8731	4846545.985	20418.94456	33244.40008	4145.489	823303.0349	375761.5797
p15585.1..12h.1..AMIDE.NEG.p15585.1..12h.1.	115580.1419	309419.1361	120769.1918	45534.28846	99159.179	70831.75345	14132.78585	549592.6896	112903.0764	34020.32726	25132.2099	47606.85569	47685.238	4965.3116	32533.95971	37344.42227	88982.64078	73184.166	136464.0617	7894.6833	44168.39368	8927.002104	42937.06282	24456.30964	15706.43974	95400.82308	10433.7585	21716.41733	52990.42724	6422.91	59807.11871	54608.51717	436957.5749	572963.2553	32353.56235	993627.7392	3432.28425	18494.73572	135575.2088	587002.6743	889918.6832	541389.0671	210035.3947	2067054.839	33941.3954	5917.37575	25009.37163	1351786.437	281070.7306
p15585.1..12h.2..AMIDE.NEG.p15585.1..12h.2.	113311.578	292953.6041	97717.91744	85201.20264	60971.33316	54592.882	10092.77876	519978.3262	106662.9697	32873.30617	24760.23612	43582.03735	40076.06255	5519.3985	69353.65106	35217.66525	82129.2795	308155.1885	110049.5464	6776.584043	46375.96795	12833.9285	77354.27509	24722.03268	15400.8015	79247.82857	9192.449421	23547.41581	52029.76364	6835.563417	67054.72562	57274.34523	406514.204	507237.2366	26079.45294	1043647.191	2039.177778	14415.78081	69875.08255	436951.668	901086.029	608495.0888	519772.685	2151400.924	35385.21593	6386.36175	28221.63417	1494854.558	212839.9098
p15585.1..12h.3..AMIDE.NEG.p15585.1..12h.3.	114873.504	171937.52	96544.7	48572.23125	70749.6287	62478.81391	10114.6226	598067.6982	113864.3717	35725.20904	24206.18282	50642.86683	40474.99932	6775.384976	63483.37818	31703.59348	97573.83184	289086.8147	119980.0172	8297.6775	27993.48158	10003.28727	93096.98543	23115.71521	15729.80221	113137.08	11555.78033	22700.17264	59281.96682	8370.872	72421.029	53403.38087	491690.1871	1586871.005	24802.68081	1287993.893	2405.430857	15595.31757	73715.381	504588.1617	963428.161	531838.3855	661308.919	2670616.656	37115.99021	8407.154947	19371.85552	1528867.147	218752.4093
p15585.1..12h.4..AMIDE.NEG.p15585.1..12h.4.	113333.3993	313358.8995	92535.99444	48425.65	76155.84	58818.74914	12122.85883	553557.1964	110459.655	33497.05205	24674.33607	50461.67473	43350.4	5157.682	47092.76614	33375.83363	91502.02922	283304.3265	115395.5804	6273.343353	41412.72242	12907.92217	75748.76746	23263.17168	16641.534	103372.4602	11752.36174	20962.41648	57468.32961	8427.281636	68499.25026	58852.107	449331.8382	1431737.482	25859.54123	1502273.554	2824.951	14400.207	109432.338	415742.262	776924.059	559943.2499	596384.2179	2512531.93	36145.40578	10536.96477	24751.46587	1576217.209	236854.4993
p15585.1..12h.5..AMIDE.NEG.p15585.1..12h.5.	120043.9143	318769.2494	110068.1859	93665.90548	52095.26	63621.84567	12765.13071	526301.8618	110118.7372	33092.638	25734.38214	42250.8163	43923	8150.95878	44788.887	37751.93067	79723.89615	349589.9924	115899.8419	5007.137118	49402.45362	10596.3095	70759.29191	26902.52684	14363.1774	55653.58688	17911.2845	21187.01588	49175.49818	6978.194425	71970.0912	55126.51241	415160.7943	321986.2373	26842.29253	1219911.045	1939.752857	13933.08338	112984.3667	366052.3264	614131.4059	543568.8433	225041.92	2145049.367	32533.96731	8049.473619	26715.81943	1440416.724	133331.5693
p15585.1..12h.6..AMIDE.NEG.p15585.1..12h.6.	121166.5689	314414.185	110095.2756	93176.795	130074.1534	62411.92815	16690.49167	564205.6538	118103.2449	36176.07184	26693.26768	53376.39848	49696.9418	3517.429448	31691.65711	38672.71582	100736.1265	327757.6738	139028.2914	7633.56615	37396.48995	5856.57223	22559.59173	28545.48442	13285.3805	94385.44267	24729.04923	23492.56267	45534.57273	7614.919111	68669.52196	40665.34068	455572.3543	1560213.727	28862.23144	1072817.388	4376.042611	15085.395	130211.951	381451.2871	969866.2701	509944.4278	251152.5316	1740578.857	33607.84529	6024.727	18722.669	1574782.305	173923.3561
p15585.1.1D.1..AMIDE.NEG.p15585.1.1D.1.	122510.44	332017.2877	107156.6108	49497.31606	97936.94005	64598.066	11565.10406	627854.1063	125953.2411	40575.92714	25481.51288	55243.1628	42815.81325	2549.032133	21097.8123	32998.72526	106251.5907	388249.5132	120455.7405	9306.61875	31949.10387	9163.622565	64139.09455	26834.23426	8577.6697	101226.6019	21938.38033	24863.4945	30333.38809	7532.9628	74830.5525	35621.92526	520629.7387	531468.3504	27472.34865	1805449.819	3001.568917	15632.7325	121946.2035	416407.8523	1017712.61	639593.9084	213640.1959	2334294.448	32651.00784	12748.6378	11209.08417	1373600.103	350198.0911
p15585.1.1D.2..AMIDE.NEG.p15585.1.1D.2.	112966.7881	291438.1844	97142.09917	85608.19488	99457.12914	57126.02665	15294.344	533697.2821	107405.0576	33340.73495	22723.26423	45576.11933	46977.491	3469.349	36966.75941	36545.7615	89580.32512	273461.2199	103439.3469	9411.153652	21903.64879	10526.59304	78429.37265	24127.51748	22075.264	85296.60082	16054.60532	22419.73733	75699.72455	8443.954172	69720.65218	138192.16	444616.0302	2017368.596	30154.22388	1576996.835	3280.08	16826.10494	97562.899	512275.3912	1071332.672	602204.3827	334527.0184	2526781.899	37609.389	10377.73745	43305.60287	1468598.763	352685.3534
p15585.1.1D.3..AMIDE.NEG.p15585.1.1D.3.	104571.5527	289970.7831	96223.6396	88588.65748	106601.7606	55316.70359	25625.25947	446544.916	91406.92921	24457.94067	19342.0895	31299.595	55261.668	3147.524947	15612.06375	38264.95261	59701.69005	229180.8121	98321.12165	7078.352941	40085.85032	26770.44078	71361.15623	22029.8788	10638.21324	90057.1008	17794.35	15985.7161	37681.61986	8877.278118	65411.32945	49803.35243	334138.2058	716010.5741	33496.22883	2007940.49	4526.676	16403.04711	87860.70953	446136.2052	1041749.368	708473.0066	274635.075	2569188.974	33212.31952	13700.80113	9574.89987	1368989.321	443802.326
p15585.1.1D.4..AMIDE.NEG.p15585.1.1D.4.	116636.5283	302829.768	104332.6405	90654.58464	109028.9246	56274.58968	19324.501	515515.6367	114316.1958	33220.05056	24854.23611	44999.15386	51093.69259	4813.000803	18086.74994	38982.90319	84457.79896	370149.8981	128316.8011	7506.733	34328.775	9587.083348	19438.69164	26158.365	9697.8508	98238.42	14693.11933	22038.34062	33112.21457	6918.840308	62603.09435	64978.76186	420800.328	1990800.314	26009.85429	1489266.662	3987.494353	13117.78063	128359.3132	453196.569	875333.2934	608906.4079	505372.312	1803719.242	31089.088	10358.5787	21541.93745	1300998.544	380830.025
p15585.1.1D.5..AMIDE.NEG.p15585.1.1D.5.	117916.0449	316945.4456	104841.8663	94016.16522	127533.3242	61480.3212	23545.93341	559216.268	113186.601	33412.35164	24750.99591	47261.72818	54652.00148	2202.849353	11170.95615	38886.02773	91371.19186	344610.8669	125506.646	7935.036421	34640.43564	19578.97155	24488.97745	25305.89543	10920.52711	107781.9097	18794.72744	22460.739	40734.18991	7797.342778	69800.69048	56529.12682	444545.6261	2430707.851	30230.17994	1775357.111	4906.431615	16057.27059	128307.335	463831.3354	943121.1411	536779.3338	705691.3219	2072940.051	33610.36879	11639.53714	15453.92517	1264204.255	389226.516
p15585.1.1D.6..AMIDE.NEG.p15585.1.1D.6.	114592.6958	291484.3978	108021.8449	85725.40604	55401.1771	61942.34045	16681.81323	550608.3811	117677.9289	36784.19195	27262.05625	53253.585	52385.86329	3272.082231	25493.79858	35451.16	102907.6168	389557.4694	111220.2308	10850.60421	53780.74722	12816.16817	54390.27647	27379.72267	17417.79685	97764.414	11493.81354	25429.34016	58402.6107	7961.809846	57121.79763	136388.5569	452572.5691	2735676.716	31724.17871	1444283.962	2193.5625	17248.50411	102893.7965	306664.6678	1072210.809	560936.2923	266389.3683	2186339.256	38579.76934	8827.095	35384.33332	1286093.53	184838.5884
p15585.1.2D.1..AMIDE.NEG.p15585.1.2D.1.	124193.3582	324626.1484	112589.3656	48601.8764	122836.3154	66448.11891	29020.86985	626105.8601	125171.4799	39007.92	26613.91615	60094.51756	59946.75029	3004.73868	13089.55018	39999.64091	107744.025	84684.9888	132717.7934	11949.00025	23971.91411	32108.76033	31001.60568	27116.44138	11159.74374	108361.1243	16718.62075	25356.107	39546.7845	7575.060625	61227.9345	107804.0108	521622.1457	1954580.639	38669.22195	2047272.832	5220.2045	21915.41224	130469.908	396661.0441	1083050.993	662085.122	719487.9454	2581256.703	25201.60221	12999.98436	21365.799	870094.9662	498785.9964
p15585.1.2D.2..AMIDE.NEG.p15585.1.2D.2.	120720.7901	176623.8575	94942.84791	47932.01233	59131.85011	57852.32348	32546.82277	579219.595	122775.6613	35558.87909	25230.582	52481.12048	63750.28583	3483.760091	6551.378923	41767.35121	99115.10178	334131.9831	106767.6979	9915.542	27098.31121	25863.864	48256.85849	25381.494	14089.78	91832.80071	22000.61965	25162.15239	49592.30418	9070.568375	73047.45459	150181.92	472957.359	3120827.989	36841.56947	2200019.865	2765.904706	19107.75	101608.6687	297447.5334	982109.7483	554719.1292	799865.4795	2557414.814	29807.54238	13148.71291	30974.95423	1182618.66	274605.7143
p15585.1.2D.3..AMIDE.NEG.p15585.1.2D.3.	101026.1686	176840.7896	79668.34544	26379.97267	113746.423	50546.33705	24247.72367	603797.4477	112451.9846	37612.90667	22692.1618	56492.62142	50985.03629	3787.412588	6859.722476	30717.666	104169.782	205194.5684	86754.09319	16094.33332	44207.62985	38540.28941	91660.87815	20396.02693	20775.85767	180863.8018	28237.47514	24327.76844	82680.45783	10434.45354	61015.69052	335880.2628	524324.2662	3697640.049	41405.15043	1759418.993	3901.982308	24947.40706	76008.29514	526910.9661	1616514.748	856571.4967	1313721.003	3564972.927	44103.23787	12697.8774	42969.69455	1874087.724	1046653.203
p15585.1.2D.4..AMIDE.NEG.p15585.1.2D.4.	118836.64	316887.6571	100239.4174	95018.61194	101280.5329	59821.24163	38007.59367	567554.1375	113406.87	32354.774	23354.39333	47420.58682	60893.53287	4077.29485	19698.82427	38424.41541	92701.55369	283709.7955	112887.5362	8922.057316	34447.91574	66645.24	52160.1525	23551.5658	10394.11279	117333.8001	24778.53	22207.69752	38758.09091	10034.66059	67987.725	124380.4969	465258.4247	982345.4917	34636.16982	2706920.938	4075.243526	20442.96418	101759.4415	334144.5228	953826.8515	686308.9207	700945.3357	2903844.181	31409.54131	17090.96741	34888.58659	1092877.704	249340.447
p15585.1.2D.5..AMIDE.NEG.p15585.1.2D.5.	107904.2476	277954.0475	82238.40477	44644.03956	141386.9579	49225.60625	53728.10226	524989.0362	110116.2447	33619.74191	23425.326	48211.51776	65637.92896	6541.57875	16185.74586	33058.74126	94704.46493	304260.0849	84561.4085	11208.44991	28002.69897	42275.7777	54802.59114	24278.07379	13132.50989	62812.73774	20299.22447	21658.73288	44439.6023	9003.155816	58560.57409	142265.5102	436767.0476	999948.7864	42495.05945	2932889.95	8573.374667	23145.89706	71280.33927	382596.4599	1146275.416	784757.5459	388905.3129	3093783.213	32876.81224	18450.222	28782.83195	1064179.784	372280.8706
p15585.1.2D.6..AMIDE.NEG.p15585.1.2D.6.	118434.7528	311706.7127	126245.5244	96530.50023	50212.13235	66245.05096	15911.51467	499192.841	108845.2295	28709.17079	23731.25508	39446.99782	51079.33509	2987.594743	26303.09211	38207.66186	71748.063	108650.4064	144991.5827	5706.676286	15310.93667	34360.335	21740.69331	26407.989	7908.528	97136.5945	21623.10171	19744.461	25964.46727	7211.763103	57273.63167	74912.1685	396128.1745	572559.8021	29230.37565	1722819.375	2376.4252	14833.47522	127099.2361	125857.8842	515780.3944	332821.8661	199548.1654	1741540.98	18765.9497	12933.0145	22357.43722	879530.823	121241.74
p15585.1..3h.1..AMIDE.NEG.p15585.1..3h.1.	110674.5228	293481.9629	103354.5914	85948.42558	75744.41914	58997.01037	8058.85281	504054.68	102514.8303	31587.463	21226.37606	44425.854	35435.25	3948.744542	76379.5865	32004.7521	73956.61257	220986.753	66732.88518	4643.51625	54723.83156	9073.365455	81910.58416	25166.548	4705.142412	92072.47733	18775.09361	18575.48	13411.70633	7325.673261	68226.0653	10338.31686	386339.2945	1579758.29	24223.27745	515747.6834	2655.0184	13796.4728	109413.3164	448177.1538	1205563.587	376014.24	236506.9335	2185055.141	44613.24145	2635.606316	6434.400864	2238364.888	6404.265263
p15585.1..3h.2..AMIDE.NEG.p15585.1..3h.2.	113415.9805	310915.2381	104988.381	91178.52654	77539.46014	64292.3136	3988.328667	539196.4846	104810.2279	31278.22687	20797.61987	42954.04096	29939.48622	2722.9255	72079.259	25971.30955	84684.59665	326908.6914	126932.0515	4995.847524	56853.50377	10050.00287	87767.01041	22531.83284	4458.3704	111788.6978	10267.80822	18465.41835	14627.12904	5694.499636	73927.12826	10891.98121	430249.7095	1924638.148	19474.92971	505454.6633	1936.840909	11439.25643	76309.86	571067.2899	1250107.275	297783.6205	250741.8316	2244749.05	45044.47325	3188.496316	7071.836087	2201658.46	2869.344611
p15585.1..3h.3..AMIDE.NEG.p15585.1..3h.3.	105120.7332	277755.7394	97593.421	84429.06032	66805.794	56900.22095	3747.495385	452225.3642	92296.68038	27856.13329	18070.44043	34081.40071	28472.942	4278.984281	81318.79347	27497.232	61536.79381	247438.6398	118223.0559	3197.8925	39038.22523	11532.627	91064.52976	22137.14824	3804.165	99124.71579	12137.46118	14571.71425	11544.25455	6958.0308	75221.7417	7095.033833	355595.137	783849.3485	18463.09524	432566.8142	1626.6461	12248.96506	69065.83333	539664.7661	803493.2687	465337.5171	293888.358	2099000.232	56412.42353	2860.741048	5321.117	2460989.167	23331.57
p15585.1..3h.4..AMIDE.NEG.p15585.1..3h.4.	105109.4571	275189.2542	106299.6209	78787.88222	90623.77853	64348.9141	6807.836182	507018.1748	102802.8605	32134.08571	23253.50963	47067.237	34808.30557	4239.852622	70373.48858	32719.92185	84736.5521	219961.7781	117673.976	6399.078235	59035.09164	9278.700903	96007.4039	23207.63357	4129.359063	112851.2047	11021.29	21241.47544	14178.42082	5658.942095	71897.36973	11880.9369	408356.8727	1372411.027	27832.74165	485322.6313	2809.781333	16038.95895	73449.50195	608397.075	1150936.429	441153.8098	70787.33387	2384194.176	50053.74944	2784.956087	7489.373636	2196466.416	39029.35874
p15585.1..3h.5..AMIDE.NEG.p15585.1..3h.5.	104029.098	279515.9872	101822.5277	81716.61569	90826.38889	59618.7585	6057.036947	465604.4634	98276.33388	28328.31539	20889.32895	34456.43264	32312.20635	2966.473364	76105.716	31332.90968	67857.35071	171029.7429	111678.7433	3408.749571	21769.78735	9497.368	84074.99336	22567.99705	3777.435	97223.9	8100.00125	18361.28083	10684.05418	6751.853478	73270.8186	9489.258105	358590.432	941919.2396	21377.22429	555750.6097	2796.24	12343.75088	70229.19474	414007.0365	928890.564	335656.4109	70870.8	2060373.951	43577.05935	2922.748222	6402.918261	2124266.861	10142.16844
p15585.1..3h.6..AMIDE.NEG.p15585.1..3h.6.	113322.9461	291840.2167	105065.6449	86348.11343	80022.81324	62685.1606	5824.03675	489331.0278	103089.6399	28395.17647	24213.74025	39532.39662	32885.89604	4446.096375	74083.24472	30448.6881	74341.18929	251855.6977	69735.78494	4535.96355	60998.56644	9302.390388	84662.77785	24527.52957	4023.5857	86528.75	6944.494941	19170.07077	11148.47229	5728.053333	76387.86318	16418.49928	391267.8837	376563.3991	22430.88441	632372.2278	2174.953846	12751.27747	74332.40411	442545.5905	886467.758	299625.1526	80442.2648	2059531.972	39709.14381	3551.259905	9724.035957	1810945.186	15225.40205
p15585.1..6h.1..AMIDE.NEG.p15585.1..6h.1.	117881.4498	310952.1076	122998.1435	56837.63138	120372.4346	71804.97284	9224.846647	588522.0543	122378.4818	37548.78518	27108.99968	53243.79608	39473.86539	4125.993333	74491.30267	35964.6365	102820.1223	193994.5999	144855.663	6590.6	67927.23971	6246.520413	41547.70677	26914.64391	10351.67115	90045.56383	8917.153667	24705.70017	33983.77759	5997.777	62242.47235	30323.84048	484470.1563	654849.0437	25404.88275	725159.9337	3606.272375	14600.24141	138061.2168	390718.292	932601.4066	400730.3642	392234.7707	1891691.88	36485.22187	4179.818773	14887.40126	1611814.552	75464.0535
p15585.1..6h.2..AMIDE.NEG.p15585.1..6h.2.	116998.5828	309487.7665	96619.76335	87459.66289	91374.45867	58219.317	4045.114692	559524.3233	110061.3263	35921.79392	22360.71391	50306.93675	29594.64235	3179.4495	70012.46076	26252.97391	94048.68469	376844.8679	119349.8802	5652.8059	63039.50985	7492.901435	88232.87749	22911.30796	11201.72889	93182.8	11302.21867	20791.19887	36958.22591	8189.571889	71237.81804	32860.98575	448000.1729	1197826.952	18475.83794	997626.1161	2036.325846	10767.49853	67799.47778	547670.7474	898432.4328	439106.0801	452590.0301	2206311.768	38178.16053	5660.61475	12528.88748	1546855.024	102903.5875
p15585.1..6h.3..AMIDE.NEG.p15585.1..6h.3.	111482.3913	304293.564	96830.101	92634.36785	85552.75137	55848.21111	9127.006083	520217.64	105206.4439	34490.529	23326.67812	45867.75883	39700.905	3885.662939	68805.151	33529.73961	85673.55574	339699.092	109266.7123	3929.444706	61127.48092	10167.83061	73626.2209	25666.74265	6299.655	104810.536	11793.33336	20296.01743	20188.30286	6225.67904	70690.13139	17874.51464	424052.7662	1226747.774	22818.88031	663413.0986	2659.728818	13002.175	109327.372	464936.6206	859162.479	627734.415	104346.9945	2268310.139	40193.78203	3852.497368	10182.63909	1778094.019	88038.00762
p15585.1..6h.4..AMIDE.NEG.p15585.1..6h.4.	102976.9163	262080.4081	99801.892	76743.73517	91617.01558	53967.55552	9942.785588	461771.13	102520.846	28510.564	21815.38824	37688.209	43491.08786	3886.47092	61067.6878	31991.12155	68856.476	254439.6605	67645.62042	8880.235875	28408.05355	11797.29439	93458.92265	23944.56784	13802.55855	67302.94116	9518.5795	18317.5284	44989.0235	7531.406	53612.29595	41379.73156	374087.173	725497.2586	31470.7195	771185.1877	2790.178455	17971.55624	72542.71605	605043.1833	1270290.506	567065.64	222714.3301	2773532.189	40658.534	5298	20239.46867	1773228.587	340331.4095
p15585.1..6h.5..AMIDE.NEG.p15585.1..6h.5.	120602.5102	169063.524	104934.2999	58415.89572	82787.83579	65482.56568	5983.344706	551152.147	114008.6736	36415.68132	25823.5155	48920.71005	34919.07055	3738.3555	59236.86841	30932.5716	92828.1267	347707.9035	124246.2391	5189.658952	58250.4349	7077.281691	60515.39014	24350.21028	7770.698	89389.03753	12337.38211	21081.42217	25465.06	8058.233032	74311.029	18588.95295	452045.3051	1351172.57	22252.48747	657426.1244	2342.12505	12545.76748	123107.0163	439704.706	895198.32	590146.1776	383104.4725	1934431.973	38578.34579	4047.545591	10825.42513	1675794.444	109078.6763
p15585.1..6h.6..AMIDE.NEG.p15585.1..6h.6.	112842.212	289373.067	100230.8973	85120.7068	77933.29309	55274.73117	11077.283	515125.1828	111722.6608	35113.45341	25397.71395	49360	42349.15129	3265.0618	55484.84184	34508.89123	88194.64635	247584.0219	108180.6064	7092.4	29765.593	6288.870701	82798.22273	26713.83478	11405.21495	89699.8914	7515.4044	22432	35910.02776	6420.344273	69531.2565	33020.61914	416389.4536	1796109.626	26677.2125	910307.4289	2940.403154	14334.45459	70111.482	423225.2572	1186756.679	654850.1599	429677.9024	2345522.113	37204.42993	5735.110571	14977.42732	1720812.581	224037.8649
isotopes	[M]-	[M]-	[M]-	[M]-	[M]-	[M]-	[M]-	[M]-	[M]-	[M]-	[M]-	[M]-	[M]-	[M]-	[M]-	[M]-	[M]-	[M]-	[M]-	[M]-	[M]-	[M]-	[M]-	[M]-	[M]-	[M]-	[M]-	[M]-	[M]-	[M]-	[M]-	[M]-	[M]-	[M]-	[M]-	[M]-	[M]-	[M]-	[M]-	[M]-	[M]-	[M]-	[M]-	[M]-	[M]-	[M]-	[M]-	[M]-	[M]-
adduct	[M+Cl+NaCOOH]- 430.022	[M-H]- 329.988 [M-H]- 329.988	[M-H]- 338.049	[M-H+NaCOOH]- 383.996 [M-H+NaCOOH]- 383.996	[M+Cl]- 200.05	[M-2H+K]- 469.117	[M+Cl+CF3COOH]- 173.088		[M+Cl+NH3]- 562.994 [M+Cl+NH3]- 562.994						[M-2H+Na]- 348.046	[M-H-CH3]- 339.955		[M-H+CF3COOH]- 234.117	[M-H]- 267.001	[M+Cl]- 432.177	[M-H-C6H10O5]- 618.033	[M-H]- 246.085	[M+Cl]- 864.309		[M-H]- 472.045	[M+Cl+CF3COOH]- 205.275 [M-H+CF3COOH]- 241.251	[M-H]- 361.113	[M-H-H20]- 707.991 [M-H-H20]- 707.991	[M-H]- 374.07	[M-H]- 544.174	[M-2H+K]- 199.913	[M-2H+K]- 246.123		[M-H]- 129.041	[M-2H+K]- 258.072	[M-H]- 204.088		[M-H-H20]- 483.052		[M-H]- 875.101	[M-H]- 314.118		[M-2H+Na]- 212.113		[3M-2H+K]- 90.0309		[M-2H+K]- 280.106		[M-H]- 250.064
nhits (forward)	0	0	0	0	0	0	0	0	0	0	0	0	0	0	0	0	0	0	0	0	0	0	0	0	0	0	0	0	0	0	0	0	0	1	0	1	0	0	0	0	0	0	0	3	0	0	0	0	0
hits (forward)																																		L-Pyroglutamic acid Score:0.9982946 Adduct:(M-H)-		L-Tryptophan Score:0.9598174 Adduct:(M-H)-								L-Alanine Score:0.9961420 Adduct:(M-H)-; Sarcosine Score:0.9928770 Adduct:(M-H)-; Beta-Alanine Score:0.8381721 Adduct:(M-H)-
nhits (reverse)	0	0	0	0	0	0	0	0	0	0	0	0	0	0	0	0	0	0	0	0	0	0	0	0	0	0	0	0	0	0	0	0	0	1	0	1	0	0	0	0	0	0	0	3	0	0	0	0	0
hits (reverse)																																		L-Pyroglutamic acid Score:0.9989954 Adduct:(M-H)-		L-Tryptophan Score:0.9598174 Adduct:(M-H)-								L-Alanine Score:0.9971258 Adduct:(M-H)-; Sarcosine Score:0.9950998 Adduct:(M-H)-; Beta-Alanine Score:0.8437999 Adduct:(M-H)-
[truncated: 4,774 more columns]
