# Supplementary material for: Metabolic profiling of femoral muscle from rats at different periods of time after death
Source: PLoS One. 2018 Sep 14;13(9):e0203920. doi: 10.1371/journal.pone.0203920 (PMC6138414; doi:10.1371/journal.pone.0203920)
Supplement: S2 Table — (CSV) [file pone.0203920.s002.csv]

	name	p15585.1.3D.1..AMIDE.POS.....p15585.1.3D.1.	p15585.1.3D.2..AMIDE.POS.p15585.1.3D.2.	p15585.1.3D.3..AMIDE.POS.p15585.1.3D.3.	p15585.1.3D.4..AMIDE.POS.p15585.1.3D.4.	p15585.1.3D.5..AMIDE.POS.p15585.1.3D.5.	p15585.1.3D.6..AMIDE.POS.p15585.1.3D.6.	p15585.1.4D.1..AMIDE.POS.p15585.1.4D.1.	p15585.1.4D.2..AMIDE.POS.p15585.1.4D.2.	p15585.1.4D.3..AMIDE.POS.p15585.1.4D.3.	p15585.1.4D.4..AMIDE.POS.p15585.1.4D.4.	p15585.1.4D.5..AMIDE.POS.p15585.1.4D.5.	p15585.1.4D.6..AMIDE.POS.p15585.1.4D.6.	p15585.1.5D.1..AMIDE.POS.p15585.1.5D.1.	p15585.1.5D.2..AMIDE.POS.p15585.1.5D.2.	p15585.1.5D.3..AMIDE.POS.p15585.1.5D.3.	p15585.1.5D.4..AMIDE.POS.p15585.1.5D.4.	p15585.1.5D.5..AMIDE.POS.p15585.1.5D.5.	p15585.1.5D.6..AMIDE.POS.p15585.1.5D.6.	p15585.1.6D.1..AMIDE.POS.p15585.1.6D.1.	p15585.1.6D.2..AMIDE.POS.p15585.1.6D.2.	p15585.1.6D.3..AMIDE.POS.p15585.1.6D.3.	p15585.1.6D.4..AMIDE.POS.p15585.1.6D.4.	p15585.1.6D.5..AMIDE.POS.p15585.1.6D.5.	p15585.1.6D.6..AMIDE.POS.p15585.1.6D.6.	p15585.1.7D.1..AMIDE.POS.p15585.1.7D.1.	p15585.1.7D.2..AMIDE.POS.p15585.1.7D.2.	p15585.1.7D.3..AMIDE.POS.p15585.1.7D.3.	p15585.1.7D.4..AMIDE.POS.p15585.1.7D.4.	p15585.1.7D.5..AMIDE.POS.p15585.1.7D.5.	p15585.1.7D.6..AMIDE.POS.p15585.1.7D.6.	p15585.1..12h.1..AMIDE.POS.p15585.1..12h.1.	p15585.1..12h.2..AMIDE.POS.p15585.1..12h.2.	p15585.1..12h.3..AMIDE.POS.p15585.1..12h.3.	p15585.1..12h.4..AMIDE.POS.p15585.1..12h.4.	p15585.1..12h.5..AMIDE.POS.p15585.1..12h.5.	p15585.1..12h.6..AMIDE.POS.p15585.1..12h.6.	p15585.1.1D.1..AMIDE.POS.p15585.1.1D.1.	p15585.1.1D.2..AMIDE.POS.p15585.1.1D.2.	p15585.1.1D.3..AMIDE.POS.p15585.1.1D.3.	p15585.1.1D.4..AMIDE.POS.p15585.1.1D.4.	p15585.1.1D.5..AMIDE.POS.p15585.1.1D.5.	p15585.1.1D.6..AMIDE.POS.p15585.1.1D.6.	p15585.1.2D.1..AMIDE.POS.p15585.1.2D.1.	p15585.1.2D.2..AMIDE.POS.p15585.1.2D.2.	p15585.1.2D.3..AMIDE.POS.p15585.1.2D.3.	p15585.1.2D.4..AMIDE.POS.p15585.1.2D.4.	p15585.1.2D.5..AMIDE.POS.p15585.1.2D.5.	p15585.1.2D.6..AMIDE.POS.p15585.1.2D.6.
2594	M104T484_2	220204.3934	130871.2135	230877.6771	148721.7948	122012.6296	164965.3559	241877.2807	166090.8197	268270.7634	139164.0895	183823.5193	295726.7132	242949.883	356550.286	103506.4702	213157.5107	296407.4815	404595.7448	421104.0824	317205.3766	22637.822	407409.8734	300455.043	29868.21674	31116.973	119437.5323	48750.70721	177911.9922	28661.83085	91241.85846	60439.85707	48304.48356	43008.3108	52851.16276	58041.05691	50999.6125	67180.67708	84950.50823	90264.82926	83449.5843	69393.51581	71931.10233	189557.3386	114491.7658	1765.124413	88247.65588	170744.0084	88497.54667
1571	M248T334	526571.773	326687.7849	180486.9087	107006.5358	1705738.734	98485.69552	14590.16658	59136.47385	43987.128	127759.9877	46252.48846	137846.3512	33975.66704	27617.23568	67799.031	26941.35644	17507.52289	35542.92746	26709.52	34867.20585	17226.42331	18909.34516	29213.84467	15222.91058	36117.89783	10350.61864	40201.09003	77723.2753	4310.420296	18451.791	2891775.222	2152896.458	1542308.654	2855928.227	744673.5193	2791380.25	1569602.762	1837575.67	3209867.936	5569833.476	1027456.977	1313424.204	3162195.85	110988.9517	465.1069672	113648.7938	638493.5334	109090.8807
2662	M371T625	562.2056471	1799.981435	2863.161	1794.970857	3485.066	3647.990476	988.8772174	7978.53084	3375.54704	2674.656042	629.1305217	1343.87575	6396.7048	3376.822957	789.1042857	380.5865001	6535.190042	2279.122696	700.7106699	6427.78848	547.9502244	1247.879286	4149.17384	997.8574091	658.8343929	406.0666504	473.0821429	360.7723206	1718.612583	1528.84055	5199.386174	8340.882222	8108.40187	7409.673833	8535.0595	5973.926957	3767.576143	6539.20513	2918.441739	4144.17624	3069.353182	5449.605	2513.601875	2131.08045	0	3531.324522	2951.79388	4955.991692
9161	M672T355	3688.848	3469.885	2879.05856	13018.50863	5400.845375	11164.29192	1797.9995	2461.886577	1937.089855	8902.758333	2961.753231	2905.636964	5035.245437	3079.136259	4783.22751	4493.295962	3126.967074	3287.1852	2728.443478	1230.609655	1587.632428	2404.625418	2959.44	2286.937929	4279.4994	822.263375	1863.402214	2222.027083	675.2406887	945.2124837	5920.8506	9230.6415	4723.838333	4102.368926	10181.79234	3437.4648	2345.001955	11330.30889	3066.406	5230.647923	2755.658833	10449.26245	10658.03222	8793.925	0	3951.9285	8905.86648	11877.84226
7853	M274T56	120825.9937	45490.36904	4270.53775	51323.16043	6333.124143	16394.43995	8837.998	5964.140381	1125.620813	8424.290939	10208.20592	1161.6723	6680.196364	7760.111674	1409.202	11090.12313	4053.167533	3379.285714	3744.358583	2248.685	3879.68087	1213.376545	2822.543214	793.9782	423.8130975	3581.975905	707.218	1815.346221	1920.597231	6738.735947	20310.94286	6161.412429	101397.5668	9388.45875	10516.14525	40566.22035	39137.40607	5552.290381	68623.86943	64468.29675	46207.20279	8709.872216	9393.650597	22252.17857	0	12096.80643	9726.423969	6204.794095
2801	M101T473	4540.408481	44918.27648	398075.2067	44347.5872	11224.89296	69344.65637	45738.99435	218666.6657	64489.32512	67710.3142	131354.6501	387794.7733	117298.362	167887.3856	164828.1854	215969.8296	65977.91608	235358.4127	118717.1592	220720.9198	442013.5671	112897.6565	144952.7716	569159.3416	93451.085	274154.9625	166805.7417	150715.985	599235.7574	577800.1818	10876.90619	11604.8452	3624.133765	7012.699714	16039.82616	6593.023034	8138.00375	4873.959	5534.001321	5065.734333	4619.733429	6008.204583	10449.2795	27807.04385	1325.627274	6290.898	7061.269077	23786.37133
3089	M258T484	7976154.716	4804431.834	8307694.299	5624081.172	4283053.325	6142896.26	8777647.388	6114783.008	10314051.15	5046688.523	7499108.984	9180847.091	9480857.111	14461862.53	3188068.613	8306159.667	11542541.23	16372418.83	17312974.75	12573082.8	908578.9117	16850496.64	11125801.81	1072864.215	1039291.548	3901517.551	1549964.589	6807726.472	1137516.52	2541964.502	2333763.181	1608161.207	1633659.094	1786471.142	2130567.039	1943638.82	2663815.604	3233500.26	3483763.317	3031246.846	2307132.779	2647836.349	6530515.826	4238623.869	360.0036774	2984770.938	6415966.526	3288189.915
11307	M831T56	61759.09594	89768.18029	25067.41423	6142.164083	417087.5881	11004.62084	4580.005277	52263.96824	3482.0688	4160.28909	3953.788	253581.8138	214820.0238	2480.813191	525.2438462	4955.083736	9013.319955	878.0536457	705.7695179	719.9624444	2648.587857	1132.187786	24080.5314	2502.604031	1217.679132	587.6078454	958.9030344	957.5542027	1485.927333	2601.758345	2261.279529	12135.12153	5476.322464	342104.5049	3514.741984	201131.1121	13004.147	509821.5438	37963.15938	67642.17677	130199.5637	129124.3222	62962.80558	3422.527261	0	6286.308698	6696.320657	1157.34719
10673	M747T592	3189.00845	2873.72895	2054.476408	8974.46035	3455.074	7023.283211	1925.686471	6324.224706	2607.031778	5113.078636	9266.931167	1335.710625	4256.66975	1395.147368	2291.784444	2937.123125	3778.598824	1230.12	1050.803365	490.4843463	759.9772	886.415802	4553.5871	934.902125	2613.339327	645.9327103	1178.411416	716.7801667	452.5480686	1256.37275	1627.380013	1673.09325	1059.700111	1669.264	2883.298437	1198.801158	1142.059125	4496.85015	1883.925826	2123.83713	2063.1275	4470.08	4375.31705	5922.513059	0	3839.125045	4025.132909	3875.472133
11254	M119T134	54546.89658	48356.39988	44151.77871	43149.33386	48098.49582	40516.31866	44592.0895	38086.77624	66284.31091	46619.56365	57829.1235	53698.69508	31768.15337	54114.27725	19399.009	28904.38142	49389.70114	38330.922	31578.44581	29006.36925	15563.45316	46632.11464	27971.55326	40487.15807	4775.268414	18060.60123	23191.26043	43646.14352	46611.11025	36494.41067	40606.16053	24534.39333	32679.64469	37265.94103	24992.28206	40653.67159	46070.88709	44915.98666	54189.1064	48947.11557	49756.25815	32395.0375	58646.37049	48426.29897	310.8476028	47285.68838	59482.87472	25292.27752
19	M148T506_2	1304049.479	1100803.899	1428822.394	1109157.075	1032543.721	1166670.596	1220116.258	1200552.114	1577954.945	1526609.592	1500801.368	1254022.347	1649562.334	1231021.072	1808581.665	1580990.676	1524563.62	1401020.288	1842226.293	1899405.664	2164367.113	1864021.912	1649698.31	1954281.064	1995894.829	1855167.796	2318066.122	2547388.825	1809134.004	2007735.947	482291.2688	486943.4185	589991.9712	562794.3469	499637.404	608879.8279	734805.397	714393.4569	864976.1328	685985.8589	838840.9623	764058.0522	1052464.58	1012064.713	379.1286062	1037748.448	1256082.089	836483.4418
299	M132T216_2	1760203.309	1614954.112	2089606.989	1724655.05	1507759.251	1888801.006	2325026.813	2200173.579	2153561.53	2757044.102	2062064.085	2025129.758	3999916.81	2339892.219	2960478.956	2560280.272	3916583.233	2584640.696	2615850.772	2593883.694	3052856.036	2589176.127	2636780.063	1571697.452	2756364.119	2627241.325	3071491.922	3183443.577	2276765.889	1626569.619	878560.3137	1223238.869	1590351.921	1421383.924	1258605.316	1099191.151	1200998.657	1622037.064	1294771.947	1058409.415	1891000.833	1056888.48	1589283.981	1428542.896	884.8916077	1628648.14	2120063.387	1565922.977
2954	M118T472	11662.3305	92784.22216	732744.5509	91507.43	13962.74748	134299.836	61522.59719	386125.6108	109433.2519	123403.1883	234792.9785	690738.2747	196714.3784	265243.6648	278483.5117	383723.8515	120688.0204	399282.6856	195413.8957	373404.6547	799303.418	188927.2174	253996.0212	1061083.387	161452.746	482848.28	270325.8282	262607.0524	1044897.866	1078916.057	2922.901929	1967.677091	4966.79536	1442.114928	36629.58996	13776.03354	4954.20408	3574.472458	5891.661097	10787.84732	8279.324308	1566.377411	28242.8245	38017.0512	11051.30939	5548.0186	11758.95646	54387.0531
349	M146T196	222112.7092	174657.3853	286901.3885	159517.053	155679.9701	181504.6418	228093.53	176522.0772	289402.0311	405748.4395	232895.5865	265941.8991	377581.6006	311935.5834	568308.4772	323483.3048	371075.3334	421870.9816	418706.0364	412008.9122	594526.5725	427399.5798	422847.581	455183.5409	516452.0657	469486.4515	658076.5698	685152.6851	424963.5751	418047.8379	60661.06094	60845.2168	95683.16837	79367.49297	74333.07529	55594.84407	95632.32506	92892.10248	105667.6783	70709.17866	109115.5846	93163.95457	126281.4753	122812.4613	422.763416	161712.3181	224401.8	78074.61502
7991	M781T57_1	15585.1484	49680.02932	2315.096106	4903.14885	109767.4884	7839.4612	2123.449755	25703.1387	977.4398261	3621.218969	1447.20485	8504.906667	45819.84314	1193.875773	1291.5981	2752.961052	2336.258826	1018.914334	959.0464478	964.2604202	845.695	756.7916087	7598.584517	1170.392876	962.6214575	825.9716537	1391.27364	1217.473247	904.348896	865.9482174	1762.266739	13172.77943	5895.396143	165051.027	1086.204862	103283.0209	7112.080638	141328.426	15861.66957	27529.58786	92688.18105	62838.2264	17392.37374	2639.01575	15.71437425	2044.645615	3107.365439	1253.604519
11465	M855T54	6006.568727	10295.68303	3105.27044	1991.77745	58588.9451	2567.873455	2172.633826	9445.523182	939.0608571	1238.228	1873.093591	27537.98886	30057.30629	2023.10875	1315.012435	2320.22387	3602.6905	1178.239993	1132.904348	1075.043117	2378.1798	1780.555786	4602.570091	1613.655113	619.6247368	896.998	1079.729435	1226.046818	988.2752	1367.841011	1649.792177	2354.922875	3145.246281	66011.22098	1745.332305	19529.78796	3148.9887	119598.7344	4690.434788	4816.348273	13437.62755	12855.17507	6860.012522	1718.939801	0	2257.523362	1782.112719	1494.633605
9471	M492T580	2838.557647	2072.272304	5209.752	2123.441667	1713.796	3164.336842	10659.07333	8419.152353	6716.599826	1652.403706	1633.666238	8216.97313	4898.786476	8553.784522	1168.023536	2704.727348	6250.222222	6119.655652	6989.397273	2435.13336	638.4422201	5306.55525	4091.867913	315.085385	2753.851042	2669.712783	2125.055593	5991.175607	463.9020066	477.931778	2601.488842	2284.326182	1324.3162	718.4743	2551.717895	657.4642857	1377.720465	793.1472353	539.5637619	1612.115768	788.1582063	916.4091797	16605.78783	4687.999952	0	1365.197167	1194.93375	878.0670857
344	M257T125	2734178.356	1940452.272	1494694.148	1503506.974	2118434.322	1610624.01	2431486.589	1495036.247	2688147.545	1625379.692	1880149.765	1867377.479	1822180.244	1826051.371	972628.1151	1418241.186	2162589.07	1645533.781	1329231.347	1255782.299	926446.251	1613750.403	1931418.195	1992651.56	1485186.926	1319542.574	1051838.646	1099520.497	1519575.286	1919423.29	231389.6686	119235.731	130316.3371	207369.4406	122129.4335	201828.7966	756633.133	470076.138	893173.1885	773354.1398	838754.8984	710839.3903	2264738.312	1278075.984	2477.110903	1419632.904	1737793.508	871494.2561
10693	M181T557	58855.62219	72897.95796	62559.45856	79406.25296	74045.06481	60137.46464	73661.76175	59532.89242	87977.64933	71172.49292	61581.53687	56002.58922	59766.60022	65251.63779	44285.706	45452.91991	78539.57644	66660.838	61371.35465	64196.15263	44725.55296	59883.59388	62286.18254	27979.72578	43536.0832	63438.7997	62972.70408	66932.3365	42501.571	32465.706	68219.81273	60551.3328	94219.31642	96165.58227	57998.71578	83582.32158	87960.09496	69578.361	62481.25015	60357.22073	79995.66832	59365.16319	70540.49446	60430.91608	354.9298049	89821.22854	64362.66635	46997.75088
8758	M229T444	5155532.392	4911523.551	6499471.907	4700037.374	5115187.868	4815703.327	5412567.003	4363368.992	5808295.231	3652115.463	4964579.763	4683800.789	4397612.144	4261652.47	2995828.211	4044616.724	5129239.917	4304955.703	4837366.587	6232432.997	6720621.991	5401049.155	4217640.402	3841779.973	4668641.142	5125053.882	4331457.248	5440325.568	7527591.529	4056799.794	7118859.44	6338579.266	6801032.71	6839874.703	5998103.509	5399829.126	6005590.944	6256289.685	6415233.665	5919125.062	6886701.213	6326551.938	5165046.253	4658409.31	608.0105237	5272094.027	4508766.491	4503046.717
511	M165T279_2	804270.5705	615983.1795	790832.3445	729725.3326	595191.4966	659143.3552	745604.2238	726122.3333	996007.7675	1140287.05	968267.119	768234.1329	1010564.346	913782.4571	513932.0318	1008164.783	1091657.802	1018409.006	1002875.095	882632.7442	1208114.819	1418908.708	1092102.516	2097457.845	1806179.029	1114404.441	1646518.055	2247522.209	1532612.4	1729139.252	256060.9305	292088.769	377006.8751	302111.4074	336363.9238	270757.0613	408955.6656	388769.4582	510089.3517	321424.9906	456174.7086	503855.589	652633.0877	604160.6769	829.9367908	695550.6448	668702.459	587697.8961
3920	M310T591	2818442.9	2041778.904	401753.7488	2061567.863	2585149.173	2201576.637	2916407.378	2201715.292	3807254.045	2398567.651	2171392.306	327914.8494	2373383.404	2483218.187	412631.6957	2265099.603	3237737.947	1677071.744	2135677.613	1668473.82	752479.6945	1579028.664	3180948.34	240423.4741	1258796.482	984447.0345	1307732.752	1396098.529	95110.35293	187572.6137	386605.3566	215908.1395	418234.5085	472828.3992	301710.6876	383165.7226	1025069.7	1065349.168	1109432.561	945487.374	1092230.669	848305.7462	2071282.221	1868882.809	1577.911343	2302819.021	2830789.925	1253170.609
529	M136T279_2	603556.0904	473995.0881	646470.4253	570574.491	461998.8197	514167.0573	563791.7387	560409.1085	766545.0096	893584.0753	760000.0355	592662.9369	752214.2651	715437.921	410138.4015	778923.2845	795982.3207	786038.3606	756996.8653	680332.971	956693.6461	1151601.435	859552.066	1615399.296	1455516.796	893453.9758	1292289.273	1745536.037	1196416.438	1348553.234	220949.8977	214648.4074	285559.5436	235168.6912	254023.9203	206542.0397	313384.4431	294891.7109	382712.1142	227361.7508	341225.6796	394470.5981	505647.7038	482270.9752	2665.312645	530669.3477	527211.2556	449593.2287
2344	M116T316	3003592.436	2776028.712	232863.5434	2257804.023	2501711.845	2880478.147	3752226.301	2835699.132	3980480.132	4258609.211	3185004.557	267530.7417	4166443.271	3877348.653	5359066.794	3513467.111	4130677.599	3816392.66	5077448.666	4714369.541	4795918.906	5213648.36	4085101.737	497360.8528	4948892.567	4575527.117	5877664.997	6020275.945	331658.0899	286115.5383	1257618.053	1065510.994	1576364.111	1512755.705	1059161.948	1282364.37	1981995.179	1764347.35	2187483.498	1580967.041	2348436.419	1625294.241	2303055.441	2289690.359	924.293896	2686952.681	3454884.043	1548117.098
2488	M716T384	4765.617143	2968.6354	21783.65653	3409.513826	2800.331941	4942.994143	7051.873059	14378.52581	8935.399571	16359.31004	10545.437	17070.021	32637.88059	17738.80268	49545.07025	37703.894	22440.08313	32027.21669	40666.31247	32339.73529	98496.67556	23722.13609	49954.41275	18163.07832	32084.7673	46406.33335	64967.97404	77514.39095	14322.19579	26202.56959	796.0113333	618.8386871	771.4753	724.5408333	666.2064377	1002.4	482.776875	823.41155	1364.640182	1007.300118	1700.724571	819.8423125	2169.127643	2194.6512	0	2517.966905	4446.697895	709.3170588
4092	M420T380	50161.074	30114.6561	181603.422	27824.266	24484.57768	42992.34335	61208.39626	116297.014	75248.80936	123817.9229	79058.04274	123011.8925	213502.3973	124400.9896	321566.4835	230583.0011	168156.6035	220119.2182	254936.5502	252073.7298	541178.8392	179819.3845	283126.181	1008731.891	230756.9483	271929.6768	357366.9998	378392.4926	836950.932	1090696.696	4035.12705	2092.394947	3287.374696	4436.1702	2387.832833	5959.6101	4796.617739	5248.296947	9831.505091	7030.499412	12443.97195	6442.365	16317.63562	17338.53225	0	26177.93684	43207.9135	5826.662632
1043	M146T457	1697134.106	1447060.203	2250658.492	1220534.795	1223262.403	1729954.993	4963447.268	3222479.989	1724807.034	3877923.988	3801016.075	2304586.219	2095643.898	5367602.675	2501774.003	4172156.084	4478277.881	4657465.439	4469892.383	4690646.516	3651775.358	4689424.845	1377013.213	4602791.696	4390510.406	3930813.07	3491367.89	3968317.526	3669944.099	1586261.342	1340644.811	1230803.169	1299427.003	1271165.35	1201413.245	1347832.446	1293838.631	1336471.116	1323909.561	1246007.777	1407183.429	953352.5198	1407369.912	1267337.59	399.8650246	1181760.839	1463198.037	1610533.61
3211	M299T528	683.4618182	20876.22261	36812.37478	11836.18768	855.2483333	50057.57517	13738.05139	107219.9705	23839.25196	2113.92	48065.11409	33139.59863	70807.41387	78592.08783	17673.59722	157699.2909	31418.24243	31895.88957	20729.31052	46714.48855	84184.90405	48040.17025	64918.44733	3627.6882	16627.36174	95433.76035	25112.0147	24337.66814	89685.75678	5596.489364	3220.74312	9595.814727	954.2960789	1428.836655	2637.44748	989.8934615	314.96	3363.3848	664.9101563	1235.168875	1007.689133	1412.374444	12209.37232	16600.878	212.8262329	974.375	576.65348	11213.18638
213	M86T216_2	1832649.208	1448465.785	1912663.688	1553412.573	1558708.561	1715567.242	1980556.289	2116291.566	2062934.299	2389983.829	2017991.518	1900399.366	2277916.589	2089350.9	2589188.708	2514878.404	2282685.042	2525451.473	2287444.547	2294246.346	2843081.243	2510344.224	2568324.901	1507713.39	2568246.899	2508291.979	2639658.269	2974831.948	1993980.111	1602732.544	786177.301	782207.3722	948665.9183	1048630.012	1461680.663	1243688.236	1106621.824	1376570.996	1172871.202	1601509.509	1298115.736	1294608.501	1443501.585	1487952.727	3500.238601	1472042.686	1932328.223	1767494.194
10821	M137T134_2	7799853.572	6440103.637	6860045.447	5940567.207	6644321.446	5990312.673	5851796.358	5200734.271	7931633.165	5886990.903	7991572.337	6855024.058	4569054.377	5989743.646	3024046.437	4059057.093	6881147.183	5162296.761	4667412.698	4199712.866	2404778.328	6694986.56	4447741.564	6311158.952	768069.784	2895297.341	3307263.197	5309977.999	6550479.008	5483729.783	6056671.544	3306140.219	4377892.924	5705460.598	3258637.472	5316238.597	6161742.305	5811261.635	7234519.855	5831333.399	6389833.383	4686509.35	7889460.497	6436780.807	45341.10538	6483324.581	7524142.522	3778160.432
10750	M362T56	51519.804	11346.31737	2254.406842	22505.51409	1074.9426	5186.701588	3978.995724	1827.5075	4346.60848	4240.518571	5201.797381	3488.633896	3196.57786	3571.313077	706.3266667	5609.817949	2141.3	1316.501	2863.883647	1637.261176	5231.627211	1096.453267	1696.1136	624.7022222	3105.321906	2618.817	823.9307143	1529.113263	1443.787958	3550.752	13228.40857	2626.154	40598.35643	4479.116388	6933.877064	13882.01531	8157.985647	1523.743258	21411.16371	18804.71729	9081.2014	2746.853864	3484.730263	6615.648	24.70675519	6157.909952	3793.893	3146.88
6734	M315T441	21288.5585	13977.38455	13915.60983	13409.1316	16597.09435	12806.66667	19367.79768	11998.63213	16391.04888	20174.54167	16873.39729	11198.00357	11241.288	18045.1705	21984.84015	13473.19108	14495.23976	18221.513	21762.433	19652.47657	10913.82221	24821.9713	12237.81552	17273.34056	37181.29814	15002.58186	28863.53288	34765.88657	8160.198034	13819.72	13341.17887	12697.04471	15076.54396	10491.22955	8732.991259	13942.80585	15619.98435	14962.16233	13203.68457	12879.79296	14052.62114	17037.64125	18210.30491	14919.42942	207.7115204	13816.32376	18826.87	8156.518318
10998	M290T59	32732.35165	6099.539333	3073.59	9397.858889	2136.645	3229.603846	4677.5925	1296.286154	956.54	6181.02	3953.788	511.2894573	2504.5475	4237.092222	820.7784	3362.568462	1560.075188	1199.978182	4112.30655	2234.263889	2619.139647	1068.294385	1858.820625	890.7338	579.1225227	2487.697438	854.2932222	2271.625	1934.215486	4404.745333	13902.52773	2579.299667	22849.18941	4555.645833	6294.259588	9280.026479	4588.661091	1075.217	13366.03269	8920.903833	5440.374344	1821.665647	3664.578235	4209.329667	10.89600395	6136.200545	3322.215118	3635.617135
768	M133T246_2	765111.6564	663419.2571	844557.6631	700025.0656	605829.527	738747.8726	829000.72	805701.1985	996653.1052	1359736.74	923204.3483	715979.2616	1399452.395	1022909.603	933785.0864	1289720.065	1101806.094	1455150.069	1523939.777	1463819.288	1889996.582	1528240.97	1331084.255	362231.1623	1718248.773	1638763.586	1716456.446	2070536.296	148090.1388	81848.60945	269608.1206	248389.288	351351.2949	318284.1735	266195.0587	259655.5045	411507.6966	432964.8195	496578.8693	338289.3405	444389.8558	391355.2976	565430.8167	562003.5329	74.40433502	606154.321	842692.5085	382651.71
10929	M180T557	61872.9744	75804.639	66565.90821	80329.37089	76630.44981	62900.5406	75370.05396	62958.24132	95743.56133	76249.9215	65451.36981	56885.97362	60626.83954	68455.03504	47136.70636	48757.23036	84174.73012	69782.5455	62586.66012	68238.95496	48379.11448	65112.75588	66977.71875	29492.00713	45997.5552	66784.10439	66359.7528	70318.52352	43439.68384	31968.02946	71500.46811	60275.71911	104433.6473	96385.31767	62591.30212	86096.82467	94174.31262	74344.473	65310.05163	65158.20991	81536.3325	60852.792	73095.36585	65925.27828	448.4207787	93475.69019	67535.44365	47217.0045
9865	M152T389	251065.6898	221850.5039	154076.0463	238651.2163	213425.2995	218865.1306	235005.3526	201455.856	271037.893	239921.0654	200892.7312	175124.2971	192644.6199	213842.6188	191377.6592	139910.8015	184288.6176	182108.5403	185690.8311	212521.5253	120667.8452	243609.0886	155171.3891	14609.19688	216995.544	191809.1506	212596.2522	194293.492	21662.00257	15429.26817	215138.1853	242876.4305	276926.7348	259191.8676	237247.2373	165200.1843	258503.1845	243036.4213	222614.469	155565.4615	183039.9063	216241.5992	229713.3836	223122.3387	158.1024805	239113.4688	228680.5582	179915.3689
9890	M318T56	151693.8639	45967.3378	6157.47795	66489.56097	6749.662222	19521.97452	10784.19995	5865.349503	1262.288923	11671.96657	14280.82818	1049.056667	8525.4	9573.292429	3316.948579	13425.2365	5542.386	3625.199911	6087.543056	4412.887009	9721.348211	1949.429571	5090.803476	4004.536143	494.4627083	4662.613737	1029.132	2947.40565	4278.272287	13373.748	34931.805	9482.287286	125741.0204	9398.794818	16906.01009	47035.01567	33942.47281	3621.698571	70585.46965	54551.79443	32864.59257	7616.263619	10120.36516	23174.84033	15.65118702	16338.93395	10773.27663	7781.20515
100	M130T506_2	1120024.519	938063.1496	1261461.649	931523.0789	913039.3194	994031.4441	1045000.868	998952.4338	1377286.014	1336378.913	1347121.859	1066258.277	1442884.347	1071356.248	1536667.434	1384918.878	1331923.901	1239121.651	1579452.925	1763020.8	2012782.032	1640581.995	1445163.416	1828826.64	1743868.369	1739837.125	2027279.556	2306076.059	1729114.007	1848230.262	395637.4875	389509.9575	495107.5107	482575.2469	397103.5575	515119.5504	641832.5685	597207.6014	748072.3962	547810.8968	701620.5333	635923.7651	904161.9123	865425.2844	81.00006592	875168.6182	1067823.424	689899.4708
2688	M189T796	1153255.587	744697.7594	1025159.817	812759.8208	705225.2708	878198.0558	1020163.382	1017605.482	1055663.608	1234196.29	1050284.549	908464.5006	1246644.686	1233877.856	1440409.832	1147768.347	1037471.995	1183678.724	1298846.509	1450749.972	1369941.132	1409787.878	1253129.679	1057108.154	1427513.068	1472142.718	1676415.019	1577200.341	999619.1969	1170138.976	910346.485	872594.4605	1093969.623	951662.9448	1037086.886	927311.6765	689557.1294	665990.0511	704196.7781	449489.2132	832452.2743	800078.213	714861.2219	931219.729	270.6309981	1132475.658	1041616.908	867664.1962
3183	M108T281	138424.2496	107829.5589	24775.185	40772.28706	85698.96895	30824.91407	38269.50988	64042.99875	33891.51358	59233.10131	84948.696	32818.85774	46349.84434	82495.49268	30110.5635	34560.70184	69264.21222	80991.19829	43097.6557	69440.44097	41708.50256	27326.49088	45508.99889	55495.93003	77650.5208	62048.52047	32568.71885	19325.11458	54685.23671	49224.24545	126714.9616	104305.02	215016.6243	133128.9093	102181.6575	110503.292	195012.4833	137675.5012	100201.6414	94150.45724	215385.813	92321.91977	191628.3482	123189.4101	317.1005162	135346.1505	29760.2274	90614.19158
1261	M147T279	81257.02076	61837.76714	75593.17236	69775.355	55580.49037	62043.66287	72861.28327	66311.002	99277.84447	118713.6565	94497.90567	40436.91135	55842.23061	88814.09756	43729.987	97716.06962	96500.35948	108258.0186	101133.812	91011.02513	144280.4513	163845.52	105700.6834	287369.9769	211804.3592	128158.3303	201823.7869	170522.9505	188991.0938	222594.9771	22051.20122	26183.35785	33149.608	30928.26318	23245.76903	18877.47314	37022.47702	40641.03759	45107.0882	28305.60804	36749.4714	45834.147	63105.36235	59474.50229	169.165671	67966.86559	65208.76272	51022.44726
11672	M187T428	1796632.753	1886000.162	1678019.116	1691400.672	2104376.311	1817266.586	1943335.158	1742156.978	1512436.563	1607445.627	1725939.261	1908557.686	1369932.07	1727484.227	1086261.137	1498401.288	1324057.355	1431112.013	1623149.053	1329758.726	866135.7781	1406107.537	1270372.385	2367368.081	1498821.604	1471086.884	1310420.005	1256285.762	2562866.194	2677600.908	1608073.721	1554166.347	1900438.281	1755773.866	1470697.326	1712820.836	1970159.884	1741197.548	1187649.187	1525466.735	1768548.695	1726312.271	2054896.605	1762418.327	187.4991211	1535097.43	1603439.888	1409012.741
8396	M283T70	22056.12291	39127.14556	19851.5816	32861.801	21784.00997	27593.88471	44051.26643	24919.06871	26890.5613	21716.20925	22474.93111	11900.95426	20452.61513	19729.64713	11172.63847	26354.64083	25324.0006	16081.91433	28692.17155	24425.32756	16808.3209	29496.90946	17766.00831	14520.74743	14312.19322	14382.22461	15459.38631	13616.97086	12882.1508	20507.92782	55053.1488	26703.00043	65132.30179	31977.04281	25194.33013	28815.4987	32710.7213	26078.96603	26685.77829	26261.19329	31000.1895	40476.40972	35513.25244	29816.56828	980.410195	46143.84024	22066.22681	17041.00364
13074	M269T428	3725157.242	4012371.469	3276407.346	3519106.256	4359979.183	3804675.355	4070867.963	3655921.284	2964644.734	3206833.194	3331077.735	3928160.85	2613965.12	3492951.776	1930052.124	2769205.01	2372773.493	2760562.007	3326909.648	2594177.311	1379442.945	2707029.136	2107506.422	4531331.991	3027640.077	2830600.245	2412336.235	2243279.095	5183475.03	5320526.396	3303694.546	3229038.014	3634594.577	3655856.884	3033104.157	3622873.497	4117415.468	3621415.866	2338821.101	3160762.848	3666296.642	3694706.785	4298656.55	3701393.075	595.2598572	3013671.837	3395757.338	2797420.55
266	M137T178_2	5771268.236	4621727.717	1092571.096	7597778.959	6436795.445	4513460.194	2044303.643	3159387.726	3379627.311	3690778.097	5288098.265	309588.8137	1303720.654	279541.2167	179722.174	366402.2842	2074141.697	201425.004	201080.607	163026.3942	117170.3886	199146.7531	1710223.154	473776.4693	152385.7895	143020.5558	197268.3787	151538.2889	340802.364	128012.628	10732983.07	7654488.405	9020319.1	10943094.12	7712113.384	9998504.85	10247732.66	10084281.21	9417242.353	8176331.836	10390110.08	8412715.613	6542559.82	6994739.302	2499.316922	8196127.693	7382008.694	5180684.145
13196	M112T206	1600433.127	1176922.535	62721.19	1200706.924	1336982.721	1139761.377	42199.7994	773087.3367	1742074.258	699076.7168	351446.4884	11164.09947	1037636.802	1110.348717	7062.9825	644.2991019	343872.3151	601.8264707	1337.013135	2483.104793	7155.962345	727.9939683	1042148.264	12266.71271	15967.36759	3933.382393	10251.87927	1226.5002	10794.17107	6408.91125	235237.392	193502.4927	282765.9152	246409.3371	173336.5123	166220.416	472114.2426	232113.245	475994.5927	328090.0641	588666.5278	514812.6927	1407591.868	1076718.291	695.2774186	1232980.92	1417687.798	820060.8276
723	M150T246	781280.1141	764390.4902	868621.8824	811675.6567	716387.9208	824094.3373	922245.035	892085.304	1074845.677	1556077.215	1019974.594	810368.5182	1437345.454	1183636.033	980237.0316	1368186.552	1206139.926	1561957.145	1612154.619	1531030.728	2081190.27	1634686.705	1520240.596	411640.4774	1783824.2	1754535.151	1732961.817	2188547.404	165588.4714	96353.16876	311337.8177	287593.1839	405189.8055	356266.443	313385.6649	297273.2364	472595.76	494775.5585	536028.9242	376390.8408	479604.2356	452799.7068	623599.56	643706.4017	746.0427734	756809.5804	941362.5791	452626.0603
362	M182T279_2	1447366.225	1077364.869	1372084.43	1263400.892	1187988.733	1168353.093	1360189.639	1249958.166	1632080.248	1874096.515	1685936.356	1307848.205	1738148.814	1440654.468	837275.9658	1702222.196	1760445.456	1564456.928	1529109.336	1369161.393	1750395.216	2380872.594	1990080.024	3011876.344	2860486.338	1730534.636	2436774.141	3508455.744	2175056.178	2709654.976	475377.555	518268.3448	584520.9859	569910.5477	585647.8144	467974.3288	642069.4374	718114.3303	855447.9316	557338.975	727725.0634	866481.0133	1241734.308	1117992.742	498.7565918	1205169.427	1209355.498	938670.3583
310	M240T125	16063.74181	10480.81007	9006.743789	8135.864579	11227.62192	10142.2879	13495.65957	8728.7055	15265.94727	10351.84141	10082.99315	10944.864	10812.8046	10757.8071	6421.560864	8512.579087	13138.07804	9566.181571	8163.895762	7305.342	5936.2535	9434.262136	11309.92896	11893.72392	7536.947826	7639.651818	6185.100316	6660.054947	8986.707292	10219.61491	1413.79875	1136.340833	1004.277656	1321.070471	755.0475333	1437.046261	4283.58	3081.067895	5504.563941	4597.088778	4305.606667	4092.803684	12721.62886	7895.45575	849.754715	8169.5061	9866.605048	5141.040136
2547	M262T520	740676.3785	532686.805	586006.8588	432857.472	513839.5386	412980.3697	228084.57	293048.399	446781.4694	307398.0686	414973.3562	413662.7307	264785.712	323574.795	76794.75	204173.8202	303924.4126	163993.9986	236381.3448	196708.0703	160343.2511	305040.7667	198742.0426	289152.0719	212368.7323	153564.1943	159699.0765	192001.2352	141174.47	314249.5816	2070985.584	1071898.594	1147675.54	1193369.295	565300.1528	1820325.441	1041709.077	834320.6283	1387335.52	1426449.321	799286.58	704883.4198	619679.453	305552.0629	280.1779567	348924.7428	531766.3233	173171.9646
3512	M137T625_2	4605.211652	32054.09317	87205.368	42613.89626	95918.70457	102123.0754	10998.8953	488298.0064	109310.8835	83305.10896	6385.00875	24348.42042	321062.2635	78142.97238	10403.49224	1691.934417	474793.8776	52062.082	4784.833042	387294.8058	4632.1065	21535.04758	151332.05	15659.40313	11331.24617	3026.81232	8335.369625	2762.013	28552.87992	20895.46113	444500.2911	1473515.078	1657724.211	878010.3248	855969.2989	447232.513	159919.6383	604342.585	134954.2458	137002.7868	115834.449	304582.115	49199.13979	34456.60287	325.2149699	149955.6357	99230.01848	172339.1013
10283	M210T557	985312.6854	1206334.115	1004672.092	1257685.152	1214164.784	997184.8985	1209200.702	953554.4754	1465389.653	1133018.762	1061082.564	896726.0527	990826.4578	1089089.365	728921.6264	744218.6198	1269526.706	1093281.894	980866.7332	1079977.87	744315.999	1043945.863	1046225.891	460046.5258	706118.4064	1013190.478	1018240.454	1075595.643	670537.9442	519197.0308	1118180.809	980973.5404	1577187.644	1595030.436	1006088.343	1384184.673	1481464.465	1162356.066	1058335.652	1009417.925	1323141.806	1011873.715	1156117.219	1021690.519	241.8449144	1472981.094	1085597.525	760006.7731
4845	M218T252	64022.99162	53183.51429	1114333.918	39583.66651	68911.0402	16701.46079	11107.11005	8241.138471	51668.5246	12937.11253	20680.17966	227924.9896	8809.334971	3695.208217	4040.7093	7516.412893	22731.72906	4797.187098	3429.098083	2995.11795	3183.178183	3258.774148	12291.74753	11541.89506	3401.411481	3338.50902	4512.731667	5246.320557	2005.257571	267704.5873	299726.8943	206464.6928	292246.0197	265609.1272	149123.5069	372127.3041	237841.3377	130402.2524	265579.8344	280095.1229	167272.4004	131851.7214	135035.6697	28501.52322	5935.854085	37610.70322	58026.41797	14020.41971
2766	M122T112	7608.1815	10242.632	52041.02922	85631.133	2756.257	49095.37182	98314.94359	44025.54577	21359.1095	181911.3166	56039.76031	40261.93614	52214.15085	121845.9017	552873.8938	75458.26173	100514.904	258758.036	194745.3584	231063.9173	326326.5485	276755.0824	143087.3965	226964.2767	96361.04931	294558.4825	365583.1526	291213.0411	166684.2843	437141.4932	1365.5376	1616.543681	1008.918	1790.420203	1381.113198	3937.878576	1093.728971	4696.601146	5361.333987	2636.8966	948.9112414	3597.157825	4908.711086	4840.680241	606.749188	1554.598607	120460.7093	6640.21775
14018	M170T543	83542.16853	83018.81347	94943.09526	78735.2461	83307.45343	75817.21371	81333.95607	74478.47932	91578.51148	75254.16331	83597.18554	72746.26994	76067.91921	79093.50807	70258.824	58215.99104	79355.60982	76356.55036	74638.89697	87280.32477	76737.28055	81583.61355	75107.7795	72699.48856	64648.69745	73798.27373	69697.27414	85388.1332	80876.05732	87742.2876	87030.40703	76787.72748	111847.3636	96832.749	78973.07034	78075.65165	93208.25538	79921.28213	83317.54588	74098.82391	87615.20944	89397.49875	71412.32772	64430.06662	1440.71303	85860.65803	70605.37325	58190.575
363	M189T195	185221.708	124607.7451	276305.9624	99605.23744	116298.2476	130719.7402	193899.373	162570.076	237316.7264	340700.4946	198125.9103	239995.9054	334715.2251	281234.3377	485388.693	302377.4964	351892.412	341297.6094	372259.99	373825.8478	556276.057	373354.0549	392371.1518	443784.8473	395435.4191	421365.7766	577209.3871	626599.9689	415125.6335	410547.9443	36804.79979	36057.81464	63774.56204	52164.63458	29245.99189	35471.85722	44864.86772	64086.83737	61003.20818	17611.23333	80926.72229	55225.46854	97840.92662	81903.28504	660.029082	97198.20158	175893.5976	36720.22862
11282	M522T211	23329.40564	56352.01295	2122.955288	126317.2709	50956.25373	99882.93609	2827.563375	64833.07265	69385.57235	43579.11926	45812.56432	1424.92552	77149.46094	1092.108665	1453.488	3383.507158	29717.5035	1352.804577	1550.487185	2214.465488	1651.446167	1267.69385	74009.09635	2689.533326	4622.5714	2183.8024	1766.581143	2489.75936	955.8347143	2969.570255	4538.502897	8540.293773	5247.927692	6121.80587	6412.421739	2607.674308	2257.157296	19949.712	8774.527652	15672.81177	5137.07256	38843.139	85957.17757	87500.78182	0	19406.14636	49273.99944	71108.02478
14062	M240T315	150652.0686	198396.453	201257.277	155442.5863	171104.1894	159832.53	231263.9942	107079.0272	216509.9376	90962.706	129935.5906	18413.32372	78876.27208	57555.90133	3371.623684	39729.66054	128051.7629	37747.44356	8980.471231	7027.058667	2598.819667	10290.08291	28024.04754	9432.128333	3803.774968	4963.657655	3689.217143	6762.947889	5212.759111	11334.63792	76338.2225	61124.25347	69191.07	77322.8085	27663.98056	73773.1296	103656.674	177387.8834	199088.8204	152435.8078	130620.2138	72287.26268	173760.849	123443.8991	950.8309021	117254.6974	118691.6791	43725.27515
277	M113T87	32164.61376	22559.13328	49954.49676	25927.90716	19608.13904	31651.777	53744.06019	45797.64229	50827.15458	40739.41133	55267.15163	51107.80915	67629.83604	62842.55616	59258.89035	72494.66033	88068.11938	69348.04557	85879.70332	52641.82467	81821.39963	82844.126	83053.47336	63137.65236	1429.687308	72314.9576	88148.76624	89516.14467	76579.0545	66663.844	5283.517966	6384.571424	7014.72184	6553.91016	4631.822192	4224.64337	7477.52408	6026.777167	7573.9716	8300.681115	8969.827615	7434.05712	19848.63972	15511.73328	95.54570313	17918.3152	33688.5702	8074.647
7106	M258T527	9802.940958	10015.30157	12182.70292	21903.52267	9863.972304	19468.74689	12762.55725	21920.49078	8420.546867	98145.89523	31380.02329	24535.59765	36103.65605	10344.56057	257404.4329	44027.84441	24387.79455	53697.17025	24475.34118	29668.8496	62650.36829	38445.94008	49819.20725	67022.14655	385307.0025	27852.64626	89280.78245	129193.9939	19155.46671	43449.93955	5925.985846	6927.0516	10818.44017	8237.7405	6462.535435	7499.438	6842.29824	12904.36538	7820.326167	4997.72475	9619.638625	10689.84874	8155.95	15172.56476	348.8557434	12099.28725	21329.568	10489.07504
9524	M144T252	262883.8377	128927.1077	177367.4664	251370.924	201880.8324	231842.8007	185553.2221	241360.9984	393361.1139	173622.468	192382.9245	225990.49	122801.5427	252336.2309	95096.44722	231180.5078	189350.7461	119661.5496	144333.283	243369.6252	172502.4825	208620.3881	160910.4705	179984.165	122944.8217	231841.6801	214462.0004	179561.7422	203299.5202	186569.4971	121336.4374	178933.2245	141521.5453	130701.02	183300.7004	141262.388	333011.2122	418039.812	320561.175	220525.837	352259.017	221519.4818	457994.4651	299799.1363	597.5156738	286529.4518	279849.9812	234706.4653
128	M153T186_2	259913.0893	227320.5778	349487.446	180181.6477	251315.1369	272694.656	447338.6224	38516.21627	330130.8388	390781.4695	238986.5845	351314.5525	386497.3214	311618.5633	279274.0128	308364.7952	372830.6909	331120.1682	376391.4422	347336.2941	381988.216	232824.7608	388929.3455	335912.3389	74960.55548	382080.6125	315781.2086	242761.4758	299254.7719	317113.5204	67985.52861	83807.18109	87193.20779	64453.32996	92298.33152	50574.71304	80137.73474	66193.46435	101222.8724	81125.37857	84453.83509	91750.58261	183864.9515	145218.5568	18.35542806	175343.5615	191778.9995	101565.9704
1480	M123T279	133669.2283	96885.47518	121865.102	114658.9805	92095.87759	103934.3412	119148.026	108110.1109	155321.2398	190286.2673	140258.1355	67353.02017	73156.17188	149273.3385	73516.3035	169861.5617	155612.4826	172337.1754	164377.2598	143339.8808	226398.9929	274688.2333	194098.1821	438938.2179	352675.4816	208617.0772	312408.216	445548.091	289484.1314	348627.2491	41592.2774	41652.46102	56550.98315	43815.69567	47237.68449	39192.45643	60142.81618	71136.82996	72016.07626	39286.6923	62007.15338	73145.6058	99949.9807	99410.31414	195.8694661	107393.0783	107638.1244	84652.99359
4924	M215T339	16353.36	44702.07161	12790.7073	66873.52214	19211.02609	47562.68165	15860.99741	132467.168	46331.48327	58484.23916	74190.89543	51751.17537	61773.93382	114025.0464	84324.37682	294229.902	94618.74314	95584.33748	111154.3199	71028.9017	134974.9111	118529.005	140404.6128	9246.583652	90060.60491	71560.83257	473328.9557	250533.925	91016.88943	3263.953516	7182.604174	17670.45859	11044.28314	11769.8955	9683.918391	8488.127045	8975.622121	35595.63291	7517.166522	12242.50743	9387.985455	23454.89596	26928.85955	51738.04961	612.5002184	14963.49026	44353.83531	38425.18283
2802	M207T356	31482.5337	17727.68152	3684.662526	29150.0023	16509.63752	17590.61438	5517.6472	11130.77123	15442.52504	17607.02874	9401.590095	2357.3895	13099.89768	5338.713542	578.16	4639.944818	4918.690636	10637.73605	5309.169478	4183.975125	2347.303686	12914.5792	5539.499333	1896.253125	12098.9214	1699.381818	3592.550455	5282.694364	1036.691282	1101.242415	29461.2196	32860.30132	33456.55152	39599.10808	24473.43964	25175.77921	22711.6537	43593.77309	32289.78757	23721.71948	31351.08091	33369.55118	24667.68433	29800.32	524.9677643	25387.7295	48272.61864	15653.88417
839	M119T279	74350.62007	56263.89852	74992.88924	63371.0111	51687.7381	58564.27819	66631.89412	64577.5075	91582.84709	105221.7077	90347.75357	65159.14409	96979.71181	77828.35268	40510.42845	91289.38295	94664.59274	90938.60045	89800.52778	79344.92855	118096.3429	145735.5469	111912.347	218804.076	189322.218	109991.5613	166393.8624	237384.3324	147708.2199	188380.7402	24465.75148	25184.9925	29542.94331	24059.31878	28144.16194	22174.83269	25347.00533	32544.09128	42297.39326	24216.09611	32061.16836	42151.13854	55170.9096	54454.68311	651.6011029	58820.15193	61570.46607	50241.54393
4567	M160T476	430580.2215	501379.0925	826104.527	830064.1513	1778274.021	414772.9268	2606345.545	709512.4795	983941.0498	710727.6911	1292532.507	418003.5842	810315.2094	1424287.694	400422.6965	361789.4694	260503.2947	276889.0395	314567.9119	462544.4496	472802.5133	732731.734	1068782.847	624187.1627	671477.2616	480263.2872	363086.5362	429127.6635	951591.4541	561407.3247	3107011.924	3324925.231	1010191.591	2402525.467	1100774.493	990198.6533	2116991.6	1497468.299	1594200.131	1042195.053	1109347.615	2236103.654	542726.6392	2370020.39	545.9919003	1527579.296	1011264.683	837448.8128
1004	M104T246	247370.5537	207868.7789	255306.4133	223475.6258	192832.5086	234010.4618	265086.6445	250027.9764	322513.4875	450914.856	305054.0381	223135.084	424750.9903	331827.6917	276527.6691	444177.4126	377677.6372	468785.8472	492453.74	491121.3782	676854.316	508100.6837	424361.6173	101611.1922	631551.4075	544800.5128	590783.2973	751607.2166	43462.43164	21103.3725	75779.87631	74541.4985	104599.3611	95575.0169	78668.56594	76571.65134	120549.2901	134191.6273	152290.8851	100562.7511	131964.0061	122252.3677	177182.7431	172422.5695	2261.841287	193073.3723	272068.0766	117464.5664
7095	M202T87_2	1555223.816	1109840.523	1005792.613	1245179.225	2192022.385	2223263.336	2607861.305	1009663.961	591973.7093	821734.6005	998752.7594	783758.5895	1392372.757	1114859.893	328025.4448	851872.6247	613123.4652	1011510.267	388532.5111	680139.9753	672749.69	689749.387	1537950.102	1042268.214	1199600.414	393741.9889	338757.9334	215944.0704	409792.2027	1101483.858	2905659.393	1233120.966	1596031.628	1947460.918	1564513.418	1493787.921	1190822.099	1236453.832	1371463.794	1081342.969	1872922.803	1599491.994	1669664.66	1715834.554	179.8287566	1367085.135	1295133.773	1052310.223
1909	M285T173	22829.95463	12350.87823	29966.82876	7827.169259	14813.9164	9280.491038	30000.18115	14164.46696	26795.5305	12570.36986	10674.39936	24171.02604	19925.51245	14714.92316	39795.27264	44313.67599	22818.65322	24484.9852	16161.98465	12482.72011	32952.3524	13179.95683	28142.77752	5000.180222	28914.92647	15842.09525	30369.30889	65790.6051	3039.331012	859.2367778	4372.814516	2918.208	3753.675	3307.836321	4053.017829	3207.378345	5887.775793	4177.052478	5479.26	5909.311933	4411.396462	3645.0615	10394.60076	7582.816654	280.4585932	9004.308963	7242.6195	5752.845762
3208	M124T155	31433.26333	50558.50738	97338.114	49931.89094	9800.771556	86954.2873	42366.8687	167955.6173	53934.98	105387.4825	90881.856	64252.50253	135021.3688	112100.7413	48219.19368	64986.6245	61618.62706	88344.24268	146108.5127	89351.54475	58946.56044	102095.5956	67745.2125	179249.4889	383253.9812	57740.66335	44901.59343	186324.3173	345592.643	401025.3699	2095.49592	1567.423719	9496.090842	1118.841065	1020.531111	2686.81265	2692.848449	2189.59497	10861.44242	4986.357923	1217.913433	3016.824	36524.62444	25981.7675	864.3700994	39489.88582	99311.6165	14194.19364
1020	M156T465	1109503.002	1035043.27	1254310.131	1089722.213	929832.0604	1113597.112	1195989.057	1222785.111	1834489.883	988945.3299	1473908.377	1057745.552	2142976.951	1410639.581	392765.7336	823325.1642	554243.2789	2208570.046	517371.0436	1435070.276	1379187.684	340819.7875	1223103.085	899937.8592	1495126.549	831153.4389	506458.5312	574833.0775	981138.2133	840374.7054	222994.2744	284213.5304	349563.4698	299625.0106	300795.65	237590.0305	326912.0824	559161.108	689839.3212	418732.4235	545302.9971	525953.5232	840114.0334	857315.4381	747.6453094	866349.6162	1466497.873	634933.4486
12949	M156T557_2	257208.9217	297968.0625	255311.6012	307247.9452	306239.1546	254983.8415	303789.8897	245247.426	331849.2583	293094.3676	263242.5788	232438.1377	242470.2913	276957.367	183825.639	205666.1137	309748.2494	284291.242	269702.813	286099.3927	235505.9614	248718.842	260477.4451	157294.5816	189671.653	260385.142	255866.6782	268254.3779	202194.1827	174221.316	262311.2645	230737.0154	373317.8413	371286.3557	230756.7513	309071.151	347904.2388	283703.661	260641.81	248612.383	316306.5594	244520.7049	282163.0093	256592.8869	564.3048002	365522.9895	263860.7029	209167.3887
4232	M227T130	31929.375	29251.88981	141955.5146	42400.58015	30975.686	35375.07011	37947.18693	41686.08358	45109.03106	37942.45453	38019.68645	54282.18	44491.69169	37896.14481	23592.05538	41634.89119	42440.78435	33501.65458	34116.98888	40119.10503	62346.37797	31725.21992	54793.8551	2760.612854	62631.039	48271.0716	33073.94075	34113.715	3479.965	1040.604905	13918.87531	16193.078	26456.15923	18370.36065	16086.532	9665.282077	22606.14863	31123.63024	20132.30328	13725.9756	21080.13693	21606.01655	23818.98242	31879.12082	1056.812354	33526.47511	25672.56068	18186.13171
8174	M170T454	121288.07	129806.2791	213249.0487	74830.10314	71009.99971	95354.46865	25228.24917	42061.23809	134670.2896	26681.47814	37630.5433	93915.90478	212547.3299	31174.97042	59435.38936	27321.75538	31644.31536	35285.25913	51448.51096	73642.84767	244576.4099	42446.87584	138190.9593	582038.3488	38338.22919	154450.9816	82008.5358	73017.66442	635698.3222	780868.5411	34495.08504	47391.149	74871.93419	33869.081	30293.11096	34616.46865	73136.3991	52801.34564	91278.74423	39701.6485	62545.2185	66872.81328	58729.6054	62915.95013	1098.511021	109454.6373	68305.60313	47478.61387
412	M432T280	39033.51975	27143.1114	36299.01776	31856.82622	28001.28165	29927.14924	35310.8283	30858.35963	45817.92812	55031.78846	42247.60526	33656.22008	44629.49032	35792.213	17912.37981	43890.91632	49021.2877	45238.67641	41685.83833	37433.66297	47318.35131	64891.36606	49571.73862	87369.86148	80913.42418	45855.88456	69728.98386	100665.3908	72298.07471	72706.90284	8834.115026	8442.899824	12967.1707	11969.25129	9915.103059	7615.162421	13322.1047	15244.73825	17242.81192	10180.87319	15715.95586	15562.68077	26071.15227	26796.39922	187.0141345	31775.1356	29783.14197	15589.17891
10393	M198T557	21494.66988	25952.319	22863.01623	24170.676	26574.48288	21742.57385	25812.49573	21752.39352	31068.59392	24772.8378	22733.8785	19697.08215	21421.4706	23502.99472	16194.58552	16541.28	26498.66623	22885.999	22068.16473	22940.33512	17056.91957	22402.24874	21392.18424	9990.519	15030.4368	21953.31815	22602.1025	23970.8322	14129.6008	11177.778	24627.87836	21765.13231	35194.7	33492.59667	21824.63454	28726.99375	30432.98123	26099.13007	23412.03946	21314.41154	28193.508	21577.35462	24739.53246	21734.69158	214.9732572	29308.95515	23051.58154	16983.73224
1123	M110T465	802286.5221	619359.4983	1021438.998	703186.708	650550.285	693243.7233	727429.2348	748143.926	1260719.374	576474.9004	924447.5026	636475.5428	1363325.848	852354.707	252936.3996	534144.4722	335382.3927	1485005.304	278817.1709	481037.2732	504664.8873	214153.0447	855574.074	632306.22	1245483.379	581302.9859	851082.1602	416859.3358	667029.6044	605051.0474	130966.6097	170413.0618	214713.8174	195929.1641	179495.4838	148713.8987	210531.7637	357811.344	453722.7075	260808.6415	354305.0334	336824.6389	532909.3921	549374.4562	1585.349072	543333.8906	972085.4439	382819.9214
8588	M344T70	12357.58974	23844.59345	2753.032	28611.3541	9270.950368	16120.79275	40124.28139	16357.60609	20182.343	15756.20781	12443.597	5239.722	12580.42911	12184.51365	6871.610526	25697.24871	16800.38673	9855.730625	27837.774	17049.89905	8553.675231	25622.94133	8771.326364	1745.742	9731.927273	7508.022545	10563.77104	9689.364744	5490.489667	5924.911111	53188.56465	18658.77632	40334.26387	16617.297	17402.75948	17175.76083	17637.41	13082.64753	13371.55739	18492.861	15889.2675	26986.77069	29097.027	15511.53914	208.8106918	29759.46079	19950.65636	8742.424571
2330	M70T316	1469144.035	1282381.208	110042.9249	999580.5755	1264344.75	1303696.583	1802076.837	1267657.49	1756978.838	1868213.904	1475461.438	115742.964	1822876.399	1673607.647	2215211.736	1705284.69	1718580.484	1863822.542	2316078.505	1945981.339	1972044.249	2181226.99	2014463.208	225404.8234	2032668.648	1967418.191	2469274.995	2882460.945	153074.5449	138793.2363	584020.1416	498054.2965	699033.4075	671938.5366	485056.818	609803.2963	942129.64	856516.621	983280.5463	719852.3953	1151372.324	708279.6499	1143795.648	1030080.171	1903.041418	1143317.793	1501631.887	681650.542
12815	M428T656	354894.7209	319334.0512	336404.7383	323850.7206	369928.7555	182630.0471	241741.9056	291201.8782	378213.5162	317831.1173	400444.2504	261383.8162	188269.2299	278147.0046	263976.4867	158927.877	325946.3564	277753.3093	317175.2561	463703.8592	377346.7757	278268.7983	235479.9695	679466.8678	436158.455	437323.3047	364115.9851	311011.6781	833891.3946	804428.4435	378616.4629	338852.9981	453118.0293	470394.4961	221554.1731	459720.1756	416220.372	369883.271	407800.5534	279661.1723	432870.3726	329319.2876	295736.9851	280478.9645	4.98673742	350765.5082	288374.848	109729.3608
9031	M162T406_2	7345899.179	6021169.096	5398354.935	6109157.121	5204594.208	5654248.595	3232862.938	5022598.055	6324513.435	5009110.752	4976471.803	5078845.452	5480893.081	365441.2912	171273.7987	2028469.448	2995707.447	284383.8457	436783.2897	257064.0433	222693.402	132365.8994	5015218.556	394910.3419	181891.312	287402.5667	197245.6567	194580.7171	220561.9108	4191194.562	5074909.925	4360926.598	4427829.516	5104956.063	4449156.223	5359033.764	5457930.189	4826660.301	4071532.575	4542913.287	5481072.121	5236537.772	5946047.835	5530257.268	1195.967708	5349749.525	6286897.008	5892393.287
11320	M187T355_2	489695.4134	478789.4707	4328.273167	518703.5593	385231.1004	378073.74	267889.146	268085.478	327840.4074	562158.0206	347850.181	5575.069909	213839.1699	282986.6291	172778.0845	102371.6295	181508.7861	285200.8693	285344.796	259865.6768	30033.09157	473146.6079	190634.0401	3317.4666	481462.2227	316289.4667	331654.7518	179112.9922	2657.415	1088.053232	351496.0471	435143.6162	398124.919	483429.3081	256995.3877	528950.8758	473614.0316	506446.06	637791.7363	522768.7829	542919.2763	488722.8939	319856.464	454570.081	393.3439453	475039.5881	512486.4447	456834.7344
4992	M114T131_2	2986826.067	2438492.889	7789117.045	3098881.729	2643914.687	2690260.895	3206681.667	3099952.077	3807390.672	3263038.484	3144628.899	3987440.473	3162953.255	3230137.921	2152049.422	3161593.069	3408150.802	2872856.414	2925416.65	3008241.322	3179196.957	3176149.642	3809381.314	231903.1418	3447025.555	3235604.099	2609773.01	3131160.858	606697.3826	149709.4891	1789876.593	1901952.773	2318387.821	1849101.818	1865629.855	1523673.979	2116529.421	2607182.797	2059227.541	1759302.64	2299621.937	2238396.667	2686859.37	2583069.169	3695.296	2722651.015	2583007.208	2007143.896
2680	M105T112	138540.7391	144928.0989	723754.0588	1066651.686	32210.99036	622563.6631	1154970.971	644491.1159	349938.7628	2349209.487	799937.7633	582670.4814	846603.0046	1798459.712	7850149.18	1238967.027	1457444.67	3594097.598	2919180.059	3163204.215	4778308.039	4224067.199	1720985.154	3218865.716	1295464.453	4216386.158	5398022.652	4142510.494	2653981.206	5520245.654	7443.08773	3435.432615	9113.453758	2765.11203	5118.726	39706.56103	9327.518613	7344.1865	3115.675448	24094.56174	7832.127829	6969.384121	68277.16463	60471.132	1871.026548	13854.27859	1522182.761	81059.44011
11497	M105T428_2	459048.8097	460114.4543	416526.3128	420188.2975	537937.2081	447939.9378	478056.8262	422198.9737	369268.9792	397810.3211	472150.042	482187.3444	352781.5084	426154.3245	289454.8646	409929.138	367847.8013	377789.3535	402629.9238	369741.4228	249369.0388	357138.1307	353138.3816	609285.6906	398433.7496	392718.8753	361017.3082	346902.1102	661854.0026	409933.9463	388876.658	389348.9292	476192.8769	461485.2064	370603.9533	412978.104	523682.2507	420486.0736	293386.2119	364483.0762	423249.3285	436003.0794	518715.9408	427862.0168	459.3728467	400561.1914	394022.2767	349904.7904
10122	M271T53	2018.536	1468.54932	2412.069768	1561.945667	1010.100706	61380.93839	1605.456878	2773.698207	3145.694	92600.56305	1252.888667	3231.089885	24132.57072	1952.536105	58513.91712	2843.398381	3143.25455	3122.40305	1841.464579	2272.2588	1678.119	1266.586	2347.24	111585.2769	8628.664	2090.624077	5759.798625	1746.851211	2133.013556	5761.263048	1150.106936	1037.251313	822.4434026	700.9814099	651.9976667	679.3878608	790.0805882	1228.780968	1256.78	1375.992	528.66	1048.414229	2137.261562	2895.39	293.1234392	1478.374765	60864.26063	1477.693
7243	M337T63	9142.016	2272.30025	65158.32867	3325.49469	4006.7937	2640.947754	12408.77925	1758.617143	23415.82515	1307.026291	3011.568879	49360.214	23706.79729	64709.38629	55254.26617	10022.61104	35603.8729	261287.1366	74616.216	65873.6897	22824.3388	38287.23095	32778.873	239.2334145	23920.67217	55951.34433	34392.33	24502.97893	2572.823265	454.3328571	3655.359474	1647.184818	1728.813	3201.69141	1535.75136	3773.942857	3062.798652	3285.132385	2477.244	2378.257143	1873.373333	2658.701458	33020.81862	1269.4815	36.25360602	1828.351172	14618.178	1023.230714
7790	M449T428	15356.89372	13077.13277	16274.57236	14110.32893	15401.25013	12409.48057	10997.35243	11347.98145	13093.84729	10309.80094	9401.222842	18278.32221	7228.155789	11530.0023	6727.719619	6565.568211	7435.674556	7557.03564	8910.769545	8335.516	6268.002162	11810.72919	6035.884176	33073.40129	9893.665548	8312.385231	8488.877583	8738.281314	29904.663	28706.77974	19248.70686	18143.27652	22241.95473	20994.43927	14483.76257	17204.7115	16462.76695	20310.07061	14547.35144	14136.90587	21260.18052	18749.82452	16497.50545	12923.02428	0	11684.30323	13083.07419	6330.405
9047	M807T56	249010.5998	430817.4278	53104.94116	32321.25145	1876899.019	56664.24641	17067.46724	231177.4821	10646.86286	24692.15724	9449.057034	460951.2894	579048.9917	9395.738931	1139.502	17700.84586	22086.14915	3044.156093	1821.317053	1200.846	5202.181045	3839.198308	90944.89782	4473.113045	2521.556897	872.2863158	819.3844976	3514.688557	3248.652333	5883.548909	10974.58293	97738.16485	31276.08096	2084578.601	3165.638	1295806.424	47575.38232	2204886.022	171328.8284	293133.9903	943584.37	966626.923	179821.0254	11689.70398	396.5350217	5321.9055	28408.46489	3309.136286
13	M120T200_2	5581120.059	4423837.641	7543427.91	5224895.421	4454673.263	5495507.181	6803959.917	6951956.121	6935891.556	8398487.955	6704013.088	7226279.606	8094128.347	7607335.238	8564910.575	9583144.689	8302739.034	9121199.751	8628942.851	7965194.809	10873514.74	9224711.767	9928909.771	10629734.75	7836220.419	8777270.672	10106570.43	11670256.52	10530569.44	10919599.49	3042997.211	2607302.642	3245488.068	2711567.935	2651556.361	2378466.589	3162186.163	3594525.104	3715999.438	2831226.866	3591386.771	3253030.053	4819172.517	4374912.213	1025.338519	4700163.136	6003692.247	3426700.517
7942	M255T352	6628.312103	7653.286667	7907.584348	12484.71274	5838.48356	5023	16486.28565	7219.998	11860.83136	4619.076538	6195.609625	13111.63558	8415.01332	6356.9264	6143.919517	4616.548606	4463.813167	5188.860522	6313.37916	9961.664104	20851.66114	6035.477955	3717.510526	5139.991627	3128.771778	19073.12873	9694.066474	7417.626158	47271.05097	3897.607684	6348.173687	19419.12818	18894.64329	23599.18973	18225.29638	4867.447261	20858.71343	6189.197739	12103.784	3147.55032	2877.4935	9976.52025	10887.84473	16985.47278	708.117606	14577.2447	7941.671833	2508.302657
11916	M266T210	105763.474	74414.64342	8593.392261	63452.36952	73909.05622	62046.50581	8903.988	37758.40858	75843.81433	46186.71537	29094.23524	2805.759	44490.88204	610.8654545	1120.603714	2778.039483	18157.13309	1479.156441	1681.778809	1418.894548	2210.200972	3046.206439	34873.98855	1780.856	2766.348806	1762.115929	3043.538581	2776.994353	2261.702	2329.183723	38050.97612	25130.79475	27748.54954	27508.20938	24595.75187	26096.78897	53087.4528	22038.65208	45454.13222	33430.34521	58039.87608	41822.0381	84626.83534	70356.62616	428.2702157	120827.3729	75243.65262	68447.41257
12197	M262T62	32152.62187	7026.3028	7702.252977	10338.66289	2661.293333	7048.704	9608.28	2217.453409	2237.340517	19797.84727	6134.763794	1186.212496	5267.753658	7896.151169	1502.877545	4196.79982	2277.163636	3367.79395	9951.235	3262.631615	2297.220625	2006.844615	3030.63615	1530.382857	1329.095802	4018.1194	2029.86	6915.069942	4395.329053	9561.56	13007.91745	3287.1174	27513.70365	9036.918667	9145.425	16025.41714	4010.708	1440.626846	12441.46462	11525.17562	10416.96686	2272.290786	10040.51412	6005.180421	688.0699052	7954.0838	7152.519287	4528.261895
9129	M337T576	212162.1913	202696.5282	141772.6489	210947.7783	229032.336	105522.6033	70642.69011	69557.20244	102129.9872	90405.476	103507.5189	75852.91861	13108.07656	8536.496313	9963.725132	16482.29724	29267.74271	6233.327429	9604.478226	1599.87166	2891.309946	2804.134677	18269.81433	9580.458828	2412.385345	9473.171767	2203.37408	1822.4134	9179.712645	15263.1859	171815.336	45821.24615	62337.85235	98093.67904	75734.96038	122280.2595	298809.8044	162985.8089	367098.935	296340.5937	282095.2667	205394.4347	279840.5538	208190.2653	558.9145781	235547.1308	272054.1843	113058.3353
9987	M220T226	970573.0887	775552.2407	478965.376	570010.188	773371.1837	655011.1447	876280.7042	642005.0522	1004567.685	696563.3881	593110.2361	540941.4327	845806.2006	831761.6029	490636.5324	683696.5166	862465.826	615931.4323	738109.037	647454.4895	537336.7364	774630.2836	752214.6239	101979.509	610346.4636	765148.0373	745571.3804	564053.0865	102451.1153	119977.9948	552260.428	548201.7536	443281.7786	512680.4415	402330.4465	556473.9993	660148.8968	485989.852	832457.9617	834098.0417	671211.7331	415503.2847	1012055.535	598425.1814	462.6153336	564551.879	807056.1243	269385.1485
99	M84T506_2	534099.5271	445176.5646	602996.1686	456494.6747	419032.8532	479042.5372	506133.6206	469415.1537	657501	614238.08	645255.4085	500965.8036	694130.5063	518703.1524	700192.7593	645371.0916	680409.4884	595069.376	743028.4913	810996.9452	950269.8314	767230.4324	670909.3629	868515.6247	828694.9908	799974.514	941816.3675	1080267.554	844917.406	844411.1143	186026.7024	184251.57	239988.6746	228680.8406	192018.6744	248671.1791	308592.4026	284257.5488	348204.4795	256084.5813	345202.5801	290368.0145	436461.9798	415884.7328	208.5529175	450443.7236	509769.8003	324880.1114
6141	M248T564	65489.13072	33283.41479	23007.78835	65551.98787	43683.288	70350.8715	46828.73096	53850.25043	31897.08743	240382.3403	97889.79991	27912.79604	88395.84026	73163.47513	84811.25224	153174.4023	77571.858	278069.3026	90024.74662	71229.717	220886.469	139514.1055	128700.2325	67732.46375	605718.3506	35765.0495	131962.3078	346812.0226	16136.73235	37276.75713	25142.733	24973.1748	43332.76636	34680.10365	30790.44046	29396.56429	28075.70246	44675.41409	32090.28325	24322.75422	37061.63908	33217.68084	33363.06144	56933.12254	222.3235032	41560.525	80730.66465	35857.52533
8868	M118T253	5451643.121	3073452.993	2962361.411	3486507.663	4086486.523	3536402.674	4597936.33	3803867.443	4143264.293	3343382.094	3566241.857	3499331.228	4389229.932	4086509.429	2869498.654	3625226.28	3769848.264	3343979.046	3323991.052	2909298.53	3029047.729	4395742.008	5113782.148	292512.418	3372943.573	2903073.887	2941410.737	3638339.842	876028.3912	185858.7702	3624825.315	3117371.44	2938251.671	3459679.238	2761022.061	2681155.172	3025456.411	2838473.735	2677146.489	3034321.699	2888985.357	3633933.737	2230110.728	3198621.489	1344.959148	3317726.355	3830576.031	2907311.809
8232	M262T559	12644.21675	7705.979591	9352.547111	18943.90568	10027.31576	18705.66691	18772.78004	13653.32513	4584.547292	103820.0159	30750.80946	10970.92792	26812.16669	20039.78829	41134.21714	44927.32525	15829.46583	149269.1801	27291.02668	23343.06276	152660.0769	27071.92075	25651.6275	55142.01813	325237.493	16416.10508	64816.0098	149704.3857	4951.104375	14816.44736	12384.7139	16183.04815	19379.94288	14614.93073	17010.60738	15063.60367	7562.439529	16476.77138	7715.969618	8761.31156	12373.08884	14515.30222	9768.761654	13300.68163	677.9224287	7975.45308	16994.01572	12696.76869
1802	M126T281	2821420.112	2131167.645	1427754.977	1571489.554	2645559.114	1395242.185	831453.3984	834797.2716	1935508.86	1121994.354	1237821.491	907453.8874	693644.0852	1709789.56	794146.0444	1366429.707	1579001.201	1575313.476	1388235.397	1443278.012	895185.5037	1763358.084	619142.9273	1173323.106	1567438.055	1263269.981	676132.7799	515608.3363	1147029.033	1062405.821	2472966.445	2202849.994	2358034.12	3806469.432	2045145.903	3832972.575	1996652.826	3613441.392	3311716.69	3506351.176	3891119.721	3275636.682	3806175.156	2488811.471	485.2411943	2720216.238	2587938.198	1648159.873
12002	M119T49	19928.41929	20149.48514	19922.45476	18303.80982	16967.18143	16921.61714	23812.13859	18110.793	13255.63371	16066.096	18447.62033	21104.14071	23853.66545	22486.97014	16771.47822	16050.32	23211.50236	17375.16218	15684.323	12735.807	21750.54573	14329.03714	22556.524	16585.074	10871.3318	10825.1989	11361.84329	13529.73205	13703.131	14198.01605	15629.20995	14317.13653	19568.28236	16736.47019	12007.66382	12739.46243	18271.77225	18269.35665	12349.05059	13508.64794	14979.68945	12516.06571	25934.81577	23946.83975	289.9060145	23282.76173	16774.41068	22987.19468
12884	M110T557_2	172688.9403	196647.7935	171778.9487	200017.1477	195611.543	166314.5769	196026.1314	169484.3294	218155.13	195205.5208	163317.7904	154224.2783	152160.169	181789.0821	125179.0834	132174.6697	200650.4528	179972.3995	173501.135	186487.8492	144979.3967	158867.0851	163053.7885	104067.0675	127775.933	172360.7784	166912.1117	177295.8514	131845.3243	99817.7418	175500.3398	165350.4197	222992.7848	231513.7473	149745.4383	204712.8537	216059.3354	183244.4919	172901.4271	162756.3635	210771.7556	156850.1411	187053.1072	171102.7364	738.4107455	230667.0352	177560.7392	144940.674
5612	M134T516	178070.9761	152265.531	185074.514	156015.5953	140463.9011	163600.8091	67892.12375	104738.2222	259714.403	104828.6308	119530.1635	138120.5453	234232.163	50093.59252	45504.316	85964.55457	116794.4596	55321.9695	29077.67408	11338.0687	49828.247	113007.7315	350763.9215	37835.85538	33961.35867	20766.82763	35611.78113	119114.4768	89074.90563	83414.68259	25673.4005	24198.32258	38914.50492	37853.94463	27200.46584	24258.49663	69101.22333	63476.92567	89854.47188	46905.65637	80847.45816	57400.57624	144282.7526	115364.5474	0	143036.7867	187622.4075	53481.72664
168	M557T281	132766.3006	94713.462	124051.734	112748.4405	98336.49684	103667.2615	118152.1867	105857.7561	152037.6574	180581.4631	143460.5441	115183.1138	140645.2123	119268.465	58902.21028	137088.9532	162684.9137	143187.498	130885.2981	122399.2181	130828.3006	203000.6435	148882.1891	227076.0377	240333.3197	139939.9707	195986.1153	264506.44	200432.7286	199656.5828	27934.79449	27712.6442	42489.7589	38118.39556	30673.60538	24052.74481	44686.93746	51396.49178	54945.4675	33123.68238	52815.31636	52704.32788	91323.60173	90800.974	11.12160645	109212.0142	103803.8405	52349.47655
10376	M713T46_2	37073.853	26249.74293	39113.99879	30465.8394	22444.35962	25023.78358	37014.85642	46678.88861	24917.3499	29252.22464	30685.6137	36519.73131	59626.69175	59312.01571	19406.4351	35421.46181	55662.75783	41276.95	31559.372	24329.66088	51264.31594	41032.96	71688.94617	17560.81625	20217.07306	16760.977	22147.7085	35810.57619	21871.304	18365.56658	32194.674	33227.81171	39768.27155	17247.70543	21036.118	20855.89952	30938.843	13378.34381	19304.12	17571.80533	26995.62105	21365.57591	61096.4364	54768.03583	0	34414.31167	23831.2588	57260.93333
5609	M239T72	23268.66968	34431.46	21301.83436	35846.45394	26415.16588	24149.83364	37071.89175	22910.696	27004.3578	21546.82923	22957.80945	17670.618	19022.14667	23985.62169	19319.52196	22216.70152	20825.18125	17877.28144	24987.1405	19372.39476	15213.9546	22770.44254	19347.60975	17552.31083	12656.80683	15032.64636	15387.2769	12420.94748	19711.64633	19083.276	40803.86568	33562.96989	43527.82673	30990.55897	31633.61451	32846.48779	33625.56524	25016.35367	31148.1097	35532.64138	36611.25248	32055.39358	32996.92872	28610.24688	6314.593821	40376.92272	22204.24679	28475.99424
251	M335T385	220181.0822	172798.0004	283719.5101	184009.6035	177106.064	211009.176	266273.643	271142.7554	264240.6487	324788.6554	274371.7132	290231.8865	344548.7474	312173.295	325320.8382	308137.9004	314473.8591	347978.5026	368923.274	320608.8845	327222.488	318104.5319	348329.6561	70284.18513	297943.9128	352113.1821	416110.4537	447514.4059	99258.6474	63229.82248	83611.09313	56626.7175	87536.31365	79641.23267	58570.92192	84840.38076	85897.75235	93172.77942	87663.73933	83802.455	124064.4594	87400.23443	159690.2355	143568.9028	163.7020874	169785.6885	177721.3344	82195.27342
13959	M433T428	1316381.291	1372961.354	967200.345	1188957.7	1659209.901	1338941.953	1492555.777	1222820.735	903509.6407	1028347.094	1122390.328	1285548.04	782784.7538	1156759.213	494130.3323	790039.9426	729582.7913	892279.3426	1116902.522	813841.6214	325850.784	766559.5249	614320.3853	1490807.576	966718.478	887797.2905	700913.6192	633986.4987	1783699.827	1881649.691	1049639.725	1051578.349	1386858.564	1271612.021	961986.3928	1199410.206	1473072.866	1225852.215	682660.3481	1000438.335	1233372.921	1238211.592	1554093.533	1248124.093	0	1068709.113	1129806.34	829161.4197
5209	M361T568	48307.66957	60267.55539	78906.53043	58132.34029	58689.98117	58978.4113	41931.28425	62303.57396	66949.54435	110064.4184	72395.72148	72280.65226	56429.72965	6966.534682	27859.3618	76933.48678	67969.32526	35715.59491	8273.500435	6422.056554	17057.44645	11115.27113	75330.32945	21141.5915	35153.59026	3793.581083	13112.41557	31168.03252	5873.882391	15959.84427	13377.50654	12116.67517	21947.57238	19032.89388	16923.45321	11542.31525	26838.96209	30387.50113	27419.85654	15590.76413	30981.23612	20930.38733	33818.07548	49187.47774	102.1882935	55353.36779	65734.82763	25816.63112
6577	M147T443_2	1019785.447	564627.3022	718797.5528	610518.9584	536010.3549	569695.6767	549490.0853	353877.1033	880178.2846	879989.7518	637535.6089	405516.7794	712374.8538	509346.2107	830432.9037	544763.4614	693858.274	663385.4333	488954.0982	453633.7446	434021.5366	534999.5332	728264.2007	632830.8329	581276.4984	371437.3766	673976.8065	961205.029	186679.1173	435395.2899	425160.1266	400516.2711	482250.7038	390515.3382	275799.5399	454236.9639	508221.9311	571631.9222	637643.0308	454088.9995	570590.748	438619.29	659489.238	620516.9707	761.3721924	685304.6998	695532.5611	373041.0805
10389	M833T56	24031.45491	40106.79139	8650.106154	2494.714	228781.7084	5178.862917	2177.284125	24943.38046	1542.215071	2585.76193	1322.461	106118.9451	86872.4281	1355.912121	671.3355	2181.230565	2537.65674	646.766758	541.7636	601.3641589	1378.61475	765.7255714	9480.337375	1277.455492	662.2465456	486.7961587	502.4664776	834.5001718	739.381	1135.58092	1013.65	6256.614737	2928.652548	223019.8662	1966.650613	117866.3039	4596.856958	300978.0111	15532.51912	27304.5691	70471.01136	78842.59086	25513.66465	2529.963322	27.16296021	2716.493119	3049.153138	739.3947528
1389	M369T842	156917.8454	99792.05129	244701.5904	60964.02363	83382.84267	121977.1975	135613.7706	52200.66342	325847.2525	124646.4347	70738.01554	257198.2235	193271.2908	179630.0106	196576.5432	93468.80483	169889.9936	143485.3853	136221.8127	40977.19141	59258.9326	113519.3206	189430.1806	322547.8916	101446.1153	176864.6189	153981.278	100392.8187	71715.41591	271879.3144	31504.55319	48935.85779	48993.25479	38903.79512	54754.84451	44311.3307	31508.14059	41119.86645	53433.685	40404.746	42199.656	36546.78941	103930.3057	66749.43839	340.2941814	67420.15179	124467.7867	28194.74735
3449	M280T485	204442.1731	113397.1111	97396.71333	138500.6692	205099.0515	138315.3023	151071.9799	256673.5075	119709.0173	280047.4433	272880.477	197507.7	124405.7183	212991.1638	127133.6546	230492.3454	97746.27983	343946.9848	364247.0568	271814.3302	20981.52	280619.769	153723.9177	32593.67946	121363.7619	156035.956	107059.7613	289175.6759	38951.64022	81813.67423	61620.31115	53216.53344	99169.0656	81921.62169	53746.13325	87693.4855	131471.031	100021.2664	57872.4387	80279.21103	96355.20967	84273.73756	236126.566	150663.7113	1245.541704	117455.2091	127306.146	136059.9962
766	M191T113	2940.684625	20945.53391	73773.25369	15232.2583	2448.352652	57157.08248	15608.18865	97371.87326	20485.03422	25873.89848	49430.61448	61939.60932	69973.0607	73983.7737	38829.57714	133440.5086	47291.72148	50636.51588	60130.85004	49201.62148	80092.36288	56720.34388	99566.6053	40631.34031	32934.41991	72394.37374	30061.06025	59153.91083	78540.88487	31144.24333	1634.472412	3529.44381	484.5171588	653.5437211	912.7449565	666.7804672	590.7066133	1833.346286	2716.8735	2742.805542	577.4186	2166.565625	11098.19735	15165.1423	254.305069	2414.661783	30372.59322	6428.950615
10267	M227T557	6745721.65	8520112.946	6768365.696	8893746.647	8686904.116	7009921.435	8710712.12	6464545.104	10348972.31	7977280.112	7530332.458	6073007.638	7087285.294	7785331.604	5010201.426	5217000.284	8771787.652	7504944.447	6883297.193	7425600.379	5153245.93	7064283.791	7432286.034	3143137.041	4665493.325	7069637.528	7098527.089	7425822.886	4468771.527	3651281.261	7942275.808	6660377.295	11296802.19	11689296.25	6966369.483	9724513.922	10694639.28	8212045.733	7344371.413	7198393.442	9317960.409	6894958.331	8217999.523	7077121.407	1080.464548	10472086.48	7487195.046	5213035.524
11965	M246T78	72641.824	23658.62042	40108.40773	55936.26712	33034.57509	41396.65847	25146.81565	17731.74714	32962.33788	30516.47176	28804.14	16527.338	18362.86894	61086.08127	59701.85426	27846.13333	40112.05046	43896.24402	13542.24847	20267.24241	39300.75475	24237.47983	22781.88	31245.885	39812.96702	14817.76314	32567.37394	77310.16471	12140.81067	20017.58067	37319.23159	30604.23415	48934.30897	34189.95643	64248.11015	46562.2569	50446.1481	61474.7053	49966.02191	28455.27838	31803.87379	42685.97241	55743.3599	38183.0952	363.4274836	42302.95086	45598.02	21683.47445
24	M166T200_2	2945283.748	2300984.676	3742830.67	2580354.411	2355496.028	2775386.264	3395570.551	3465035.145	3357355.988	4194009.963	3501838.388	3753282.975	4275397.325	3780746.9	4466528.208	4957379.037	4564802.09	4478899.47	4311428.298	4226497.613	5792389.598	4667800.87	5007920.114	5630448.145	4171813.776	4677716.902	5074488.309	3951269.01	5503039.368	5761647.142	1411176.634	1298766.986	1664338.988	1392950.44	1257164.729	1137951.749	1655881.266	1781762.54	1820982.078	1397674.486	1872450.231	1683202.923	2350227.466	2223737.063	1604.56762	2423673.615	2949022.246	1646142.283
6238	M283T332	17953.09358	14326.851	39114.56945	14517.03355	9321.81581	11833.17773	17562.94052	14712.78421	17004.27365	11581.87909	17384.7493	27190.35165	10571.8063	18328.44717	14811.45684	6931.677773	12786.18047	18090.46148	17874.85387	19619.50539	23387.80278	13540.84608	10970.55632	47996.78845	10508.25304	27768.356	19807.29281	16929.8567	53829.186	33337.37283	9426.942837	17985.73152	33152.94	18318.67435	13477.8684	9884.355833	13611.822	13008.81843	11408.69925	5464.453625	12508.4825	19460.2278	6294.094655	13640.49759	359.1818586	14921.56291	8906.7955	4983.027818
14206	M515T428	1730073.068	1882298.089	1199889.718	1553137.325	2246713.376	1801956.097	2023757.615	1611648.048	1137937.299	1314542.468	1460861.301	1647793.946	995122.7236	1520920.349	540460.6324	965210.1984	887447.943	1109480.238	1484890.528	1013570.797	347704.6953	933196.8325	735078.8003	1897259.794	1207786.35	1104839.978	830027.2207	728682.2897	2250007.733	2452938.605	1358144.178	1354557.123	1871929.522	1611936.559	1233269.052	1574320.03	1974937.639	1627849.522	844481.0199	1283193.635	1634437.662	1659529.912	2092264.704	1663894.779	9.457680442	1409275.099	1497729.077	1045943.857
11555	M570T50	27179.34476	18826.86467	17884.9715	22439.74286	22942.93014	23947.28581	24572.95425	20308.232	14057.60648	20353.18691	25776.18756	8656.971073	22836.81527	24284.14227	9184.645059	40096.98786	19916.76867	17416.34733	18916.6458	9465.414333	25701.48448	13391.02897	23807.54864	18954.964	7924.975143	13803.1999	20608.54421	15660.18781	16583.68095	29074.82356	21420.67757	25054.42033	35423.57397	32877.58714	20005.29248	18974.69667	21756.82066	18596.9297	18380.624	19772.13962	30017.38367	18704.19467	29304.306	26333.7691	8795.084861	50472.29646	14617.28976	8482.920188
12587	M241T543	21863919.79	19624059.98	21956439.08	19849718.91	20336193.76	17506659.39	20117578.77	17725761.17	22271574.34	18490860.17	20183266.47	17053661.7	17888326.05	19314222.34	15704047.37	14190813.1	19980235.8	16941766.38	16282613.3	18820146.08	17260520.63	18328090.97	18552371.81	17824468.53	15554713.4	15576269.04	16044093.79	20466211.92	17165100.99	20393286.45	21844022.34	19135890.01	27887497.56	25849370.49	18707649.43	19714652.56	23540938.66	19858671.85	20295490.37	17532508.59	22089209.2	22781945.5	17410400.11	15231484.74	581.607666	21745194.85	16980709.55	13334955.25
601	M343T619	93526.46093	95000.25879	90714.23371	47865.19944	59527.83271	59243.82932	106814.4753	42120.61738	141275.6778	107882.4285	72318.16491	86915.18312	73817.10828	92641.19721	37782.86514	52161.87366	91480.05695	138865.44	78300.00855	38581.20554	31256.79675	64969.73034	101633.0745	203041.7294	76402.50927	122439.7872	95974.47623	49710.97091	59514.29346	174206.0925	9769.646757	7989.861	17356.61638	14886.57933	11808.67188	15610.69459	25804.25563	17170.48738	17638.71307	20045.95304	29344.9998	14762.40098	44498.14928	56986.44862	364.8462632	52629.33641	56030.50438	31467.95147
7210	M348T587	16401.15588	15777.01412	19923.14585	10353.51131	14691.69716	9595.726192	11991.239	14311.1496	14528.11973	10444.11133	11055.47015	18548.57538	21485.36286	19532.2755	5146.161174	9651.553714	14456.02723	9323.856423	10615.04844	8540.954923	7158.6405	20592.79188	22017.372	8346.079576	5076.28692	8229.32	8431.069615	7985.455111	9238.267	11600.16444	36982.50813	21355.2075	30818.18287	19737.55448	11302.07571	17120.84465	44955.93604	16292.43304	20978.78822	13361.49565	17916.37173	10198.11727	32815.91088	12880.54084	59.33397675	12483.68478	11898.65573	6597.552
12937	M138T272	209497.6347	201606.1435	53207.68955	248250.367	211398.3522	259323.1139	164828.2919	272304.9532	208978.5672	184918.7933	224757.4312	156065.3055	160706.4071	208696.5289	81966.168	152981.815	13943.94933	220787.0198	252499.3188	377406.2703	34806.8085	187041.492	13397.08703	36867.0555	209052.0286	320087.7208	304190.8808	227089.984	133946.5809	7792.851786	51599.93961	149942.868	91929.96712	150248.871	114798.5557	126064.8046	262272.6055	257594.8122	254493.4081	251497.9542	247023.6151	155361.7583	153709.3047	242158.847	830.796703	216926.1769	276824.1652	151097.7369
2803	M248T597	7722.6	6344.15992	23268.69488	7808.80375	4408.12825	11814.01529	6570.84113	11542.24511	6347.57612	16305.469	13112.24853	23753.91821	11722.15921	14398.42113	25241.50261	23995.37943	12193.46492	24315.38261	23599.719	19332.12163	39703.89775	31658.3456	18062.38188	20289.90678	35438.22513	12286.04063	36661.78842	74624.049	19479.895	20429.82352	6671.8626	5248.270549	7390.506667	4295.424	6953.391	5809.6962	4210.147385	4385.67956	3661.012706	4198.99048	3502.59728	3069.9198	5012.9085	8330.314043	294.1565094	5305.12224	8370.247609	6737.034087
7	M103T200	309690.8207	252583.6225	421451.8307	295837.3976	245722.0496	314018.1192	346176.5419	365574.0934	410597.3163	482209.826	365013.7923	388749.5667	490098.3343	433925.8394	534776.6352	555366.054	505835.5282	512922.475	507193.6511	489526.2484	700623.1821	501948.4722	594432.2149	639076.872	457608.345	517102.8932	630393.9173	488361.4994	612683.5422	638217.0214	135200.745	122797.5602	157202.5038	140602.9115	120791.8428	103759.3799	155121.1322	162561.6581	178462.317	122338.998	176101.5863	170351.3547	248087.583	235607.4528	600.1706303	270415.073	327384.4672	156487.8993
745	M121T108_2	526461.1418	320189.1753	556486.2062	335649.574	445568.492	278816.1711	344562.1357	231985.922	627813.9191	288951.4528	432434.5409	611956.8815	361804.0308	492642.3602	169142.5172	125474.4633	387795.2813	355842.4317	549847.528	625761.0054	398895.3019	638685.5247	250794.3707	750174.0902	45742.54883	378562.35	412074.6356	492111.4148	924229.8957	292470.9288	23329.11052	20143.46915	27769.92115	37456.81356	22304.464	34701.02019	136646.9333	138076.661	175914.5407	146813.7288	109911.445	112651.9291	420954.4491	436979.9885	696.0082251	404412.9242	383410.8716	265505.3256
10529	M335T252	5808.374	5006.511481	157980.9178	3278.985679	6687.35928	2434.171	2081.1164	1831.895625	5527.278207	2029.635	3072.64308	31409.02211	1470.088909	737.9563208	966.0512	1387.3874	3501.41044	1078.2065	776.6164246	603.0318945	739.4404761	561.4323692	3031.525697	806.2739162	960.7526104	849.2492617	1044.986	1416.789625	670.4657435	2761.788235	21127.22336	13030.20223	17502.6	19915.23378	7691.006077	17766.55115	9713.86216	7908.839	12053.18948	15211.69512	9580.639654	7045.895552	10066.80502	2822.076419	227.7639	3071.096976	5678.692241	1432.049625
14208	M369T47_1	2611.644125	1750.52575	1243.173	2438.775	2366.045818	3570	1633.14	2737.315	1053.025263	1804.257	1723.137	1087.379385	2521.814286	2847.02175	1039.821125	2869.68	2608.823182	1571.22	915.3790769	1185.28	4272.867143	997.3152632	4055.5884	2634.858947	1271.596941	1709.444263	1176.343846	1365.077	2209.035949	3049.442154	1802.689	3068.0988	3255.756	2893.17625	2303.347243	1580.633286	1634.976	1627.01325	1819.72	2157.820167	2485.947852	1516.702986	3460.299294	3956.306188	49.35685999	4394.676	1228.26	349.0753937
7470	M499T616	12297.45757	4841.416654	2931.5916	5741.477	6225.09132	5967.311304	10257.08432	6462.69	9699.55175	8122.5644	4904.175	4145.88375	7436.28028	8746.449	2075.433333	6100.65225	12720.1805	4388.63904	7155.11412	2297.5494	686.5037675	3223.818818	12155.05188	478.685515	6011.250875	2793.9456	1384.176346	2655.09125	627.221969	890.6008065	5737.050208	3474.534826	2939.76396	2647.0796	3305.02	2777.001577	2929.86512	3095.808	4719.2895	3284.815192	2520.379938	1920.702	10358.72408	4413.15	0	4006.189	7304.166783	1413.76448
12669	M700T588	2305.632208	5493.232087	1108.174787	20229.7635	6162.247304	4513.465435	1253.96013	7205.211565	2427.060958	3578.827565	9181.632783	1596.488696	2062.381714	1777.216609	1844.4501	3038.886545	3861.709174	2210.431214	1247.1775	718.83	1276.781042	1465.704375	3340.124826	871.5664993	2532.856089	851.7752941	1441.58292	2724.61125	919.7444348	1670.351128	546.315	1252.979403	1086.40453	1261.347381	1461.348034	1338.266244	2045.532083	4490.854087	3663.943043	3191.468348	4302.127158	5804.616522	7710.334636	10115.91965	232.8639165	4484.977	8362.201696	7769.931818
2210	M666T526	27740.43783	56925.62078	15470.07586	72602.28378	79559.54127	26447.04061	7337.103	31156.97395	29537.1186	50584.248	21061.3547	5819.850609	30670.08859	16069.00243	1565.793476	18964.6377	15094.32364	6006.685533	1501.144681	1193.359	1234.684	6012.35525	25341.58677	6809.152	1354.357667	1797.101417	1770.137538	2254.156654	3082.39008	2509.68288	521958.1997	577013.8206	623642.779	596888.5281	382631.4443	479166.1051	450572.4823	597130.4647	341322.5343	296392.214	401777.361	242622.4936	54972.31208	78155.79587	0	54875.37247	80106.26307	34064.879
652	M159T483	719268.4685	426864.9626	835776.4011	472498.2327	527070.7662	623270.172	595725.2209	752253.7114	934450.4959	814989.1776	787798.9284	707998.1374	1078925.072	559722.6249	1097404.666	906932.8463	640496.5168	843183.0528	989001.733	799633.6148	2103680.209	769891.6492	836983.5387	1858697.708	1351203.913	1446545.978	1222257.658	1063349.771	1820471.22	2004450.494	135401.0832	144377.3194	148464.5506	149912.9023	110121.0813	166055.4951	328282.031	295345.7796	362657.0006	178616.1369	357687.8183	153318.4605	355230.4218	408994.7288	2955.385058	337730.3218	508749.2788	248384.2454
7407	M175T513	2739.411261	5128.397182	102199.3133	4575.676636	4330.4206	11808.15984	13287.47889	251285.963	75585.44896	13335.02071	168456.4174	29950.76504	118904.4118	124603.963	25052.82416	112977.8415	38575.81962	147181.4532	213241.0704	640965.7466	692500.185	73662.193	96313.04896	8911.336826	96228.77718	582090.7292	116658.3868	99134.35495	1377735.341	17253.22179	1262.833448	1856.476045	1452.803486	1711.657695	1053.14113	7560.023038	2708.862933	1435.940145	1660.981305	1792.57008	1817.985231	1349.550728	1445.573296	7829.23248	919.7689285	1906.479769	3123.785935	67682.05312
1499	M123T71_2	998139.294	711166.396	504753.5034	648987.6435	914872.0954	516562.1615	615944.5765	165510.646	543359.3174	348590.8305	462180.9526	267558.4027	292107.805	141072.043	2257.276762	40533.51835	404995.1235	55569.4323	13242.1446	2383.129038	2788.413182	5820.34455	212256.4544	12326.67383	5402.503696	2291.879611	2527.733895	2302.597111	4343.373792	9166.037375	1381179.421	1486645.437	1687078.394	1540616.611	1296145.601	1296991.577	1198955.061	998973.1842	1333799.088	1341327.028	1210522.451	1033472.927	665954.2496	799364.8293	802.2111053	1076853.792	575796.5736	439824.1322
840	M255T493	13868.127	14841.71948	21449.665	13755.0163	13257.02363	19908.17391	22687.02726	28644.64841	24547.91082	31166.8631	30663.6031	29099.36314	28566.37227	20424.25275	23812.59862	49283.02543	31026.55818	28064.89524	28134.81014	40734.01991	77535.88265	30270.55787	26474.8446	60238.16035	48633.36787	53274.42187	78597.95925	63675.72414	85119.92896	48368.51509	2906.91363	2624.833615	4544.432936	2844.529231	2764.411231	6698.999762	7138.298707	6616.669781	4911.31452	3379.204261	5347.29364	3533.690885	10780.0284	9560.731957	605.4725189	9322.179375	14489.64268	7071.73236
249	M269T178	1344636.858	1016325.645	174158.9615	2080957.965	1532859.512	1062559.599	414170.3594	699619.7775	674985.2151	986624.1779	1312764.156	31246.36971	246556.2884	40077.75996	45408.12339	65505.9985	463564.8115	37055.05868	40167.72575	37972.51015	27936.30636	45806.481	319074.0284	69559.74984	36060.32572	31575.12126	41411.3309	28104.05188	73894.38739	22741.04348	3005520.808	1997700.294	2758767.976	3241599.32	2016309.726	3005126.444	3059881.075	2950389.302	2679108.033	2247182.008	3076124.921	2328234.659	1550462.242	1847279.026	407.3750916	2287570.484	2296967.497	1436355.601
307	M307T281	144074.1906	98073.36815	107027.4348	112835.6476	101847.6488	102095.6158	118266.9958	95169.03574	138323.1048	164471.3264	131742.621	99457.22458	113323.3918	111454.3703	53433.8767	121444.4024	148313.9385	138996.5879	116194.0197	112011.9472	118768.1055	181710.552	123622.4372	208368.1003	210359.4098	125562.1085	173961.1356	232681.4453	180889.7327	179482.425	41699.54417	39732.16484	59999.4863	54767.0756	44492.95053	35021.28161	59825.87768	73222.39925	75877.42511	48513.55106	73649.23256	63030.90141	111161.3156	101637.7631	130.3431846	120199.2751	112143.4321	56043.64482
3506	M349T625	3546.312	23991.43933	64988.32139	32324.97535	77222.26938	76037.43417	8661.696783	352518.9477	78886.3752	65843.86748	5732.4255	18403.15796	228878.834	60247.5685	8536.999545	1338.515286	369663.7953	39952.2575	3658.74588	278339.9354	3902.45336	15015.63321	115043.8125	13042.141	8265.650625	2579.09364	6210.97884	2327.01896	23747.35478	17385.626	332028.982	1069601.281	1282501.435	682148.3962	622645.4919	317139.584	137818.3304	467810.6802	99637.17417	102481.6673	91915.50596	207660.024	37464.30717	27205.7925	330.8108826	125454.1978	74541.9115	118149.7898
909	M403T601	22171.72642	17993.84968	23493.61678	22792.05883	15364.87126	26707.999	15164.46525	22528.25217	42373.16726	27896.33438	23356.81377	26278.05164	17392.85225	17974.26809	5388.245048	12311.91	23539.05563	10240.60259	15222.02783	10284.5834	4699.2519	19080.43883	18927.83588	17782.68837	9251.655	11200.665	5297.133273	3099.239222	4290.886286	26144.105	1346.09413	694.4740435	863.4686667	1209.457403	2602.115542	1207.387273	2266.477348	3063.475391	3117.36528	2445.243261	2597.28	2706.362129	12379.16808	15736.61787	194.8037109	10863.67504	19818.41167	11927.74392
13188	M267T363	16257.06505	13692.36675	20988.65679	12234.91239	13394.79327	12954.94017	15817.84474	11805.17188	17734.821	14390.61867	17414.84645	12003.90013	9941.069409	16390.22986	11586.94376	19648.40365	22146.03575	17312.94418	18092.79491	40457.19991	37544.10104	34483.45542	11137.73283	25985.53317	26068.14757	24496.67791	22093.58168	47795.92614	45222.33826	8911.5499	22545.12718	19294.44074	33379.27824	25206.59461	21002.91279	18643.43497	26386.30148	23238.33909	23675.60622	16239.359	26896.25461	22980.57372	12592.61932	11920.8335	320.9765533	18331.03555	12042.28988	7654.18864
7012	M184T226	17898.44105	13619.12643	9091.72116	9669.341571	13225.63786	12176.68732	15530.69396	11484.69796	20557.95213	12462.14895	10837.91309	9964.67208	15314.14548	13972.24184	8588.779727	10930.73074	15640.48496	11186.24452	13505.96357	11620.11687	9675.44256	14284.68522	13284.219	6879.012	11174.43395	12838.73067	12689.1	9478.669909	5069.74832	7239.168115	10149.779	9679.74181	7442.711667	9009.607421	6790.07213	9487.288435	11378.12612	8072.035	14956.21964	14288.53786	11910.96	7100.287636	17274.55657	10553.31073	438.7574824	9700.214333	14780.55991	4760.53035
1699	M244T565	129451.2494	103117.9882	31255.92423	147372.8479	98249.67183	185523.8493	123886.9125	207061.9857	229037.6106	199256.3696	220903.592	142207.6902	263391.3961	195207.4835	266957.2461	276820.0276	272099.8357	262146.1129	238801.9712	174298.2963	216273.4137	459053.0989	388379.5265	13629.7415	418978.1607	160706.2011	320983.85	661422.2647	16982.98158	27627.61787	13838.12716	16626.66254	17837.61038	14115.31636	22870.60596	30043.80079	13315.93043	42359.42987	24970.68175	32085.40984	25542.86533	36502.99087	98557.14396	125425.2284	385.3607388	80264.22637	111223.9979	120418.7473
13898	M285T408	33804.78156	10735.14158	6374.043125	61726.00313	29301.93267	22436.76357	2051.325358	16425.9535	10776.39104	15529.63725	12042.75087	5147.689739	20423.79265	1808.980235	2290.122682	3795.147238	9964.494476	2219.469931	2037.414752	1827.740571	2239.183174	7288.982446	28000.89109	3605.995158	13143.72902	1830.348423	2317.788958	2553.467117	1810.666417	1567.683139	10216.47111	10541.93868	11653.06284	13047.28269	11631.15924	8568.327778	8572.727273	28674.63148	9375.709727	12916.74625	14140.77627	25834.41288	25429.36362	36122.50979	299.3788147	31637.17596	29903.36748	19807.89126
480	M205T197	796597.2138	551461.9519	1208384.62	492470.9291	523088.0042	604900.263	885704.0467	654832.7042	975196.0492	1644444.82	882252.9657	985523.0074	1498156.852	1231732.008	2450608.088	1443145.286	1459118.35	1744722.291	1607514.198	1685702.624	2611799.724	1651135.004	1715937.969	1948063.891	2129764.74	1832765.039	2739939.048	3147774.801	1908212.321	1819175.692	157378.7716	160356.2955	265734.0222	245552.101	172106.9438	154656.9726	302096.4771	302134.6824	344659.8088	209959.459	324335.5826	255930.3953	412773.3664	397532.9057	30037.79962	531683.2196	796510.9702	223625.3382
6909	M130T443_2	2384949.89	1423675.628	1784621.198	1463007.768	1341176.292	1338514.332	1331094.89	910014.7757	2059567.534	1926800.664	1570110.037	961251.035	1698708.252	1297154.933	1801724.736	1279082.146	1669697.45	1498913.02	1291585.499	1211172.116	1102328.278	1404154.214	1714615.657	1541962.121	1440141.678	1045215.136	1645057.012	2351926.363	527194.2609	1139513.699	1087126.218	1033761.412	1185631.533	1050113.375	712127.3359	1114516.469	1336110.566	1355700.097	1589376.092	1198005.926	1440666.455	1137514.941	1524090.694	1555847.257	76.34619141	1658701.786	1652576.018	995211.0575
5221	M268T126	2366.485727	2858.616076	2066.91755	2836.974556	3781.777871	2215.661348	3169.994143	1996.827602	3265.806588	1979.956257	2277.296502	1940.283376	2086.822243	1916.240471	2546.452667	1748.143424	1669.606318	1719.126368	2161.917944	1929.349111	2964.8415	2295.110316	2215.903446	2800.565429	5543.786571	1695.305435	2347.510455	1854.592	4094.8975	2114.203	49689.1845	10642.44388	9907.344545	20199.74086	6407.467222	29455.94157	32848.57455	14268.23427	18893.056	12050.08086	30265.98586	12156.3124	7423.050667	3241.870261	359.2346143	2699.959123	3706.297895	1391.700923
2452	M227T346	5314.052174	8119.412909	7129.453227	19851.77259	7767.801	17458.16009	7947.205826	25838.76991	19939.51878	18213.324	20032.01596	10188.61667	35808.27283	20380.06	33845.25381	42265.30525	38156.68739	33753.87026	27188.53004	25934.04154	44802.73585	36226.54256	62421.91763	9039.248	50090.54887	26267.43417	47337.86813	92569.36616	8047.48648	7116.17688	1755.092359	8075.204826	2290.886	2808.68087	2838.112625	1373.790316	865.619069	13231.77404	1683.045706	4341.46887	1275.5169	8195.67	12517.92675	14507.92611	878.3494152	3716.284174	10824.93089	13627.93575
4386	M276T235	17570.12243	27770.71436	8684.225765	25496.83819	6962.5676	24855.57213	5574.541667	17583.70824	4569.648	14073.832	23592.9663	4921.220348	13732.26848	5521.219167	8497.666929	6742.837125	10971.90271	11449.92659	7513.18225	5845.417073	5380.811077	2196.595714	10314.25364	9629.427692	2858.742	3970.900367	5396.236875	8566.29895	3281.0422	3557.316273	42946.57148	61263.82489	91177.69212	64652.72319	37741.76329	56636.1416	51504.67024	20240.5743	52866.71913	14761.89059	38966.081	47087.1649	6177.118632	20798.87576	414.1517656	60090.29919	9089.2865	23495.481
4002	M130T306	6379.049821	6727.354333	60906.47457	12168.91643	9939.393037	10632.55363	7090.701913	17510.66459	12744.00833	9978.494	14371.52856	10136.67783	13361.42685	21197.04522	15692.54922	18348.62796	16457.20833	17872.64885	22066.40048	17978.02304	44717.51979	9778.096138	14810.08738	26921.67643	18339.46996	24047.34526	19077.82881	23631.04152	55913.72803	19520.56776	3296.212242	7916.707647	5685.223064	5429.087538	3963.266517	3398.219733	8947.8648	9941.720724	9660.532966	7526.043538	11656.048	6632.243574	5939.237302	9374.962556	1184.301361	8120.176731	9227.748593	7470.766586
4525	M788T776	4133.05555	2626.371111	1115.998667	3139.89775	2723.3986	1845.218785	1827.783571	1907.896421	2062.232053	2786.565	1700.830263	1512.239516	1548.006	1504.395789	951.1076111	1125.093632	2443.321636	1039.752461	1109.308737	1373.414182	264.5741471	895.05	1604.128905	1039.919579	1063.410903	1219.429833	335.6533333	496.4299741	928.6411111	768.8741176	2963.186217	2833.217074	2654.829136	3396.3471	2255.801947	2327.322837	2861.651387	2795.188304	3791.417522	2414.341217	3771.87784	2311.962857	3896.048227	3587.605105	9.611572266	2644.1885	2995.332522	1317.282273
9394	M133T58_2	248538.3358	99006.72665	234734.757	203948.8046	25087.48159	193526.8554	280354.2508	90751.09765	324694.266	183379.7876	232166.844	153360.0449	159852.358	352618.668	130127.3426	253392.7998	248128.6551	310669.9252	178965.9939	119228.3983	222019.4363	195871.6506	213069.3572	175522.55	123948.7189	183164.6071	155551.6768	107363.847	167114.4751	191778.6983	254765.076	224449.1494	304498.2765	8927.400231	226842.7627	31155.50419	204997.0864	6272.871409	168248.7185	113659.874	76782.846	45483.596	199305.0896	260306.6292	410.0171328	352750.944	175467.6756	25505.04941
9396	M202T226	58947.35368	45038.50533	22863.14232	31690.15182	43482.0287	38617.79514	49931.84122	34915.42283	64796.0323	39599.37309	34180.01157	28486.91913	48993.98835	45424.1143	23530.04944	35899.96917	50051.63782	33128.49339	41891.0873	34392.15761	26498.73912	43340.08	43037.21005	12797.73549	35422.34391	40288.22296	39725.95125	27850.07823	9319.17125	14278.96224	31410.76336	32051.22214	23265.21337	27954.60386	20770.209	30844.55095	37487.96505	26985.35868	49568.99375	47310.69626	38883.63273	21780.03386	58011.30532	34310.8853	363.3325907	31400.68538	45766.43095	13449.907
4305	M285T428	31936.44148	30846.99764	26657.31158	32982.5321	34365.30867	27372.5552	26293.6806	28483.55283	33723.88952	25745.969	25591.29733	30408.85173	20620.33211	24555.95716	19283.69496	18121.81868	24005.13832	19063.75142	19366.11482	22423.11429	15024.66525	29932.19815	22834.2136	24877.52867	24002.3485	20145.60711	21784.314	21683.52048	28983.39354	24862.97884	47666.50579	49729.64806	57254.67356	56462.36824	39502.19084	42611.92518	45073.61557	30796.01894	44601.36956	38431.92781	52478.81039	47031.07067	37466.47233	15556.24687	242.0445117	29858.73415	32055.87394	15200.01863
7421	M513T124	59095.55905	37228.3185	16148.13908	17636.55955	45914.55489	18266.22809	50722.25764	11380.74316	48031.09091	11161.9305	24296.1992	18011.50773	14525.66617	16560.10723	3589.322176	8203.091167	25885.8495	11360.3924	9944.070909	8256.008476	4092.555182	11844.47509	19600	17780.47321	7446.770318	8370.4397	4389.045	4891.162227	9266.524091	23977.81691	1533.298429	549.7146364	680.5971429	1476.224	688.3596875	1203.048	16385.46905	6313.86985	18980.40942	15410.77629	15992.41263	10886.0551	52218.37783	21857.11263	0	31431.29662	27893.09638	15896.0619
9402	M322T306	2135.263545	1499.240129	6995.301793	3565.718933	2226.378894	3059.670697	1764.018938	4712.891586	980.4951111	22442.31941	4068.166345	5206.043061	8706.756	7058.703636	207656.621	29731.75366	7695.202821	56000.5529	5269.001581	5073.328759	40674.8815	7753.454381	13171.00211	54267.27304	65656.5735	1866.047586	21046.47166	62152.8959	2179.175278	6986.030037	4357.271333	6361.4265	9664.7575	3381.751333	6789.775792	4226.740229	3495.43215	3966.731226	1623.970065	2575.9448	2066.28	3128.340548	1859.725268	2915.74755	477.3726252	2929.605808	3045.912257	2883.968188
30	M357T826	11150020.56	13694837.93	13473942.67	10729325.55	10402828.59	11514217.99	13698256.79	10322687.61	17619383	14256584.14	13613165.53	14589967.13	14179061.07	13563772.02	14497426.97	11302282.09	12234927.72	14903065.48	11230347.51	8052250.726	9721237.723	11970791.35	13304723.43	15330559.34	13586772.51	14104486.04	12812395.95	11629005.1	10378852.45	15146492.8	2364732.298	2860408.121	4618539.768	4014643.926	5471707.494	4587552.524	5403360.616	6650587.467	6117265.802	4028805.388	7334192.27	4767286.967	7060668.074	9787596.011	3628.48133	9916291.698	10572911.26	5655912.182
16	M131T200	45889.67708	36040.032	55534.77067	40654.5945	37719.37788	44897.46884	48823.50029	49408.928	52498.92076	63191.39611	52599.62692	51208.65326	62815.80428	55981.8228	64990.99	71067.9544	64992.42711	67662.18255	61973.12526	60734.15983	87936.84421	40750.85218	75086.72905	83309.62696	58628.78297	66612.88797	75621.83213	55565.43686	79726.2184	82453.92341	20934.85034	18623.40891	24745.33445	22623.76483	18735.33371	16121.60852	24564.58118	25979.1615	26330.83289	19780.90684	27489.72519	24783.18326	36535.293	33807.57241	14.25207302	40994.96691	45243.2832	24298.3994
1967	M363T280	9842.083875	6847.861385	13124.64624	8062.596	6493.778304	7724.493966	9689.820677	11093.10645	16087.11238	19703.29213	14040.56114	11488.2663	17864.30661	10684.665	5228.527667	16147.62703	20804.90121	16853.34902	13462.49496	11948.93421	21536.24652	23901.63339	21783.61856	53953.30731	40434.24069	17096.27289	34602.36128	62470.19007	30729.81415	45487.92952	1078.780229	1358.836045	1973.416023	2204.040446	1687.939778	918.4098104	2812.695509	2642.319	2856.019245	1008.405714	2808.143484	2849.926424	5328.829887	5788.326214	114.9880371	7038.524193	7417.86071	3522.497516
12536	M844T584	2071.14732	5998.582435	5697.516612	3692.036348	2998.623375	3832.749916	1598.0997	4737.359217	2010.948261	3861.692192	4663.793348	2109.444968	2895.05928	2975.552559	1341.04219	4026.151855	2875.94824	5514.002	3526.93975	2169.83932	2006.003417	1478.38964	3611.67012	1209.559698	1235.301913	1604.11712	943.7675455	1144.877458	521.3645874	1462.551913	1908.152741	1667.445542	3624.33825	4588.233583	1529.581038	2661.39608	5587.406375	7426.913606	4034.65452	3080.817833	4702.555351	3877.74884	3539.008517	4215.161636	0	2228.00208	3177.40752	2740.70144
89	M932T281	42400.09656	28916.85628	37981.3116	34462.78778	28933.18944	31942.41667	35158.302	29157.35082	44961.4117	51991.72225	41356.215	36300.3647	37067.15352	34021.27064	16113.06607	37039.12293	50207.38069	41238.46854	35421.14571	37181.3819	32013.08775	60465.15794	36664.66586	64294.22631	63539.58664	38446.89711	51972.16283	63115.12413	47815.92591	54786.18492	7292.929	7064.832649	10725.89247	9914.766323	8170.331273	5510.031348	10310.00841	14578.63576	15288.54715	8718.193263	14485.09291	14210.88788	26366.46831	26320.2575	0	27807.55766	30639.61884	11273.51032
5148	M499T576	2138.451	1232.77	2873.435045	2933.988091	1186.284947	2806.923364	2205.6355	3085.89645	1340.060286	8942.9655	5320.618227	7871.656636	4897.799182	2685.6315	32692.03006	9545.609818	4709.4249	14973.81647	2569.848632	2728.297591	13282.23005	4883.633087	6211.406818	16698.52827	21940.40148	1416.8385	9137.51755	30758.412	2180.142	9641.774636	586.331076	649.611084	695.6694685	755.3229632	1673.199136	1206.298227	824.799	1529.794	901.44	869.5404286	1418.8174	1415.3112	1892.529955	1917.937286	0	1218.016714	2600.378227	1466.457364
13715	M597T428	770589.6245	816510.6358	507465.7103	675656.278	986282.4876	785046.0852	883757.9258	697321.0282	480152.1192	558715.0716	627765.831	707543.2888	414203.8539	657390.3361	210247.1147	396503.4661	372456.9323	472343.419	637012.4838	425926.168	129963.5398	389620.1532	294536.2703	840660.1912	508270.0207	459904.5138	342816.2944	292933.6581	1010818.408	1091714.216	605802.7847	587469.66	840370.2345	722445.0234	540823.1654	693770.8749	873039.1758	715847.7391	363857.0095	562946.1533	723409.271	726469.0218	939273.2356	712324.9517	0	603576.4442	650094.0948	447796.0626
5089	M154T104	15834.3795	15813.10796	120611.1017	11333.86655	5936.353724	20821.68433	29725.71896	41108.99921	20672.0425	13531.28208	23142.51261	66372.11446	29346.67708	91807.91928	866995.283	554141.3366	264171.4919	52604.2413	199319.5907	123269.8714	781535.0941	608539.9305	434051.7898	202916.7908	129770.6704	1077376.266	876246.1003	389710.0176	1106149.251	563246.195	2868.611349	3059.091438	2892.979571	3055.930444	3830.327357	2546.142432	2794.546333	2353.345676	3484.906426	2681.175073	4251.016212	3551.413433	6405.935148	5735.086308	500.9661662	5639.6951	10819.64608	4233.914129
2994	M560T573	2814.966048	4665.268636	2042.041304	5013.976435	4854.48487	2950.233043	1293.7085	3432.52	3021.865364	4996.121217	2406.85	931.168381	3173.422273	2211.924	596.2016	2416.323	1967.743826	959.7931	609.578813	380.6188133	411.4599144	1457.931773	2636.187	1238.60716	397.6363787	549.6131937	558.360058	639.0385103	877.2257368	907.6158	29771.24096	28257.90757	34914.93335	31949.75827	18607.01171	21584.37273	17518.27235	21649.34478	17085.90791	11117.41387	16369.04765	9999.401478	4366.949591	4783.36	0	3704.8455	5673.473667	2160.797955
9274	M260T533	239405.7655	147816.4872	117896.896	198051.8699	172209.2239	200203.4778	136791.7352	120081.6015	118276.9258	200238.2249	163598.5563	135346.835	111059.7947	133537.2537	40494.1943	102631.6335	117275.8395	86172.39446	167947.226	82785.98769	25376.23772	76572.67979	138397.3275	69113.45473	65135.98652	102141.0132	66085.28119	43616.11823	34767.97978	90061.42762	63809.50988	42752.094	72517.90088	76303.56808	73212.04423	64669.22352	128780.1426	100916.1569	121377.861	86710.75485	135773.9544	80116.144	198366.8777	194085.1115	368.6373347	183520.0394	285511.4794	126169.5967
556	M375T785	6553.721909	4605.205947	5435.016955	4488.7836	4323.967742	7406.178367	9736.752842	7224.779571	10460.82132	8068.022143	7079.567667	5555.998947	13473.0525	8633.6461	8568.274176	11073.51329	7013.226667	9465.767842	12922.95315	12310.45305	14572.878	11652.37356	10514.51014	8419.571222	6847.524444	11321.388	22364.54853	17865.452	13129.96352	8082.425946	1885.104381	2127.4965	2267.813333	1969.638303	2674.244762	5176.63665	2477.276773	2627.274667	1900.198632	2021.430049	3216.148211	1923.018632	2493.1125	4242.180469	216.7144252	3805.18255	4685.1246	5234.055667
3168	M164T58	2005.800593	61483.96465	72372.31714	138722.3067	4159.8535	261333.7069	23064.68754	185827.6105	138236.1423	20222.77024	126841.3467	94871.72007	47423.89537	31025.86667	40390.06012	186407.5838	100160.4281	101053.4291	41438.5708	66034.84743	247651.6751	27655.45355	132781.7385	4177.723065	44624.05132	176823.773	83662.84426	68024.66008	119740.3636	9494.221	1243.311429	83690.10789	754.349625	1845.126	3203.821696	1199.482571	2323.01863	3870.973889	1823.089846	9394.0875	1011.550048	23206.62773	84708.21592	42867.37386	1809.648329	2417.519	5646.2045	71844.41518
5579	M375T598	8973.324	7718.919522	18953.52635	19654.58855	4015.833833	18456.07739	9890.007045	12197.97659	6121.336652	41667.37504	23123.62343	53068.50705	12688.24813	15036.31226	174253.8122	33109.15132	16316.25648	55126.34177	18420.50817	17318.43013	49452.93	33075.756	15874.86296	47612.23222	143583.0688	13200.6697	58939.15148	100716.964	8612.293453	24598.72374	4815.860077	3749.095947	5101.83276	3279.650341	10518.7093	8379.499565	3449.413333	4702.58072	3711.927826	3644.9	2813.140167	2985.371783	9408.73813	9114.362636	44.39978027	4234.685833	8046.37275	7893.550348
10337	M170T389	1430446.753	1259821.117	788383.923	1434031.709	1247207.732	1292248.366	1473139.283	1233914.845	1636598.031	1445170.98	1330144.81	899228.262	1176872.096	1228124.115	1168955.965	922634.0838	1276876.513	1263397.314	1145285.55	1159772.869	848977.9171	1402190.514	1024132.223	78354.86076	1237501.616	1172258.862	1274790.913	1203701.569	122374.7363	101668.5185	1096765.015	1631887.389	1564833.517	1562895.691	1426204.111	875146.6346	1508242.565	1510068.122	1522578.166	826042.5722	954431.0716	1281714.759	1179129.638	1168649.619	145.5795117	1387570.399	1445212.454	927582.3229
2941	M273T62	1710.317437	9000.850047	5184.427368	6508.8792	1645.106506	25150.49231	3292.676241	20655.70314	5739.606621	9330.496179	15715.46588	10386.04415	25125.50908	6030.38715	19516.43825	60552.02874	16324.01076	10268.521	20191.99802	20406.96419	64867.748	16517.67277	17813.5688	9126.26796	14347.86443	31723.599	32319.31249	37523.262	19330.43897	7240.785136	913.6905111	1021.246309	975.3507411	877.9775162	842.4675638	700.2056885	553.08	1322.706691	847.4732222	743.28	918.72	1019.155	3954.782471	3310.62975	394.7020328	1095.43787	11259.7697	3064.419632
7479	M344T447	6819.084435	8706.42875	6774.4823	27901.055	7880.993	16746.40275	3325.015	7072.855087	4796.236417	15370.84359	12863.00273	6170.416667	11755.167	6633.45216	12741.47194	14605.82009	22116.72717	7806.964091	5512.973087	3460.583813	5827.311415	5654.541875	18576.30874	18076.10064	19023.77965	2430.34813	6566.431958	12372.689	4663.733	21510.63143	5235.864346	7244.323615	4845.333583	7823.737208	6899.45136	4550.84416	3363.768565	15909.28987	5881.602618	7936.73125	3949.45448	11450.14397	19746.44568	15490.14338	239.9168701	5553.20925	10805.398	11264.90112
4780	M311T236	14871.52642	19198.24027	13757.59587	15857.5363	14590.58596	13968.97544	23757.35337	8934.106034	20773.43033	7371.064615	15462.19542	10297.5025	7071.116643	5923.055607	4801.3451	2058.13665	7464.917308	10888.22053	7132.928448	7927.696593	2641.998769	4387.889444	2762.11856	4558.183286	2985.768348	6428.420679	3465.968741	3654.916269	3472.634629	4053.422476	12929.238	36082.25988	69685.08431	70558.6972	48438.13208	8057.494962	46563.92664	15882.48981	48378.02076	8274.222	4367.805444	21861.8904	9896.1002	12611.30481	171.4151815	16946.72008	9114.019259	1898.031808
3794	M198T497	16810.054	9577.484043	45292.93295	7396.191409	7985.1685	14395.65043	33359.50563	11542.46927	45522.05769	7304.899815	16078.92665	54218.5464	52240.4405	84375.71228	8716.713158	30008.10577	73749.99072	102962.0099	92625.58717	62767.07582	2649.457857	83326.43078	78771.20108	5037.613625	3211.125455	9572.066364	5457.323762	32334.45091	2604.765727	22539.6972	2614.464762	1061.826	1357.96237	1328.151143	3136.912227	1551.484125	1805.566957	2715.99705	2420.63819	2056.120625	2076.610125	1678.097844	11211.19304	9466.4648	268.8483249	7019.8445	10358.54572	5710.44196
10917	M652T66	1772.538	1595.143926	2083.033266	2102.937857	1501.574052	1849.016952	2812.564857	1839.020333	1361.217962	2634.168	1505.60687	1134.850659	1920.1788	2231.115	2078.132063	2353.555455	1546.500958	2245.239091	3422.573714	1422.092864	2787.890095	2616.451783	1678.353926	1044.286818	2137.3578	1379.56875	2010.798741	2621.755043	1712.106261	1114.894	3888.726209	2750.754425	3001.4365	1908.922944	2866.421136	2402.243584	2384.385273	1766.456125	2018.17064	1479.1635	1848.725	2040.087	1728.535913	2400.524308	4.560554318	2814.982028	1997.461847	786.9854474
6334	M230T344	374616.7073	191082.892	384776.9382	167305.9536	168958.1319	207490.5372	147606.1696	114030.861	288925.2937	102242.9224	139286.2543	134577.2412	139277.8821	99677.54308	58886.35657	130970.9378	162906.403	80941.55088	102876.314	117795.0689	97124.21442	118399.7143	114112.517	177587.313	78422.29892	156890.3867	109260.6269	164055.8567	81687.24593	105329.6415	70701.32244	40195.82631	155402.4086	55357.91056	82266.10788	55307.67488	109788.4336	108956.9984	174001.1573	61997.16635	121587.6043	164741.2013	154231.0844	78997.03138	699.0189315	94303.69636	133011.6	56788.2315
147	M72T289_2	652674.7088	571416.1644	899214.0481	569600.2655	522090.6659	645541.1624	786200.6021	898720.3623	720688.274	1128403.791	856147.3932	791492.9236	1045687.429	990024.0768	1534408.654	1426895.673	978484.133	1228128.453	1247320.4	1137325.402	1591473.998	1169621.028	1378705.459	1559413.999	1269183.03	1275230.104	1496510.269	1622326.465	1499422.923	1586114.217	212413.3244	210434.1002	283494.6237	271063.1565	267111.4344	215002.5356	370587.7227	337371.5689	423387.1787	285800.2182	381197.8879	335055.5278	479797.1883	498154.9613	1824.134469	521769.752	613498.2863	401446.4459
3644	M232T207	498526.0894	916654.0422	217933.0408	282962.6939	1419231.724	93424.62612	15250.61861	18545.49816	85114.37423	11828.27517	24450.49696	104976.4241	29460.46671	6729.86268	16655.36313	11122.86431	10693.6815	14372.28188	8361.770962	9384.419148	5998.524333	4785.594	13296.23268	16930.10638	8506.564733	9655.836148	14341.49227	15438.06911	5761.159793	20027.98733	619748.2608	1204499.663	959513.7147	1719333.052	455821.1515	1154313.165	540211.3938	2119431.11	1811299.097	2499088.226	627050.8668	1358861.51	359430.6764	79697.68432	384.4863573	47430.26829	418417.5113	24660.85853
4812	M161T324	4910.149091	3939.386591	5843.676682	6688.272842	4587.568227	6385.38487	2977.963636	6958.734783	4205.7408	16571.75277	8534.934143	5620.216227	10878.68505	10338.18036	9048.861	14963.6605	10980.09818	22213.855	14450.39733	9933.297	12887.25581	15221.33843	13323.20914	6510.899143	29092.52248	5833.28	12541.61291	28862.16286	4986.582136	3455.411053	4122.267826	6661.126261	9503.240174	8505.2205	4596.933348	5225.913478	4101.760108	8568.700429	3888.786333	4233.453238	4072.892043	4505.622261	3384.608826	5799.112545	408.1735642	4295.688696	7756.993227	2649.258364
6405	M169T338	11905.65626	39821.90426	1607.362105	12333.82004	22834.50832	74749.54404	54505.61033	37151.14678	30436.79113	30819.25763	8406.489739	1854.108227	38290.34465	3248.680682	23192.3991	16276.00738	4738.405364	4064.952652	10130.31133	7861.86	40602.36613	10078.1534	42684.60552	2498.589583	7439.370927	25108.44435	20782.90988	5986.2114	1201.231818	1654.492174	10887.828	14597.1936	14747.98074	5898.586465	22433.27412	3039.945	6386.317833	4101.391625	5208.870194	4414.573333	5495.381609	10007.47219	4328.926654	6003.397565	136.7062785	13503.7	6981.7755	2774.261045
6967	M208T389	1843827.011	1626528.349	1410600.962	1786760.387	1589152.092	1507242.267	1597569.77	1429609.547	1840818.901	1618432.731	1272850.632	1483434.201	1150767.91	1229712.276	1308348.735	783106.8484	1075466.162	1147268.614	1147522.097	1331221.771	620520.854	1622618.073	856675.924	212862.2233	1263833.575	1204404.306	1414159.582	1079528.808	235121.0215	109778.7125	1669617.464	1809450.891	2001367.554	1992596.377	1755811.618	1568981.26	1792962.3	2002859.205	1479921.858	1393052.218	1776871.151	1689255.645	1940259.281	1663050.128	413.0050894	1813780.684	1611860.456	1317186.7
8378	M607T442	7303.672333	18809.44592	2928.164883	73414.98335	18130.90979	30850.80354	6271.65585	48713.022	12510.23342	23647.506	60818.91512	6828.258	27819.79142	12083.08476	8228.522714	24988.90854	34160.75833	8829.21375	7374.39175	3489.124667	5418.005621	8124.483167	44894.79088	1704.53844	13994.098	2805.727826	3767.666	12417.67188	1696.749542	2427.442875	1559.209213	2205.778971	1367.673292	2393.227846	2820.205038	1801.955189	3477.378577	11387.4534	7204.5576	7810.093917	7687.894923	17156.286	24173.06172	36453.46835	0	11850.67913	35674.88	29042.79877
4661	M237T60	2188.507153	3646.898915	9745.058762	2606.931002	1522.052161	2313.816214	2494.905714	3620.508571	1351.52252	13866.63143	3085.6	2549.083875	14456.19	10018.97222	93109.22135	33474.37479	7750.4447	41686.23	31255.06367	33497.39886	103419.9842	26357.93759	19530.27257	20874.77347	23557.76862	36034.4496	75030.07844	35392.44	38549.297	39496.16333	1457.869431	969.6582778	1061.264727	997.3761818	2648.796304	1313.10183	1628.373244	1026.457143	1255.637773	1443.23022	720.0777778	460.9898667	1192.816696	608.8820833	395.1617432	911.979	4611.67525	950.4146667
7345	M358T230	6762.837	6601.594652	6225.542478	8583.1655	6402.839217	7013.915391	5272.72768	5658.443077	8114.71025	7379.196458	7420.228417	4199.858654	4654.983926	4562.654667	5163.849261	5208.721448	4324.966355	5154.636923	3761.751	3976.246154	5889.246788	5994.487667	5700.973821	2779.398691	4640.56	4802.460906	4837.417438	5993.110606	4086.783111	3313.07962	12431.05691	9300.058435	12025.90759	10861.55752	10685.49104	8820.618652	8401.719545	10917.24304	10471.94383	9465.325435	9903.447	9385.056864	8283.777963	7515.188826	459.9430389	4726.005545	7851.125217	4877.16613
6037	M234T600	50346.50152	26257.22191	19983.24465	60164.4767	35152.32213	62219.01125	43081.76386	42723.282	21635.37527	240349.5875	84063.52583	22108.29671	86479.12405	72112.2533	48114.7051	118923.1951	74846.92618	222284.497	74601.93358	70874.32478	141200.1965	115782.8589	124224.8313	38022.60171	484769.7255	45534.281	114658.5335	313807.0053	12528.72348	22424.06982	19737.91095	18646.94087	38283.431	25683.828	24307.37618	23152.01283	25498.13795	35970.4113	17587.92822	16560.90296	31113.05008	25944.72926	29461.69929	50299.30595	1429.712886	40623.43105	60082.18636	32536.87738
4321	M364T665	990.0110417	3178.647885	4075.84632	3932.656826	2655.839083	3055.455	4051.479034	6226.120385	2631.95964	2769.647192	4144.395627	2034.890813	5003.880375	1648.723731	379.6285455	4784.141541	6052.657	1159.878194	2775.112638	5159.4392	2441.808501	1122.866161	2971.00528	951.5043871	888.7695	1459.659115	2423.326152	4041.685855	1038.5325	1962.905586	8976.56648	36796.74592	49141.72848	19872.13238	14311.6456	6922.51952	3332.39808	18142.02075	3929.79916	2704.8666	3537.140667	8853.77736	2831.985692	7975.500269	99.27154541	3169.533231	6141.41628	3933.046963
10557	M241T658	23326.875	12334.37577	12939.06218	27421.69536	25621.05414	16738.93582	15525.64516	10870.51573	11379.9753	25508.68077	19351.04727	11856.18477	12559.52155	13101.12727	16580.67368	16402.32327	19536.71605	19059.57805	11254.632	5751.005	9165.219955	7790.85275	20172.14768	12067.7375	18413.92654	5844.941818	10575.0125	20247.549	4678.078136	8815.793737	29304.38365	33422.481	32498.61339	32812.406	27037.73426	23375.65218	15885.43977	41690.06861	18499.28182	17548.635	21468.10864	29335.59757	22033.647	27442.0055	424.1504537	22935.81968	22187.71455	17577.05513
11677	M589T577	2939.936632	5550.594429	2615.294118	25850.86614	6208.582227	16094.533	2516.92335	12961.10536	3623.422636	15709.87784	16796.19327	4437.688364	9729.712533	2677.809333	2741.04	12536.22362	14349.36894	7026.317647	1571.597167	670.7695953	1212.00825	1399.843019	18390.80291	2669.44455	6191.781545	945.1265652	1211.881154	3326.112786	1088.573347	1541.801	2435.454667	3376.147	1994.513667	4372.413	7190.199783	2740.456478	2679.271105	13508.353	4911.27745	5487.319783	6046.991636	13011.24677	12108.15526	17946.3135	0	6000.955409	12865.09673	14402.07335
4104	M303T497	7293.757962	5537.00772	16154.88141	5431.320923	4104.81156	9356.22412	9744.816333	8377.242375	7420.553756	33824.74121	11862.92942	21939.29197	13192.36477	11562.41342	72228.96885	23317.81057	13889.96792	42395.915	9471.976625	8650.003917	14642.42283	10441.05216	11423.04369	6887.6536	50865.08175	7096.168957	14416.42415	28060.07776	1780.15788	4458.591882	1280.284906	1132.52937	1116.044778	990.9879333	1815.2947	1096.78656	1487.12019	1920.052778	813.3585714	1425.466649	1380.905893	1003.213714	3198.21684	3565.2645	219.7797852	4055.4275	7092.66276	2715.344192
5642	M371T127	10597.307	7934.799826	5340.093648	6481.8794	8679.845652	7318.251	10702.99078	4853.460318	9582.442435	4875.595174	7435.85075	6126.277895	9998.156706	4342.306682	1575.465333	4819.862516	6822.870261	3537.956727	3846.062273	3207.31784	2658.78763	3246.7623	11318.95728	1739.286733	3824.6634	2790.480708	1731.943818	1905.0179	1773.381683	1714.403472	1647.926182	1301.568273	1761.244625	1611.469609	1098.12212	993.7592	4049.296091	3362.964387	3932.102091	3558.659	3767.661333	3751.528773	9629.870409	5705.440909	249.5141204	7949.329385	7989.4384	5040.057231
2181	M368T682	4294.669619	3012.944087	1204.29825	7036.1051	4887.245136	3482.639143	2093.513158	1911.173333	2849.655571	2895.247727	1860.350722	1237.483483	2759.045739	1215.177174	584.5956471	795.255913	2805.572667	637.0493236	562.6342452	1836.6606	328.3577042	238.4984334	1291.009087	1200.174514	514.7760417	1202.094821	297.0041151	170.083374	1033.6465	405.6207208	15684.61813	17199.91852	7055.296381	10273.09838	12724.91687	9911.088696	7648.220045	5508.782	10974.80455	11176.04848	10041.10854	10987.41991	6766.95	4570.33	53.28526088	6888.661304	4546.736	2149.129
9051	M576T46	8586.619805	6814.191304	5247.091505	6987.852643	2456.684842	6575.999	5753.541529	10009.14618	1457.894429	2597.335944	7018.563857	1226.6112	2659.8404	5045.812353	3350.137235	4402.641143	8441.757316	4132.834524	2128.1779	4105.261	7148.8935	991.5655882	8612.8266	5100.549	1021.488056	2988.916467	1572.507	1369.824333	2921.571882	5000.391	8317.579943	7840.510629	9284.1216	1541.943813	3692.758333	5163.342698	10398.54616	1173.3066	7335.56725	6198.797455	6072.24075	5971.98305	9721.462882	12027.66047	0	8482.4982	7243.171231	7603.211529
4303	M275T624	27864.88069	18976.17978	25509.47339	21422.45365	13138.59335	43408.45975	46657.30783	33066.84039	17816.6833	86452.52905	52390.949	76709.34389	98234.0455	49326.72046	324299.542	144005.3277	25635.961	163298.6305	51635.00717	21099.24913	135778.1447	56991.08762	71017.63592	47151.30761	215950.1005	24569.26817	127166.3504	252175.2224	19938.837	34244.63962	5099.650792	5030.330318	6828.790468	5583.213	10350.78409	8916.141909	8182.272	9193.420348	6361.747826	9281.621455	12468.67983	11983.17835	16355.66326	21344.57927	359.1184948	11079.51417	22702.90722	16588.96929
1580	M293T380	143549.0748	104559.3258	332159.7427	93742.01217	94316.33826	133357.8449	174476.4727	236967.0021	179569.3141	266500.1163	208421.8173	258291.5869	375779.8629	273390.0725	436890.2815	392530.8053	323317.9078	384124.916	415150.759	390119.8906	656270.7727	283197.3766	449375.7082	1099354.473	332793.4751	427138.942	493499.6248	523992.8463	1000625.988	1079850.46	23247.11379	12493.52871	22253.35009	26520.30584	14903.685	32831.511	31607.53971	29615.16043	43641.9984	35710.51845	59175.025	30897.22422	73719.22365	70763.81836	22.97584534	97475.90695	118184.4577	28737.64641
5689	M268T459	4029.279714	3659.564615	2505.882588	5492.038962	5444.108667	5527.444615	3965.194889	5201.6695	2246.603192	10202.14196	6190.9365	4272.522625	6161.051077	6625.921034	18941.94225	11729.98097	5263.475857	14189.75877	8406.749	6453.428333	7440.958029	10630.93794	6905.033423	2557.012414	27522.825	4387.761442	11149.34607	18276.77587	1923.6375	1368.921522	2906.127667	3875.412522	6304.479923	4595.727308	4420.946923	3510.212741	3517.518375	5672.398667	2005.864	2912.726481	4208.846125	4523.835958	3410.897769	4787.77888	309.7761972	4791.9584	4635.54504	3739.39328
7749	M786T513	10867.91909	9364.249667	18487.84471	6583.589727	14798.616	5758.532104	4921.165773	5377.711348	16475.235	2776.002901	4354.397857	23804.79609	5538.82115	4844.6708	2814.098125	1969.672458	10964.02241	7947.303143	4056.69175	2246.3501	3100.30525	8496.471455	4957.577211	12057.0536	6330.789364	4654.96	4609.577	3799.550273	10379.616	9629.615	20396.28854	11279.0385	7280.6201	17395.623	5934.358696	16127.05709	20374.42696	11336.20855	17411.34055	12151.63826	10655.60682	7677.52813	29466.61443	5510.298	74.20440674	4837.535182	12005.92814	2049.291143
13609	M351T428	201117.2781	207360.0935	151725.222	180295.0063	251257.7644	198058.1131	214678.2892	180774.7813	140859.444	154350.8688	177650.388	195353.771	122163.4506	168543.5969	85211.82235	129171.0024	123079.5945	141781.4489	165328.9708	130617.069	64511.02574	127997.1976	101615.7471	248606.2887	145418.5755	139558.6034	118309.0415	110999.476	284953.1771	290158.749	161892.1372	162539.8401	214257.0151	198679.4348	148899.4364	182036.2024	226893.5081	181863.0628	108787.1574	152825.6396	185594.644	186915.9531	232922.1191	185843.1519	801.5384175	171416.6819	165556.899	131966.1361
9121	M320T575	232391.0069	226810.1362	163421.6192	233866.1768	250590.848	119292.9596	77405.61662	80909.75539	117308.8791	99589.4965	112890.4908	89276.2135	14626.41579	10322.03522	9002.433429	18309.99945	31890.52293	6387.098882	10997.90861	1930.150973	2743.974297	3779.746684	19233.13748	11668.72718	2892.934687	10135.72897	2840.067619	2144.474496	9054.640719	14507.80125	191157.3226	53101.01867	68049.36233	107727.0411	88416.29522	143705.3054	324737.649	180536.2222	428452.6802	324241.1359	308486.5344	234918.4767	299688.9784	232687.182	172.8870314	252980.54	307355.3743	119981.472
13778	M614T50_2	21838.55813	15529.27444	14692.744	14410.475	15301.99581	14838.3941	12506.84167	12848.01562	14998.60506	15568.08186	17614.8681	7322.924878	14617.03286	15097.06809	8807.58	23120.38714	12644.29119	19083.744	13949.32477	8147.469547	18171.85097	13649.91618	16869.62636	19844.73386	6603.51257	12756.53351	10450.06391	16250.52352	13769.709	19824.05872	19363.47873	17213.28259	19583.86157	20854.32476	18376.21842	19928.33729	12629.31429	13149.49109	11143.78354	11849.59929	28002.1505	10984.004	15462.10533	16209.98659	4872.504857	28078.5009	10348.79829	6782.638045
6778	M375T646	2901.184421	2079.577143	12829.46883	830.7867737	1398.98592	1196.976115	3536.517375	1551.24275	845.5774815	6683.083609	7363.051913	22207.49864	2602.9491	1618.8	66849.26238	9056.53035	1026.80542	11721.80174	2077.367391	1995.2325	26216.26121	3820.792043	1279.6055	44823.73995	44727.6817	2033.383152	13301.32227	28136.5808	2947.362857	19048.3805	802.4996087	936.3708385	1151.498174	726.0561975	5967.0975	2214.168348	1015.9305	953.0141667	1472.84865	806.1580588	1049.016	656.3896511	960.5313529	930.13392	40.875	624.2909114	1163.679391	791.0072727
7503	M276T516	23006.42933	13966.39733	20227.20205	11328.53447	13860.94818	11556.87188	15776.9865	9636.256125	14519.52705	8311.730538	12213.5116	12665.46361	9724.904833	9591.417706	9504.861111	7225.134786	12264.50118	7511.034214	10743.82347	13522.00757	9474.322308	9344.367846	6397.752611	11722.5108	5256.991908	11861.79533	9890.543786	10623.21786	11825.00831	11102.96044	18732.58924	13600.7472	16429.67944	14991.25263	9702.787267	12851.422	20257.48258	18904.88342	19617.95389	9909.179444	15063.95412	15121.10381	12478.06711	9191.3125	196.4500545	12291.13588	10758.83219	7495.908667
3330	M383T667	5313.939913	4172.968625	3841.692522	5161.7555	4700.521913	5426.418583	11739.90133	14883.29496	5606.682083	7408.412	18328.96957	14753.56182	4141.088636	22704.53426	3703.26488	11402.97505	9222.399043	10208.06427	11065.29574	10737.6195	1513.515417	8921.502	8565.008545	776.2743913	5925.14113	10171.27633	2545.678667	3986.066955	1176.461875	2405.1325	1209.605778	1750.829826	1481.236833	1362.444909	2194.09787	1238.0265	1911.234565	3971.341696	1854.887083	2267.34	2912.260125	2036.414286	4697.937136	7227.390625	40.23358154	3345.637435	5636.577913	6757.857333
13236	M158T238	136225.7094	55131.26527	75858.27574	97068.24323	185015.948	93936.50723	236092.9726	211715.9089	228445.6756	51745.09222	146845.8389	98166.52396	88053.66223	116822.8278	22726.6325	88912.14089	71802.76033	40410.35137	66780.10938	57203.02357	35958.92215	98077.23352	135380.5502	17154.982	20316.59078	91031.79011	49412.78115	42380.23248	14900.03432	18533.348	129724.142	141459.1811	148473.628	143722.9595	105803.152	120580.5069	157340.4815	96124.97248	122354.578	64647.97104	89925.67567	61384.51168	130649.5583	113039.5887	686.9612732	111653.5945	115638.0924	57759.01571
9095	M203T200	12924.61323	8556.663652	13734.7224	15401.95452	10464.19181	22083.111	9132.466208	24571.09967	12652.79086	49325.43014	21525.60135	16780.3326	48664.32857	27980.47324	139731.6553	98712.502	47639.05533	120708.9487	21315.93869	16463.194	82575.24171	27802.3348	66314.40333	17593.93796	106531.476	8662.347064	57589.21482	169135.472	6650.194077	7569.967696	34683.1041	46458.2453	31905.06332	32042.69357	47438.17395	24688.9845	7671.206667	29651.64	6511.32665	19297.98466	8713.22655	17492.98645	16505.86123	16351.44255	773.4801331	12776.96329	20767.45745	18441.30241
13054	M636T593	7602.3105	13700.63192	2164.552	60615.01435	12611.12292	26787.60421	3953.404775	16124.123	5250.326217	18844.61842	27271.06987	4985.112708	9619.651667	6480.172955	3187.229294	8082.3685	11819.40168	5249.300948	3853.39275	1118.696958	1122.375059	2023.966318	15133.70261	645.5152941	5761.20275	1600.49028	1315.6288	2246.362864	923.2568487	2013.905	4565.660042	5491.217565	4170.046875	8291.319208	11900.54287	6054.188318	9098.4255	30930.24225	14157.47475	19072.00665	14005.37263	35750.51725	27805.93721	38101.53263	0	14015.97657	26538.97767	46167.15038
4639	M697T625	150.985437	1803.352737	7336.976667	2271.7136	10205.17389	9653.898947	570.9230667	139159.0509	11486.2509	6186.298579	264.2088318	1197.631286	59475.31152	6278.03381	533.8757647	61.52682977	143230.1244	3014.0866	182.5859209	99790.94743	233.2080688	924.2486667	17802.2229	699.7303125	479.7811366	94.26556131	450.2566689	161.4105835	1595.38875	921.85	139282.597	969706.1306	1104942.349	409878.6013	380244.4676	125490.0792	29575.39377	247438.8774	16440.16	16945.25165	12596.55341	62348.11725	3179.719187	2082.229333	0	24677.644	9863.211111	23879.99086
13335	M655T45	14965.35833	3826.18	2820.72375	3341.385	1004.587692	1909.009929	3077.488824	1162.0656	1408.690909	1971.483489	1360.085176	708.1171786	2357.798111	2232.3072	787.34005	3577.6675	1872.192316	1515.628	2824.580714	1107.174129	6674.018402	2062.380706	663.8906875	602.600323	4249.010346	4381.562278	909.7987333	1252.10925	3496.568882	2189.443267	3657.268154	482.732	4381.373421	2256.072	2249.242	4146.561111	2840.475947	4138.003	1877.161263	3649.1685	2225.127563	1378.600438	2411.113211	2466.042667	0	1954.734875	1178.627941	1481.5492
6460	M355T47_1	5796.387	16458.34264	2206.851733	6075.735429	3219.3928	5085.901333	3358.801063	7464.4573	2523.652941	3875.570438	8200.037591	2146.574294	2625.861824	3465.234095	2652.532235	8673.9642	8808.000552	18411.69832	3227.947059	6756.341714	2900.266471	1036.8504	1716.269579	1515.566739	888.8659412	1540.893294	1300.271412	1740.833438	1607.8242	3519.144783	71782.32083	4396.991429	14146.66805	25097.96959	12715.84087	17345.18336	5568.411394	3519.851938	2304.6	3894.954857	36495.63093	12897.792	5213.5405	6721.271269	0	42948.32042	4367.579182	6409.751615
726	M615T620	1021.040429	1440.76725	1258.739727	1505.759524	1599.50981	1132.948263	746.96195	891.87075	835.562913	1178.510861	948.15595	756.577	634.462913	476.6202	664.3816667	464.3407432	781.18425	543.7755705	503.9922834	502.0200341	431.356052	405.0565011	679.9676471	604.34	388.1426745	565.0408381	388.9196777	376.5310348	480.3385707	640.1357422	2496.661391	2967.621	4890.343048	5398.121053	2362.374952	3926.021105	3396.0993	3588.680333	3163.409091	2019.28155	2764.72187	2403.09935	1574.8347	1487.3201	285.1447871	2269.653973	1475.7905	868.8985455
5742	M429T50	5197.868704	4687.4275	4215.036227	4448.89	4581.5121	7632.386	5125.026429	4000.297818	3702.699647	2365.717607	5160.994714	2611.268941	6928.677955	6176.7635	2379.482722	8905.437	6651.849909	5171.247	4139.119524	3814.159857	12093.61841	4283.639217	6739.443783	4373.827	2829.342	6337.155316	4584.686429	4820.039091	5158.097379	3791.621905	4004.202955	3726.154773	5472.915304	3387.305294	2727.518619	2821.655625	3986.769682	4242.381	3002.66	3873.542222	3599.317241	2690.333793	5946.064238	4802.834167	407.9308428	5856.36705	2876.741864	743.1183
6810	M751T780	178.3817368	978.4921875	1436.354294	494.1865082	471.9250556	596.8328518	603.8107059	783.0186667	591.9562988	754.9804436	536.5019333	828.6180496	524.984491	541.6806061	687.0308824	438.2695451	694.4642973	614.358	525.2041443	519.44375	673.6123077	591.8472579	887.6730769	1104.095138	845.5203529	581.3768	698.50725	682.0818657	1038.686923	1429.829256	3942.61875	5530.981123	7897.2166	5106.114909	1534.051208	4076.773682	1180.769348	1589.957333	1216.1834	745.4924286	1578.192211	1404.228	598.9284848	662.88285	0	472.12825	406.1176923	193.5492282
3890	M405T517	4738.3266	5378.2755	3032.000481	5214.744	5524.59704	16739.10888	4973.436577	3327.027458	2685.37236	5942.398696	4549.147	3953.765306	3962.4764	3171.2448	2853.7525	2831.36885	3970.678038	2410.281	1766.715655	2060.3625	2904.187128	1510.942502	2908.617455	1759.039138	2733.506534	1451.168783	2672.875651	2949.994986	3006.966128	3955.117803	9611.93564	15434.57136	10104.293	8710.32632	7279.55592	6680.081375	6404.7996	4608.00732	7104.9564	5919.280708	5878.373818	8823.312105	9453.80984	5887.613083	9.107149012	5817.04884	6748.625545	5113.139692
8271	M531T46	17578.5669	22146.068	10202.48533	16112	18667.78944	19964.88247	9533.269317	25659.92179	1402.868933	3667.765722	15548.38954	10181.49755	12831.47733	8042.072133	4728.821563	15333.32031	17758.90009	6963.734077	4742.026714	6563.28	25620.17807	902.0030769	18846.27721	14203.19175	1126.0576	6843.797106	1866.254211	2562.088821	5981.0814	19180.70307	12104.79067	12885.2746	25405.8818	31510.43133	5189.566667	17789.98659	28442.09882	33197.62253	16544.52925	14618.01538	20908.93114	15299.607	23894.4025	29024.121	0	13946.31	7639.3452	10514.33
7875	M469T627	11912.0173	10282.874	2647.962261	9029.536043	5507.873	10069.07478	9440.538217	7742.619652	10081.1255	11183.4677	6544.580565	3509.518	6625.650957	5353.417826	2630.662	6826.785913	10507.97704	3031.019478	3916.312633	999.6992692	739.8991821	1181.21864	12604.48435	495.173247	1887.845833	1192.3224	910.680625	1938.606968	603.7097549	1062.0558	1217.234375	2254.82075	1691.54473	1944.461174	1335.501067	1223.856143	1760.448	2366.312	3602.602909	2601.33913	3442.687391	2636.856826	14389.41991	8276.1196	5.204443359	4348.839625	11647.935	1851.500304
11226	M429T46	2085.213622	2483.458313	2655.513474	711.3188889	14052.066	1109.23625	543.818	1178.714344	466.728542	270.6	648.2871429	33396.77029	5912.234581	763.74315	601.6963333	773.1272727	1243.711636	741.1127273	461.747	420.6478125	1591.134417	295.5442857	1196.570813	1190.725714	428.1333333	518.8735382	354.2686569	513.3747894	986.5342778	1621.35945	355.992	542.1704494	830.5802679	38640.547	620.1320588	7007.725492	1588.015556	64068.51694	1786.798034	1271.854	2026.46112	1755.996632	1937.0705	949.1346	15.42432182	916.4618182	609.8871178	349.9178629
133	M474T187	1870.9756	1895.067	3111.317667	1406.066571	2098.741529	2601.974667	4690.560722	2579.686111	3323.003667	4504.792645	2041.060667	3068.0038	3751.472375	3161.627238	2405.08125	3373.773	3429.070167	3321.497667	3556.0123	3258.042105	4239.346765	1840.768342	3757.75895	3473.4245	449.1902815	3950.719048	3043.326938	2338.662	2328.641667	2931.093	574.05125	676.90324	884.3986667	698.67875	628.832	412.6495314	754.6145455	569.572	742.1758182	629.4046154	971.807	613.7091667	1112.263571	1190.052	0	1591.723778	1591.059556	584.2523077
6941	M303T537	4833.478476	3196.516085	4857.3845	3767.265882	2530.510105	5592.916571	4578.045455	6220.75625	3670.583533	18483.32426	8038.665	14379.967	10173.40575	8071.760727	116165.9205	28670.3165	7059.775478	35156.62152	9291.0048	7857.133913	24670.28387	16028.78373	11361.30259	4698.844211	75422.66713	4712.083333	27673.7443	69172.52445	1927.850571	3067.213737	1345.495421	1151.977235	1396.904294	975.2366667	2027.361333	2176.377148	1543.890409	2774.434579	1496.225	2097.462182	2012.070071	1445.270859	3355.088952	3960.531	187.5521947	2627.6734	5269.478789	3061.807905
11551	M575T50	4992.343789	3317.622	3374.956141	3766.8855	4728.8886	5763.177905	4497.626483	3777.799619	2353.836833	2883.600714	3930.210714	1900.638	5430.618	6240.718286	1978.805	9553.868871	4903.544032	4688.329304	2262.25375	2190.880966	7877.961771	2304.668333	5919.310104	3621.454588	1644.5015	3956.135796	2693.67	3217.328735	2480.68819	3729.216556	3842.588857	3498.655286	6080.443286	5398.2815	2362.421045	2668	3600.440053	4310.9608	2281.943529	2919.577643	3815.65	1920.083889	5650.173143	5606.803364	440.0747831	7890.4296	2576.038345	686.4087778
1364	M303T608	9294.789174	8504.9548	31118.52975	5289.303292	6325.188423	9935.81864	8696.559158	6728.794737	5418.300952	15396.46304	11454.68594	24311.936	10902.81683	18908.70204	33007.40873	12339.1005	12446.89005	28939.03118	25122.09167	23035.42362	40340.916	24127.35508	16125.76288	26994.66904	29825.4852	11246.3893	39724.7972	44214.67388	23301.38417	28558.61726	4299.209632	4823.147115	5694.348667	3959.9919	7236.641792	6195.917538	2976.092686	3454.686739	2638.265192	3121.956	2768.315219	2402.390375	4741.90152	6839.138167	233.851909	4278.3312	6871.729286	5840.4245
4478	M223T200	8555.792381	7746.613947	8694.084211	13666.52895	10576.45687	12817.54037	8087.768143	16327.256	6595.107429	26933.77648	17410.44005	9007.755714	19341.4	14804.17962	38488.97	44784.88357	20495.22825	28945.73771	23868.61523	24090.51291	39793.82482	22742.12686	23867.24245	7594.048	47232.16018	9035.894909	34576.89067	67325.996	6915.952408	4914.082542	6832.832524	7717.77755	9660.534227	10900.1127	8817.08435	7792.845136	10417.29183	11855.10933	10451.21569	9189.804273	10558.57377	9474.414	9638.846908	12347.88673	1197.365723	11008.24841	14318.43571	11214.26409
3588	M235T251	860253.7508	406541.7	400130.9448	406999.94	622532.6644	437220.6594	735337.955	672610.914	629747.0262	569467.2112	548994.2887	545382.7206	766926.3294	537298.3126	464246.811	601330.0759	669579.7449	541933.1418	475799.9417	415419.5183	651420.7265	473902.914	1210426.897	2800.121111	522697.5211	426646.4433	370337.0852	615946.9675	9295.0772	1652.152364	351404.7304	323392.769	345136.5624	385074.6515	213302.0328	250413.2461	223758.92	314267.4729	253980.6053	307613.2345	327265.809	372042.4663	532189.7692	383627.4734	540.3993298	469667.4381	598007.7774	245155.7045
5250	M728T387	4873.61213	3296.10125	1994.1775	3905.262913	2782.119958	2920.905955	4283.2892	3908.550714	6090.076957	4731.319588	4283.657118	2004.590857	3413.351944	3495.35385	4207.292526	3637.356563	5007.880944	4043.374737	2700.969632	4214.879789	3931.91425	5511.9295	4499.954643	216.0652288	3808.530375	4044.3088	4613.61825	3696.75405	230.0580292	233.1702138	1767.194471	2623.968769	3521.120417	2992.044857	2485.25413	1401.053957	2537.103917	3244.579579	3136.30815	1202.229818	1775.933083	2675.310696	2475.168	2884.431612	0	3225.184381	3986.710316	1270.751478
1206	M597T386	8339.1777	5109.470526	4590.953368	6027.081	5269.1048	5202.321571	8485.856	7952.296529	9825.059417	10131.8537	8614.532062	4873.4418	7950.43895	8153.829833	9270.7992	7889.643375	9710.730333	9286.788684	7251.007143	9579.556471	8124.120522	11544.76695	9981.2866	234.3798973	9090.010417	9138.132111	11438.327	11468.42353	498.447496	450.9863281	2734.74895	2999.3608	4711.700045	3995.48005	2701.55504	2192.112235	3506.894286	3915.0155	4110.089957	2076.031118	3267.257737	3219.062143	4662.4496	4519.902652	0	5978.009667	6602.43865	2112.086842
3069	M377T150	29851.92509	14667.64296	36216.33763	17251.0472	16711.27309	18095.035	17593.34243	4718.512	45536.49911	20487.22279	12394.50238	34217.13463	33511.10403	27493.44112	23494.73059	16997.15196	51740.00206	23075.55127	17175.8087	15688.79295	17080.56569	38757.51734	53805.28521	26982.38846	10490.1289	18707.89916	19520.5386	30885.88364	6042.179	14937.78	10004.26337	6326.479107	5133.989488	9923.0105	5449.637667	8949.627	16251.24465	15115.03744	24453.01284	17396.23674	13346.02077	9789.56313	28316.54008	11691.7773	251.2263652	14360.0205	29061.272	6279.393966
10868	M226T557	11358.36369	13725.34592	11234.39791	14447.41572	14325.16063	10608.07	13115.06471	10429.90341	14003.66636	11002.30219	12029.98038	8834.483182	7666.588955	12241.95175	8056.919619	7897.040143	14159.81425	11306.44432	11435.14761	8852.523955	8019.975091	10926.19325	12354.88327	5024.204429	7361.816	10753.65012	11297.6147	10740.68959	7554.921478	5733.389	12068.14327	10325.16256	18761.34916	19356.5035	10807.93312	14761.01658	15991.88035	13124.61021	11657.49	11501.33175	10978.82438	10968.52964	13342.68432	10755.10604	6.782409668	17052.58313	11040.53904	6764.433
11679	M360T52	9391.977353	4273.67	5053.048875	9032.146941	4379.211833	6211.181091	5627.683364	5218.2765	6540.083182	4606.014636	5794.427375	4596.770533	6531.418636	11800.68965	3432.8645	6904.1558	6982.642909	5517.285565	4441.369	4570.818938	5421.5	6817.984588	7326.068571	6923.14215	4744.042727	4442.946059	6186.38875	4580.391	3442.548571	5663.06325	5853.0225	5434.278095	8395.138889	3884.921688	4884.321	4658.589917	6099.549684	5352.69	4981.161429	4140.368375	6805.165714	5145.413636	7380.741941	6144.886303	164.3726892	5537.797851	7105.984286	4148.399826
10121	M290T494	4201.596435	3760.90456	4535.32508	6174.19692	4485.839036	6672.001889	2759.439167	3474.845111	3966.341042	7720.2222	3882.491667	3266.218259	4135.49304	4584.670581	1127.347565	3395.413824	2946.246136	5575.796192	4253.705926	3530.344385	2128.01529	3080.066	3816.918261	1637.55	4674.117808	2664.965077	1879.926261	3155.748885	937.7137895	1083.952333	4336.630962	2872.6995	5611.872774	4159.35732	3883.919625	2671.68564	4361.569174	4418.336071	4358.701125	3266.928	3293.775615	3004.735269	6894.692	5432.735	285.8213425	4833.7388	10836.81788	3768.433808
4965	M296T485	137029.7073	70529.24395	91893.568	104968.3363	90913.75324	81135.14957	124179.8005	181261.1329	124904.682	228155.5588	149264.9405	140861.3951	83353.47934	123050.1615	115002.6166	125044.5253	135957.7278	225323.0941	191015.6912	236390.1229	18627.7	221345.878	96464.11912	25033.93783	85548.62723	114641.7808	90594.47063	190292.7	22434.49312	44230.2336	71918.77093	56807.10258	87482.81681	83497.12864	49022.84475	71964.30828	84570.23185	113214.7346	88727.22932	75185.80457	97082.66015	68212.30607	140573.1376	105929.0013	267.630574	83096.54244	90258.83539	59228.19789
12499	M743T142	1770.112105	1114.403215	657.4892837	1525.575508	2876.397	1693.251417	2292.6288	934.4076923	1037.752765	1212.555094	1838.437909	1294.064762	1150.472571	1102.614606	2361.1875	1041.25472	1218.273684	1823.527429	1388.827688	1116.235871	751.0372667	1156.381935	1166.463641	3297.822353	889.6378235	995.1665	584.9415	949.9571838	949.74425	1550.317125	1491.314	1433.512818	2478.129231	1611.17075	1355.359818	1811.167448	2288.5788	1459.195578	434.39	1597.482591	1545.861111	1193.140493	2021.951905	1825.303846	0	1582.424684	1299.501176	1189.47955
5777	M298T191	38097.3966	48718.0356	43940.54325	39457.912	37980.84075	56623.03636	49950.0133	52334.34182	70017.56161	32128.10941	53237.37368	463.6	62725.324	27240.56119	4584.190769	29164.76229	67380.82982	19416.26677	10055.33475	5728.151818	3152.545375	4166.946609	21131.38091	1206.474286	3181.7992	3626.593229	3883.07667	3121.593938	3278.322652	4715.143967	4523.762692	5287.505762	5274.951617	6972.9032	2829.328	4911.889622	9940.590872	10310.25903	15305.61858	12859.91109	11700.75537	11426.8306	36490.66489	26133.46219	825.4501061	23617.53229	30020.98414	12249.14237
13437	M672T46	3324.7134	1424.137	1406.2	1304.680063	658.5521765	1101.963333	1429.724706	450.0477259	785.0138462	901.1674286	734.474125	453.6931551	984.15655	1198.665611	416.4535556	1400.802474	1077.984	1105.521391	1341.304412	821.6982273	1472.464238	971.5533333	476.6320045	410.6718871	638.4101666	1695.247125	646.9915789	769.9835	1349.739286	954.9165882	1282.128353	226.3506575	1680.962	1142.425167	816.1102295	1351.317647	1273.132438	1593.567389	714.0164706	1492.696471	832.2216923	600.2732222	1045.02276	1182.091579	0	603.2113846	795.15675	662.1197143
4648	M377T389	1406488.937	1211315.282	881235.5746	1323728.937	1116397.504	1066838.168	1074321.568	941896.7601	1265660.56	1056658.481	844437.8373	947589.3382	673308.3624	825528.0919	819736.44	402665.429	676723.4554	660800.2257	635083.7778	829868.6008	277099.8976	969211.6506	438522.9765	19685.52773	687181.104	722717.0311	840955.5591	564024.8001	29987.95536	13713.41455	1264913.39	1263141.237	1811154.427	1506169.939	1193967.897	1033068.457	1541457.242	1523360.011	1032101.034	913061.6578	1209363.645	1136446.373	1378812.434	1225828.718	0	1448409.412	1080740.463	831659.2896
5835	M246T459	116803.6682	86984.83776	44884.87708	205706.263	119420.3228	182543.0812	49757.67526	134961.3072	69273.402	465000.3261	155133.544	101069.1554	299706.3179	128368.24	789646.1592	406519.0548	137909.5124	538378.2543	186155.9244	132583.0867	233084.4042	287250.9718	340002.6465	38554.12457	995011.0949	62496.25711	313022.6806	673832.0516	13163.1229	24007.35185	52905.28652	83234.50587	121155.2873	101543.6352	99538.52004	71227.14536	48963.35233	158934.6237	45727.68671	48786.48946	90637.416	106160.3242	67242.58281	143438.7539	304.9341431	127017.3129	170889.7358	104962.1105
706	M626T284	318392.7798	253845.8584	136381.5791	160763.2167	319819.8319	238659.2154	137523.0989	138687.4514	94186.3155	97001.12368	170848.3912	91258.75063	62449.29714	156649.6264	69739.02229	105664.8208	165811.2575	151942.4286	76887.1311	140027.3041	80580.30771	79801.87247	76927.90892	120159.4905	71419.69267	107802.3765	94700.38122	71231.35433	89123.91863	115452.3948	530131.3777	625987.0108	703590.2852	589337.898	360465.1907	558138.2739	561075.6868	668643.921	520217.4004	579157.3305	648298.9819	240556.6057	461924.52	285813.2654	0	305901.7551	295812.5678	112704.8711
11062	M261T251	81841.7159	27583.95604	41761.99704	48297.28794	53109.21846	49455.117	52708.69371	69232.075	101536.4315	42515.22	51095.96328	58689.57727	38439.23483	60883.18042	27065.39626	65323.34822	53084.85491	29862.32581	36642.8523	62430.68326	57654.2988	48661.5855	66822.63271	2250.433333	30419.40869	56905.98867	47211.99492	49410.00983	5061.9448	3371.93444	20584.5605	30731.77046	25766.1415	25593.32262	22243.66496	19899.00738	47502.09567	71596.8968	51543.62	37682.31936	64168.59112	41268.24355	104974.4056	62044.12667	472.8680038	64138.80407	72919.80921	35322.80917
393	M622T286	2479.809524	1306.624	2232.219	2123.9258	1457.50245	1380.846875	2225.175273	2615.573401	2717.065435	2471.432304	1483.182	2321.821905	1633.4925	1814.956	2801.929412	1477.085071	2668.540071	2711.092696	1588.518	1827.775	2396.25176	2713.552636	1423.1295	2677.222222	1350.905619	2537.905263	1852.62	1964.848857	1598.619	2366.4318	1002.526381	951.3810526	1392.337524	979.6652353	831.6821579	729.0916941	1043.051647	1497.097368	1644.632222	1084.099813	1664.008091	756.43	1159.154895	1053.51375	8.734183175	1640.061	2476.8364	607.6627553
5953	M255T307	165062.3481	119071.9398	21057.06	247771.2088	169125.9497	178698.1003	89036.03725	126795.3645	141363.945	445139.6808	226324.127	17579.4825	270874.6343	193494.147	238151.6865	280473.7023	289086.489	304996.5535	182874.4505	96589.26	106380.7578	270221.992	372951.7682	67585.52861	400361.5278	45527.12713	194535.4767	492816.0598	8606.617091	18958.13568	126046.6088	157186.7159	48926.65778	246596.9623	115784.6982	29941.072	51423.7185	146782.6535	84516.53981	91637.547	73620.36573	78510.07914	100297.0677	210877.9292	741.0028613	175108.2415	209816.8158	86103.27917
882	M876T284	57618.56189	47462.97172	26312.14466	31732.14189	59780.94891	40964.66659	37138.62289	24069.74169	17041.412	30071.37844	28267.29948	18084.6623	11912.21714	27980.73871	13820.576	18671.42398	31535.31571	26268.60144	20409.70423	25772.22409	14322.07658	25332.30751	14408.97457	23315.44438	18463.37129	19801.41823	17141.26763	14571.75469	15018.47676	23002.63196	116759.3598	137304.1198	161134.4082	127897.528	109419.895	112328.4145	120155.0378	152796.9873	112073.964	126212.147	128674.5627	51122.18991	79951.90541	49605.53202	0	53957.99806	54713.74629	17879.62688
7171	M333T349	5261.896172	4872.897692	6159.99	8951.656974	4876.745688	7655.74212	5696.872222	9065.826	3825.533654	17416.78871	8566.231333	5454.320667	9063.890586	10303.58628	23726.976	17769.75504	13485.6314	37460.95467	8558.142286	5097.17429	12759.48	7190.284267	16674.00022	5644.825	12653.54708	2447.92044	8308.850345	17948.73705	1549.442032	2047.960091	4378.545714	7576.602913	12748.68612	9179.42784	5213.482731	4881.621333	4443.391154	10147.53871	2910.805435	3166.5135	4769.548038	4914.293731	5148.487725	6799.91608	266.4199885	4999.1985	8227.154192	4101.5265
12519	M427T704	309982.6549	210691.2949	17234.86738	255998.403	206418.0406	194836.7701	159093.5499	126883.729	231823.6042	234789.2336	193237.0436	18866.061	92265.37261	17782.03875	28190.7052	92495.80565	206764.1441	20357.32704	36661.36728	6157.013333	3957.130435	8125.184516	157763.9006	11808.36804	15733.872	19317.0516	12552.477	10857.95721	20523.37872	14867.10913	27159.34896	63457.94	70573.67808	76229.55078	36269.87683	29434.11509	79058.7746	130231.9781	120324.8054	105882.581	144504.0866	133796.1088	198010.4265	165878.9251	16.86930708	241798.6714	360844.6238	126744.2128
6687	M388T51	10808.49231	8620.955118	12890.92941	11168.48095	10839.15957	10459.49692	12839.57029	7626.037467	9073.009385	9674.771294	8793.126643	5766.73625	14392.19494	16484.829	10583.64829	19159.72144	12915.73689	11326.95193	8854.661957	7940.072642	19007.85886	10225.95333	15443.46273	11663.91309	6334.985955	16513.94269	16288.753	10058.27567	15983.92644	27522.06174	10004.03429	9523.185333	12426.46535	10948.67594	12461.81668	8164.793831	9230.192364	8450.203333	6673.92	10106.38506	11726.41842	7399.96365	11457.97774	12469.06391	115.1742783	11779.12357	5240.619	2456.758671
579	M489T625	2209.336696	8298.95619	3266.367909	22692.8455	16054.74641	5386.052087	499.8586842	8940.954857	2374.017136	6651.180913	1267.101	1172.602056	8799.174909	2272.474043	998.8195556	474.1235177	7425.450227	1906.957143	394.8587895	4783.091667	1095.301286	601.6825	9371.406087	3436.718421	1225.308	1430.688667	357.7724784	402.8366699	1150.866909	2307.257143	141774.7487	134502.6903	115982.7078	121696.1127	146215.7222	140506.961	82169.6027	103164.957	105057.6259	94071.11518	93971.39864	91784.736	15919.8975	28917.25855	0	16358.9	16999.87195	13136.38591
12261	M551T50	8619.018565	9525.091947	7664.23	9191.2545	7591.404667	9492.332667	8008.118059	11565.41124	3833.669833	4311.936	9047.821619	4459.2555	11906.11259	12753.32529	4365.088571	10718.964	10931.42833	9531.985227	4758.617043	5096.234889	17449.47067	4332.37	17043.42933	8915.106663	2506.007846	5460.607588	4674.8436	6069.318301	5570.235	6512.973241	6795.388111	4812.997846	12292.36342	10145.64119	4173.38481	7585.662957	10320.25039	9856.93	5424.334525	5536.527857	7945.914974	4697.263421	18170.26029	10580.00832	9.588971819	8490.948	6341.9826	6062.57
10100	M512T50	12976.6399	15512.93569	11932.836	12526.24457	13902.58145	13772.50324	11659.19014	15714.98508	8781.579636	13016.51676	10355.415	5987.296022	13807.07523	13766.99036	6296.514278	19401.85352	12399.1979	14553.66767	10917.77143	6738.650619	14552.83029	8018.555136	13199.76318	11801.93082	6427.448597	9955.850818	12925.85179	10498.21129	12758.06907	12709.61443	11824.68857	14054.808	18559.52664	19184.98381	12079.07021	16642.36368	11696.56064	12809.55	13514.87605	13930.06075	16721.2319	11024.63632	16533.3675	13695.64424	5601.048306	25387.8761	8909.523333	5487.067516
4544	M295T340	4795.030792	4024.302957	5830.961	2870.830053	6389.210571	2338.433042	2808.015	1410.761211	3531.282667	2003.283421	5409.638391	4149.563583	1678.1535	2038.482522	843.5555556	1057.470833	1351.079947	1658.300609	1869.354	1384.91775	730.1547	1436.542667	1784.613793	1860.64325	1242.385043	1626.86804	1588.819092	1280.869721	3769.30224	1468.315917	5988.780571	3640.558833	11667.145	8930.588304	20156.379	13719.94226	8562.842955	4664.431304	5024.201913	3731.98364	3829.665478	6934.674542	2522.9925	6785.864444	211.950796	15639.53891	2091.980583	6269.193
4185	M261T611	93705.105	70734.79604	40147.48565	143569.6935	82448.74978	141511.0424	60472.21825	90194.99452	58306.89722	273516.7195	156289.779	71999.86557	99910.45464	97948.92136	291950.9996	144042.134	134798.3558	199840.7117	97215.21541	77832.25255	137188.1147	119833.7965	170793.3689	58478.70848	537358.1218	40979.05843	179290.0848	299536.8904	21844.61545	53510.62123	20616.81021	18936.54	27703.63533	24442.16025	34670.5693	28400.75974	28516.43113	43344.15637	34263.853	34330.09526	44989.40936	40907.19313	76593.8825	120972.403	411.4423828	89933.68555	145440.981	85828.55592
6462	M191T331	6833.034879	4467.276407	2993.41075	7647.988226	5817.529818	7865.876652	4065.891848	11518.40164	6164.0085	27747.98182	13607.59636	2408.366478	30194.07382	10929.5063	17461.36535	34144.32974	19822.34787	39620.22586	15445.68105	8760.626	13048.24222	21863.59239	34689.75735	2891.587107	35847.62109	3366.63887	18050.81159	82509.14218	1216.358043	1419.87675	5503.595122	6379.647353	10049.02618	6846.698343	4602.47987	4976.75651	4662.693783	8398.057059	4368.076757	3303.466054	4573.180565	4872.314875	4904.719314	6404.187529	397.2896916	5316.315529	12319.424	2767.301087
12597	M761T428	384157.7938	407277.3278	219096.7854	325824.8806	531836.4665	392384.7612	438813.3927	328362.4482	211386.7359	252334.8453	298161.534	329598.4376	173478.79	305510.8304	75710.21886	162729.6616	155623.5697	205701.5931	299574.3733	182384.4894	40493.63382	162776.4433	112334.7254	399069.0947	226027.0169	194960.5204	135220.8681	110414.3613	478419.0279	526935.0921	292067.3651	291741.8964	425168.3326	365920.0965	258640.3343	336727.4125	444655.3514	348682.6823	158534.5754	285525.2513	355306.2374	370129.8739	476258.7333	350722.308	0	294213.7367	311672.6436	204802.8897
750	M251T282	434952.4075	331181.3033	105994.7453	366067.2949	422838.7637	309524.9224	213577.5782	96806.57556	90483.41363	144114.9794	147802.6598	104834.2558	55577.69767	208299.5861	76506.29617	76132.43333	194071.7842	195500.4342	141481.4829	160130.7371	77163.3183	65193.06372	88302.64491	110998.473	91119.57208	127974.6374	93664.08996	25069.89275	70666.1683	102841.4376	479006.8825	457361.7174	824465.0648	729001.1463	406611.7284	693677.1747	706434.8678	751550.7108	623781.5375	685335.031	757770.7855	521580.3946	274302.0795	392009.1627	5573.77843	431662.5689	386165.0906	200810.5399
7708	M480T64	12052.1535	12040.61314	58106.92	5169.330769	13907.66256	15115.31862	5968.1412	28032.87863	7936.1725	7374.323411	4522.794944	115228.2869	13137.94284	5556.460024	12345.14167	9872.983445	12093.2152	11119.90757	9936.319319	27869.68585	25117.056	5491.333943	8961.012153	22451.36733	55598.11264	24608.54502	10005.065	6452.018319	6205.5459	35331.91986	6297.950358	4728.43119	13473.15028	11874.08162	6424.66748	3683.5355	8759.73434	16986.28377	8834.511277	10439.05676	4166.638865	4907.127692	19242.3162	7487.663333	24.01359558	7488.790928	7362.73382	2654.932853
884	M501T284	430581.84	330354.282	197159.562	204599.1567	409551.6788	316136.8504	191364.8889	192774.1176	128154.9675	136323	248590.5008	126717.8018	89587.7475	226371.3473	92939.53825	159475.7001	233997.2015	218929.7348	104980.9887	198937.8287	124005.1896	110366.5849	123366.3955	170145.3046	99960.20055	164648.26	139069.7204	107423.9322	139820.3078	164121.9579	582208.0198	704355.8891	791918.123	668571.2705	405459.8949	632796.164	647990.2388	746636.1089	597136.0656	648402.308	749395.1042	294109.499	584496.0811	366210.2087	0	242983.1564	383347.5029	163511.5391
819	M751T284	58017.36889	44992.23772	27326.8283	29202.33889	55722.953	42882.93236	24234.74158	27362.67644	17179.163	19972.04211	32084.88906	17217.64463	13735.7565	30118.94935	14584.19859	22553.741	35118.78406	28974.96594	15732.95805	27919.60139	18083.46857	16479.69711	19175.35625	26089.18852	15374.46505	22845.37013	21390.95636	17162.63523	19019.389	25097.82796	48654.12986	100862.2187	123613.6555	96399.94212	71891.81095	80292.36873	93829.11629	117481.979	88245.81171	93227.98971	108185.1248	63439.97866	78556.01622	50711.79469	0	52194.69183	47150.83581	17682.64744
8641	M241T566	937052.8184	778466.7584	1287047.127	785067.2782	853638.1645	856159.8449	783066.0919	914119.0165	846050.9453	868814.6578	1092861.377	790090.8751	831732.5509	897109.2977	1094668.784	458331.2691	1055472.445	755695.0646	645618.4436	865866.89	1005420.281	698552.3079	1013727.922	866485.9974	689363.1	680372.4011	656513.2634	984442.6426	849796.7775	964549.5926	772122.1028	736589.0903	1024045.087	779964.4679	602460.4243	577045.7599	823886.8131	819380.2323	821508.5693	764271.1972	855434.9219	863616.7612	572500.323	684000.0095	910.8918457	820041.1743	700236.7885	671324.1077
4887	M508T389	88447.35356	73186.63004	33397.97283	87645.5925	71265.60835	68261.39525	74293.36313	61743.95771	93117.30238	73202.21304	61269.80167	36328.27304	46964.85991	56770.29426	50143.78085	26449.95704	55991.26661	47994.83022	38952.22135	56002.23652	20409.87355	62556.01189	32436.50243	467.9086304	43438.78	51192.60696	52897.74516	36064.42055	1003.082261	726.614	63864.042	97263.751	141027.2037	117422.8827	90829.05091	41299.86135	109532.5481	112974.1903	84504.56439	35833.1355	50432.642	73974.57348	60279.73632	76171.8888	0	94373.42448	77526.303	43662.47914
4069	M189T357	11255.80465	6467.58	1873.4014	10022.32592	5733.482048	6389.646261	2730.764382	4724.295625	6172.535542	7217.783542	4121.449292	1265.78944	5482.252	2625.773958	307.56	2765.47944	2754.02737	5379.042	2032.3512	2549.737125	2390.00976	6351.96848	3165.616176	1215.077221	5672.84625	2976.867974	2338.607485	3472.955122	2646.644993	942.0849105	10190.26092	10325.5584	9331.565091	11455.58504	8723.7696	7906.71462	6914.295652	12469.13495	10970.24171	7914.39768	9568.345739	10364.14729	8412.524375	9725.484042	522.1938263	9421.03587	17515.9775	6264.459871
14113	M235T535	68656.66325	37494.96244	7595.434	104081.0988	66346.0791	62780.046	5049.609231	38592.73838	45633.3415	42825.13804	33168.19547	6910.594409	75197.65971	3636.586846	3017.49913	16294.84262	24588.31362	5793.203818	4561.64172	1914.109497	3486.262857	4344.78	106433.7866	3969.64213	5447.599894	2126.092	3276.984588	11079.4799	2376.510206	3977.255167	23523.57273	23093.74671	26188.04795	35739.024	23241.85048	21697.32842	30200.16417	56214.63082	39102.38607	30445.96952	46492.57919	48057.964	56611.9121	74226.51724	391.6957669	68359.91085	88462.03323	40449.04905
12137	M249T556	26459.96712	26344.30256	21939.17396	26969.93211	29316.03904	23987.01635	31008.14366	23015.49393	26537.5626	26355.73529	23637.213	22185.393	21635.40011	31105.09053	14976.67317	22111.69759	23758.49338	25221.27871	27134.31315	23767.85834	11606.21509	22568.61375	22655.63977	16627.55179	18720.66392	24499.60207	24541.76873	22815.87244	24929.41938	23621.16142	26714.9021	23181.71387	31134.77814	33569.48257	22052.92657	27405.30581	33677.75233	23905.26563	20906.49086	26323.89509	31915.67652	23116.141	31270.92697	25127.11938	208.0457469	26827.83159	19620.44889	19953.39556
12655	M703T51	7453.0738	5984.177455	5281.0802	6875.540545	6647.749621	7412.435613	6062.7835	6325.258725	4807.968702	6147.189636	7638.601486	4438.812975	6925.31532	6610.915409	4632.106	9275.270786	7947.814452	5847.169773	5254.998323	5373.507967	6779.345455	4974.447	6360.879273	5552.309217	4064.556995	5037.714136	5482.131783	5808.759208	5136.691459	6688.375571	7226.331667	6204.525441	8599.495655	7668.061238	2608.113214	6796.738002	5926.588571	5624.351302	4842.881407	6030.501918	9636.9442	6362.944276	7030.937231	6294.707045	5163.985763	10920.73033	5559.300928	4391.004417
8964	M327T70	10529.7555	20887.28819	8506.531579	25477.21641	7663.833389	13937.4888	34827.936	14329.38545	17670.01888	13728.11017	9655.027941	5510.641737	11004.97326	10903.1371	6858.933632	22666.73782	14145.93937	6757.460118	24095.1657	13704.66176	10451.21144	22825.98432	7447.725	5018.218471	11692.436	6347.455444	9210.489571	9507.288043	5011.11975	8897.206941	48503.421	17404.35078	34856.2575	14341.84183	14491.12958	15333.62417	14685.88605	12181.16705	12038.22574	15317.53227	13793.51604	23008.99962	24301.704	13167.98212	365.2705814	25698	17767.63629	7831.601905
12864	M244T206	1676247.416	1252593.96	58004.675	1371078.191	1395048.164	1351670.452	44879.04103	876072.3419	2047789.229	896748.0863	516172.5573	9544.746103	1315145.268	3579.032667	7759.02664	29063.84269	490360.3085	7072.302111	5239.360808	3749.007629	9811.684724	3162.802971	1381690.712	9361.568222	20225.14307	1391.198824	12259.4094	8848.521469	8828.114733	4679.159423	274372.8088	237980.2635	360890.8688	307493.3463	202806.5369	179320.9168	536951.7879	338753.8131	479304.6995	362663.6952	658756.3864	611864.4513	1525762.535	1276926.637	576.8618899	1343299.916	1480076.832	882224.14
12026	M259T153	162004.919	111468.4283	52986.68407	55494.28007	86025.95429	60463.11936	125788.1807	41561.70452	97763.3878	46011.3331	92330.17278	53319.60441	21599.14126	32956.83041	6552.068444	23951.18275	95676.24454	27403.37811	17973.31862	9597.539	4979.38084	13890.89683	33003.25548	24005.6507	12708.1898	20430.119	9254.091	19466.69097	4583.648038	11197.29022	28536.08611	17063.24089	21722.994	17814.82296	16752.16727	23668.91827	77756.34609	79086.35481	90905.98927	84516.34752	77193.683	25246.249	137881.5532	67206.7902	476.7605938	66063.888	72002.96261	32373.8747
4035	M300T49	49503.22607	137440.3722	11169.42335	6159.177	43071.70704	40688.97145	27602.8838	122883.3823	5119.138889	20477.262	112480.3593	14417.51442	97199.81733	11560.34423	33540.199	170276.9124	58136.44049	47477.42366	11671.95548	42765.0762	48571.64571	2375.013714	22973.42945	60200.73346	4501.545429	39943.01042	13980.0325	14765.69604	23547.43235	152647.205	1251.159	958.0253333	1670.24413	5113.475222	899.3896	2813.330833	2344.314533	33641.19992	1974.360566	1827.108643	2947.653846	2132.462813	5641.689756	9755.7856	42.26706957	8288.009684	8271.134111	2500.577125
5778	M568T64_2	580914.7661	196060.4194	1194581.496	288911.8523	292512.9314	274487.6642	563351.5607	271442.6866	737792.676	145464.5152	532916.734	835069.4822	694368.9031	1302929.652	711097.8575	512485.7154	644021.064	943509.023	531614.3418	288156.9176	419373.9537	503092.9292	1168617.167	216603.7902	57930.224	201188.9552	300765.8393	574347.9078	430603.647	141600.1407	332198.3898	171602.564	149944.1589	165039.3284	76706.8272	193681.1497	337463.3575	154329.362	304533.445	363318.7374	111612.9879	286888.1212	1058361.898	187411.7418	168.5360433	171627.9676	725528.6657	121680.4802
288	M537T178	736741.9356	551604.668	41862.14105	1370628.082	941830.0041	511360.0429	109023.0138	273814.9412	280995.9153	323224.0097	643239.4104	7897.187831	56844.15581	7651.441267	6602.948074	25273.40906	124417.7903	6699.323866	6114.594654	6088.580566	6691.673619	5597.491014	74119.41895	13250.1432	6004.668728	5571.840279	6630.888927	6775.44781	9591.51588	7419.867891	2196242.907	1302868.853	1989456.042	2462120.35	1364966.846	2142884.539	2310958.07	2240640.077	2084870.16	1635471.655	2359804.149	1628916.208	969623.0531	1140463.556	6691.854126	1606106.04	1267475.162	678447.8097
13189	M679T428	559162.1069	586396.0873	342604.6503	480283.8236	738866.6255	559436.3026	632123.6054	488290.6197	321354.2045	378774.7862	449627.0884	492214.1434	278295.3933	445959.3524	127184.2443	261271.736	249322.5608	312583.1869	450119.1339	280370.8415	76245.29704	254229.4268	188289.7459	593678.7534	346887.7313	311699.9686	222290.9743	181437.4259	709189.2514	779520.7393	428735.4674	419801.993	608934.7599	526553.2271	384717.5736	482347.2741	633281.7639	506514.7282	242987.9693	392779.1332	514213.5744	525663.822	678030.206	522240.6846	0	435895.2872	463956.9792	306384.3363
3673	M303T55	20285.82867	12291.4135	111973.753	8951.875833	8981.586609	13206.36124	42435.92938	11813.7855	32371.73623	10167.67929	33729.40438	83174.48678	13916.1468	18883.51186	42801.90353	11240.50232	37307.66262	52393.68129	47983.16824	33652.179	42814.24136	27032.28864	18850.398	46352.53915	23747.31016	41719.65741	35360.9946	23014.27235	77604.432	34960.128	11818.7962	5919.947143	11735.4585	2860.559696	12691.03716	7001.194826	18537.321	916.0176923	10310.74131	13546.404	6653.592957	3557.729619	23931.35329	20912.83878	256.9626503	16987.22645	11593.665	13065.38464
1187	M589T384	11892.98183	7734.789273	37480.8755	8593.924125	7845.551455	12397.10057	17978.46543	29436.28814	18838.44822	32320.20433	23901.24235	31129.73473	53201.36128	35131.2491	66550.44025	56816.62542	44574.3189	52963.50319	62366.92536	50298.33535	107808.0541	40648.608	72304.87289	21447.999	48557.51616	67647.96867	86806.39425	103150.2761	24335.08729	25093.11582	2060.167667	1370.277913	2080.181654	2059.702667	1293.552	2362.178	2203.792818	2676.245	3165.660667	2525.503217	4486.350333	2396.847682	5762.085955	5687.93155	0	7312.083333	9545.089167	2189.967
752	M331T200	6909.24	4912.236737	15670.39082	5610.1158	4606.909125	7711.338346	10299.55862	12996.64339	9278.5616	18699.54703	12173.38096	12177.82179	22106.92982	17183.09588	25421.88407	27884.7117	21829.52933	22813.93243	22254.46007	22289.54444	47325.789	25227.74057	26940.8239	35747.61917	23163.08938	27605.864	35174.898	47407.25259	39284.53354	36648.30538	1426.122708	1644.522645	2152.97264	1895.936049	1463.770615	1098.595553	2261.915393	1398.749524	2617.202077	1516.10313	2399.2559	2106.055636	3962.79184	3950.860667	292.5957467	4896.225625	6915.803	1712.304846
9609	M348T54	238133.6156	84300.53625	165435.675	183389.2316	76082.598	152803.5593	170830.16	63712.50355	149493.9143	138277.2996	130236.2123	56750.652	171016.5067	288288.7477	64082.20665	275431.0398	139944.0473	132061.6084	116093.66	49075.47225	238892.7727	128897.6552	129460.572	93581.54333	79788.801	124626.7609	117744.5018	103106.1348	146450.4641	108006.275	155761.9537	126679.8717	165759.9453	39830.34611	173104.1108	71741.3447	130915.1678	48465.20462	86167.7297	65294.47952	127187.9506	77767.418	106800.4643	219017.8606	213.4929657	208279.2825	123482.0414	1926.429652
8764	M375T573	6822.513636	7447.174043	21041.93236	7558.584861	4586.276682	12599.78596	10533.844	9699.853227	7484.322913	45915.99078	11574.39055	32054.60217	15437.30977	18423.0325	99632.2055	32605.045	19231.88	76057.63895	17150.75413	16851.05868	36179.87405	30140.52109	19958.73341	30919.94417	240279.0931	7586.974154	34288.11239	86876.64026	3575.827825	10043.93367	15744.12313	19352.28522	30454.63145	23254.87683	16850.444	15816.24466	6453.181429	18587.19391	7189.69013	8157.7665	5969.438217	8462.212087	9027.596217	10658.8664	34.57602034	5735.379913	11880.068	8698.418478
8285	M169T440	262005.0632	198802.9998	170006.3498	181520.5965	218298.4566	173504.0797	224237.9755	161806.7575	220307.1596	237967.0313	214700.064	138650.177	163357.5675	207666.5702	227379.2793	160605.5144	179041.3478	208963.4381	265307.8259	205725.1388	99747.3899	290230.7647	154188.44	175619.7681	395925.3036	160257.8613	309685.4427	345857.6561	67445.86731	147690.5663	172873.7885	178204.833	184024.7882	128300.3643	105497.0103	181599.4253	184846.4917	179193.0977	176683.1434	175107.0194	173683.093	220584.31	221082.241	205930.9084	430.6492365	171334.3013	243894.0582	137341.2736
29	M356T827_1	19162.96598	21380.49684	20027.63453	14967.42975	17069.01008	17766.8337	14564.39387	15911.47974	26060.81473	16956.58916	20299.07117	24752.59953	22048.60826	21795.70119	22404.85503	17951.32897	18978.06819	25212.57661	15211.53648	8659.569531	17215.80368	18654.74996	9537.206824	22494.79514	20340.51502	20903.32706	20090.43911	18405.4536	16607.05102	25126.83486	3917.295614	4586.746667	7359.290421	6378.403935	8671.856111	7092.2516	8504.056	11053.64502	9525.284063	5889.144848	11942.52015	7327.307132	12638.51883	15154.67257	355.2120131	15845.39377	13470.90863	7989.5928
12930	M509T207	66597.04464	49230.86567	1225.36	35763.10683	55427.41772	39604.30226	2955.062303	21007.93983	51838.97136	19513.78509	10509.52689	1960.079	24070.38796	979.8244815	813.3597857	1660.643333	4644.098053	873.76205	984.2782609	854.1154704	2544.728	6965.108684	8229.27675	1049.44	809.3554738	1012.6	2971.31085	4734.830909	1588.02569	1718.319761	11837.60642	8405.57172	9687.194	9942.831375	9675.89	8552.836923	25217.55208	8844.655	25014.21796	15879.14674	34587.003	24108.72854	59635.34928	48294.2519	39.5616677	67670.79225	51300.34108	65922.52582
3184	M546T389	174760.1903	158949.6182	94141.43296	184280.0779	151134.3093	147434.5358	143482.4723	112986.6968	159407.6439	129623.8891	108202.7886	100856.5436	74813.09745	102127.5772	97357.1616	37084.954	84751.58838	76317.44368	62871.21078	93312.00365	22719.71041	103713.2022	43798.71268	855.6602126	61312.25476	86468.55304	96234.50738	48656.9525	1089.334421	906.786931	163470.4554	179275.34	288771.8279	234093.007	175546.5933	115080.1068	246831.3821	229317.2532	142928.143	98921.69363	142167.9296	149865.0598	162934.8235	167596.9969	9.41280692	208429.8315	131820.688	99690.30575
9148	M564T66	4036.932565	6518.642667	4088.002783	6407.889	2205.826714	4909.326	11985.46542	5844.2855	4456.915826	6488.900739	4701.920375	2236.682609	4744.782238	4251.186	6166.321333	7883.714455	4819.221818	5137.491211	10485.33378	6379.595276	7718.004667	9794.818591	3986.287364	2736.605042	4848.80784	4032.418348	6015.8503	5624.92755	3314.03	3256.544	15331.91361	7606.426043	11373.60843	6192.66913	7599.238609	5263.280045	6947.5035	4297.013545	4769.493182	4804.130435	5180.740783	6622.86719	5615.427304	6094.138174	13.70068841	9650.041739	5666.31	2554.973609
9897	M468T49	12812.69843	12436.88542	11429.71717	19216.2432	14757.22114	15344.25362	12358.11118	10954.75786	9133.022571	15048.29302	11504.64005	7787.033018	13891.63611	15715.79786	5423.048889	21133.922	12111.39914	10012.90386	7232.601381	7527.819371	16238.01845	7370.643864	15493.59033	11095.2621	4716.373913	9843.753857	9842.787955	10479.3255	10457.04896	12819.36	15299.95181	21261.48748	20417.36614	18882.48645	12165.36433	12618.95671	19555.43503	12677.36683	9257.387286	13272.96229	24527.97097	11403.82593	21796.86027	15492.0251	850.113	27932.67133	13107.65603	3864.525757
3403	M327T54_2	13529.47295	6308.708571	76307.77738	4615.339182	6179.426632	5114.480167	20177.87627	2731.198067	27696.82157	3678.879632	13636.92746	84560.53313	11827.51739	12359.07625	26412.26824	5105.0065	24987.46142	38777.95106	29097.84341	13652.54714	32321.83255	24560.88929	12212.30553	48047.5935	28462.45833	23429.78768	26259.925	16524.17421	53049.17647	43078.0245	3999.455556	1941.04656	4049.1707	2798.692909	2504.428727	6047.676682	5315.828143	1685.658286	4114.860273	5390.4045	1753.29	1443.2	14751.6342	5383.181733	402.4807305	3754.918545	7418.278529	4552.397143
12055	M935T285	3048.73503	1452.553633	2733.960828	2681.173969	2621.457697	2604.76848	2495.451529	2066.14917	2700.4494	2650.286057	2253.011216	2743.069478	2257.552667	1918.162931	1315.409464	1849.958036	2914.285314	1598.906346	1822.145032	1957.459305	1604.5542	2049.942666	1829.367676	2482.854062	2100.295369	1891.790535	1921.218706	2109.789	1977.470455	2196.208962	2878.39672	2163.876625	2823.852261	2299.629227	1761.022682	1868.672182	2844.16275	3441.288025	3023.163957	2379.081571	3480.212808	2118.069844	2359.509514	2169.259679	0	2395.384258	2420.793909	765.4329048
13038	M595T50	7165.5888	8269.581676	5356.254357	6762.03234	6119.77725	7236.802238	6058.187	10468.70339	3362.041313	3640.56063	6851.24552	3112.230357	9859.031809	10239.02859	3712.934	8085.67825	8000.3	6541.707667	3556.793158	2963.272722	14235.36513	3537.207	13416.94166	7545.682941	1792.1465	4091.791667	3509.88732	4156.487053	3877.933846	4946.692875	5652.522909	4067.897313	9455.624571	7515.43225	3378.833063	5085.289263	7772.811429	7769.592783	4355.084256	4349.973588	6453.039368	3780.969885	14488.36133	8421.867476	0	6899.14225	5447.373286	4780.514839
10150	M262T641	52953.11429	34888.217	34928.83656	102509.1893	52679.8119	76331.38332	2938.108462	53064.49973	59616.4933	49960.17114	24245.33028	43190.28314	128612.5231	2667.243122	7941.241	16312.56324	31010.85	3144.11499	4614.876296	1155.482036	3331.161499	1523.046177	168048.8556	3881.87568	3087.61875	5242.561346	3558.447576	3791.279528	5282.7497	4594.808	7167.07713	7383.439	10336.17816	10724.65538	13215.18274	5905.896	15312.7615	24652.31217	19316.83486	13512.67933	24372.71571	24077.53375	45202.961	58769.478	313.5202332	60283.26613	90580.4047	22155.3168
9843	M323T406	593194.8492	461901.5108	426761.5924	424005.4689	423259.8323	419595.132	73522.9872	223102.2203	485709.1125	193748.2552	291702.9353	366764.0372	268513.8738	572.0612262	559.4115714	13925.57333	80347.28217	438.948453	479.6603062	443.3961182	546.4573029	328.1100769	297723.5893	643.1215966	392.7604012	469.3606501	426.5351382	522.2969418	472.9615958	283193.8639	310421.6669	275179.8169	237379.448	317040.8106	405164.1046	447435.0152	444904.6118	338774.0828	306376.584	434998.1566	386874.0008	333779.1205	434078.4494	313228.1892	199.8614502	406730.4761	406518.0419	181238.1331
5280	M375T462	1920.61946	1595.398923	10272.74783	1892.577576	1552.645804	2291.254412	2931.852	2282.274	2556.605714	7955.398762	3830.05935	7681.705957	6711.255789	2440.250217	20968.83988	11283.10903	3608.333504	12681.91035	2404.332275	2618.375167	15645.32718	6430.964553	4432.771333	30009.38518	20640.68891	1489.561905	10020.30445	27171.69964	3691.758652	14678.71057	2404.705636	4101.578857	4568.966723	2731.645909	2344.315238	1641.79955	1255.065857	2143.452947	1652.194673	2332.102545	1127.260895	1655.727539	1309.565907	1982.479999	38.2734375	2218.419	2461.473842	1656.162205
10301	M444T142	13062.6516	14114.25536	6840.539731	12497.68472	19186.13425	14389.35138	16071.4279	12658.07435	9481.19225	8802.655875	14445.45388	10241.0228	8670.851613	9886.610909	3479.329294	9302.151538	10262.115	8089.5	10004.19488	7436.7435	5340.547321	5928.67748	10346.81246	7291.997625	2862.238571	7865.8095	5373.060333	7626.48984	2751.71	12296.435	13175.28465	11252.81614	16615.68951	11824.21923	10400.90745	13344.56204	15674.36991	11834.1816	5114.474727	10215.2178	12241.86293	14308.80033	14823.43535	13465.18267	0	11245.88604	8709.015333	9442.433917
7454	M678T51	12136.60875	13679.88885	6683.158636	14552.24114	9576.430273	8481.130667	9194.818182	29957.29195	5584.591103	11135.95376	9485.23918	4039.990857	13198.34027	12998.13207	7081.677692	12887.3049	12287.71267	7957.915862	5878.21	5301.904857	15650.61337	5372.811956	15085.0728	8694.425143	2441.548701	4954.32408	5006.08225	6398.009852	2892.9762	8254.364872	12573.60254	14881.73205	19647.20485	17092.82149	9676.073	13941.536	15797.83375	11626.214	10257.30697	10325.36871	18419.27911	11684.23285	19807.57733	16585.38161	72.65041072	15262.20314	10088.02657	14205.50754
13246	M487T205	2573721.736	1850477.157	27819.42296	1816120.443	2078630.335	1770352.013	13146.90462	1054675.728	2939478.678	933765.9603	428446.8413	2410.081492	1493983.336	1182.743868	1029.654529	4283.875909	380085.151	827.6930476	913.7840526	847.0968802	1375.301053	922.2060059	1500591.031	2358.51983	4133.790878	1148.16351	2161.579125	1291.802851	1867.006909	1240.550567	277254.798	215268.1468	367244.4995	323877.4671	183001.3005	190042.4174	837514.914	276466.112	698738.41	466464.0142	973089.7479	725498.2449	2195031.359	1760809.674	14.77556501	2156498.634	2162363.365	1236961.353
7420	M352T54	3482.385767	6040.242667	9585.398692	15290.4834	10005.32081	20836.28667	1981.551	12751.9596	25232.00221	2772.181241	6000.1815	7234.082727	13784.47586	3178.756286	6755.427111	20643.9245	3844.369231	11145.66349	4203.52	9458.795188	13349.79556	24080.93714	10016.51769	3169.086917	15949.38407	15639.624	7573.451438	25434.6939	10587.90525	3262.25	1681.92	7317.154824	962.255	1806.135786	1161.018545	1909.7535	3792.912429	13732.70429	4280.780864	7642.952182	2393.2816	11500.25305	19304.12	8567.704364	69.71960449	2156.310667	6223.8355	8222.885
3139	M276T582	5774.31855	15347.03788	6905.854667	6351.826684	10174.2974	15710.074	65933.60827	23176.6775	23215.47375	16987.47369	11168.85841	9468.588	32402.03612	25737.53661	8729.143385	21215.614	29056.51778	15415.191	11459.63077	12729.63	3588.66194	6186.460327	14213.216	6102.381062	5433.674279	9799.879143	6656.548467	4438.797729	26732.31667	9693.333529	644.787	593.8305714	1711.777	1661.05925	779.3408333	1525.824167	1778.773333	2232.991533	2543.75	1388.849527	2346.355455	1384.799882	2678.964375	2869.622937	146.4169922	8236.5	3579.320056	2397.429692
12741	M222T59	582.8907692	3457.125	9320.457143	13921.684	3262.68	3500.910756	6640.016	4255.71592	3834.343235	16153.69778	3169.216667	6295.757308	2406.441538	7240.9	627.968	192380.1477	21759.76446	2135.65	2263.558	2625.813333	10580.22713	8937.92	4225.5945	5842.383077	36962.13245	1325.730389	2417.893	15362.53714	13150.54741	10018.90168	71086.83333	1179.763	53088.35255	1273.22557	20894.03085	4339.085318	4327.62	2141.014333	27719.25	4150.811429	3172.521733	2116.930375	4946.352412	16002.02143	343.1616579	26865.66	7600.392	967.4637143
10029	M679T557	3192.84	4966.98605	4306.822783	6183.665158	5443.119	4359.3282	5730.413471	3758.287737	7545.8766	4799.378579	4191.938864	2204.02008	4902.72895	5149.155	2286.195789	2376.2715	6203.458947	4127.615609	3662.836421	4160.728	2369.627261	4021.35	3613.03	1226.9972	1919.562105	6075.738323	4880.541237	4182.05904	2120.988176	1614.783121	4390.152381	3677.729	8754.239667	9416.85735	3887.60985	5288.13075	7979.580762	5174.792	4019.22015	3636.3897	6261.0945	3870.717571	4983.5495	3613.0185	0	7634.564	3950.213333	2274.318
10237	M363T58_1	3554.428846	2707.475571	1461.431833	3392.52	3144.9075	3434.596417	4062.190833	1878.003529	3393.329111	1993.283333	4855.347692	992.6668125	1831.905833	2834.75	3178.63	2043.998571	2953.713385	3915.558167	1022.321882	1261.983455	2245.653375	1070.403286	3140.382214	1310.9845	491.7371964	1264.515313	1317.883111	1856.566056	1200.525118	2105.95275	4722.956364	3949.399161	3332.643462	1702.899947	2085.0515	2377.0974	4986.95925	1017.6972	3481.33	2779.26	4053.0665	2793.86925	2793.425529	2488.758462	0	3334.371333	4718.570143	2038.548692
8832	M217T343	169761.2733	179986.6813	18885.66772	425411.3278	169685.7158	194417.731	95312.259	145459.3733	145864.9516	403600.995	216321.064	19729.50442	245352.0577	176852.795	213746.04	116129.387	170072.3495	244568.8222	196488.0382	173586.489	95567.6288	352105.0564	227675.8088	12982.70847	404406.6664	223566.8496	302784.2879	311134.6537	14001.07385	13440.85159	91633.77	130565.4754	167615.6701	179993.024	66937.675	159681.3032	219115.9716	222881.4136	243083.7701	173681.6824	246429.1752	183726.599	146408.7155	233082.2851	45339.98728	198081.3866	237598.6197	187955.1316
7354	M247T590	11696.7655	4908.970146	39967.33295	2959.510304	3193.101786	5562.056381	8968.453652	45254.53096	6658.899304	9328.024522	139657.2056	52087.61616	17754.54352	36798.10767	158440.76	43509.54682	10674.32845	51663.06227	100132.461	572458.9774	729377.4747	213445.7786	16461.18722	35481.64391	55961.181	663117.2985	320773.8473	217581.8073	931724.6307	57736.89582	1273.1313	4398.703435	3279.589174	1381.974878	5794.519957	46729.19833	7440.523409	1759.385182	2518.875158	3696.705364	3141.343727	1303.787872	1992.927316	7876.463217	380.002047	3541.513636	3556.580333	75221.191
13572	M567T47	3021.51	2328.733333	2863.61	3127.498776	3416.619652	3029.514	3051.161429	3880.044	2078.358333	2398.791133	3069.1	2093.163091	4299.1155	3365.753462	1892.321286	2854.6332	3363.041429	3242.205455	1883.4576	2419.477091	2676.887385	2379.252	4430.433333	1685.244	1371.188444	1212.314599	1390.675	2005.232308	1528.835	1625.6915	2281.043833	3365.273	3111.955	2667.762	1774.789714	2678.849722	2643.531429	2014.812833	2004.301714	1613.205455	2227.343728	1942.5748	3956.269592	4107.891846	0	2719.575	3149.783727	4017.101063
2582	M362T674	4780.9604	10972.93687	4520.027907	14693.47218	13031.76753	7870.215886	1333.912939	4613.6409	5315.9491	4985.299355	2158	1876.020688	2253.925867	1735.502327	1069.7346	1141.697648	4335.653424	970.3244582	1981.875133	3401.104629	910.3891246	1037.709337	2499.7532	1126.010038	759.0000822	2655.90792	1135.999288	1073.403269	2536.864441	1122.352238	22673.81497	11146.15938	24030.61479	8107.401514	14460.73787	5862.446233	7024.896312	9456.833613	6992.176933	4590.1834	6967.210444	6141.439839	12221.13611	17807.05745	7.138745117	17081.7154	17420.408	10927.88155
918	M231T607	8373.1365	4102.4805	1398.320015	9669.235583	9485.696667	5435.023375	2133.4185	4612.49	4350.42025	4356.95925	3187.25628	819.8831593	3143.132125	1154.43074	1872.515625	980.4398724	3739.486957	1009.903907	974.3870215	2686.061714	1346.698435	740.4684601	4461.932	2105.53363	2474.155021	1104.198115	784.795	713.1125488	1687.37625	838.7721558	69196.93725	37837.0025	66756.27438	70670.1265	67140.66536	49184.43763	43068.799	30790.94104	35066.16326	24633.54204	38166.29465	26593.34	8771.483625	9231.288625	15.50561523	19519.479	10183.59713	6058.206
9379	M316T52	1081903.833	745488.4352	862168.2891	771133.6424	1104293.514	1269835.742	1372225.385	774160.3888	966400.8421	815109.1896	962219.8772	925010.235	1189794.806	1432966.832	871025.1508	905130.8242	1098489.66	1220334.398	904921.0002	857352.7909	1040009.482	1244538.792	1685318.423	1175478.723	852001.4401	707463.1842	925568.6513	932542.815	684613.632	1026880.884	1093713.652	844172.8058	1041820.522	846957.1329	735527.0234	1135143.38	945565.5738	819652.3905	761559.2853	886024.0123	793698.6842	670174.603	1226479.731	1411225.734	257.9952096	991966.6629	860244.1737	1081833.512
12101	M273T134	23566.02175	18306.2355	16043.50584	15026.06045	19550.99446	15793.42423	14484.66926	12594.74524	25978.01193	14936.47369	26826.87644	18600.02504	8951.08556	16577.60215	3627.288182	7158.097364	18392.787	11803.90348	8687.077	7254.3746	4007.857	13461.15528	7583.07708	14247.99842	1219.642297	3877.445125	5773.594576	9999.115222	20506.40058	11674.13696	12956.77	5942.650444	15461.35905	14781.29689	5852.471769	11666.05319	19442.56981	15696.047	22918.82667	16821.13	19245.97676	9133.209222	23125.1361	17808.03419	456.1955559	18277.96212	24215.93328	6080.3796
11960	M269T337	49445.04341	39019.245	129470.4753	81216.19096	24432.14025	35528.73591	108672.2517	54694.77191	57901.96486	27500.98268	65788.74395	173679.6691	45933.208	38223.11473	15463.51853	7471.992405	34706.1989	27644.73971	22625.09124	14446.2111	24847.55374	33499.13463	36930.35243	75740.4253	33348.27848	19123.81	25633.72729	24235.90961	90948.8385	41622.48932	16137.22347	106050.3284	158210.4876	74598.20185	75039.36462	30251.10014	100403.17	28332.62105	41480.9586	15339.68783	14077.98589	105247.2373	19737.46387	93494.5397	362.8253282	66673.88	30678.04545	10111.82281
9704	M690T592	1773.478452	3960.486316	1249.455348	14334.33968	2651.552435	4881.837524	1245.114875	3587.027727	965.3434545	5139.055864	5181.637826	1421.185263	944.01775	742.5927917	4252.491	2077.626773	988.1469727	2419.043167	708.692749	395.552382	3706.701388	611.3872535	1371.661261	1578.529018	2674.0497	676.7594843	929.5295759	2965.334633	449.4356504	1583.549459	2650.77875	4470.271826	2586.874304	5254.271609	4195.215727	3501.43355	3207.3975	19431.97691	6839.095409	8338.223091	6417.470182	18743.724	9007.577526	9657.09	0	2977.978045	4907.585136	7719.762
12283	M507T50	11124.31294	13296.11121	10197.30248	12406.3844	9951.306235	12107.74691	10114.388	12872.01084	5054.166947	5510.891931	11690.55717	7112.703316	16866.54704	15215.88974	7157.569114	12042.846	16656.21196	12862.79937	6881.086895	8704.50345	23392.84252	4791.74885	19112.9625	10531.04687	4547.993571	7947.602768	5306.0095	7225.609105	8284.091667	7969.906973	9913.679404	7180.66525	14527.02233	14326.76306	6257.552432	10706.38824	13649.53868	11827.274	7379.842778	8370.1048	10512.78684	6297.06232	21473.62105	12057.1221	4.956661518	9924.902182	8315.829081	8690.88875
4727	M218T592	175174.0596	88119.21633	141983.6751	154976.2449	90223.97085	188114.1223	127536.822	168638.3113	62736.594	622119.9616	276238.7884	285805.1908	255119.2925	254601.847	817179.9664	538857.318	214237.9025	835837.6048	360032.0903	258209.9846	621495.2692	516453.569	348546.0582	174982.6037	1286335.233	183220.9301	676799.2819	1430523.783	55110.86018	119469.8852	60824.38781	60864.237	156236.1322	85759.58748	99581.17208	136727.7046	74903.54569	95308.19648	38563.3392	59157.46165	82087.17664	51885.67176	60292.48396	148032.3195	4316.310869	107278.0197	152934.6553	109440.6537
8158	M373T316	138149.2028	171294.9451	11605.83659	102985.321	140854.4953	151574.0739	285310.2401	105115.6354	282755.2546	154933.768	154847.5293	2328.451714	148676.8818	115511.9607	11460.46933	74553.85004	208357.5248	79622.61662	28057.5134	19316.88554	5760.301556	25049.9819	59618.74244	2120.219852	9065.025655	12710.64533	11175.81974	19089.081	1140.977667	1487.687458	25870.33626	13095.71333	29608.67479	27974.8285	7150.506667	20133.28657	66890.01834	76246.67375	103608.3163	46837.18489	85235.89448	23221.69167	121056.0637	78576.92941	415.9128961	102309.7118	150496.1914	12192.761
3117	M376T285	140568.774	179272.4008	140272.0341	115159.1837	219786.8737	180810.0515	109224.3082	133864.7289	99208.1187	122839.0995	162899.5886	100245.8589	89452.11364	163813.5643	129271.716	133304.1434	175365.1966	166791.8572	141152.1311	158454.3323	124818.7572	112454.2417	115810.1547	158497.1368	100139.9513	144186.9843	134837.4253	117024.1089	138070.2949	155440.0493	238189.2686	207080.6048	366740.176	312214.0514	183173.0117	280133.0646	311205.9773	346080.09	286299.6452	297328.4709	353401.1288	154603.6289	197233.6868	193722.586	819.8156891	224308.224	166444.7678	90341.30216
11891	M376T48	116772.329	81757.18088	104556.4432	140343.1288	101962.5216	78833.32808	141272.6217	142860.6741	89052.93207	133096.3145	136247.0949	106263.7745	92554.00918	93622.4595	93947.42275	106095.7076	148789.9412	123327.9201	99737.51276	127696.0487	131132.9064	90609.64333	95129.62843	148612.676	131866.213	118814.8097	91995.66094	144733.7453	169669.02	139049.6107	139950.8549	106402.6085	107314.3233	102632.8361	103496.8388	100764.8679	106379.2319	69645.39445	111035.2303	127772.8068	138963.6686	102840.3888	120154.9596	121258.5669	27.8853107	148845.6664	108722.301	150625.8438
4617	M231T98	334093.1949	130480.779	452835.9937	465373.2566	246050.6822	441968.6201	121404.4891	358281.165	413470.7368	754639.0053	302744.9562	321217.229	738451.9154	322768.3516	893447.6962	744197.0817	653363.9214	1045744.341	336223.782	216776.7899	621174.8446	462464.4196	741646.2293	221433.4615	787454.2716	54713.9438	517148.9773	1816203.105	36949.13482	75048.14297	124818.815	294244.8998	170319.9592	199790.7268	347979.595	83668.24497	20897.592	498713.8253	27125.12405	100196.3782	4228.5	263212.538	356944.7331	302638.7738	595.8214794	254536.2899	458057.4709	195197.061
3132	M347T607	13733.44527	16024.84305	25716.67735	15153.20705	26174.73752	15558.26085	13279.36	18144.76765	9949.420706	30075.4116	22161.38112	29414.75488	14872.96543	2834.656467	6775.827692	14516.98769	30782.24018	17509.24821	3883.155556	1674.818545	17444.9124	2314.115	25530.419	6151.94	5721.69625	1065.390077	3323.868125	12471.68	2081.11313	6240.21275	1748.443103	1202.872429	1674.6642	1407.913722	3518.288583	1385.29125	3193.216	3112.83335	2496.670957	2316.549926	3992.607208	1814.591625	5701.481174	8586.8643	62.47367527	25563.79263	11797.2077	4418.7115
64	M743T286	69563.61862	47480.772	96052.3175	58414.65138	50609.13487	68247.58713	75656.74992	84548.89129	90925.38067	107688.3192	78129.39167	84276.52636	80822.03809	93306.98429	109004.0149	90280.61163	124973.8149	107715.6144	92226.23517	116991.4542	102407.3651	106980.5491	92375.72126	134090.7845	86369.6405	108759.6525	105812.792	84059.95718	100514.7729	138092.5885	16333.857	12703.0176	21951.15575	18002.42839	11765.20308	11364.02925	29382.18725	29642.51488	36160.74567	19565.97965	34099.63512	23234.6225	48729.8745	41962.16433	0	47381.14509	68826.94434	13148.71675
5737	M553T484	19285.04896	9269.214455	13504.366	12439.36431	11804.32463	10657.9328	19159.42188	10554.42327	22237.36667	10360.70696	13814.85438	17171.4197	13845.80577	36570.36068	2616.784	10651.13004	26861.16579	35362.51524	29810.8385	21816.44625	588.1209292	24167.39232	19696.03552	824.6167501	996.1342143	2879.666483	1698.280269	8608.966364	799.645	2061.936	8121.995292	4373.9355	6038.813333	6269.932455	3502.700438	3939.744667	9263.133091	11716.80555	9423.636792	8932.674792	6915.949667	4732.652652	19838.57007	9360.128182	136.0633042	7713.004667	12676.19123	5196.806042
14252	M263T544	38743.89291	30169.65662	30998.29955	34801.64777	37480.98631	30468.42129	34209.1789	28857.41884	29778.6177	24191.1585	31958.55089	26407.06267	29351.83077	36666.37021	16637.29269	24742.20983	29502.19047	32671.5214	30015.26032	27258.27114	10973.14638	28068.41424	28275.64887	24655.2655	22068.37884	31021.75844	26839.54624	28505.719	35141.23384	43127.62521	29133.04766	30539.98666	39387.18421	36856.074	26498.003	29205.98526	38947.06028	28493.20803	27152.00372	29824.21669	38054.58658	33270.11591	34131.13539	32379.23172	467.0341639	33066.04294	25638.22565	21274.54026
11735	M258T316	82100.2603	94799.38556	63205.72196	73922.4215	89489.86081	87288.59738	140520.985	58374.42073	135444.1435	65421.45667	78849.09788	7707.360214	60344.64	44614.61415	5509.813023	30892.41588	88991.96888	30713.80231	8910.924	7063.562769	3015.674246	9654.322407	22505.57462	4900.601077	4257.6625	4667.559222	5527.070556	7402.970233	4229.542642	4881.03864	30475.39261	20112.34356	30749.47161	30894.88023	11071.14665	30785.89789	49914.05024	74447.25643	74746.32817	50724.02935	61538.5194	26213.94189	100052.2545	53659.32633	517.6466201	58391.49733	79984.29331	21674.82039
10410	M482T49	42466.22129	41685.49307	17556.37224	39935.839	47967.00686	45299.03414	32540.42132	30426.292	25321.83292	33005.18867	30825.692	13236.17316	38996.58819	42439.00243	11906.432	64463.97743	36971.38937	24198.104	16703.72557	16239.76648	49966.34662	18522.60318	46190.53621	33063.28771	11545.04612	23399.93157	20828.018	21798.35576	17530.19671	35429.23743	39361.46498	49046.777	59478.98133	53490.43636	38400.19071	31514.25271	30149.59543	34352.28943	27375.14071	36032.74005	50217.74467	28124.08859	42409.58592	50039.65506	7586.342253	78076.97573	21913.03567	6642.828079
7915	M564T673	1113.029391	2114.676182	7560.540136	898.16705	1145.207762	3000.20887	38581.48682	12429.70005	6430.132	2668.631318	1476.736	8391.078409	8619.835636	6204.198	475.92	3195.662	6185.114091	4527.827333	12459.66721	4939.697	443.0721507	2158.223488	11943.46214	259.1684731	878.0808	3482.4622	945.8454286	1424.36965	464.0581055	444.5311157	992.7807273	632.0328316	951.4067619	496.3837784	2120.040682	713.9766316	1474.131522	3266.739455	652.9964211	1121.556667	816.2644286	404.9246012	2347.485409	1917.140118	0	1382.770783	985.251	1594.6458
2394	M213T321	282019.105	290459.7878	3057.868889	293482.313	284035.984	344288.5703	342334.8785	252211.018	400998.8	461261.8016	373099.0426	4514.195771	309134.2145	424125.5211	140445.6462	204249.0204	389426.6374	385164.9429	304351.0308	191371.6184	85705.87835	402683.1178	406597.3488	3891.021529	459716.1984	465500.3136	390447.3109	301545.0987	3755.223	2218.556514	44300.08855	57818.43532	65957.24573	67520.30967	62489.59127	52255.77643	69575.59993	159719.5733	155583.826	114253.838	114027.9345	111623.9747	256132.726	309193.2373	432.5741272	234809.3595	276808.1903	203622.716
8516	M361T313	1565.188682	1164.70196	2811.622	1617.88325	1063.207484	2401.232077	2066.697	2558.34096	1098.757164	12970.98392	2842.272462	4824.485111	4780.824885	4061.01732	68603.71467	15707.22984	3987.598462	28986.77788	3765.052826	3253.297185	22079.30808	4407.202588	5808.950063	8150.370192	21404.20554	2074.108792	10496.60904	29001.93923	1862.19	2329.075286	3053.183897	4120.833333	6541.96384	5825.03168	5591.81344	4084.222444	1665.9245	3656.745231	1389.130926	1869.764978	2225.766458	1496.486214	1200.652954	1350.087391	137.2357856	1415.705042	1793.100524	1849.554
6525	M766T387	10015.489	6514.301333	4025.635429	7825.394522	6180.132	6505.419136	8586.043876	7286.200458	10741.49327	8816.347435	9201.778889	4344.512478	6272.554471	6817.614316	7222.442368	5121.73025	9083.861818	7393.17525	5015.755238	7286.374783	4451.746	8825.521375	6587.152609	359.1251672	5858.190542	7429.317333	8312.938875	6299.3865	414.5928178	330.5755562	3913.468667	4536.789167	7459.438545	6372.430556	3923.997143	2685.774913	5538.13065	6360.5355	5244.028783	1975.30605	3809.057095	4688.859273	5268.854083	5889.303261	0	8138.970381	7818.048318	2724.530167
13209	M332T451	98303.22292	76393.46058	6377.41672	72145.72584	71378.24512	83260.54913	55892.369	56589.94596	93558.46416	60440.83987	74706.14317	6256.646643	91126.40185	3329.458821	2120.318893	21108.34842	24187.72475	2507.978556	3405.561195	2001.9345	1536.98	3059.480073	73874.91396	958.3386327	1211.331169	2183.43408	2505.134877	1167.391286	1306.580667	1726.2949	42022.32445	35413.63933	42908.46624	31182.28818	29645.00054	29691.5544	20344.04719	36247.30282	24262.99027	15884.33647	23311.06529	38814.90058	59834.10638	51817.49672	82.87775735	69056.00308	57882.45932	31531.02612
12092	M479T49	3018.893636	3248.014636	2883.259625	2756.025	2585.972941	2997.623217	2857.547	3967.485565	1613.12915	1832.4522	3098.012667	2497.5736	3846.1545	2928.4105	2595.1437	3495.266667	4695.373478	3001.336752	1779.421214	3104.661238	4441.241048	1704.604355	3633.490154	5132.890414	2114.014884	2003.375368	2314.514047	2939.458972	2449.524522	2164.9176	2267.067375	1715.674714	2942.90704	4099.868726	1966.530318	3426.379143	2992.190941	3190.201583	3134.240294	2060.9485	2873.867857	2235.159462	4024.619238	3486.078227	64.20461343	3177.103972	1670.8227	2961.699619
2313	M272T525	52212.2707	76806.49383	15867.67722	158276.5151	69993.64648	142895.7516	49244.72415	154109.7149	115427.8031	82922.90588	101791.5757	53584.10782	126875.084	93890.4288	66823.69611	96091.14243	117308.013	84775.03905	87941.01774	74905.17335	62143.77814	131291.9601	206448.9547	4591.56	106031.541	49012.18263	99913.83757	210064.0113	28181.90517	11833.55584	10574.56468	30790.83413	15823.93091	20156.47	21579.35791	17172.52309	6842.063926	72184.27017	17228.44083	37193.65146	13480.16468	68259.906	105106.206	99547.01182	282.4202009	40413.387	50424.678	88864.5785
11112	M603T142	11968.35912	13738.79507	6703.199045	12021.42848	18928.03129	14010.36863	15900.10258	11198.19404	9215.28128	8879.957903	13929.06879	9502.316071	8576.141583	9790.7856	3320.827941	8167.641828	10029.75808	8063.91852	9345.360103	6843.795739	4963.285667	5772.085957	10038.0203	7737.35325	3132.2757	7505.354444	5625.778417	6997.247654	2501.353688	12071.73079	10279.70408	10968.6125	15265.772	10787.23438	9211.56384	11927.44212	14615.72443	10709.57268	4515.692211	9919.391083	11796.83025	11494.06944	14783.4648	12048.26304	0	11100.19483	9221.638462	9537.089267
6111	M279T47	12751.88829	11997.455	13495.913	15675.00644	11737.0092	11339.33429	12443.26633	10947.09825	10719.06343	15632.72971	11896.50327	10141.67067	12475.37719	16125.11371	12508.30713	13831.81181	17713.22836	15148.29679	85322.38667	73970.54486	93207.53739	34052.01357	63345.0582	115516.4597	67691.83603	75041.18752	48940.06121	69183.29632	107801.741	103106.9646	11589.08414	13922.86615	16094.86819	17585.35333	47648.50157	12380.74762	16597.357	11698.81429	11138.94156	9960.538571	15000.192	11913.5232	17053.61086	11018.55655	6517.763241	16362.01195	4925.162935	11616.71971
1146	M733T424	6308.562533	6210.304842	6675.831273	7047.604533	6324.929045	8675.224966	8380.546182	6800.058409	6936.749429	6498.55028	6953.34824	5360.961267	5775.222375	7178.554375	5071.217214	8469.718054	5938.673548	6062.67	7160.06	6518.927667	3892.364	5517.6384	5472.730458	4494.840842	5595.684138	7013.77968	6456.268036	4725.678609	4928.715897	5256.735429	4887.698071	3258.37875	4456.21865	4615.4715	3528.79912	3875.184412	5338.824	4227.997263	2891.445589	2135.807143	5680.795277	5010.651	5831.780105	5674.8627	0	5112.587857	5793.267	4082.569333
9977	M711T142	20901.74127	22794.92814	10500.86431	20126.84771	30898.223	18438.22219	26078.77481	18005.90011	14284.53563	13830.29291	21030.18456	15250.87015	12976.92224	15278.43228	4997.605412	12839.3621	15516.37797	12058.04311	14727.025	11125.02922	8119.559048	9398.477646	15733.59748	11038.74809	4480.124158	11386.59579	8293.012375	9395.97887	3297.66	20005.461	17119.581	17502.66357	27283.3917	18796.41163	16134.72078	21051.228	26323.75607	18050.25832	7227.342737	17066.13869	19079.76365	19904.96132	21216.86259	18860.75611	0	17847.65843	14953.0164	14895.49629
13302	M443T62	2391.602768	1578.564667	1019.6685	799.2262222	717.8758284	737.608	1268.609048	172721.1986	719.3358333	923.0745	24496.19281	715.8769375	1440.468353	2045.049632	1500.254	2303.825663	833.8303333	2411.916701	1094.5746	1167.455571	1935.917857	860.0875	904.1213571	1252.663353	1209.6805	1035.933379	1233.750305	6830.187	1644.741757	1457.308815	4359.485057	1420.969846	53466.45652	1349.375	3036.772316	2660.114286	859.3386188	561.0182727	601.0046421	931.4821815	2359.41	706	12349.94282	1821.622364	6.876969337	652.1755385	1151.691229	2255.385
11556	M332T297	250597.5379	299758.6214	514245.8709	176091.6139	235922.2267	257521.1528	236512.9106	232247.4744	341434.3323	143935.8885	249721.487	290879.7899	246747.3218	127495.6187	97198.73522	283131.4332	248033.8788	153705.758	140403.1161	102604.6688	35368.49186	332838.4104	201410.0535	35896.70544	30620.03282	33999.59475	47614.63762	157489.2945	51191.33712	217403.3984	262440.9656	201196.4367	167385.4276	238480.2552	207312.4253	157397.625	162762.3586	140409.638	284511.6107	202882.0926	308982.8842	288435.5609	288163.3115	181432.8659	37.88255662	201349.8324	234237.463	136095.0507
6693	M274T407	12166.57106	12175.4502	8045.088	42494.23814	14583.52929	35348.58324	18520.40124	36928.55021	8112.625054	173925.4173	42046.91729	17763.91863	64696.19508	175069.3187	1088115.599	281834.2597	58036.061	902617.8277	314721.225	182564.606	404362.9931	302389.2658	89486.6665	40652.118	1167967.322	97990.87554	431734.5514	910111.098	8078.607077	7732.11563	7168.703414	14088.03888	16159.15746	14934.82244	17890.04154	9298.334929	5447.940097	21896.46922	4268.605133	7070.706162	11510.29108	15627.02906	12158.44974	26747.5589	347.7863892	13560.11768	23416.69552	27155.03708
2276	M419T596	4050.432522	2399.304727	4509.031091	4786.630435	2674.318591	4046.091136	2707.395955	2920.971522	3569.6978	7890.953955	4834.7595	7527.776773	4339.674261	4221.710455	13461.6915	5670.485043	4156.251261	6876.937409	4052.056714	2568.891529	5285.424762	6417.60625	5010.864957	8726.937333	12799.50436	2353.995	7596.266087	18145.368	2278.297	7843.189263	698.3326364	912.0437143	1328.842727	1243.2875	2060.741533	1463.708952	1490.227348	2377.44	1941.411	1410.167368	1889.469636	2241.315304	2462.767864	3762.690045	13.97814941	2713.264913	3569.767773	2016.50845
10601	M415T49_2	795451.1474	748070.4166	637177.6433	715793.4873	661070.7974	616732.878	939425.333	648119.9056	521944.2592	670959.1858	706462.737	917116.146	916080.1527	836271.3973	781970.9466	618082.9412	944208.2014	746649.6521	641866.3552	469599.6166	774946.9867	564346.816	753992.371	642495.1371	454205.8308	438629.4115	454198.1558	570734.065	585861.498	549688.7206	520134.5476	542143.8218	729380.096	657788.7365	471378.5667	413510.3252	732022.6336	680775.8149	506045.76	436165.9611	460890.3786	489887.9516	1000688.761	930222.9938	46.60175432	880091.901	694173.1555	982805.7213
2857	M677T389	63019.36368	53325.52118	22875.744	66817.247	48631.98188	48829.51226	48222.35574	37966.1535	58917.40768	41740.179	37545.1323	24421.69227	23572.27215	32534.46463	30897.44621	11369.74741	32928.4035	25150.161	17358.33445	29031.55957	7452.339529	31498.45888	13517.50341	381.4805031	17383.95608	27796.38857	28443.66417	13400.42	492.8195323	466.8826027	48517.26359	80249.52681	127889.6624	104742.4668	73148.27392	28426.626	98292.285	98224.48188	63085.85664	24979.43678	35806.0975	52408.96859	40871.43283	58451.71613	0	68731.95925	50976.04405	28560.8832
8332	M585T443	21054.45317	47671.09474	4687.9204	210294.9543	49820.4467	91520.44957	13204.32984	101492.1017	35683.88896	67387.74204	191972.3239	18976.7365	91757.3447	32976.9945	18069.67105	92130.65222	127416.0467	25078.47691	13758.184	6986.6485	11274.784	13628.53375	180932.8713	6274.031958	16666.82061	5868.244167	7308.550565	28413.046	4585.41628	6522.105917	2360.271893	4141.303111	2900.436889	6680.230407	6926.425593	3940.646769	9650.74452	35240.00424	20409.23675	20005.47763	23613.59296	34104.24704	73959.25062	99516.69108	8.476667132	43751.36288	78169.59679	79346.64516
3340	M815T425	5365.140705	5051.08105	5780.298597	5961.601255	6225.810706	6663.086538	6762.04423	6230.762226	5716.470655	5261.240549	6109.957375	2774.2	5343.064304	7109.2928	3933.797043	6216.034759	4817.997467	5464.338105	5937.100983	5587.56037	3748.996923	5030.253643	4250.86272	4349.000615	5079.847885	6385.021867	5086.028769	3965.130157	4702.828683	5028.193707	4205.081897	3334.541083	4689.766194	4355.263714	3470.955321	4859.34688	5580.924062	4829.851364	2638.221529	3589.743889	4709.934069	4307.903562	1660.918	6230.172641	0	3852.171333	4764.276	3421.656
3224	M216T497	95986.61248	46258.69808	214078.907	34632.0845	42389.347	71277.04504	166954.0228	54956.36352	212599.5347	32568.38735	81352.711	253021.7803	247806.0504	377751.1378	46078.47059	148558.5314	349190.7254	439813.336	409430.016	278781.3332	15874.00818	385082.5957	370783.1394	25865.0387	13051.899	53467.34909	31115.88304	160887.5158	13969.06343	121646.8814	8503.6804	5223.184167	5519.628	4718.42125	12955.46063	5688.93976	10529.96125	11355.49292	10069.4475	8988.854875	8662.626913	7162.1032	55870.50192	45267.21617	384.970606	33620.3687	47198.90504	27276.59143
1071	M373T815	72999.54667	39855.87222	173122.6533	11981.06328	35012.27109	64772.51563	48684.563	14930.856	149578.4098	98516.67913	35236.86063	243694.8984	98794.70175	99224.38645	202145.9701	63946.45462	112725.2642	76867.3843	111748.9763	46246.41008	90636.79625	197659.189	112369.6132	214508.0083	157461.752	99938.33262	206693.9382	226961.9827	144597.6674	166140.79	8438.552308	2679.199393	6079.26604	3196.003622	29650.51852	21828.3604	10270.84688	8273.1246	23938.2	28074.81733	8934.349405	4795.806077	68030.352	23303.31437	635.6957316	21565.02075	66702.7296	7296.263333
5478	M335T603	167972.1962	73107.573	150977.7489	73190.35374	111995.4877	81668.41065	161225.0868	60346.40082	136256.3286	58268.33353	78279.92	120810.0808	53820.31982	220410.2515	77937.26429	57149.152	148007.0107	325833.8116	355034.3896	305038.6347	18234.85781	306440.4327	113498.6757	15090.56447	8501.731425	97083.6405	28447.80344	56054.03556	29232.86675	36358.29235	46075.62887	28910.8187	30155.2953	27710.922	31954.26978	29050.35163	64901.9061	58348.37378	67510.4238	60897.68325	53814.654	28735.28	121098.0753	83106.87391	165.2444957	71380.81053	79750.2789	69302.28522
13508	M935T387	3649.2799	2987.06538	1647.060591	3813.855623	2659.547211	2892.396602	3689.956082	2725.728622	4132.571889	3262.63608	3350.686923	1951.172201	2338.262167	2582.621053	2867.7916	1352.765182	3051.754929	2458.932308	1873.19115	2643.179318	973.6713571	2841.271083	1911.344727	275.021723	1785.155875	2505.903944	2613.920117	1933.843053	223.6951265	229.0672635	2007.369048	2680.914525	4446.331826	3581.511316	2570.745443	1493.556075	3338.078714	3671.5735	2925.086458	1110.838761	1873.390091	2567.073478	2401.80235	3173.509349	0	3682.4632	3005.777412	1384.680866
5868	M294T345	5852.942	5444.487	23442.06711	28994.33893	8653.123808	16396.79231	3484.936552	19157.44272	4485.462429	42326.73092	18159.34728	21283.16385	37079.03592	23277.632	181394.46	80389.79478	67733.33256	86044.91477	15450.63674	10783.67458	53459.41608	22611.15748	78979.12912	50043.85869	105113.2171	4827.08275	29108.7125	99719.028	9003.082	19493.51248	9284.652	14972.02615	13406.75185	11841.71708	12880.44807	7156.358222	4912.314923	19428.9865	4496.943243	7250.717545	5803.36	10061.96007	12410.058	15478.99396	433.3168518	7736.344	18096.0205	13176.779
10343	M733T730	2216.396	2747.802	1330.396737	13168.80435	3127.43487	4280.047304	1003.699478	2104.235776	1150.009565	3809.410217	4505.37	1476.216	1824.904348	1025.206	851.959375	2087.78	2880.15087	1116.199273	1268.95225	549.3486237	782.0517143	908.0013462	2827.401652	890.176	1322.955333	1150.306917	802.8426064	1670.404318	783.6789333	1022.760167	3064.174667	4111.818261	2086.26312	4568.193	4303.151562	2495.391565	2057.26496	13487.96948	4544.999478	4358.8425	4935.286333	12537.87755	6934.480667	8614.4688	17.61777344	3537.66204	4143.813182	889.5455104
11576	M432T49	150239.8303	142287.3676	144601.1013	136024.3359	132920.3223	119544.1186	183015.0053	110633.1343	94710.04895	126579.7217	149987.5438	173116.0598	175274.5382	158483.5836	129520.1847	119524.3722	175844.4113	122253.1631	121657.6991	89910.70863	140797.8345	108059.798	137879.5802	118327.1529	77942.6714	70678.655	67572.32162	105671.0357	102234.8078	98836.1095	96921.698	95419.23865	131896.1828	120277.3787	84880.961	89830.98471	136762.8162	116620.1259	91874.42286	84646.18018	92770.63006	84997.6003	201256.578	177714.9097	44.44934776	173927.4731	130804.8443	200109.7385
6656	M634T50	23712.71424	20486.73302	10653.48829	27063.61467	18986.2785	17433.68731	15040.28385	37421.12449	7757.75	17336.17717	17578.42	5756.970778	20355.18318	21296.328	11946.12241	20716.73405	16843.33221	14835.45	8628.878667	7706.902373	23851.64587	7558.9865	21949.28956	16467.66738	2910.776897	7353.612	8457.171905	10300.22138	7819.096235	14970.59293	21223.81671	22493.006	38641.3577	24911.61178	17555.15579	24947.15008	26054.62357	15511.8428	17197.06643	15151.41664	34339.71154	22308.53664	30423.74683	24042.24086	94.65549038	29998.397	17401.39212	26034.33429
10869	M112T157	402665.2781	360528.5307	20520.5433	413824.9552	503458.5618	374212.7601	20491.19868	215683.6684	692259.7335	76565.81992	34029.22896	38408.14078	868801.1092	53771.26319	86425.93361	327753.479	437196.1879	56846.50154	296463.4957	23695.19313	28098.45692	30889.58286	1123668.749	20677.86476	10913.29946	6217.490304	22715.52715	107354.935	2139.703057	9563.510741	359920.907	283358.7421	389403.3655	308731.0811	273808.0615	320881.2395	360429.5514	299635.0182	309753.5613	297751.7493	355962.0133	337016.7936	421723.2896	399436.9675	400.9524905	457073.8285	759497.5	290630.8294
1753	M370T571	5508.906857	8436.800864	8574.678409	6705.245793	5168.1045	7487.979381	15684.3259	7832.176435	14103.0315	6759.169169	8148.701667	6934.624909	9796.928714	9250.762091	7908.771722	6969.91392	7727.001905	7808.583	15661.17986	27248.34055	31527.36909	16914.48636	8442.388714	16452.00418	9246.249	16781.28882	19548.01259	18427.63505	23877.83857	12199.65045	3192.40256	2831.142194	4965.128818	2920.668261	2634.145364	4085.264045	3704.949	3303.314348	3058.053429	3608.230818	3629.2608	4059.6075	4218.441818	5217.705226	84.13110352	4414.297143	3374.363571	4420.016708
14101	M655T50	7704.226526	7113.170421	4021.011048	7769.497333	5027.7924	5978.856714	5122.068	13965.58185	3209.069524	2417.111842	6328.985545	3050.005	9746.324923	6720.186619	2944.928651	7836.173115	9187.122	5250.29395	5252.055953	5397.129707	10818.06904	2490.29795	11284.01338	4624.693054	1516.23322	3389.005571	3794.771897	2673.562625	3560.268	4588.496	5299.064769	4579.2232	7864.76	9020.421	4702.285688	6646.929474	7662.683175	8412.521765	5677.368512	3851.313333	6086.124	5478.485526	9966.014286	7671.86875	0	7429.020169	3380.039945	5934.05395
580	M569T423	6102.918333	6916.515053	6223.977278	7192.03755	7050.643409	9080.650667	8229.761455	7534.2181	7914.057136	7375.732857	7917.344217	3964.698474	8364.35032	8989.498	6016.704667	10488.652	6639.834346	7075.56048	8029.423957	7006.30265	6327.7448	6989.297333	8005.529172	4270.4232	5770.1301	7593.445364	7143.567261	6727.882636	4029.338537	5099.02	5306.47016	2745.609429	4906.3531	4367.791167	3631.650889	4501.126563	5640.91655	4472.832833	3281.076042	4034.65828	4775.002059	3553.703833	6805.61	6247.660222	0	5310.433105	5719.383167	4477.982423
10823	M552T142	17619.43346	19706.64343	9076.4022	17628.44529	27536.75363	19865.02303	23348.96763	15491.41892	12313.9097	11848.40531	20002.93932	13521.22369	11869.3411	13955.90897	4575.237261	10681.54175	14603.99571	10649.18124	12798.60062	9525.481364	6750.003542	7542.173048	13455.84369	9508.396043	4206.5247	8775.183654	7756.225643	9589.206345	2659.660714	16518.36343	14456.99781	14083.74227	22715.97667	15207.44645	12969.39136	18396.32052	22887.69545	16305.88536	6001.512	14717.81376	16056.27205	17310.93447	21065.71575	17623.47638	0	15838.78496	13469.60363	12495.77886
10576	M259T658	273987.5	150201.0551	152437.5706	331715.71	293866.6882	202733.592	191599.0728	135436.3586	142669.0609	300759.6011	233328.1152	135084.8973	155215.0788	166258.3271	179866.7193	188607.6053	237263.6595	227744.2263	133007.3879	69718.68682	114676.2397	93116.738	249898.5957	143670.683	198620.4043	70980	130519.444	231707.041	52935.79473	118276.8736	343583.9896	385010.073	393205.647	375365.8654	315542.1244	278607.5112	207372.8966	460962.8314	216446.0019	215015.8706	262806.6614	337771.0633	262199.361	311343.8236	456.6170781	287202.3504	247116.2829	204715.5889
12104	M295T57_2	42865.30676	18952.27691	63947.07369	27603.34346	8091.68775	31006.591	50224.2935	9596.652	36937.456	54929.87794	79490.63945	74010.30332	20729.568	27375.97093	37933.99641	33543.74175	48636.75192	45427.58744	42381.74652	29688.05366	30578.60332	34989.39924	20265.90642	38458.03876	58994.16348	35005.01971	38318.16508	29666.48125	42456.411	12147.00196	63541.93388	17379.97869	48362.68842	7412.676245	113384.499	9630.148688	50828.14184	2411.434364	22663.00179	19552.47332	4749.846129	6975.893419	40667.595	53929.82542	430.7129327	89305.37161	24814.88526	63508.35549
8715	M360T494	202027.1442	9008.657538	3834.0776	23799.21097	9378.485318	9447.264778	10966.01389	8825.457806	15017.79867	11808.10632	5893.027	1342.866185	7476.69216	3608.36068	1991.985125	3710.945723	10494.439	2864.16876	1851.56025	2244.495385	2032.538077	2234.188141	4168.455643	1704.520337	2571.299812	1469.739364	1657.596284	3090.466245	1728.321139	1099.03887	4833.962	12057.25636	7919.36822	11216.5312	51997.99838	5556.6353	6057.094846	4403.768914	7457.268655	16498.1872	6306.805	58447.49454	16013.12028	4410.305586	140.7922266	12875.71371	7550.2152	5182.91025
5414	M149T46	64792.542	46656.55619	65959.28182	50842.45752	47418.651	55950.16582	53224.47625	53844.35165	44900.36571	52214.81905	45443.33789	56322.59142	55283.72029	76759.37029	66721.89108	73571.82516	109101.6062	58521.51011	246912.0179	222836.6184	293116.0578	137209.4607	208910.951	318991.3743	144074.9274	248608.1873	168290.24	227107.5495	288969.781	297562.0543	52568.0316	75109.51392	74623.67181	58122.47933	33146.04735	55684.98095	92478.12227	44021.65303	59458.30577	42893.16375	62794.20333	37055.10286	70114.74248	66938.45889	19384.95031	64587.44105	57540.75868	80282.0513
10730	M581T520	1021.818577	948.8677391	1393.09736	3294.201167	1807.92144	1336.646071	754.951932	976.9404583	743.0187322	1720.196042	1144.182	1589.5944	1248.555174	897.4573478	3846.993333	1679.91375	1424.203045	1734.112	538.1386667	603.0491083	2095.187334	1145.586323	1550.249609	872.6923333	2546.162913	722.4016002	1865.749318	1248.075	575.8990319	844.6248889	1360.800227	3212.31352	1520.628828	2870.036333	1691.569478	1877.578208	1254.571875	7497.066957	1677.425292	2934.655348	1699.921364	5224.181	1960.3535	2133.883375	0	1190.445636	1814.274	2196.526391
331	M386T514	3609.84	4224.964333	5163.26148	4036.189069	2636.149792	3554.87425	1897.41125	4388.38848	4031.279259	2349.302	4434.011083	3542.42396	3202.292852	1967.713708	2341.782857	4242.294739	3607.760844	3244.104	3509.743333	3796.671455	6221.239304	4088.794636	3964.407333	2051.191769	2494.2995	4808.013913	4413.157304	5151.62087	5435.93952	2597.940696	901.9959059	1210.264615	1069.05012	1159.753029	907.6364167	836.3605263	1417.17529	1567.396875	1640.953886	2572.875237	1496.96475	1388.4915	3348.40063	4043.270833	88.88502502	2362.82687	2493.381257	2142.117185
1680	M651T423	5798.984	6051.224353	5468.272056	5929.833	6228.229789	7073.467312	7273.319913	8304.362441	6958.679391	6904.09725	6882.680095	2810.9676	7006.168833	8063.226	5957.522769	9397.902	6299.685	6469.69532	7645.841125	6445.581739	4505.701577	6191.72325	6964.390452	3226.685256	6256.212444	8233.44384	6261.57881	5037.58656	3338.529602	4711.214878	4751.247828	3484.584586	3855.380273	4806.740697	3728.15537	4377.11	5831.271947	4943.79645	2652.713565	3687.752534	4616.440667	2798.965812	6252.4995	6321.470684	0	5361.505435	5516.773655	3745.762731
4596	M247T464	407362.9848	294669.9597	75894.264	647570.7021	395761.2323	454374.462	234983.1145	358032.5552	486828.7034	608321.4225	554257.2921	106382.9505	575640.8013	328060.4898	406319.935	550813.275	529367.4072	494689.104	312752.9007	198007.1359	277438.7464	335538.3977	619574.696	73680.52909	485686.6245	99686.05343	345996.4257	806791.8617	63933.28748	62139.90395	157385.91	244132.0734	268209.5158	313932.7691	218586.5947	159487.4446	40703.299	508264.6176	77502.99168	177594.8675	133014.0527	328522.6335	348047.7291	474917.2745	271.9984436	291759.3568	467686.6286	324812.2946
11101	M244T580	50591.66741	22776.52516	8188.555773	48607.02591	39115.36836	34295.45795	19781.22171	22192.14126	31839.19495	55168.76686	44955.7416	8659.239857	32868.67623	14267.2965	13488.63916	21991.40877	50273.82233	19423.077	8940.121318	3014.171619	3996.868619	4484.582348	48318.05968	4751.098545	10177.83457	3263.887257	6044.741818	12778.37487	3811.495576	5829.917333	14686.334	12013.6221	20229.1179	18973.29671	14214.63365	15946.27591	17381.31955	30987.48033	17588.73041	15299.055	20864.14864	21497.65605	30382.16268	38396.2195	444.8447897	42597.83414	46071.71655	21595.36978
3877	M325T566	6934.12525	73643.53844	136716.8669	44318.3995	6413.24112	174362.5849	36771.75654	432584.1558	65821.73077	23368.17156	171361.7525	93962.76732	231734.8371	219320.3283	78225.10405	568546.6645	107756.223	75879.5445	35998.32792	138255.2798	367569.0463	137988.4798	209375.3037	12266.69292	56688.71885	390540.9104	83447.474	72294.11976	391236.0015	13509.09723	7163.91312	26163.34807	2208.026476	2726.370556	7654.629391	4298.461304	2899.721594	7960.466348	1932.64	4569.40087	10015.23196	3709.719	34902.03192	46441.82516	403.2650186	8482.38396	8328.028091	22855.98315
5622	M419T691	2368.434125	1850.61296	4105.34775	1159.293143	1695.6378	1840.367292	2355.793263	1879.9145	1090.85175	4762.029905	4409.45787	4965.25356	2062.164	2558.496652	15443.26988	6585.876667	2249.819542	6809.766783	2302.604417	2671.527833	10073.88052	4383.481696	2144.46625	17575.23913	26519.68874	1884.20125	8518.825304	17535.96314	4418.999	11972.04704	1284.138653	1184.463686	1654.320048	1410.020083	2501.633	1920.835875	1232.024839	1635.20348	1542.606375	1200.757826	1755.802489	1183.65725	1386.996513	1568.072	56.08740234	1358.410898	1096.524481	1054.729615
4687	M257T255	40947.15358	54960.78656	41654.613	32820.81489	38634.07663	37621.32658	60999.61082	39746.12488	32823.40553	38777.56397	48930.28326	44824.23029	31821.0586	42451.58741	14322.12438	31123.24191	21499.9619	33841.80933	51401.45903	55635.3273	38224.56027	23743.75267	19629.94026	1839.390593	26958.03386	54806.22342	20176.99813	23245.68853	4669.531548	1619.418	92154.00679	68585.85197	48911.97848	53296.1856	56738.60565	100896.751	78970.838	49060.06103	67890.46042	56419.88003	59747.08163	46966.193	44075.78281	32224.29562	530.4684408	49734.19675	29876.93933	85010.0184
12992	M231T568	158538.6057	206399.5847	9198.550616	212357.6739	160649.6999	194598.482	62832.83427	145539.072	180888.3487	156169.881	167309.1875	16648.03233	120304.9335	71133.94487	29156.88111	62950.91864	120378.3524	64540.245	86915.56243	47322.20941	17059.90767	174511.0808	170463.4124	10420.38329	58709.28286	42361.179	43351.26473	135027.6617	14693.72591	15636.10429	63615.723	54883.24282	101789.0232	118237.6883	53608.92609	104423.5935	196446.8091	134060.632	182515.1477	122100.3627	192372.5181	121777.4304	157198.7067	189583.2357	362.7012416	162690.8308	198760.1224	154675.9351
12463	M249T526	320611.1982	185025.7009	27746.313	316564.3265	242507.3783	216369.0223	165996.021	118666.0152	197799.2823	311109.8157	223391.7494	19477.029	174791.3602	160414.2359	13668.51511	152279.4923	176636.4682	213632.81	121502.2928	67084.965	75789.64326	121782.4248	198409.5	20809.68673	247228.771	27501.1335	58709.20173	203018.4233	12954.24842	17427.04971	217874.5046	218842.7316	305162.3293	325603.976	182826.4442	215019.1309	193913.7026	395143.036	243800.25	185580.8854	276480.0478	322281.5284	232856.8092	272446.4291	312.2131348	282296.1509	312293.06	177791.1313
1188	M319T653	16855.25676	9976.556423	20331.93332	9642.298792	10189.25229	16707.53957	14269.00193	10045.69604	15997.59132	46464.25565	17834.419	25481.22107	24327.64507	12408.74095	37934.1365	22486.64276	25524.25108	20588.24115	15224.6744	5942.951629	14997.27808	7860.901355	28505.82804	20346.10314	13044.61733	6740.144238	11437.74342	22243.17296	5968.283707	22855.59339	2419.539212	1985.145972	3213.642353	2037.98937	5110.029829	1933.171818	3072.026654	5290.582629	5430.4311	2996.487711	4469.21136	3344.887415	6828.603308	7497.23052	167.3226344	13483.4563	27468.774	3849.403688
9108	M723T51	6821.455136	6942.336	3887.818	7726.443333	7362.053087	5583.346364	5976.541821	17721.71186	3139.399545	6207.545214	5830.58519	2852.896304	7696.834483	7680.641818	4063.804744	5785.241186	6680.216593	4061.868651	3463.156773	3185.319565	7307.899875	3764.059689	7556.214103	4849.049656	1833.910548	3110.480727	3099.64005	3996.193545	3087.170667	4329.777045	5968.590182	7864.045	11094.8505	9388.161391	4789.581231	6863.562474	8228.015333	8935.784231	5034.038455	5028.061119	9305.394178	6713.2065	8852.530362	7921.455723	66.42295968	7753.453636	5341.917955	8764.32
13363	M335T48	1696.465333	2948.12419	1437.865111	2225.221941	4554.5162	2508.618667	1912.820571	1689.855556	1344.218571	2253.432588	1436.484	1394.141643	3124.923083	3340.173647	1333.351059	2682.022	2453.303889	1707.91825	2116.473941	1581.119556	2826.220833	924.285	5526.99	2543.4873	1221.2775	2280.8708	2750.99625	1678.614545	3054.44475	2533.95	2153.242333	2127.471667	2961.861053	5715.632463	2249.91725	1361.3912	1721.526522	2796.305143	1843.456	1962.380857	1929.216	900.3731875	5080.906318	1947.175389	102.1133505	2126.02	2014.98465	482.0761204
11041	M189T201_2	61143.582	38253.79167	14268.06524	101043.732	62565.459	58438.552	33416.10853	46713.345	41948.96459	96734.14476	80624.80227	11709.37207	54470.54143	54287.02364	44920.27035	95079.89709	387122.7219	66944.08211	35762.35895	17696.96253	33272.111	54489.41927	151198.0957	8485.361	63917.13183	10236.54261	41725.83405	143111.6111	4296.2273	8896.342065	136859.962	172310.2875	190766.1572	166269.4098	147325.1435	114430.5523	39922.8345	213046.4206	52862.66372	92222.87277	80016.96533	132016.4627	68608.722	92396.78964	533.4211386	60974.82532	86027.87179	95768.57171
184	M322T187	5951.592875	5044.116211	8215.495955	3238.3606	5306.0607	7089.155476	13721.62367	6727.672875	9321.132	13123.691	5702.16125	7466.1857	10379.3424	8536.297	6669.625	9737.398909	9734.352333	9443.189571	10894.69409	8951.212696	12587.9985	5119.11625	10706.004	9644.835	768.5469565	10734.68842	8358.765	6568.076842	6619.265263	8229.131579	1315.231111	1359.222857	1468.410286	1193.963462	1399.287143	878.21745	1232.597143	1038.254545	1326.792375	1261.425	1810.592692	1331.846154	3463.504286	2541.759857	89.46533966	3443.682053	3545.6512	1289.276222
559	M322T51	19448.856	24773.18465	16435.91267	11841.97545	17487.59294	18384.4842	18345.38486	25140.83532	14000.70371	8496.625611	27797.77985	18178.5689	20834.21982	17661.27128	20060.65289	23730.12595	29955.156	25463.32406	18357.50059	28935.79495	27636.79635	10510.42543	16942.16427	13277.61495	9905.5414	24522.85977	15238.4629	15846.45871	17176.79	7975.357895	7790.834882	6308.411522	8737.049323	11195.1886	6917.84863	7246.261833	11784.65867	14504.56588	9949.4994	9510.623692	10621.62873	7088.85165	17471.55	12722.42125	103.9978575	13442.56	11876.87345	6642.36287
11247	M282T264	584003.7184	537563.1924	220330.8433	494543.6524	459826.8073	472566.5518	390845.8808	247463.128	624467.232	466567.3542	420679.7565	169218.4967	332808.862	156916.6364	12946.37647	115952.4114	352027.8755	67227.15452	53979.15482	5248.492455	3121.265186	11537.94817	104065.6773	10573.80857	5497.032875	6885.890826	12046.53565	7234.205105	5263.22136	2393.3094	103442.6186	100578.8223	130271.0181	71900.52675	134909.8118	73741.12565	152772.79	132943.6124	126884.9804	106455.7121	197374.2926	133624.6715	328377.2797	366052.146	281.8219866	577766.4358	479444.3802	315790.6254
3048	M315T598	10023.50194	9575.166929	7296.951037	18732.582	9239.522276	7721.5915	5231.762333	17423.78141	6173.226313	17605.20414	24606.91481	10318.33976	8640.1395	17444.45167	15988.2979	23240.38389	25453.40345	27331.44211	13940.1405	13073.97015	15532.473	25762.37786	15212.7962	4613.731294	42392.90207	11153.68083	27774.31963	71660.52069	7105.119871	6470.804229	2151.723363	1957.388474	2360.144171	1937.208	2222.639193	2525.89025	2496.553966	3802.728316	2439.207255	2625.702444	4160.582138	3444.09945	4696.14	7830.569903	419.5923354	8165.249625	4878.787167	5229.728903
10498	M272T65	6173.788889	6483.232	5921.4045	6525.953654	10175.91818	16559.088	15512.9172	6395.176281	8186.816	9456.315	6344.980815	8774.87181	8070.964387	6369.912292	7206.112	5663.883867	5483.05928	5264.000042	7421.453875	6804.377156	12435.58997	9497.380702	7970.100652	19697.76038	18456.03265	8930.642808	6777.864889	5921.248667	14369.01909	29451.80961	11043.74018	8693.335946	11271.97089	6644.254067	10771.128	8341.502	5769.42695	4150.42875	6843.416235	6738.645789	10466.45341	7309.549257	6097.073273	14155.41053	326.0650177	10568.72359	5980.958455	11777.14277
5409	M173T52	41825.068	12610.07822	17116.675	21427.7832	11479.23	20773.37662	15695.19033	9638.563477	18097.43059	12658.0817	18286.704	11967.63543	18701.71875	37952.20662	13340.31636	51989.07356	29392.665	22365.6927	15548.368	19621.36429	55220.96321	14288.04512	18771.41088	41085.71821	13518.246	29709.74769	23860.78111	18573.53455	34673.39879	21530.58325	16927.04063	10815.68395	27287.52857	11927.43525	9478.413934	9683.372563	12792.77456	16753.89	10909.42157	11599.63879	22169.442	11002.28	16877.71108	17692.47867	4728.584599	25282.56507	18755.568	2552.425333
26	M243T286	149687.1055	105627.3336	191628.0779	124537.9028	116264.5765	147075.2318	166573.1556	172019.1506	185893.8184	232529.7329	173756.381	160575.8349	190645.3587	206441.7566	266620.4057	219058.3409	265672.8721	247100.6832	214938.593	257758.4962	282714.9462	245487.3354	233088.6095	295012.1985	212358.041	256491.8073	265330.1703	240712.8778	242658.7364	301633.8391	56454.16152	42219.6936	74182.51925	56743.09187	38098.81152	39924.23313	84870.50352	87254.77675	98067.79008	60670.22557	99529.78636	66094.784	118957.0098	94993.16467	493.1292343	112019.873	157484.4899	38351.35692
10157	M219T209	266521.4984	169582.9115	139463.1296	364619.9323	237293.2825	307792.0365	276281.0088	329834.3783	216033.2078	581468.6489	496546.6058	113031.8298	536041.7464	470301.5449	302845.9866	764162.8027	719241.2932	697291.936	453339.5654	213483.3631	367050.0269	466839.93	699510.9488	81714.34163	538062.5748	88391.43083	370022.0781	850049.9719	26537.17357	49446.6887	442927.7997	495489.5823	514841.369	498554.5507	462322.74	341665.1963	147462.4431	616891.935	173379.6645	228502.9775	241029.8619	366772.4315	241228.5265	295025.4933	941.1156625	236235.5855	413764.248	201839.6823
1240	M248T498	514413.5216	534138.9728	282541.5034	353548.6212	278668.008	379881.6932	142017.044	263442.3548	303089.8172	228890.6071	279257.2031	194286.3613	145223.3461	164133.3577	32304.3902	107030.4554	191788.4196	111268.1957	122335.1812	104201.971	60032.326	58689.25883	128646.3637	180798.9535	86438.29625	115900.5575	99103.9672	88456.15646	94531.212	121837.896	728442.5067	556395.5936	482482.0714	549903.5005	380341.3927	697736.9656	600308.9814	459640.5083	833046.984	522998.4793	576032.571	740620.3035	347640.8296	188422.2728	291.5153038	348862.3839	419094.9307	256050.2069
12271	M683T51	4581.220053	3908.998	2569.054143	3795.451486	3524.656121	3903.032624	3330.131	6181.1535	2028.756667	2565.196696	3813.824824	1499.416053	4461.573667	5194.826318	2533.838368	5706.894692	4498.29	3243.2081	1962	1728.741389	5260.189857	2526.087238	5876.99281	2907.189	1227.613943	2786.687076	2124.078783	2468.902463	2492.831057	2723.479667	3650.686857	2330.772158	5535.737	3654.4144	2058.022286	2595.099833	3897.52625	3893.399467	1938.536	2333.745294	3371.350054	1945.377	7115.603889	5155.23219	4.863548972	3815.772857	2893.639429	2176.551
196	M130T790_2	2084425.04	1524922.157	1782304.703	1541190.514	1569417.09	1655245.057	1791686.926	1658444.651	1897505.737	1978846.141	2415253.198	2037308.058	2083079.047	2165224.859	2597541.75	2635849.769	2061665.514	2206193.931	2338609.283	2093797.887	3244979.831	2526751.94	2652971.971	2619649.147	2500576.875	2483163.013	2973046.891	3304362.1	2772563.417	3066924.209	818633.3672	1317448.961	1293266.155	1309431.173	1196065.996	1282190.895	1353578.2	1180727.628	1185789.486	952679.1411	1459223.967	1179210.861	1351747.131	1590890.489	926.0983107	1533575.268	1676275.931	1184570.678
287	M631T189	1569.4705	2494.797943	3291.031385	1249.038316	2092.662	1812.172167	2611.526091	2739.48806	2059.7368	2322.004905	1750.164444	4934.096548	2403.048421	3378.367551	2393.953684	2764.497526	3050.14461	3817.13117	3052.134739	2915.631667	4173.995556	3277.169857	2420.9793	5244.386323	1416.846857	1949.91405	2721.348653	2287.900294	4101.166758	2369.255737	570.8776923	811.0953529	705.7057222	647.1368	1431.6756	628.3528667	772.5685882	541.0606667	582.336	884.2447059	862.4804661	710.1670939	1373.773556	572.18	0	1145.469529	1165.126588	1168.619087
2118	M219T50	15718.4925	11485.22064	17357.84308	14255.32569	14554.07127	24729.66045	21288.4956	18153.73858	18441.47871	18208.89665	39807.116	15271.2339	21943.424	32180.66471	10745.22488	43534.1595	28175.59529	18880.33398	19354.83733	17801.6872	28673.52563	20211.97695	25498.9386	29068.04541	17055.1628	31986.87807	20423.33333	23277.69333	31524.39467	27253.744	14100.534	13266.21667	24724.9742	15387.36636	10691.24354	10428.545	9427.226231	13540.66242	9681.5	11747.86311	17005.15214	11463.45143	14194.61293	13558.62232	780.1641769	24397.4525	8826.333	1540.976
11362	M233T205	18945.12937	12258.64	14060.65245	13266.80305	16738.141	7767.593591	12861.23589	8125.728	14711.32123	6512.618056	14813.89355	18000.0333	7084.812	8822.594895	2215.406667	7330.436842	12424.90725	4061.795652	3630.843	3819.771	3910.76908	9609.11655	8463.489412	11219.37333	5536.108889	6043.720895	4530.070278	4095.899571	7332.33284	10909.235	21822.35741	15222.04595	13956.13323	13624.01909	8669.444364	16668.32605	21443.60195	20824.07005	16886.61765	17362.95706	23980.87891	8565.367909	20789.605	10796.36973	358.4777031	8448.731	9915.968955	5438.600591
9740	M709T142	9498.70641	8890.340867	4530.351619	8265.687276	12556.34224	9733.403152	10633.01671	7760.820791	6508.963778	6365.8665	9569.6172	6795.076129	5872.397824	6839.146839	2401.905118	5593.2372	6061.627273	5176.06875	6390.067258	4994.5743	3646.225	3904.156826	7051.8448	5037.11768	2131.73875	5289.536286	3935.031032	5016.550269	1895.68575	5348.7324	8152.026	7479.582171	11131.4874	7953.377308	7081.318114	9595.8236	10431.05273	7581.9405	3555.5619	7051.15548	8517.6565	8645.228459	10336.32448	8292.530517	0	8124.259792	6589.646778	6241.925172
6554	M590T50	32804.30922	40107.18027	15447.97695	44366.67257	25214.39349	28554.70329	24736.054	64950.82029	10694.9327	31301.11781	32561.02081	8929.522125	36809.40905	35785.95386	16184.91565	29566.14133	35280.23733	19373.87175	13107.83933	14313.85235	39098.46743	9928.470588	45928.33262	23617.84111	4157.207238	10054.50259	10252.51586	13079.4781	13662.78357	22878.612	28315.67705	44137.99563	48515.79072	58922.0307	29085.1041	44795.32138	37680.81078	36245.46	23730.668	26207.31102	45225.268	36900.27829	55597.13445	41495.50495	169.7727801	40616.35114	27291.50769	41501.55186
2969	M219T667	42203.97874	26881.5515	12208.893	43367.77725	40651.8037	22700.78946	12361.41975	27710.31375	13880.82413	37177.60787	38702.82404	11089.2848	6762.30625	5111.614958	2902.39335	6610.195958	15567.967	3013.6535	3307.245	3968.66848	1405.995	1496.088333	11658.838	4562.004417	1419.749217	5173.005542	960.9522083	824.5940426	6469.219208	4397.364818	65928.18783	41725.23288	52203.22225	51060.2413	47462.4313	31002.47325	42292.25242	22403.35326	51474.02	27790.41387	34929.17896	31515.47157	29144.06754	51899.33613	191.0407184	75484.62092	46421.05696	23570.97188
93	M993T286	27579.22758	19965.2675	38832.18512	24800.51446	22201.8225	28754.04561	30518.81067	31283.61013	33077.13646	40471.60921	29452.72574	32430.99371	27377.80217	36461.69243	37983.44205	32277.3017	51216.30743	40086.81942	32378.06248	45027.26635	34133.33	37964.20348	32473.22113	52322.23282	29748.318	39474.75948	36102.75404	25772.0085	33674.93717	52723.21786	7487.19885	6282.72848	10338.28909	8251.324875	5045.207576	5134.958839	12947.99783	14976.31618	16343.75444	9117.175293	15552.59079	10417.355	20457.44844	17854.40436	0	18329.46109	29326.22233	398.7443077
3468	M362T582	5030.024522	4450.86881	6664.077895	10534.93377	4333.3851	8624.575	3558.897136	10546.2224	4944.759273	9962.567522	14729.86514	10436.11535	9821.224618	9360.152176	21117.43344	15401.45783	12603.29455	14653.3465	9337.053727	8190.955421	20961.91718	15432.44727	16264.286	43400.46659	37795.9673	6140.550895	16125.59841	43062.06424	6570.85	41558.90541	2602.302392	2328.558	2688.170222	2519.936407	3532.38152	2599.523	1919.307391	5788.8765	1783.489125	2605.276781	2651.22072	4335.4108	5844.263238	8023.669043	159.6242361	4100.69328	6130.453875	5158.769304
10968	M497T143	31690.35027	35204.30814	17282.91791	31808.63123	49298.24739	36346.96428	42733.18149	29365.36465	23974.70063	21882.86672	36927.65789	24256.93722	21411.72268	25298.56145	7991.337688	20103.62028	27371.47694	20284.13467	23312.88253	17697.17575	12943.30952	14147.05076	25640.6493	17057.593	6903.169667	17908	13460.6925	17391.33738	4847.521111	29574.67491	26454.00187	28248.24663	40067.40861	28681.75212	24763.88619	32687.59559	39348.60541	29233.53577	10139.57305	25756.58772	28730.29075	31888.36367	38135.72117	31910.41479	0	27165.58938	23165.94816	22194.91944
8742	M783T57	335423.0422	839105.5158	40787.74186	72663.81275	3599502.558	125951.34	25814.69565	621852.5226	14915.05984	64427.63172	11820.6383	304927.3216	939317.1051	15802.11487	1430.756679	30622.46518	24050.73	5874.913579	2639.400751	1931.0929	5963.650182	6629.772089	165258.6013	3988.632818	4655.209912	951.9584787	758.6043684	5510.972095	3916.702227	4778.495591	24942.86059	257091.6348	74900.98343	4860995.783	4594.415889	2641391.347	74719.66541	5248129.807	233346.9256	442325.1834	2040745.243	1596628.241	267765.7286	20771.62541	444.8338776	9625.649909	55012.1455	9918.570389
6263	M235T103	66101.42275	74451.65994	25128.74632	187960.0738	100963.6983	66814.50433	47079.85393	59685.73067	134201.1416	75274.08703	129891.2194	30078.74552	88915.36656	51682.74825	34402.88645	50517.33521	89421.56968	43172.57846	49642.5195	52785.70595	38288.90088	62509.58838	146060.7646	15938.76115	101284.9509	21563.10716	37172.72844	115117.8633	8350.893964	21476.52381	13792.33973	26799.6924	37401.969	32736.71462	18647.47083	14081.86614	17149.6601	129693.6324	21924.6125	33896.82686	28348.495	66152.15793	89683.02129	110887.1916	647.436461	57927.93107	60426.85257	80989.79864
290	M166T380	702530.0338	623635.4135	1044054.391	599271.403	703773.8984	761780.274	879406.8087	809196.8346	725843.2384	967042.5436	857183.2666	955431.1251	1070740.003	981648.844	975416.4056	1059109.575	1049020.228	1082776.381	1134485.651	995582.672	1246501.239	766389.7601	1157260.353	1810322.915	808868.381	1084357.924	1178065.695	1279991.803	1878066.191	1868133.734	340520.2258	246335.3705	376095.1779	362559.3245	257976.4017	471053.3692	445950.534	399757.7688	368604.4865	446344.096	623155.3434	327447.3557	672306.5784	540244.5611	123.9828415	667512.1213	564905.9157	389864.4341
5583	M374T669	59660.87527	171726.1426	76783.93882	159351.1015	120141.2158	96975.04091	53112.40482	73123.76782	107106.72	126521.4676	119655.0145	50317.82659	40190.87327	47269.36145	27345.50229	50192.57571	63759.18218	31981.38177	41410.77955	22987.45475	18072.76389	67204.74	112224.1632	58479.43617	59538.12068	44938.90795	25109.29059	32355.07355	15739.84541	98998.361	280573.3132	343600.0332	403277.0756	375587.4631	266169.3893	233048.5995	242998.9758	422064.4651	243084.4691	203556.6185	206803.0823	304880.6275	169547.9113	155461.0944	0	107347.1331	120871.0564	76807.976
1554	M342T565	7726.28625	8109.444909	14367.02635	8835.770435	5809.0515	9755.742	4828.85064	11485.24348	8746.16	9562.90545	11817.23538	19531.33276	8371.986458	8682.081125	20072.46831	16150.40582	9547.163043	15021.129	13135.356	13324.10557	25799.6354	25569.89471	15107.30038	34927.38333	24715.64237	14823.08943	37830.97898	37125.40617	3877.866458	24789.05273	2045.833488	2357.625875	2361.524286	4881.517043	2403.598053	4145.519316	3137.82	7204.372	3765.161053	5335.386381	2939.389168	5239.365261	7263.583409	7175.652435	92.09909494	3350.971429	7947.708955	6448.86813
12783	M240T543	32376.21718	27645.94643	34054.3939	30728.1765	31405.55046	23693.87067	30794.41521	28550.91948	35567.60804	30290.53137	32355.70818	25601.5677	26517.37704	24699.92832	24467.74371	21812.71004	28586.28508	27354.19142	25323.35788	27051.18108	30247.92275	26786.05348	28035.72767	27727.50513	23071.92385	25297.79712	25410.451	30972.68686	28085.00053	31978.58186	31688.28471	26490.99522	43536.75073	41281.488	25618.63133	29194.3729	32114.73344	29615.5745	29492.33021	26854.392	36765.48525	30333.91054	28917.16083	24414.1174	0	37205.51853	24229.8725	20983.2844
1681	M244T682	337587.1013	257516.906	59589.71359	403067.6596	285403.176	448708.9756	275245.2604	422740.3256	498311.8729	636261.0487	596269.2462	211226.5136	622885.2037	447336.1818	573351.5625	675206.1734	619939.7815	549692.3578	443252.2605	325480.5585	416275.5527	856058.2924	806689.2688	30523.88884	792990.4808	410412.9984	709515.208	1522693.589	41910.111	66301.80193	36895.16029	58243.45249	73128.74426	46747.503	59471.3775	76440.1495	76894.41327	137440.1206	95657.96562	59639.03183	120772.8453	102598.9006	266796.8458	342039.6093	1154.94331	236402.144	277789.3402	171731.0786
7118	M506T64	3166.958857	3113.02575	9081.864545	1677.814	2687.614556	5263.4695	1870.536	3992.9805	1867.260476	1736.813834	2066.884737	12344.87161	3868.897063	1917.321341	5702.808	1526.842727	3708.610596	3790.046875	3449.624863	12929.37844	14941.76571	2478.002396	2121.676238	5429.026072	9266.585425	8495.967894	3441.1331	2917.318445	4016.982171	13198.08014	994.9966667	1375.408889	2179.225532	3455.751563	1817.5248	1351.991667	1881.815	12404.84322	1687.6155	2218.664481	1497.8037	1467.84	1857.88034	1792.995647	29.64660645	1563.13125	1799.116094	846.84045
13427	M598T377	3484.526783	4610.783042	6224.344745	4298.01125	3742.044833	4463.480333	3936.540696	4038.579	4339.285708	3341.701	3323.268	4353.314478	3136.442045	3873.357783	2815.233474	2635.072435	2426.799375	3091.026273	3397.146227	3126.502261	1975.556864	3293.772652	2478.335913	5749.930439	2424.297591	3483.038636	3239.835	2315.774909	2198.956211	8640.812571	4822.972	4152.645909	2424.500273	3111.956435	4053.95413	4772.655304	2824.586435	3921.687	4154.441318	4683.18287	4105.252083	4157.328875	3830.941957	4790.107522	0	2923.558957	3659.514	4229.735625
14090	M218T802	9781.907143	6885.506727	4751.141667	6690.24675	7632.8595	7824.643655	3613.546706	8905.189182	7453.271727	7883.271682	5431.869759	10388.71082	10802.15429	20550.11	7067.327684	9235.63475	10310.62609	4607.111045	9062.800318	5545.825	5928.321536	5827.189455	14600.49559	11628.09968	4516.047273	9998.767652	7238.261241	10406.44609	9766.932125	17828.48686	4269.120545	12844.44152	17162.69632	21884.32614	6815.804182	6392.546609	13439.21473	2968.544864	5668.335455	4400.516417	7465.489955	8733.411818	5445.531	10948.07797	3907.619533	11979.15893	13747.58052	6306.3264
9176	M251T200	3968.374783	1597.105714	6234.896522	6973.395478	3562.878773	4242.794305	2009.876667	2284.674571	2376.687576	6006.13	4644.845739	5408.1788	5268.097708	5362.116375	10641.11629	10506.15556	7686.704029	12263.86567	4454.7652	3716.36276	11183.94945	4810.726269	7331.549583	3587.170037	11094.85273	2587.022308	6865.73115	15227.266	10457.2491	14365.95229	7230.193614	8279.509091	5850.169	6524.110667	10199.77986	4816.093222	1432.406048	10065.11441	1537.790522	3942.270348	2446.871739	5492.487	4865.299167	4004.898652	313.809845	4893.8624	3292.010526	5031.445774
13920	M846T49	17110.63628	14414.63608	13912.4412	13427.70497	14848.77297	9059.509222	24145.37988	9590.527222	9742.1177	15911.59721	15293.75267	17519.82479	15500.032	18146.22029	16601.75963	8903.428507	16601.45974	14309.51557	12084.61282	5730.801923	9361.707469	11571.2808	12330.8817	10383.77188	5041.975071	4335.117944	5173.336667	7668.159658	7018.321091	7632.260069	10362.40492	8673.433378	12860.76357	9611.518087	8725.030769	7134.501996	13773.63041	7878.285257	8249.04	8142.72025	8151.055167	8546.80125	21631.18274	22302.91612	0	21521.58386	15894.756	34860.006
68	M745T286	15770.114	11224.45324	21924.994	13152.35612	11517.61432	14990.45428	16727.706	18322.2784	21791.15716	25571.25856	18096.79312	18963.45277	18932.07892	20475.87696	21897.6065	20992.51052	28440.76716	23502.09335	20100.61004	24983.70349	21875.56909	25667.04871	21534.647	32290.20243	19865.76072	23734.03455	24247.77135	20396.684	23635.53972	30966.90988	4537.915571	3312.5064	5401.61912	4619.692	3588.584	3052.06308	6549.568458	6481.8078	7527.726591	4608.706708	7648.88804	5423.54156	10797.63381	9919.83168	450.4044703	11498.23844	14392.71574	3835.58825
198	M84T790_2	779455.4475	561076.0313	714597.1453	669204.8831	637917.0835	704312.9802	779400.0784	684954.2452	740959.3827	807313.6749	851715.8278	813206.8579	899841.9506	729648.1173	1075276.297	976220.4574	830312.5286	936670.9696	819200.9098	829003.4397	1202739.888	869648.9994	934112.1297	1092545.553	917979.1714	985765.413	1147895.647	1342779.45	1178448.698	1014413.395	324275.56	518368.8676	561659.4368	495596.7293	500726.9665	548403.9566	508058.3926	507321.2619	470088.2843	373167.775	545397.7999	424120.4598	518099.4868	626890.9534	1038.95512	677722.7258	698385.61	444763.3131
6328	M800T425	9915.5445	10363.11	10811.98325	10466.98041	8561.142261	10825.77675	12056.05866	10862.68842	10534.31527	10055.30317	10378.4776	8533.723227	10093.24077	11483.69479	8726.724783	9693.101778	7118.080615	9877.52312	11828.65467	9975.832418	4812.374	10475.27377	7553.304692	3261.17	9158.39392	11059.02441	10287.84135	6854.320308	3617.688976	1222.083188	8256.154111	6031.076778	6434.584773	7126.665	6262.164955	8908.581913	8589.920957	7973.509261	5712.736458	4965.416526	8642.58	6360.492565	9073.817368	9981.704478	0	8465.971655	9523.57854	7044.161909
7449	M359T331	1381.485479	1236.271	68314.01922	1551.453667	790.5253333	1502.577	943.3978519	2761.168846	887.8537308	3980.96589	1567.661241	41866.7616	2426.04096	2063.46206	56347.59396	5712.876721	1705.145645	9696.837643	1649.660027	1708.518811	25627.53729	3630.732793	1985.798454	89120.84352	12417.2648	1148.618571	9182.280071	31299.43385	17960.41932	29589.78148	1582.24829	2077.669922	2542.448536	1261.491992	2441.226714	1014.221893	1221.466462	1512.7684	2160.744851	1170.337808	879.7158621	1236.20192	3193.848262	2016.161269	11.65839386	1294.299	1359.196786	1031.620166
5944	M201T524	83397.67564	32002.52782	27881.87645	107287.6599	77489.364	54950.786	28929.6127	32874.19111	29252.73485	106398.5222	65918.60925	26919.61144	45284.49585	27842.1417	56712.74561	55856.906	78135.76105	69652.67618	22186.58684	7915.678714	28104.10586	13810.95545	63111.3884	16295.42042	53981.69796	5404.817409	29119.81652	74628.8055	4138.290682	5807.248632	119701.9026	141196.4902	198846.2524	181011.4218	94506.21486	112088.7591	89877.22714	170144.7749	65111.05386	77503.87359	101615.8175	135845.7446	77523.58552	95253.60185	377.3743786	77819.71627	99280.52186	67460.73829
7384	M210T48	6005.776375	2517.463095	4950.49183	6568.892	8369.8296	7876.936959	11946.70503	4195.150294	7073.973156	17986.59336	7076.396174	4950.853333	6675.257143	19689.36006	59004.4	15636.2814	12218.19021	18534.57632	5659.825	8830.25	14342.61938	8605.019706	16405.532	6821.856429	7106.144762	3730.981579	12748.64717	5086.193333	21568.706	24294.8826	7456.210125	6239.917086	12300.86441	5432.743657	3856.902857	4688.816727	5257.289531	4932.025455	3127.317424	8133.093955	8200.02855	4042.093214	5097.2544	8958.626182	435.0079338	10490.84743	2844.673438	1848.4426
2877	M170T102	18019.58895	10946.68925	21298.78114	9910.079045	10807.95204	8761.588048	10597.57696	10945.47882	21229.52126	16330.6496	17593.30939	10575.33474	14549.34406	6311.294294	2755.311952	6713.973	10990.65732	8054.920077	11157.38113	11100.91985	5450.619808	4013.94555	10065.20537	13015.40371	5504.4332	3820.909091	3518.238929	5530.640625	3693.2775	2593.773571	1098.39	2978.254476	2753.201739	2670.8805	1656.663348	2038.48295	5855.211583	3726.966235	10262.31139	6262.120708	10037.42513	5377.242	9510.133333	5312.419421	1160.388679	9656.390652	8280.12184	3187.769231
11205	M531T50	6859.47132	5274.20819	4109.765833	5234.609111	7631.994316	9312.306	6012.098783	4476.433	3175.783938	5004.675207	5369.966364	2304.952817	8574.532273	8836.2332	3970.9134	14408.42933	7073.37745	5713.498476	3436.9818	2539.834143	13497.04571	3208.177	9368.301957	5506.011	2142.66605	4790.098857	4056.621905	4313.029	3468.724143	4586.914364	5172.280563	4918.264864	8692.578	6026.122531	4058.62016	3639.638556	4909.466	6496.692632	3601.923136	4316.34025	6015.178818	3391.925619	8758.7214	7809.141818	462.2683498	11399.1711	3829.082632	1564.655305
8390	M668T47_4	5273.543227	4798.947867	726.1113043	5336.7996	6651.5038	4548.66975	1086.856	4260.117176	1314.443199	2094.879059	3905.534118	1182.273625	1798.146056	1640.633923	1569.271071	4387.912083	2590.175867	1184.875597	1056.011055	1365.962834	1927.738529	721.681798	4373.172	1666.70584	680.69535	637.65375	1013.762782	1591.089727	793.5834375	2097.097364	1335.096667	3649.529278	4803.99	5080.770667	1132.282222	4124.523176	6609.529579	5068.846588	4944.503	4536.103579	6206.95845	4695.52487	2833.449706	3454.377286	0	2736.937895	2857.492313	949.001277
5244	M310T535	230471.429	111213.1842	16474.28757	112021.497	128765.0675	124562.5988	174515.1563	115502.4493	227990.6373	159409.405	115385.8264	15745.76031	140304.573	135734.7888	21821.48161	132687.3712	211035.1201	98254.008	116002.6636	88175.10448	42283.29554	75818.708	184346.9992	9545.19552	260359.4094	32957.562	71934.24229	93718.68877	3961.373667	7642.420132	15924.91504	33726.64159	13111.77353	15162.50736	11866.0776	16726.82667	40153.08592	151151.6844	59823.13116	46969.05042	64660.47324	41027.607	93330.8145	97530.28572	408.3912598	208368.6988	186057.2224	64658.65475
1309	M147T685	14395.24075	6682.329231	9522.006	10564.18613	9573.8305	14772.14813	17599.62954	19266.6395	17950.19129	16955.57983	23383.42987	13587.86188	34697.08171	26667.73404	40634.4582	33515.97387	25375.68008	30007.41174	47742.63862	28140.74663	56061.24774	50832.97567	39424.1525	37559.40457	31147.206	36328.59	90124.9505	86181.04813	43193.68287	42742.72696	1749.064397	1911.451043	2797.352743	1473.350156	3177.740333	6901.96175	3336.357621	3140.01048	2254.93444	2112.67725	4580.021739	5071.726803	4299.71924	8357.855833	815.0777588	6203.3902	8297.10175	6990.3312
10171	M203T427	9013.990778	7607.7078	12714.32743	14377.96681	8570.836952	12387.23824	7681.444714	12214.12654	15614.50282	13091.05778	12446.47778	12564.22314	10590.31219	12342.90071	10024.93704	9691.046214	12618.54215	10970.3829	9473.378625	11209.93152	9192.980542	13117.64168	9570.3865	10179.62909	9854.886188	9770.934194	10433.1899	10722.7925	11894.79564	9977.1562	12292.73621	12746.28047	13653.43824	11934.36889	14199.69409	10738.10484	12418.94741	11795.32911	16570.3758	10521.89005	12785.20079	12355.97577	9515.704826	7363.504368	167.7507324	16125.73686	9766.221	480.69
7415	M153T305	54566.86619	54001.54777	18643.4	60384.16352	76588.59076	63529.83324	97655.18808	94701.77387	66807.40014	87084.17765	66817.40646	2812.627783	43330.29938	31961.25313	9304.386689	20926.59894	60566.17139	19588.01452	10825.87108	3752.24365	7436.061043	6253.031829	91430.45037	3812.578875	1517.163273	5299.63595	7292.086522	3657.164333	6464.298	3672.9	8292.852615	13217.67926	15268.71225	13086.52138	13805.19542	11179.52603	17277.41903	18236.21038	14859.52452	16492.37622	24450.55297	23108.97716	25009.10326	61207.68518	780.589	52131.93867	40250.879	15081.90757
11503	M438T49	24302.36664	13496.84468	8741.875273	21998.41898	33048.09767	24047.77791	27384.97256	18214.637	14348.07457	22522.29702	19042.72633	8847.619324	29630.28087	29193.3326	9241.834667	37450.072	23128.48	15070.457	9075.215105	9056.367429	36373.3938	10240.38857	34902.73811	19223.41143	4257.072	16207.38362	15643.63343	15086.57681	10237.9298	16547.53952	20672.30967	32872.28081	31708.97529	30989.84219	24009.83095	18248.582	14022.01841	20642.68975	14853.89286	20646.66105	33157.87552	16535.42057	24353.52855	36092.00905	3204.069802	52428.89614	14264.573	3237.484356
2108	M526T64	248994.6292	156099.44	588321.1962	170806.6933	198577.5027	118759.1165	207941.5595	162150.7704	251776.8364	55144.85647	234313.2592	416498.5103	293227.7665	490406.2745	383260.6392	225127.0632	392605.4659	735123.9412	322607.7023	399319.5196	447557.7418	223100.4699	480252.9283	247299.6366	31676.04947	215559.1349	179567.7385	204094.1687	299602.6351	179997.0767	93915.19089	51330.92555	51308.95724	75357.52906	31021.92906	80308.90444	143118.7662	56752.25634	110201.0594	125953.6326	55119.44919	70740.95313	358353.2445	118043.1586	489.8450748	104890.9489	242661.1078	83616.417
2714	M361T528	7498.941333	4200.43176	33802.27683	2551.005474	2404.072545	15497.15445	9121.603154	15467.37933	6381.8615	29948.36571	16664.0253	52100.11896	18394.755	13903.69692	52991.21575	50603.29643	14269.1065	108503.6677	48553.99155	54197.78195	103893.1525	42469.68344	26916.11144	95830.8585	79066.20118	29456.47059	65153.184	55387.71429	35968.60276	25101.92707	4142.132667	1682.876455	2376.252312	1300.427227	3223.4305	5393.332913	2220.29436	2201.847846	2607.037	2337.575652	2853.4128	1291.215774	3353.941783	4905.926842	95.08819111	5588.2112	23810.65867	4922.805
6450	M283T221	5226.381	3536.508111	2426.260159	10007.68	6832.055125	4608.45	3899.472143	3314.102353	3546.2388	4029.040909	4233.01835	3479.785059	7637.578171	4438.671136	12640.2705	5378.380375	9582.9912	9101.995935	4819.759918	3108.305786	21540.475	5402.501304	5491.469392	2705.662048	9843.193991	2704.383	6366.486583	14870.7625	1904.45984	995.9862438	15024.80974	28075.22078	23927.49474	22374.23955	23626.54545	12331.40265	6485.672789	39992.7162	5425.168091	13560.06848	8836.040217	19091.53653	7301.673381	7169.900941	269.9898834	7383.310346	7092.022424	6153.804762
5447	M347T493	5451.246	3331.143917	10833.21179	3703.059059	2912.486296	9892.613925	4186.754739	5746.356	5103.2064	16640.5052	8359.680148	13121.271	15755.55639	7426.958222	41143.23335	15212.42961	8423.32304	22042.49494	4976.96325	2502.5985	12817.65789	7032.016216	7933.231458	15316.66776	64986.98817	2428.214805	8065.942889	24711.31655	1813.588826	8514.107846	2305.042655	2379.90803	2349.837643	947.703375	2745.748844	1506.52684	992.910913	2066.331808	1446.411273	1395.171417	1119.09488	1614.258318	2643.480966	2958.182	107.3768921	2602.0904	4083.471556	2686.605519
3988	M304T647	8467.556059	7870.765625	21653.75453	6790.053885	5199.604444	8263.530667	9552.281369	6462.885	5602.493	14581.77762	14067.80264	23819.18894	12887.36877	11165.6905	38300.88119	15458.45772	9330.7212	22398.15822	20821.08112	18441.47896	34167.28711	27522.46209	9858.880143	52493.04703	36520.18945	18045.65774	35799.18863	47912.56477	26089.86487	39552.76026	11675.56643	13372.01632	15070.04755	10908.74482	16733.09018	11795.33035	5982.67768	8439.036522	6684.237	5701.826679	6071.356652	6503.751208	7129.17856	10684.26317	287.814143	4534.0275	6893.505071	5839.134914
2983	M310T317	53605.44312	41218.81192	9496.228885	58004.82654	54484.17023	49823.06756	56222.36773	40734.68056	59425.83554	72809.692	62967.78072	8385.218962	46137.57096	76402.43262	21993.56286	75730.56188	73439.29379	74030.19456	49779.93592	39432.35216	30588.5142	34094.40569	75838.41883	15870.04444	60771.91938	22408.03728	39807.53316	59154.39254	4172.015115	3998.646077	11610.57707	7474.658852	12213.97373	13377.13569	9534.157033	11563.399	30030.59043	42446.52138	27931.58481	25890.2436	29529.50375	22049.70855	42071.67497	55742.46323	326.5074565	52830.45465	56113.23631	31757.22511
67	M745T281	8405.435235	5693.764458	9167.761655	6847.302774	5598.994742	7151.200875	6953.092442	7410.6162	10445.5808	10396.40818	9069.997129	8592.924212	9149.974516	7086.469727	3908.95263	7937.824621	11726.57986	7538.390037	6785.1762	7243.4284	6137.269346	9664.550593	8125.032036	10832.84215	10964.27751	7410.452964	9418.833867	10274.12361	8830.026	10566.21331	764.8475	1690.595314	2341.960105	2288.6424	1864.268824	1241.177438	2534.368	2787.688778	3311.397	1976.382818	3303.245351	2425.302469	4875.401306	5297.5582	241.2546483	6378.765257	7007.286857	2529.354882
5746	M280T192	47448.84725	63655.04148	58554.84535	48572.80611	45967.42675	74084.09878	91511.53843	72019.18641	94817.09702	43531.18859	67897.64412	6220.481641	85354.464	37437.61246	5233.850353	34767.24584	80406.1992	25346.67882	11172.65243	6384.317561	4702.936727	4136.24852	31012.29	2465.339584	2441.382222	4454.1731	3114.127406	8324.727348	3827.576495	7091.549182	4518.244619	5452.972848	5115.1975	7230.975257	9458.248667	5015.736321	10178.11646	14135.93455	19635.98756	13740.781	13847.90359	12368.02943	45231.11743	32574.3431	1501.657602	26987.00336	38703.61394	13964.12
11164	M663T46_2	6771.79856	5643.6	4144.226625	2635.731	115154.8292	4529.615346	4214.003214	4303.75904	1771.706322	2757.355679	1941.719545	59604.28486	57058.66971	4455.87437	1778.329071	4183.152409	2959.317349	2691.601367	1885.824571	1365.625005	4092.438369	2564.3072	7706.6028	2659.281087	1721.131538	2376.056833	1653.929744	1938.087692	1896.29136	2441.498612	2366.304675	1973.366571	3908.2136	228026.7655	1788.824048	22459.04576	2787.91537	547702.081	2600.226667	2528.744857	14487.61327	12668.63809	9982.87687	2496.019313	522.6482032	3179.557778	2684.8215	1972.685
1749	M238T497	12179.86219	7909.084857	17335.18288	7114.526731	10967.8425	11451.68088	20108.89944	8521.63908	18338.70854	6623.113033	11920.35204	24660.8847	22276.98541	38390.99681	6920.37	16913.72012	27007.53956	41973.05846	37690.31948	26444.99933	3610.495267	29600.26836	29729.478	6241.097208	3906.66813	9951.543455	7526.869824	23513.845	5057.551421	20429.57423	2663.786704	1752.493889	1456.411091	1616.757391	2843.017913	2024.177692	3547.90656	3325.059833	2236.93344	2694.56	3116.676577	2434.33887	11859.69216	9285.21	7.564883025	6598.123667	7870.00792	5286.480077
9032	M368T198	1453.729761	1611.202409	96226.84718	3230.395739	1285.33932	3724.234313	3119.556682	1782.887043	2626.581783	5399.151474	3458.963	27565.0647	14263.48955	5024.116364	10961.41238	11475.46809	3203.072143	8556.347875	7463.662682	4453.442818	8945.566539	8893.715667	1720.536474	8057.338519	8183.241581	2877.85976	11695.65632	8193.546926	9566.8965	4978.592914	2388.136	1999.757143	2237.67765	1284.429875	5933.754	926.453381	1909.970045	1402.157027	1783.900857	1576.254682	910.4794866	1248.523	1667.950522	4343.119348	132.2282867	2364.117429	2446.571503	1327.809381
1780	M439T714	1839.17216	1848.739714	72.31518024	2337.36675	3110.7906	1842.517742	1024.798	1602.6579	2212.771943	1262.953258	976.9805833	308.902856	2343.883259	685.7076285	441.0264286	450.3340083	1766.304485	531.0729879	452.889522	1399.646667	375.9019281	373.0121601	1891.993516	1171.910625	587.3712658	518.8375282	471.9550537	328.8731457	702.1348018	342.1323988	15456.15288	5606.50992	17344.895	25539.457	9680.97024	21555.73389	11845.33104	6609.13163	7721.73192	4654.254214	9306.373611	4411.496667	3430.797649	2098.571538	0	5083.905231	2348.056333	980.615625
4358	M205T51	850417.9512	537172.5892	1100111.93	831914.7169	776159.3775	1068579.765	1336780.103	613868.8733	865607.2543	1139543.09	844579.5906	806914.5895	1008380.014	1231457.259	847771.4387	1559164.423	1205007.633	1209048.355	851008.2071	825590.1603	1299330.91	1124071.12	1166116.109	1496891.655	896239.6933	1627291.591	759615.0818	947344.0838	1053145.251	1494463.366	794078.5243	762236.8184	1270452.505	861940.4007	824173.6315	564745.2536	730808.039	857608.752	549250.7605	734508.0077	864494.1718	508391.2465	793414.9787	963156.2434	25459.22177	1276245.394	433125.6475	99617.54967
6495	M152T227	120215.3291	106161.831	12370.51584	167761.8171	166107.7504	12765.55198	43033.25724	15151.7387	30679.00009	22068.50857	29178.68327	5423.748659	7645.4389	5949.300358	14587.25448	5860.39156	14923.32536	7173.1777	4191.89447	3894.429419	7282.282894	30785.13227	7003.886342	6195.729757	8299.61671	2255.047211	7681.974091	11259.729	7056.6035	1019.199842	98171.15142	11623.11307	46757.50347	96174.27569	21179.57934	97601.71917	106007.5429	97446.00957	127090.6637	65604.07875	153499.8259	59439.85219	150357.9209	122131.1934	1018.851054	173469.9232	214953.8214	49149.48527
13821	M291T243	4273.1345	4876.857143	1420.926075	6279.121062	5420.21285	4461.121344	2554.536833	2435.968333	2871.477609	3262.919762	5073.276	2093.330566	3812.543081	3064.953954	2117.797778	3044.542969	2106.64845	4750.007703	2950.468943	2390.322943	1720.942612	905.0675306	2161.538235	519.9940999	1992.94754	2062.3658	2931.364923	3155.317773	1483.879432	574.7013443	2156.991286	3520.254	6040.970667	6075.296909	3473.83525	3618.220667	2235.16	6333.4202	3450.3075	3235.768	5444.968593	4044.414286	3883.603407	5153.380895	209.3088946	4258.5256	3570.6792	3933.94519
1905	M503T693	7813.845474	2961.95175	1362.609544	8650.272571	7635.521143	3973.8201	2527.839474	2355.658263	3851.898947	3645.349522	2856.821579	868.8051667	2831.1122	1492.2784	565.9632	844.6078125	3439.33015	905.1409	762.4711111	2344.205238	432.2317546	529.5066376	2247.2625	678.3586282	493.5790154	791.5557	431.1444235	346.3352661	926.6990526	497.6243184	15240.179	17776.4673	8412.786	17316.07314	25663.30865	12464.08727	10492.03505	4354.00805	12228.69019	12641.37727	11273.99052	19475.0849	7438.654286	7945.3124	357.7530419	13121.271	7955.610842	4447.134143
10355	M191T310	19211.73704	13771.91606	3612.912188	25182.91558	18961.20222	15198.99875	8411.594667	9267.236788	10912.08708	18930.46182	15863.94063	2482.819594	9285.248242	11193.32988	1476.2565	7538.247312	10980.22441	21640.42997	7389.583714	4648.881394	7045.8612	7410.619611	12412.60697	4313.052333	18701.03314	2943.016032	5126.667424	10331.16019	1390.789448	1537.050792	11870.01063	18240.428	32011.53413	29012.09371	15337.22225	16682.49662	16289.57554	41750.00796	18087.46609	16945.8	21421.207	19799.22496	12810.40804	22979.33325	416.6770642	16499.77563	19558.47523	7425.506958
7788	M175T238_2	491497.4559	355812.4197	10218.57688	424000.4619	394928.7174	320299.8958	334658.351	247429.4383	504547.6381	402532.579	449732.4933	14975.597	405130.1811	326665.4262	111536.6327	358653.69	503941.3423	327037.6073	268408.2179	177198.452	43515.714	383945.7655	514497.1455	3019.66305	255567.1799	53067.44132	121621.4981	368106.6777	2610.209116	4230.903768	117574.4675	137098.4203	222985.2815	201746.496	122357.0312	130306.2678	222260.3289	288876.7031	266025.6392	188320.6062	272850.3653	240954.1765	332135.012	382332.0811	670.3641604	362533.0676	436480.4378	217463.7723
13756	M599T48	92294.96916	60543.208	70749.28736	80047.2136	144860.1241	96714.66316	132116.2637	63804.0917	89750.30544	60195.71271	77577.14055	63625.56978	123564.8159	95855.58165	26734.6575	57032.86521	77834.19463	90471.31579	70251.327	73773.138	68876.77695	90151.00173	122424.4577	43989.23859	59987.4121	40799.8605	55077.95882	64822.09042	54420.73703	53125.3953	106049.8168	71027.38913	83491.04944	92457.5379	65385.77806	106358.184	84954.54747	60237.82025	64169.70429	81413.35027	90854.91067	79636.35216	102039.1973	101814.491	31.16415841	75420.55529	78315.83124	105090.1266
4020	M289T600	5506.74996	8170.30188	53582.90175	4794.280174	4013.919	5619.14375	4640.346792	7639.173818	3835.97808	8014.107391	9041.95508	30345.60775	6211.916318	8702.326875	30808.6254	13115.52467	9306.61788	28120.59313	7875.185	5371.803792	28611.94683	8610.646167	10070.47525	21675.51192	22439.1285	4276.237522	13636.584	31204.20663	5215.023864	7936.601023	2173.144	2846.864091	3618.52319	2956.18687	3737.87996	2766.604789	2460.666154	2534.66304	1858.532423	2517.14048	1818.042739	2353.470769	3011.190462	3795.1845	379.1783306	3811.548	4317.44088	2955.404708
800	M141T404	18862.9639	11161.143	23872.09256	12186.06056	11522.697	8695.838667	5671.8184	7735.294929	25378.3339	8012.026207	10643.68413	14947.87328	6808.841143	645.8332214	477.021	2295.951871	6427.744548	567.6273261	653.7665667	625.8725011	834.8892875	666.5883695	7416.359969	1476.552	488.9901948	582.3173752	597.5126817	648.3598774	997.92995	13580.4001	34836.76892	26499.96048	41069.25296	29403.22604	21585.16224	24758.31933	22639.05236	34943.80919	39497.93143	20272.61139	34545.39838	26749.93775	16259.20806	9384.939517	209.4446498	14978.26179	14324.82622	5056.199059
7764	M403T576	3056.727071	1823.876087	13184.92542	871.0282	1545.164739	2000.188	4152.147957	5076.672317	1143.135478	21448.801	7132.621429	28677.15859	4137.082682	3530.381739	134064.9914	14349.38638	1101.172	32124.35909	3530.390286	6323.916522	37273.60367	7157.876739	2088.413611	57910.26116	131666.017	2815.677	21879.05	36936.31309	3725.40644	22360.67014	1315.343727	1109.69646	2000.25513	1280.793335	4896.779522	3276.609955	1564.935167	864.25755	1451.6775	1472.913539	1672.209357	1139.636695	979.9869545	1158.17387	151.4427124	1331.104415	1441.158	1375.0895
194	M147T789	1444872.149	1098181.279	1349362.646	1149811.699	1174704.523	1245508.577	1300572.892	1285701.442	1292849.003	1467342.357	1896247.484	1544736.176	1600138.708	1506477.223	1943995.14	1856863.971	1658313.755	1607885.439	1668005.147	1601358.003	2639078.392	1885155.293	1928079.252	1985174.191	1904946.681	1870995.407	2097569.432	2387117.11	2026670.179	2297955.927	566529.6447	878860.7988	965581.4808	877322.5403	859443.0519	966956.8163	995400.6116	817226.697	863969.7978	644968.6362	1018741.887	862715.9662	942939.6859	1187245.57	2701.40151	1094606.613	1286129.524	848518.4777
6718	M484T406	12759.45871	8953.090524	16655.742	6322.404667	7175.386333	6494.088542	755.9352	2710.552667	8767.405913	1903.840826	3767.555458	8755.01256	2784.082091	449.1540455	864.7561579	505.2093506	1065.288563	645.3239395	390.6818182	347.6724472	542.3304218	382.0043858	3633.200357	333.3828605	623.7145604	279.738739	484.4520859	753.8920288	168.0803158	8056.782	10632.72127	7338.997842	6807.05175	9289.2045	11212.94148	13590.221	13263.44417	10651.25648	12054.49579	11844.14557	12363.40378	7910.43775	6580.5768	3996.635087	14.28335953	6927.75625	6545.614	2632.842923
13725	M696T377	4945.09287	5197.854739	4773.703	5001.026087	5454.237673	5354.229478	4970.585043	4447.013	4760.571043	4297.146261	4819.83	6066.785081	3851.837429	4717.670773	3340.935591	3679.914636	3352.14987	3650.625652	3905.640455	3905.041074	2911.878429	3238.916435	3680.751826	7568.210829	2252.154091	4208.656136	4313.206444	3124.711043	3059.680557	2886.426111	5220.574435	4913.963777	3745.073273	4505.029565	4576.193636	5556.199833	4330.691773	5433.484056	4544.794174	5272.435369	4881.840905	4422.022	4530.99687	5346.852375	9.056396484	4563.231421	3738.847656	4051.786134
36	M493T287	114047.4953	79534.10621	166620.4445	95904.324	82845.66454	111299.4698	128292.4361	143026.1155	153663.1202	196522.0433	138714.7845	142529.5711	172039.711	166719.7541	224904.0248	188314.9233	218902.1128	204646.9854	187649.3544	215520.5766	245301.6285	208859.7847	206258.7396	262186.9488	179249.857	218234.4301	223400.944	204761.0447	229739.2202	263903.2588	27627.65975	21599.90862	38677.65525	30610.45917	20980.98858	20068.02564	48265.07431	47499.72556	57727.74087	32690.77775	54406.91576	39318.54768	79858.302	67753.27567	0	84291.592	114275.6505	26698.86522
4129	M368T61	3052.71823	9596.438263	2828.870684	5231.926	1641.115188	16884.06376	2444.903217	22966.07673	16483.91458	2448.516318	10806.21319	8518.187	31856.55943	4391.14025	4914.8931	13923.27189	4285.456333	11699.91345	1747.03788	5422.254826	15536.90643	22545.974	15227.91557	2540.348632	20277.5548	8557.301087	5120.179473	25406.47629	15432.68615	1947.85305	1744.000923	3284.627111	2451.0595	1733.49132	2840.835333	1364.404286	500.108	3835.195654	2021.256783	2275.004444	1536.6948	5453.67419	11048.75872	8586.130737	73.58517609	3053.727188	4238.721474	2755.333852
13487	M229T217	1448664.45	1678057.091	11670.70925	2381653.662	1671560.613	1857950.346	915879.7159	1422289.537	1579910.314	2067591.848	2044680.075	51703.41296	1485660.891	1927244.498	2590107.451	2118366.538	1565028.656	2368763.206	884872.8514	487220.42	1820990.996	1656609.997	1981227.626	23994.74313	1244691.27	601215.6019	2999024.136	5139349.754	13606.27655	11513.40703	2197311.122	2748291.892	2134197.88	2114371.046	1581092.462	1755279.975	1801748.98	2184868.009	1436614.91	1463398.045	1712294.873	1753792.292	1457131.307	1837913.065	342.2504272	1567043.596	1517248.369	1223750.911
11116	M348T452	12461.78136	7567.6452	2193.734545	9513.797308	6694.78628	8976.80484	6074.482154	6854.03875	14195.02225	7649.11112	7451.33425	1573.216333	9549.350875	1048.955242	1192.43484	3069.095385	4292.8994	1800.001028	2023.848707	2509.269335	2055.48189	1954.666999	9809.42076	1140.654637	1569.433629	1502.437125	1327.125576	1633.894156	2443.62812	1613.250896	10276.64042	7461.586071	6654.18	6440.288458	5919.3673	5539.321385	3364.230586	7668.518656	7023.355862	2993.951423	5164.138808	5624.485111	7472.033593	6584.974423	31.07915901	9705.148385	6468.18732	3500.474889
2164	M635T386	19036.26883	13334.68287	11515.91259	15285.76257	14535.06817	14368.70424	20028.27763	16410.77439	20703.17667	20612.31967	20645.77937	11953.4928	16345.01565	17889	16700.848	12631.77456	19967.93633	18667.78456	14246.35695	17359.92017	11263.12688	19248.23342	16507.84041	549.4288728	14482.42721	17738.04236	20194.37325	18259.48748	554.0898696	710.1999246	7555.641333	6887.145	12588.89016	10729.35975	6260.703571	6024.748783	11050.074	11396.41433	7962.115913	5544.946174	8802.683864	7976.718174	12433.582	11879.685	0	15977.16215	13884.72738	5489.862
13996	M611T50	8614.417143	8237.747296	5241.272167	7512.756686	6467.631556	5909.169636	5683.498438	13850.90122	3389.478286	2924.096889	7892.320071	4407.16069	10669.63371	6923.676375	2979.1	8443.330357	10555.40229	6162.262429	4744.956	5736.1119	12991.30258	2873.131333	12301.45502	5700.205	2264.317462	4905.31545	4143.102857	2766.992	4304.504118	4686.176143	6360.647237	3984.303714	8249.286136	11033.1661	4875.2465	8287.68	8621.069286	9205.35814	6348.004	5140.835952	7451.724	6249.138714	11196.04063	9614.656723	4.79448591	8714.69	3516.685714	6402.136333
13585	M263T660	172858.4806	68017.32362	74359.81521	197595.4889	166152.3514	110478.6293	18438.26713	73729.97309	86654.28657	80957.6911	44410.65952	56166.67903	138755.0481	11318.37633	25811.8321	25925.508	52807.43326	16628.51525	17507.33413	7770.843529	14924.4606	9794.682	206847.805	17705.75221	11276.91864	14451.26197	13072.44265	16723.78563	12470.23525	27314.45333	53748.09138	45500.87146	66349.99454	73142.01468	53822.05765	44761.83236	73653.80179	121900.5301	57471.18143	57554.60808	87437.63224	93832.21896	120914.0352	131128.1958	304.1059137	157029.7138	132681.3934	60988.55904
4678	M143T233	39410.08973	19113.86782	4665.978261	30340.88061	21899.68436	40301.167	24266.36191	52517.53833	29732.45183	165024.69	56845.35517	7728.165594	97152.10075	47927.13158	194174.848	148516.7856	76391.15613	126813.9958	96457.46448	89724.32343	109880.6238	101926.5214	94481.39692	5114.898182	180834.7024	37474.02715	160250.9683	238438.4843	4578.722625	4039.097641	25316.9973	19804.0697	29338.90445	26780.16464	20833.34622	18588.48183	23281.08248	30290.34791	29767.60086	19461.3419	26243.15755	23989.05296	24427.97029	30304.22283	1066.73749	32043.5091	82477.724	16405.91768
9020	M242T437	33741.58705	18483.3465	2771.542298	29167.873	28551.908	23270.24168	6572.50381	10605.35945	19638.33709	28120.93686	23997.6479	1230.312478	28842.40341	4948.225	772.9356923	6935.503182	19096.11625	8681.220864	3165.543639	2334.18385	3994.506409	2235.02719	30292.7925	1012.509765	1762.872182	1865.962154	2448.757526	8001.014833	868.2683889	1364.685625	4707.197	3236.428957	6105.993	6579.845615	3460.047826	3207.877095	6197.874333	8142.858333	6129.668	3944.99	7752.019	3429.588467	12708.40753	17971.81743	530.1575992	29906.29296	21235.94185	9516.465517
5683	M585T62	19860.12276	21086.044	7895.0295	27555.02781	29616.5643	24797.2072	49890.59486	6649.237524	14879.08629	10532.403	21112.00471	8597.212412	13401.22609	14546.12057	6892.05555	6489.489321	12886.26595	8229.0924	9917.498571	7755.043333	6529.335238	8576.484526	909.6024	8420.555	7225.936667	7075.19737	6838.423	4890.026143	7909.008429	18036.58329	18905.2358	31802.705	32455.58626	14546.41452	38348.73519	18224.01	35923.03663	5342.878643	30509.589	30828.31607	30818.96705	25108.53167	9354.029486	34004.5241	4.488302378	35683.16971	19773.69869	20637.58638
45	M618T286	71324.75536	50549.72656	107450.7603	61473.48768	53113.94635	71327.739	81238.90008	93654.55925	100565.4416	125679.4032	85780.55408	90741.29792	102211.8945	108275.1141	140872.3943	113815.0637	145309.902	127216.1562	114774.2813	137050.3866	140430.7429	129526.2151	120961.6021	166263.3909	108398.496	137800.5799	135802.4336	116520.696	136602.4724	169968.4417	15850.248	12468.0528	22575.58133	17759.94052	12721.09453	11587.36425	29232.29725	28227.14244	36146.04962	18720.966	33130.90244	23400.7056	48542.5735	43477.05067	0	49819.21438	75024.64558	14813.92229
1094	M346T50	42793.66024	30481.14204	107292.5582	15622.56937	24905.20655	23695.96	30546.96806	25499.88185	41577.14	7773.19	30179.5802	80580.16823	55450.50083	42762.42	51949.96218	38168.037	86796.31067	82700.82179	48633.45467	51625.30127	92525.87429	33317.28791	67107.06528	97637.63096	40971.06571	69165.95906	46717.16895	42370.82717	111864.1447	113557.6563	15211.73863	7129.768667	10843.96	14968.0175	6341.404632	13702.59629	12391.65	17861.78507	11922.8794	12711.57926	11284.236	9812.683333	43203.71941	12787.93613	14.11459203	13134.82667	22365.87773	6630.055
1659	M484T776	3254.680882	1624.207737	613.1233125	1727.25	1619.079	1140.083211	1136.146737	1246.015895	832.5443	1434.109667	1210.866316	907.015	906.4821	864.8275	609.29175	928.5247647	1441.423421	488.9475098	658.6138421	665.9380813	226.0841436	363.6	925.4843684	566.58735	471.8547794	667.0037368	269.7537868	225.333485	491.5116374	278.3241199	3116.795261	2474.399958	2751.667364	3078.985435	1760.738435	1572.158545	2850.6275	2028.936875	2313.166667	2058.979043	2745.70425	1771.73913	3014.529895	2109.501789	16.05163574	2078.339048	1796.840833	1084.198
14041	M246T172	101759.4653	152841.3622	613370.0207	31297.24	93435.21809	97288.79877	278840.8714	90725.50112	107578.3284	97985.8558	90506.95414	235274.9252	142896.1841	78863.18751	67059.85557	50945.25926	99717.20426	86262.26365	78219.26874	79779.25653	25675.36478	41307.9922	131579.414	515570.2654	71680.99607	163933.6834	150144.3822	98937.63573	109652.7534	439265.7675	132665.0377	99015.31591	187761.6142	140531.8632	87104.124	99978.2375	224409.8707	38082.57733	364805.7678	85455.685	352508.5826	18676.48617	37963.11129	23639.98667	303.2316925	153006.4867	50531.66675	13061.33347
7584	M448T52	3963.236667	2995.70775	2954.487	2696.790842	3067.126385	2438.752412	3723.423053	752.479	2034.197286	4276.628364	2460.939684	2880.701	2167.739053	3812.101048	2704.0238	2599.1562	3274.929	2925.358727	3007.534767	2742.560516	3755.937572	1805.661906	2745.9075	2668.893136	3307.757143	3195.264	2198.564167	1505.198545	2187.081	1655.12	2273.62785	1650.440368	2524.1787	2343.719769	1750.917172	1491.65625	2561.838632	1932.639364	1788.332053	1918.239629	2025.290625	1762.25628	4039.338824	2456.085714	9.48617363	2988.373789	2492.108857	3028.38535
12206	M523T49	4362.109714	3995.492571	3379.840421	4192.031286	6275.786567	3744.089955	3058.2425	4893.717143	1831.817143	1971.883286	4098.736667	3043.251429	5696.017857	3903.50025	2194.626882	4128.447667	6790.493071	3672.340467	3173.9474	4094.735909	6791.85	1685.315	6427.600056	2616.115385	1507.477538	2497.3	2252.056786	1699.1	3341.552308	2801.225455	2615.8422	2253.126	3564.003333	5162.906667	2322.643529	5446.1612	3728.8	4646.228	3279.421286	2460.8025	3861.9833	3379.081889	4941.14775	4696.841882	5.088261922	3453.490692	1970.096571	3698.481733
6706	M265T557	13229.56248	13601.12498	12315.70217	14347.21496	13584.06473	11394.34644	13939.6393	10991.16658	18646.37305	13231.03348	11516.12	8481.931556	10684.71514	14433.42	8070.10288	8546.84463	12767.8734	11510.81796	11195.0722	14260.8418	9040.125088	12337.54423	10113.1254	7425.084955	6864.443333	13740.63567	15317.58435	10067.54717	10150.06132	9763.40912	11537.9415	12429.03655	18539.047	19753.69719	12181.71975	15083.35271	16731.804	14175.96079	16099.94479	15410.63682	19912.2924	13244.94604	13789.66971	14452.14897	312.717041	14348.81756	10707.26527	7146.951577
203	M305T186	24950.84717	21152.04	36980.45055	11760.53681	22685.99535	30233.76331	62690.01355	30220.47695	41697.46786	58099.7109	24233.5272	35976.39058	47822.20323	37911.35526	30494.66412	41891.9796	47978.51819	45059.15318	49305.96094	44351.75786	57309.10958	22182.38105	47952.42468	46464.81994	2687.111429	51132.10737	39277.72932	27719.95761	29710.4973	37124.96053	3245.22	3593.936	4222.325133	2483.2045	4019.801437	1972.067143	3253.693929	2833.531429	3615.72175	3437.151	3959.57625	3842.656	13356.7875	9023.072786	136.5523605	12879.16332	13475.72118	4484.11
13591	M333T48	12582.67358	6401.127952	4969.51425	11417.525	16798.37155	14405.36495	7819.788714	6058.332333	4541.029412	6177.458464	8923.158	2828.581053	10537.7849	11297.49029	2780.567361	16076.71067	9977.249333	8016.388636	4796.611579	5271.292556	15558.63727	2580.658714	11637.66947	9652.292571	1656.090882	8478.6425	4822.970526	4122.979	5296.840571	9453.96081	9098.3451	8335.405419	16187.31429	13938.96884	6212.911143	8131.376842	7707.040889	11377.66595	6541.629429	8221.529429	9635.862857	6547.631	8652.351786	15532.95238	345.1046369	14048.99294	2885.115234	806.26568
1835	M708T736	2933.848154	2753.343644	4901.95676	1458.540848	1765.491778	3163.199577	4601.353846	3158.425385	4952.548219	4725.557941	6441.838192	3896.25516	5985.473654	2827.7268	5607.969364	7048.62064	4412.187231	9718.07924	6680.54712	4883.5938	15827.43961	14712.28824	7371.614885	8597.949125	8387.011958	4113.012692	17143.04532	15913.87904	5214.990667	5140.97525	683.3245417	847.4436923	853.092098	631.4758523	1075.844478	2344.048625	869.2828846	1128.296586	737.2144	916.7350464	1399.640281	836.6539561	2329.359313	1747.896286	8.798746745	1668.044182	2018.800259	1936.975582
245	M585T720	3645.4522	4343.81904	4627.945	2014.626015	2967.834375	2482.76688	3440.65696	2393.95992	5728.503	3434.72687	5513.947083	3898.839	2822.517332	3987.47516	3494.142158	4378.656417	3348.738667	4493.527875	3976.042462	3709.065077	4898.615217	6998.94972	4229.11175	6205.05075	8192.613	5045.661563	5349.16704	7547.78948	4174.766125	7569.503667	561.7602246	889.9235526	767.55	784.1597124	941.7283333	1246.773926	1126.030385	1580.002929	1217.38908	802.1853333	1422.50172	1012.820909	1767.124	2278.976807	27.35640285	1868.280462	1382.541875	1169.847107
218	M457T186	21831.48917	18505.623	32656.30219	10441.029	20272.12579	26583.837	55512.54405	26629.19839	36420.21847	51396.2295	21304.995	31437.06947	43420.25929	34049.59	26124.57	37805.83106	41681.38037	39347.98817	43455.804	37573.85714	50699.71295	19115.49889	42358.97311	40576.458	2097.454545	44939.68	33432.65625	23471.46544	26137.27247	32251.93789	2810.562667	3232.525714	3595.660286	2175.786063	3393.058571	1432.756154	2970.702	2638.541538	3806.210571	3092.155	4085.697	3686.48	11399.2375	7895.691562	0	11575.07775	11743.29175	3514.82
12552	M392T743	2761.413167	3504.784333	5030.107826	8910.654565	4449.452609	3391.473913	2129.59824	4061.051333	2803.318478	5714.365909	2805.454167	6649.544625	1624.14	1776.650615	3333.6545	1993.256	3432.854125	2554.235077	1882.54196	1686.673429	2325.499235	2132.853429	2427.4275	3998.94368	4608.132333	1646.499556	2956.202118	3396.486516	1107.743	5888.418577	2813.482	2852.103913	3190.659091	4410.664045	3978.64896	2926.6325	2638.057826	7969.566	3491.105	3495.719917	4257.549429	5398.786286	4822.277478	7736.369333	6.302581787	2870.6783	5123.549565	2170.774583
12066	M319T211	3183.357412	2248.104765	6241.553	5339.834545	2883.929786	3479.951111	3706.4225	4253.886	2816.934389	6785.257313	5484.265875	4376.759714	8746.397261	11650.81461	13575.5998	12740.57096	20061.1526	13995.54675	8535.29375	4790.1763	11539.41913	10485.02592	13020.73878	6039.669348	15412.4043	4491.407885	9913.19688	17791.74992	4458.588562	3731.173043	10500.62726	12865.53578	18126.34063	16361.18119	13155.65688	8412.567625	3849.045652	15027.93022	3276.717	4206.472875	4817.523167	6921.889292	3477.157625	4190.726217	321.7908986	2885.33375	4424.160391	2990.504647
10857	M605T142	24580.9152	26941.81057	12668.65029	23447.32004	37957.012	27922.47694	32278.4683	21417.9645	17080.42613	16545.73512	27958.65952	17909.86511	15471.2983	18088.25152	5956.97025	14860.67803	19631.22222	14298.10965	17690.387	12832.58035	9327.670917	10292.35429	18484.39385	13053.84678	5255.641	13271.00971	9869.076875	12624.74365	3763.928889	22840.48897	18998.04357	19280.66342	31770.86871	20778.15548	18985.63308	24375.15458	30170.34993	21645.33192	7619.679158	20181.81758	22230.0785	22884.90287	29109.216	23696.39489	0	20884.44304	16709.2243	16951.04335
3264	M715T389	78297.0705	69554.64209	36501.111	84609.34595	65340.03757	62181.79491	57127.85867	44973.7933	64933.15296	50178.92858	45029.92089	38542.80685	26786.2392	40442.66842	38460.061	11133.918	35302.96923	28183.0025	21032.3553	35096.54333	7002.928421	36057.50775	14953.73059	406.5594416	19810.41431	32669.84037	35854.88596	13937.44181	406.7711182	357.934013	67255.64765	81614.68508	154276.1987	115368.0563	77880.70057	42957.61584	126521.014	113371.1194	59149.3165	34618.63575	57114.269	61314.24992	59767.038	73389.48691	0	100829.081	53627.271	36442.84461
5567	M246T816	618262.7478	396806.0422	530779.2141	584661.9301	543389.5565	524275.8926	311569.9381	566233.951	393622.1472	308477.4566	411555.2119	420465.045	390454.1153	408764.7018	323768.1764	391606.1438	411411.0153	256993.7026	493521.2515	705994.35	660758.534	702081.3579	369322.042	619850.8007	358715.5209	351443.8064	527807.3773	432133.3471	934581.62	603590.442	747601.38	795488.9524	744318.6888	781680.6418	922841.4896	646088.6559	717500.7068	625094.048	869925.1237	756869.6396	535684.5601	938078.473	488233.9243	537888.0882	353.6008545	479309.289	795829.5747	488232.7393
4313	M215T202	57181.5775	94752.99379	17982.66235	159406.671	60644.98864	119142.1106	55671.04582	141772.6227	94808.10052	92256.95735	177582.4473	19887.13183	201538.9874	169327.5789	179817.7701	406510.5837	290339.4292	230485.08	143514.881	126830.4153	135724.1184	192200.2094	302785.9428	7996.34752	200397.1875	68718.02752	156957.6023	490023.3727	6929.15175	6721.160208	28016.135	97467.90292	36176.82755	48210.64095	53635.21757	24929.8985	5629.545625	151620.006	21784.52948	51706.92559	12157.05579	94623.96391	110233.7026	104413.7472	677.7062988	46624.8867	40252.94764	122997.8163
11821	M883T47	20123.43988	12302.24	7726.901857	18069.90608	27552.37425	17819.00007	17009.68068	14943.51429	7896.798881	10167.40225	15398.84273	5829.817467	18978.20267	16864.59029	4308.712714	14800.30847	17484.46579	13394.00707	8164.297789	9755.2574	13835.38634	5915.592231	23974.45893	5344.924	4058.476211	5316.884799	6429.281053	11849.102	6026.822848	8436.9584	15120.83484	12768.55407	16886.60504	14260.9275	8173.118571	16131.79559	18718.02938	24528.41241	12929.00838	12693.478	19368.2995	15924.41175	17623.397	18497.46405	0	13929.52737	14198.18143	13602.66188
8395	M277T49	1731.454286	943.2426667	1785.017333	1317.588364	2425.3118	2107.77056	3402.779625	1641.722174	3476.940663	1755.248471	2272.276364	3604.718311	2521.6622	4591.940273	6126.894	10018.05979	2307.998875	1714.748714	2174.028231	2370.286286	4533.99	1990.015641	3202.083571	3442.656	2278.722125	6850.119068	2331.32	9205.757683	2600.339625	4238.08	2938.736059	2001.358966	4440.78108	2434.661538	2091.434	1551.81	1587.71715	2908.311	1411.661609	2816.5	3019.328889	1335.244125	1814.4387	2556.30455	381.7629401	4100.626316	1155.705867	2381.284324
6008	M328T172	16052.6975	9788.57984	33773.24492	11509.9985	8286.733379	10115.60648	3758.817591	10515.13513	6862.429889	18550.94734	9141.91813	40323.62367	22579.75261	19458.3087	36416.30033	44237.1363	35476.46864	24127.16271	22124.46592	12727.91569	51381.37789	33105.35571	26068.7196	15132.00441	50368.42629	11525.21078	48205.81333	115498.1452	9182.62644	9061.348655	12302.56947	23712.3772	13624.08388	12725.42538	10470.50608	6301.05463	6270.707292	27846.6443	7351.2045	3978.019	12664.42243	3561.456556	21591.58898	15663.251	329.4583521	5460.235308	8707.391704	7212.547348
4750	M543T558	6118.065794	7066.192783	16338.14775	8737.219875	5934.940958	5405.882435	3038.503	3370.427029	2805.48164	4960.01025	5410.364	9472.8384	2681.1805	3347.732174	5221.693227	4056.139292	3057.003375	4714.51344	2382.193	2478.539769	3880.613042	4380.000333	3124.63496	3344.56264	4746.425	1651.693333	2925.519889	4926.451053	2122.239591	1945.795087	895.3883	1867.397538	1599.511909	1927.303609	2046.373542	1251.907778	2295.701217	3755.313391	2378.076318	2550.14424	3604.277417	4215.471051	3113.614731	4997.78856	6.381084736	6093.745292	4158.75513	4004.5385
1052	M127T694	60419.37704	27163.81308	11810.87629	60160.83975	58104.51225	34088.116	25307.27696	22428.73474	35419.8908	34905.685	29864.24362	7841.923435	28762.47436	15105.28417	4555.5003	10530.26233	31611.15813	10455.45457	8402.744667	21728.711	3836.848087	5221.637826	23276.32679	6443.60712	5517.801208	8830.625	3445.926875	2654.051087	10868.91143	4112.1774	88326.59836	90859.97275	63053.98748	97031.40292	115669.4754	71611.13232	68869.35358	38320.12213	73526.14617	71687.53504	75223.71225	96425.99808	54827.171	56539.97917	185.2587099	82568.62363	54758.45125	33469.77204
11567	M472T210	98927.21444	95312.87069	2849.2368	134921.4273	103036.4228	115456.2723	7276.465241	74069.29858	166944.5832	96762.97608	68116.14832	1663.141	129508.8757	1826.146538	2763.721636	6513.89815	67648.09538	3285.935578	2333.317714	1366.361171	2816.448	1872.964009	118272.468	1008.93171	5962.926161	1854.608324	3887.688	4827.861561	1091.051461	874.8884596	21589.98636	20887.55449	25265.07363	23492.233	16085.12849	14229.3568	29442.56206	33941.55362	29465.57838	21539.27339	38183.81207	56199.4299	117916.5261	110343.9843	0	93092.80379	89708.92138	65907.75705
455	M762T386	7381.00125	4763.266471	6973.373301	5871.403246	5058.926526	6955.016708	9176.134672	9216.681364	9334.09225	11685.68036	10456.5424	6696.89687	10842.40489	9960.382105	11005.54232	8946.961499	11668.887	11688.88587	9502.313403	10887.78764	9071.3954	11109.56097	11963.92871	350.9994245	9116.549368	11790.43768	13617.79235	14179.17439	613.3906889	532.8632813	1679.416263	1560.190579	2388.821867	2609.407136	855.9	1872.691667	1991.135167	2597.294737	2047.029833	1312.936083	3324.898593	2199.811176	4090.262579	3423.964885	0	5349.722429	5121.134455	1728.232737
7430	M255T571	24787.63027	22742.7815	12474.25988	17962.73836	30591.86	23747.85154	23975.49936	27426.98822	22159.60315	23490.20025	15824.69767	20276.1716	26473.49544	24257.74252	7814.457	11934.09473	24326.6904	16771.6296	18664.33696	22058.22519	7130.041333	22338.1955	20908.4136	98276.79167	17941.12752	19859.04958	11520.81332	13352.22592	43473.84067	14649.45791	75137.94096	29050.48688	40817.40276	29236.19838	35546.43824	26470.74177	34171.43976	38519.658	36095.16144	23550.62136	39544.681	24414.03911	23649.82035	21643.51624	317.1872667	30262.01848	29519.67288	21863.22785
4664	M144T118	60650.94261	6245.318	88749.35464	32987.73033	23096.41239	209806.012	33463.53	4339303.187	9646.59316	19503.7838	836670.7826	761351.5402	4288384.675	2481545.732	934693.9467	8886498.331	2103017.133	2505746.982	4318154.308	3630958.394	8048987.634	2364521.23	1499034.894	4641.517727	476879.3355	4301686.781	3096813.733	3683850.312	4945011.045	15751.05857	15522.34504	3832.169	29068.62188	3825.16056	6089.233684	82888.68088	38101.628	5134.71696	3874.353966	19926.68417	266596.4633	3403.209333	13647.69988	80906.38852	1148.702344	26199.06988	13657.21396	32940.14987
13782	M743T51	3939.591053	3895.145557	2389.079	4073.323636	3113.308059	3284.784602	3649.259014	9029.727095	2092.033	2203.952777	3859.071545	1897.287643	4796.46375	4845.53919	1708.190421	4570.062955	4340.646	3411.534863	2610.999	2953.563955	4922.893147	2247.905575	4710.450409	2240.248864	1456.764244	2367.14229	2657.382143	2185.11376	2229.487909	2021.471045	3698.5795	3078.028341	5477.18325	3994.53	3295.253143	3088.591929	4231.079947	3636.395126	3251.959364	2259.261632	3592.463583	3335.589176	5282.951719	4884.697317	0	4783.382857	2511.564091	3469.59285
259	M562T384	6243.73625	5070.74045	8605.542857	5363.393955	5703.894	6800.66464	7794.7718	6988.503	6363.486316	9070.601348	8397.049571	8419.3792	8377.100375	9090.001375	6217.893913	7688.626733	8186.4567	8243.028	8376.19104	6843.38175	4343.447579	5413.818808	7850.024	3386.547783	5560.324875	8108.03808	7187.01275	7563.003522	3543.142176	1399.611511	2541.002095	1423.574444	2594.879	2535.168263	1489.874867	3153.64445	2868.333913	2699.71	2427.841778	2943.086526	5815.64369	2120.427	6392.871758	5550.247784	0	5460.061091	4402.756	1869.354
12998	M406T740	4099.892364	1993.08825	751.7361176	2458.928087	2404.240087	2014.46519	2308.506261	1952.432609	1555.274609	5850.064957	2859.916727	6658.6212	2052.0675	2995.001609	9838.5225	3136.451613	2672.448	7962.322909	3802.6975	2779.469217	2861.573429	3962.72019	2549.427958	12671.46	27735.48014	1974.398667	5975.754909	8394.414737	1815.369792	6394.2584	8627.409905	8865.064	12045.36273	10530.54791	5597.200087	7776.082409	3011.674545	7605.36	3041.564455	3037.16487	3140.909211	3541.533478	2242.553478	2857.130435	0	2097.2145	2844.79272	1170.197368
12520	M393T48	78680.424	81572.10711	69423.20516	108116.3657	87972.07421	63910.8179	120104.738	82412.50044	63649.48735	105288.522	91689.42667	80910.57187	77944.20785	73819.85371	71457.8676	95209.93363	133410.0839	91021.05757	83875.77806	94914.86918	115813.4184	72162.86626	76515.11495	120984.2354	100232.2993	78007.27895	68924.90469	119445.4938	129151.3899	121831.0584	108586.2988	82643.66071	92495.64629	92124.84295	81666.71429	73125.988	81934.818	65933.50926	87628.68889	107135.9881	121409.0286	99873.84471	98689.38714	96692.26175	697.4343709	122767.5021	88691.1491	121931.1669
8439	M231T536	50624.22714	34124.4557	23855.94709	107545.5882	70380.5925	62898.55457	36861.75635	63034.14396	45015.73889	116761.899	67100.0949	30141.54052	67905.012	53270.01556	55931.53447	96599.93936	84001.84776	89683.85368	43009.97881	21349.24995	34747.664	39814.5125	95813.6765	14957.49459	92237.34819	14243.96533	42774.00186	129390.547	3240.898962	9057.047	49411.71523	50678.50361	43804.15806	56766.12796	37101.35116	39312.47333	25240.60633	85878.49447	49806.16414	40417.19886	54243.84469	53741.71267	48536.19662	74580.01923	336.8620489	46059.5091	85576.03076	57347.934
6196	M289T572	44827.1365	22983.84842	17070.54847	47090.418	35364.3703	50405.60429	33031.84843	30470.30133	13927.97073	159827.2777	58908.53583	35195.36055	42516.76735	50973.04557	224579.5779	74592.53032	43014.99404	142869.2201	56713.8745	47625.1117	115267.5459	58562.32109	63695.11091	37096.08396	274912.3777	20389.23026	99371.82327	166722.1586	7493.081789	18622.18623	21827.53488	26170.2585	49875.92325	33904.76163	29529.59738	26265.83317	15923.2725	23253.87273	10326.53108	12340.83608	19797.00042	19258.51473	14892.55892	29212.34471	329.4670999	42984.07165	35026.23	27427.45867
13438	M221T324	67178.96063	39071.73221	8507.72313	64691.22052	52807.2275	41534.34396	17542.68274	28037.43204	33136.08988	62371.746	52047.289	4387.631	39679.98065	24501.72725	3563.471571	36549.30691	40371.07333	50000.67143	21438.8685	10987.75652	17687.8041	28237.78528	53908.29067	3591.848143	30241.21624	5650.325739	13698.99667	46041.3835	2341.4166	2484.034875	24419.27948	41018.66675	73603.05396	62658.19033	25491.57417	34408.1088	36084.63833	69481.48565	40598.64228	29999.27736	41753.68321	32986.94504	27671.17888	45658.73813	611.9701891	57981.987	66256.616	16467.47598
8180	M245T666	88586.44168	52172.68209	55782.05333	77795.96191	78961.309	55417.04387	45233.24036	35280.08795	65087.92055	69937.21636	61778.5125	48400.785	49916.99495	22206.00764	31215.50337	40119.71486	68485.7925	36291.17805	21025.68477	10482.08343	20923.74123	19162.402	76978.7707	35191.438	25142.51548	14460.87052	21898.82936	31940.00764	14852.59696	59515.6485	28650.0527	25621.9227	41460.42882	44627.121	29944.97765	28985.9024	38335.39945	62044.662	38770.50083	28604.41957	46908.6555	47632.19407	57057.37873	66222.4014	882.1007385	69820.65109	61717.84287	27157.39783
6206	M243T62	691.6382727	6987.3027	6475.638333	6750.418167	2735.828333	10829.38015	995.0501852	21030.1023	8216.782222	3357.968032	6790.428	2008.165263	11332.22434	1027.369231	3972.76975	14203.74486	1089.396842	1135.405765	3524.721231	2091.779897	8687.166714	5957.302718	12577.33732	6593.94828	8666.9118	3715.68175	3106.554545	3525.909	7214.499444	3581.491364	2026.787333	4044.748303	2336.766052	2060.227867	1326.49	2998.394286	4036.015385	1309.291615	5035.450154	4819.3086	3410.205158	1860.62125	3870.966294	3215.668571	322.7098783	3178.260579	5011.45275	2933.432813
10459	M295T49	4336.315846	4565.493333	4591.535667	4183.98	3835.865833	3765.734	4458.35655	3535.8015	3134.95	4405.67219	3465.504	4834.419	5333.031	5652.281556	7814.233171	3386.6	4438.6544	4646.037	3245.2025	3016.7348	8603.273999	3573.467368	9550.070662	4059.587571	1813.68	3201.295923	5342.310097	1809.897652	844.5728571	3633.699375	3688.853438	3066.482667	3923.46	6181.408356	2148.41025	2977.236364	4054.373571	5869.008759	3415.341176	2495.650385	2838.534333	2822.662938	5696.136923	5207.938615	108.585092	4954.44	3742.704	4461.80459
6345	M502T64	88455.0873	50869.81666	35522.45558	82796.23956	75984.92458	51906.62948	88879.97359	71167.1583	37278.608	38744.22643	103388.8646	20566.53004	95840.1164	150595.241	32055.95	99334.74147	127054.2405	161099.9643	61158.19906	103307.6849	54893.24961	31680.74502	125080.2747	39012.68054	8391.644238	55712.95127	45070.0342	50820.92767	53039.89297	40499.67157	44087.20815	27749.74744	29936.27076	43437.3827	30901.496	31542.85536	71493.11867	37534.85315	46267.47957	52420.39161	23308.79792	23917.2384	90335.17477	57831.36176	334.1124081	74843.11787	79599.45133	40556.52817
6375	M347T665	5528.550364	3712.99976	16399.85143	2968.716414	2623.743182	4146.145833	6155.980652	3413.853913	2957.249609	23434.93905	14724.24932	33542.80977	6278.606069	5134.451409	118982.8481	16197.00491	4115.815682	31709.00918	4559.856783	4462.067833	45541.947	9817.369043	5486.000208	60361.97743	75302.57238	5009.562	29678.48541	57865.10305	3518.526	24429.6	2674.206	2019.143208	2825.40188	2014.522	6296.759636	4106.9651	1836.07275	2847.949462	3272.965917	2532.49128	3074.7636	1724.438585	3669.334826	2789.13544	240.7620239	1834.291417	3834.459542	2088.69425
5109	M546T50	47798.02109	42913.12556	19776.91379	48496.95652	42179.19232	37009.5705	32986.2403	61213.82338	15422.44171	31441.09403	35997.21007	10407.9577	52168.52195	42994.4285	25909.79429	43600.67093	49109.175	31168.16421	18971.888	21461.19247	43832.95543	11454.86656	64472.58133	39452.2383	5013.190958	16882.05038	14418.6617	20873.36615	16671.80016	34918.33557	46459.5714	58636.9567	75939.74704	66460.0974	40921.52233	58203.67912	53264.33685	50746.5832	39035.90768	42248.4112	72438.40748	47967.94536	74219.41527	65925.25468	192.848634	62118.22933	37910.88889	45094.26514
12459	M300T469	8849.351333	26855.44584	8719.91256	42266.55704	22725.15864	28701.74032	3922.34832	18086.63075	21719.4432	11686.47732	13178.3728	15621.4695	12021.34713	5550.984364	1858.172955	6519.769963	5176.791135	6912.244581	3378.234196	2383.510563	1633.431703	2125.514318	9266.6875	624.8254288	2594.221375	2392.196667	1482.059273	2608.315399	758.5080465	514.5777778	9750.90025	12619.0623	13350.47688	15794.43783	21574.72812	10551.53016	3373.42008	36245.5165	19667.22364	24068.91575	7417.59928	22473.04721	39755.927	25217.824	204.3310318	8357.64888	21421.17076	28339.8962
9330	M371T69	5666.9915	11196.74471	4494.827842	12329.93694	4129.72868	8769.050652	20756.43548	9738.8577	9034.015167	7315.211429	6789.413682	3343.082864	8224.578043	6080.96775	2149.520667	12417.40935	9177.893	4407.027455	12988.20328	8058.744444	8311.574067	12993.01241	4469.018235	3132.701217	6250.9629	4705.733792	2907.585862	4674.322409	3870.656087	5520.094263	23950.85888	9815.398625	16684.46468	7553.036304	8382.331826	7586.064	8117.344043	6037.364211	6391.163	8791.633	7232.784522	11368.7555	12607.421	6990.21225	234.1350814	14051.20689	10287.24043	3496.225944
12985	M363T49	7635.294333	5575.453	3488.800538	7625.4288	10669.39843	9020.881257	7061.45925	4917.38527	5256.665571	6889.51395	6080.490489	2433.20069	8571.595932	10604.7078	3306.460889	12067.1157	8476.90065	6719.778947	4459.702727	4147.109263	12516.0344	3888.891824	9907.5768	7317.038857	2156.582909	7408.6298	5717.963676	5098.545	5187.088571	7779.55425	8500.2955	8479.300429	10730.04833	8684.370842	7082.510105	5841.010526	6294.816	8102.158	5335.659	6894.0677	10687.41695	5844.64765	8189.098238	10985.81478	594.5086864	13460.73705	4290.396333	999.201875
13522	M237T230	9705.148174	12488.77583	6711.024528	14819.36548	6690.31887	9511.123696	5580.37272	15684.00861	6758.541958	29624.7055	10117.70596	4418.160571	16156.96722	12024.04454	9761.001	24612.66657	21265.66952	50953.49022	29699.49471	9843.4705	36891.99112	18298.04763	26182.70363	5461.757448	56033.81452	6390.719233	19291.78422	57406.25825	4944.028581	4326.518114	11563.81609	25462.27905	38134.00839	48771.87387	23413.71845	14849.50352	11089.64691	75240.501	12101.93782	16040.53259	36036.33227	41045.70432	7070.574609	13510.132	442.9918213	10088.51748	19423.35055	10389.62373
2584	M279T214	113696.7974	281873.1308	89871.88408	759282.6021	242929.7016	625077.5757	174743.1947	632783.1915	310566.2661	499264.7638	841051.4636	141846.2135	742874.9398	503341.911	604221.2115	1066998.08	829443.9793	679148.156	514436.52	360739.5543	513747.6115	631545.2727	885689.5921	38718.13867	731285.595	374210.6318	686088.3493	1357356.987	39055.87525	28496.76523	81734.9187	174943.0386	207209.4432	198859.7622	145155.9462	84894.29566	59086.41521	386013.1016	91927.62716	155163.462	74405.42932	307581.7537	366857.0855	472487.7899	4310.860596	102441.4925	219519.2213	297246.3239
7406	M339T389	288214.668	232641.0475	104937.4072	276728.4146	246258.4611	242470.9242	278086.939	215256.58	329597.2904	270034.7019	237339.193	118951.0392	205300.8299	229551.9221	181898.5607	133151.5092	220646.7224	205715.3033	187602.3204	210010.5455	117501.2845	262159.1688	156452.4157	1491.039375	208546.679	218138.6798	198196.7223	198484.8642	4894.111818	4996.070136	200133.8451	329172.4678	395829.305	336247.7937	308303.5892	127715.3574	313340.1942	321394.6596	323818.638	117589.9649	151608.7024	254454.6105	198734.544	238043.3436	235.0922958	287188.8002	273973.6445	163900.8817
3414	M237T667	12408.35338	7981.665	3871.72275	11840.47329	12021.13554	6661.063625	4157.15304	7885.359583	4465.027	11385.24432	11399.85433	3710.314583	2470.42172	2177.6204	1420.2755	2622.115565	5121.379375	1465.755958	1570.2624	1750.696963	495.3084845	676.1667917	4055.049625	1978.447435	902.0489583	2036.94484	612.6522883	300.1742008	2391.706208	2118.274692	18124.48422	12359.97996	15157.13383	14655.465	12949.44375	9037.778542	12540.23921	6666.241375	14292.4165	7938.245875	10114.02513	9068.16	8797.488833	14285.7715	113.8896591	22529.84375	12449.43663	7055.548958
1032	M225T694	85579.202	38611.55725	15268.00135	87829.73375	82436.97663	48925.00904	35009.03771	33064.46309	51389.814	50531.6287	44321.61237	12026.10246	42416.5093	22039.189	6803.8555	13770.79129	46088.57021	14544.88904	11284.37641	31293.74475	5338.669875	7266.913333	32813.28839	9324.88488	7013.422478	11113.20822	3948.539857	3342.45615	15768.0587	5108.417727	120556.9742	126997.669	92644.95083	137483.3938	168359.3298	104162.9098	102798.9253	56157.85448	105531.3315	102864.1803	106761.285	131362.408	79375.786	80002.59042	221.2812368	120618.9933	80302.21583	48870.578
972	M593T385	4194.583957	2447.4765	5605.09305	2994.920524	2871.666	3399.539526	5543.05745	6107.409733	5767.614391	8055.724696	5795.942056	4762.2561	8554.57425	7287.589474	10395.432	8986.725937	8336.252737	9673.333611	9716.140444	9246.401455	13066.69482	9099.79919	11494.05529	576.9300886	9262.977	10331.60061	13359.92442	16275.48	1161.718962	1027.09015	1068.317842	1215.484863	1115.818	1105.2935	778.5509444	1078.3872	970.492	1232.71335	1282.6155	888.4201765	1587.041333	1195.236	2230.234417	2093.105455	0	2630.522381	3256.44555	1019.801313
1133	M487T422	4097.59605	5046.13725	4200.034875	4949.4339	5182.349619	6398.917952	5887.114182	5458.05	5544.514714	5116.78465	5663.778238	2097.260278	5637.691	6291.520696	4427.382476	7944.363556	5861.858889	4704.484091	5422.606435	4210.636045	3390.714474	4898.362684	5929.2324	1936.879756	3732.0975	6153.462	5374.746667	5273.988	1454.75991	1709.225667	2857.685824	1671.454	3237.795053	2400.777389	1907.9865	3177.451294	3805.03125	3349.381824	1779.176235	2019.771938	3084.815063	2434.195857	4388.839778	4767.912333	9.910717773	3654.255647	3685.253563	2335.62525
2325	M439T556	5128.805455	4908.1065	1379.954224	4576.598727	4244.318958	4452.761136	5256.99925	4228.857033	5589.094091	4992.726261	5997.502839	1669.865386	4460.203957	6179.270629	3946.310333	3022.871045	5924.005364	4513.520318	3692.396217	3319.792125	3105.82119	4027.158545	5820.128696	2589.489693	4268.082929	4192.992	4505.750174	4747.939279	681.0379028	1710.941746	2118.443955	1762.94	2606.446773	1820.197733	2173.553684	1265.547682	1451.810684	2769.9075	3110.99796	2870.539261	3301.426962	2390.895	5432.669478	4231.18008	6.836585003	5201.342957	3888.747	3715.531813
577	M407T652	20338.82392	13897.109	24424.81197	30651.6314	20172.4896	26561.77142	27097.97106	30602.10213	38434.71405	44256.75765	30424.20166	24706.66785	26469.4416	39944.26764	34888.45632	65879.53045	41683.79937	43140.50294	32381.04338	35869.28082	42124.30188	41600.36873	43708.06924	28627.91127	45767.86	34821.7651	56995.36267	93623.19867	11532.50238	23248.72721	3068.828419	4371.966667	4902.982304	4772.867186	5160.281462	3723.270996	5416.557333	21231.00747	6272.258098	8350.972	5620.702759	13873.97774	24564.67933	24696.61817	94.31524368	14957.16781	35238.28146	25039.5528
13499	M227T244	16409.99859	12368.86286	1975.651435	12881.81683	12923.31533	9007.755316	6539.826813	13065.35669	8996.366375	9026.347826	12006.8183	4249.832174	6780.33125	4313.327875	5974.739273	6249.9555	4321.0191	8338.354993	4993.705115	7908.310469	10818.48352	8761.191955	5170.092545	2051.267503	14992.68442	9759.580927	5732.283429	9901.363913	7060.326313	2729.093018	8214.485889	8740.667	13191.34818	12036.58595	8087.695304	10990.29926	10708.03745	14904.64105	11125.35095	10180.52445	12925.64985	9867.189391	12906.7488	13153.72696	1087.513873	16613.65573	12407.94626	10465.52514
10755	M475T557	4470.887	5513.826483	5547.184337	4753.035913	5754.287308	4691.042424	7135.427765	4125.616615	5839.484538	5327.987375	3994.474778	3758.40976	4261.491045	5935.610304	2701.371065	3166.104375	4595.665375	3388.36627	4174.500682	4687.808125	2574.957971	3991.030704	3865.660333	2608.93312	2911.248	5301.162462	4238.816	4277.550739	4517.782231	3912.696667	5354.73575	4485.438222	6720.113	6117.335951	4208.957609	5604.843027	6879.321556	4748.091765	4362.988133	4946.006217	6576.012083	4631.21068	6450.609375	5193.4734	0	4945.252739	3364.305167	3289.888
9850	M373T371	35361.00981	45316.60976	45203.356	40496.199	40447.48809	45811.2265	43109.93156	43121.30661	42984.5268	39949.58439	41316.12656	44254.288	43286.40294	44936.65147	37606.68852	40337.63605	21383.08335	40481.506	43200.29594	35782.92414	36869.15	25618.06492	42339.63102	31542.8979	21889.2392	45338.15344	42629.67668	35834.47132	27250.28444	34990.9461	32688.36139	32757.5836	38645.81307	43186.6982	30716.13744	37074.04356	35665.98174	53678.67689	26415.0492	27769.30839	38866.62623	24764.18957	34292.0037	41134.3996	0	31302.74309	27786.34956	16220.67048
8288	M430T47	223119.7181	125033.43	265712.7391	169781.37	131132.0694	163189.9879	255729.5996	204521.9157	214887.3843	231941.8538	162933.4783	304482.3031	286998.4807	338468.7806	187028.7824	185222.9188	286625.235	251843.2617	191210.8327	167050.3603	270578.8033	286663.1408	369488.6836	170224.648	257079.7608	148642.5641	183999.166	214478.1304	165382.8645	173727.806	200902.1481	226915.9143	222453.0609	141534.743	163273.5206	142743.8875	187587.9216	108612.3529	124752.6896	130691.5048	157149.7755	115826.3363	323860.0675	276079.7608	20.54713135	192151.75	187559.3685	288839.2714
11837	M406T174	12101.70122	3544.8395	6853.05	8767.5474	2211.279	14057.9955	8932.908387	15665.92029	8382.6335	62624.32571	14758.92861	2767.222333	13367.16286	4729.570714	7072.127783	6834.034385	8525.649207	4555.128857	6115.77564	7243.053167	5865.772909	7764.766043	11212.9728	3808.85904	4452.301273	5872.748	5920.503143	3193.856538	12078.51075	2537.296423	19734.66688	3677.49892	4935.747727	368.6081543	6325.228636	28859.67252	8897.36845	2473.264652	1393.59	14094.6875	23140.046	2090.97096	7546.310391	6039.100958	8.370196799	6063.803909	143268.521	118327.4216
7351	M445T179	2297.928818	2475.765	2394.286571	2608.975542	1468.731813	3723.175969	1349.619257	2953.425194	2242.673833	4006.592345	2767.905	1328.518697	2151.95837	1105.844889	1270.27425	2443.132601	1786.183167	1083.366346	1489.359593	1553.103491	1332.911292	1572.224998	1775.984	1605.07551	758.6551556	1394.448	1369.32222	1195.948421	1639.010567	930.1572	197.0256658	1260.1063	2108.9523	1895.846651	1339.489594	1110.097881	904.6100838	2420.033854	576.6022524	1096.092892	2308.747826	1549.424604	1108.088553	2273.661733	8.809006911	1421.118947	4063.425263	243.6889038
6435	M390T584	5135.044706	4146.397143	14660.00071	2189.24505	1897.935187	4268.241	4187.021438	4605.005789	3446.914938	13310.752	13333.70995	18225.33731	6351.825429	7291.096667	35714.42	12658.04976	5264.40975	42393.77633	8381.848125	6962.683667	15526.186	25037.46	5766.630333	55432.25369	78624.64548	5706.328056	21670.15644	47488.38771	1846.521529	46891.27368	5713.680526	8000.277947	13496.61333	9840.785437	6856.416632	7724.058333	2821.888773	7038.531579	3505.75	3031.783929	2667.736976	3343.670636	3287.746667	3130.734545	51.23181152	2010.060136	3854.752941	2711.129474
13062	M505T440	2813.2406	2565.332333	2137.707	2094.00019	3021.8439	2138.417526	3842.935091	2347.545682	2656.8612	2744.64155	2195.93644	2842.155613	1460.282458	4522.757867	3415.010333	1898.054419	1823.3808	3445.619806	5762.7218	5290.902964	2717.114396	7730.373857	1208.5425	3266.030345	8779.998909	5200.68	6195.049	5297.955955	3766.741962	3956.290926	3631.716565	3484.05848	3884.194731	2506.13816	2881.686	4124.27808	3403.69248	3099.607	2480.789857	3308.1012	2839.951143	4483.357	3454.58913	2853.0225	0	1989.718167	3441.954682	1900.89905
6319	M260T238	478283.7143	361332.6934	113913.8611	672050.9058	485677.5471	695851.6278	380747.6298	594148.4561	577256.37	1679969.723	846267.5882	91695.07245	901865.8418	609312.6078	1143094.588	1236698.585	924663.9216	1399090.061	604631.5405	418099.1425	372064.3364	834776.3412	684259.4605	50856.52074	2362736.543	153657.6171	1056138.957	2555255.023	18857.38195	9082.5975	330856.2393	452810.2967	474239.9928	417483.5966	430094.5153	263891.3652	135199.0055	591885.73	237815.7162	290084.8879	309701.0296	446076.106	495473.9418	625867.9839	365.1295681	498278.1014	930224.69	407599.5265
9251	M298T52	8051.565136	8410.911625	6986.055	5437.613722	7105.263	8350.565957	6820.805368	8588.600824	3873.05275	6311.708053	10128.306	8139.66876	8662.061739	5343.879353	3821.153333	11250.61914	8760.54419	6769.742	4748.088889	6403.22919	5701.298743	3299.97405	6460.748182	9457.593375	4132.190455	7139.769667	5370.430588	3402.47985	7174.650333	7702.382345	7199.083895	3775.145211	7708.995526	5839.6219	6469.534409	5201.486571	8709.8159	6233.251579	6689.671	4917.156136	4379.11552	3777.29095	7587.001182	6809.453125	55.07060687	9096.7986	4385.6362	3776.746053
10726	M473T50_1	8323.726421	12684.17312	9090.637882	7429.713	6891.577875	3698.456333	8246.026579	5127.671048	8037.04142	3140.529333	8339.143333	25174.5773	8868.391905	7315.158529	8833.294	5067.123625	6741.969231	33666.78818	9546.773244	8645.4005	10680.48898	6518.623745	9385.887772	7128.123715	6631.913571	10652.10475	6781.057579	4424.017375	11208.20422	3970.040438	7531.451654	6530.433105	8499.083211	5973.564818	6714.856238	7414.338462	10435.22071	6408.46	11319.22411	7020.410125	8511.21	6531.1122	8087.065	7259.791	323.7142258	7722.823333	5841.757659	10038.34712
81	M869T286_2	8151.329167	5916.329875	10525.06863	6766.489304	6190.6635	7927.241261	8512.08168	9203.724091	9073.019248	10723.64117	8022.998125	9384.702695	7925.902773	9450.852261	10824.918	8773.232583	14391.92332	10359.13708	8579.742391	11427.98047	9780.19095	9637.1198	9124.873333	14475.28429	7682.412	11050.09795	9918.412247	7008.593625	9099.342	14982.48171	2265.300143	1732.468875	2820.047792	2122.772548	1655.103	1519.958696	3497.433333	3581.584769	4388.019391	2700.697	4093.019808	2764.189316	5561.583565	4991.580391	0	5369.486739	8445.346764	1442.2014
9935	M453T557	44907.3062	69918.77295	50327.6223	75659.21005	73296.84735	49380.74216	73194.5081	42673.38686	95946.7681	63699.24879	59611.65532	36677.78673	52106.835	59182.31	29260.21778	31922.659	87015.303	52206.07989	47456.557	56737.49235	30235.77617	47315.3943	50275.91263	14866.87623	24601.78763	58297.13158	51256.11363	58258.08783	28262.96182	19264.00667	56754.754	45493.36964	122934.4212	120091.4247	47059.17685	82169.65882	104768.6912	71462.79091	48319.12845	45126.74821	76396.42929	43426.07235	62215.93857	47423.3655	9.830147879	103549.8895	50292.39857	28450.488
2645	M237T357	1631.18604	13460.62571	29820.13846	10684.85625	2012.50392	37600.31974	9570.296875	72855.30425	17074.61363	5910.88512	21815.98391	28119.19354	39814.85491	42853.08471	31750.91538	89829.56505	12774.4065	20192.32013	19944.02484	31705.34513	40876.20726	51048.36785	26247.4801	2571.991125	27239.69316	77573.65083	30878.61225	21600.97728	30209.05883	1802.309091	2595.0694	9991.13444	751.8096729	777.4844286	1815.340129	867.6041412	596.7655615	3700.64592	1623.5175	2306.527433	719.1725426	3274.987435	11940.84675	19953.31533	474.0875854	1825.678731	4743.814846	15014.13139
10949	M810T286	3006.197354	2705.03694	3627.631425	3381.103174	3119.881875	2786.267212	3578.863958	1860.055043	2987.73195	2923.146571	2937.6594	3083.812722	1894.715789	2825.352423	2601.599	2161.929782	4214.984714	3098.649094	2419.375321	3094.515567	2459.42316	2462.065263	2440.973438	3349.366286	1857.508235	2465.887515	1434.243333	1726.1475	2027.358316	3751.209	3186.210333	2398.686136	3467.422	2743.851	2096.9144	2077.070087	3404.727091	4100.809493	3965.591045	2837.819857	4027.914813	2443.790143	3543.226875	2657.056951	23.00657272	2803.753333	3681.591913	1125.6058
5670	M308T423	9934.85925	13645.02147	13965.74681	12837.1164	11354.12409	14908.59248	13733.56826	14769.609	14159.37735	10340.58189	14511.9793	10309.21238	13146.81156	13565.73978	15854.90015	18825.81746	13302.24146	13188.5025	12972.23152	11282.55095	13996.30988	14328.28722	15220.69925	1349.964556	12123.95427	13640.05145	14973.09721	14263.84533	1497.767829	2434.258571	10691.3745	8304.641222	7816.1061	8249.819278	9164.258389	11729.02842	9976.2846	10119.4975	8120.8475	9167.0795	10093.35764	10322.4635	12355.412	13763.94756	0	8094.024095	12176.50683	9952.7155
10077	M337T440	11332.51584	9504.056333	7148.08024	7480.850667	11154.24592	8136.8495	14045.06929	8620.744792	9245.855917	11673.71604	9188.74968	9521.826731	5972.7042	14266.69433	11995.27126	7827.01528	7066.688	11295.62588	16849.62915	14618.49861	6959.265679	21596.8902	5949.24096	11082.46223	26806.0038	13104.23936	20815.12565	17414.46313	7593.426	12049.9995	10536.13446	11339.12661	10505.569	7865.390125	7946.85408	11229.9696	9942.098522	9400.588318	8574.029043	10381.58328	9874.56096	14042.00271	11870.20027	9023.293375	452.4414063	7472.08224	11569.38	5810.5985
4959	M509T62	10372.33865	5705.420737	165369.1294	6582.280737	4218.313938	13096.4701	22639.77505	5271.560667	52244.01305	3162.903429	12521.78795	121401.2611	54657.37421	97333.298	89548.56078	19735.87	73149.614	301945.6417	94667.15832	87864.27977	50269.46605	52802.36105	67494.00362	19064.54571	43029.99329	92128.54604	64560.92992	51572.95463	32034.902	8976.17315	3513.622842	3670.974	4265.955886	2097.427231	3371.929273	2907.602	5861.303571	2074.656462	4254.910773	4972.926905	1802.035813	2395.70175	57458.2397	3399.9072	0	4683.240738	24234.46637	2347.338824
11149	M680T46_2	4181.876765	4143.66375	2677.59872	1878.464112	65016.14375	2027.191111	2138.414462	3937.2078	1020.7665	1999.819667	1499.636609	32205.62514	34528.3414	2692.620731	1470.287125	1996.675418	1804.903833	1602.831727	1444.4364	629.6955556	2144.261167	984.4352673	3866.9904	1746.144	669.5101111	730.2166667	867.6592522	1239.639132	1310.002254	1123.018667	1809.77692	1835.657308	2642.0394	115211.6455	1468.921391	15077.6375	2059.71132	278680.0879	1962.807778	2931.55569	8582.144	7309.798087	5474.001875	1126.996333	259.7274133	1495.088571	1849.500656	1853.188435
2060	M308T776_1	7382.352368	4083.739105	1044.328235	3931.977778	3864.567	2460.208947	2578.601409	2551.070053	1659.653667	3140.128895	2318.918588	2153.828764	2002.466667	1440.610545	1003.8406	1991.346722	3029.462857	1612.783579	1151.242263	1421.6325	468.1533203	476.7282632	1896.3448	1191.9796	955.589	1013.273684	605.9	782.811	1351.390474	621.0974	8839.29687	5685.668391	7879.830091	8475.729545	3539.096	3263.122909	7749.249318	5113.439	6265.407909	4610.400773	7135.08219	4023.913043	7605.646105	3974.303625	0	4934.905714	2315.171412	1841.4
11325	M291T371	28362.02442	34938.1001	38127.20763	34105.79472	31790.22568	37318.7863	33644.24885	36586.82019	35341.86861	31497.66856	29886.3891	37348.09745	35119.528	36135	32164.29893	31620.58881	27358.0258	31153.79612	35597.98916	29471.27257	27507.09626	27639.66983	32531.15328	23924.15014	18227.30538	36707.75459	35173.95625	27750.4893	21777.65805	27144.09684	29153.48945	29438.68963	28950.78457	32761.90273	27861.90347	33192.37133	29141.8677	34842.50854	24704.60235	26187.6709	34549.26986	23853.76586	28129.6698	34161.09116	0	26891.759	25118.63514	16747.44408
1676	M773T280	8429.999419	6362.599796	2409.44615	3439.336364	3620.495667	3170.376696	4385.114364	2049.881474	2943.184227	2559.396421	2719.9431	2044.636667	2052.658667	2136.644706	3333.099	3544.754852	2587.032	2358.320167	2506.855143	6098.012186	1618.2675	3003.956087	2092.998722	2040.714	3363.555556	1832.744938	2440.789	2105.88575	6897.767381	1581.468	13399.17417	10011.05356	5786.901107	9313.5475	3312.31875	9512.875232	5952.678448	5119.54464	8774.11925	8816.036344	10787.16981	8326.730656	2988.355077	6924.784109	0	4749.082731	3339.723692	4553.312375
12142	M291T683	158082.5047	107682.8076	98680.48278	60134.09618	97311.18417	169933.2091	267061.6428	67824.55278	170582.1369	146240.7334	68272.43019	62440.276	233375.67	61563.7163	18887.47695	61858.42532	85514.7883	24892.49864	36046.76483	12312.09558	12517.10791	16205.25821	199897.8384	47501.78714	18619.73533	13240.03943	17338.13139	14050.15996	18330.87596	55057.9293	79719.45675	73937.74732	97034.34936	82700.624	80699.70704	49376.58029	116458.2693	67355.42891	141303.2064	83300.74435	92427.62727	62969.29552	153594.526	62001.81129	123.018158	105224.2057	89609.36017	18910.41475
410	M633T385	13579.36176	7865.228824	14947.06917	10942.45243	10005.94965	12296.1318	16130.00932	15133.67654	15718.41281	18074.29106	17433.36944	14550.95791	20562.87905	18487.9101	17513.97371	18204.57389	20957.496	20775.18422	20180.174	18038.6685	17485.71894	17411.87108	20903.34089	1296.51644	15507.58056	21271.27255	23298.38884	26684.7266	1749.767174	1102.883182	4080.851586	1983.986063	4966.594818	4836.288485	1976.08075	4248.68328	3691.3961	5652.160645	3194.718563	3799.882174	7959.373642	4111.226875	9588.852	7977.354778	0	9359.49204	9760.491621	3293.779125
4829	M189T233	137056.885	70573.23573	16490.78723	117970.174	84620.75557	149486.5845	91195.32143	185681.808	109203.2655	599342.9047	219327.1197	18867.20132	365458.5828	183706.7224	584011.3313	522758.5363	417296.0059	454789.0985	353514.9514	303837.7941	331543.7645	379273.2753	384198.1496	9401.062837	619689.014	122538.7009	516433.7402	848267.203	7350.0226	5993.859433	100068.0776	83892.375	128912.7997	112703.0343	84438.87868	72428.27841	81434.317	113241.4086	89742.00295	72940.69268	96111.41483	95657.27905	94174.03309	114849.2422	538.8990385	121096.5513	297766.8593	64596.959
9435	M544T64_2	1218965.282	805840.1977	781384.5821	1035790.731	987866.5911	1027852.029	1875782.315	1359444.968	920526.5293	960762.905	2141535.793	468885.524	1664541.936	2736164.22	630312.9431	1865462.6	2494654.784	2577379.875	1044772.449	1257310.192	897619.6051	951248.9749	2548425.721	465726.8297	173176.7421	565507.9276	1030099.071	1190873.039	929378.9042	329206.5266	1294874.533	781020.3059	857630.2183	825137.6548	504428.5431	732387.7229	956709.906	927453.5698	794184.145	1004929.411	508591.282	693140.2489	1594585.469	817096.7965	777.375	838388.0154	2292678.222	678940.5054
11833	M378T48_2	3604.436873	2590.77225	1666.3845	3536.794333	5274.653238	4588.968878	3834.1583	2587.61925	2136.254	2747.148571	3127.936857	1027.109	4214.408	4663.785143	1274.669846	5819.921739	3634.654545	2521.193714	2226.936465	2157.111	5813.724714	1499.355	4982.096095	3305.313143	4015.23073	2678.802789	1783.96	1998.217667	1885.386	3310.724327	3906.027861	4001.487214	4630.071429	4569.016	3103.607048	3696.392765	2832.137333	3994.795933	3068.300175	3518.913462	4465.230286	2542.129	3547.93319	5448.021333	481.5351895	6412.394286	2212.746791	3343.757131
12657	M407T495	2026.301857	9066.038045	4777.4895	2799.1785	5870.205	6362.68981	9375.118286	4100.345391	6314.44	3007.849105	1849.709	2630.697136	3900.46665	2025.510158	2113.184769	1132.248933	2035.640429	2027.5272	2445.047	2284.598286	3046.139864	2059.543	3544.601556	4090.174773	1374.114857	2830.659	2128.682857	1820.650545	2063.612417	2762.37725	6665.06325	9427.859	13529.69348	6964.126125	8757.823182	2624.773565	4656.861875	2522.566208	2460	2974.885273	2452.723174	4970.606136	2715.626083	1936.548714	236.3171343	4766.320667	1821.50445	2074.181155
2014	M261T670	47496.45181	20138.38377	15004.88935	48986.32165	48200.47138	25960.05244	19444.054	17508.8255	25737.87269	25473.74246	21174.93976	10704.7351	18806.02803	10866.04046	3159.09108	7029.437027	22905.12026	7254.262	5910.988476	13764.7358	3251.5106	3999.168	14667.56133	6935.568667	3379.940211	5960.673429	2208.902882	1797.849023	6662.122677	3590.806532	73410.08537	90785.58381	49649.49824	86275.62092	122733.4105	67006.01752	64697.47146	28805.67335	65739.79476	62755.35223	67537.8158	98633.6145	45360.31519	42797.80894	42.73499798	72246.06893	41865.6	25663.53751
590	M683T790	1314.414818	1616.9211	1747.223217	1657.887172	1715.508083	1471.180917	1732.07664	1459.615526	2152.3504	1876.354435	2324.426	1779.716318	2021.7715	1786.763	1497.15	1940.505208	2063.143636	1763.455966	2243.33915	2001.746182	2559.299	2198.040304	2216.87924	1755.49	2209.534435	1989.293182	2192.761154	2150.710258	2321.284923	2192.824208	713.3333333	1350.905	1295.27275	1278.441958	1370.309158	1366.724966	1285.494364	1607.914347	1503.98875	1228.557548	1890.689728	1022.780905	1142.729636	1977.717	0	1567.928042	1440.510353	1179.083333
10497	M294T198	4078.810476	3820.599143	10424.50281	6682.297158	4947.136857	4662.058182	4838.0212	7994.624	2930.272929	12087.61281	9261.927095	4270.744762	7577.828571	7921.524	59713.35195	8617.224	16858.80033	31174.12143	5503.507455	2952.009	16642.73443	7174.539391	7510.019893	11141.31191	29075.28314	1907.258182	20996.43644	27674.704	3523.214217	6487.024429	11291.15214	12866.05714	14841.79552	15524.51057	13352.08967	11272.57052	6059.391333	10173.90641	5296.993	6025.914381	5233.635429	5464.532	4770.055619	6393.012818	161.0081177	4622.043333	8076.749667	5055.850364
13829	M586T801	2865.65	3765.04728	2914.728194	5482.63272	3341.922458	2745.875192	1996.501846	2230.5942	2105.288714	5240.022083	3782.459032	1921.492583	1793.630417	1862.25532	851.8502143	2110.16988	1934.50176	1201.898923	1645.385214	965.1303844	610.7178	1419.336375	2202.792115	1100.545296	984.91664	1301.362759	771.0402151	893.2506	1345.055357	1108.98936	1737.821704	1437.04548	2780.8276	4120.431	1851.68432	2640.88305	3526.179471	5268.13308	3275.441	2658.616	4190.50456	3890.803692	3840.365846	3592.900625	0	3656.2436	3221.5305	1933.076444
12483	M520T65	1293194.284	964600.8071	888743.2354	1747156.02	902763.584	844316.9995	972781.9973	1270526.302	567368.2892	1246126.446	1912736.177	346614.6459	1937370.835	2200100.088	593063.0128	1530480.431	2313200.089	2572779.357	1251728.28	1427474.869	553144.4676	513208.1809	2539468.449	272783.8765	196613.4339	638270.0479	1166395.501	885726.5804	450667.325	102637.1368	1515542.751	798068.1681	1097785.595	913261.4505	743485.9509	833120.6529	912641.8761	1203260.726	949072.2292	1093524.326	476658.0096	706657.9911	1678822.144	805856.7731	797.0232558	1025521.996	1732392.676	735505.718
1201	M116T773	127990.9304	92206.90985	409468.1437	103520.5317	97003.51967	122405.4653	118454.6078	112566.3951	116933.743	147390.3632	144826.7611	129315.8038	99096.42596	116871.141	149042.4558	278291.2437	96823.57438	143201.651	128323.0409	105185.5648	186780.1279	159520.2117	279355.0599	214153.3966	155878.0443	138660.5	132752.6286	174387.4247	110991.3113	209380.7361	42234.39288	66375.09037	66607.1451	58712.20116	54939.1332	51053.737	48031.511	70704.42663	55021.75147	50410.296	79193.5065	62906.62428	87905.87386	95031.76115	1079.271564	104538.4286	102600.6133	51251.25884
13613	M496T48	6465.8055	13494.45675	7259.915431	6109.475429	9238.208694	10851.33071	7745.551568	8958.603789	7005.480726	8323.537917	8672.503644	6281.952233	10461.89244	9076.0824	6162.421842	7078.2351	5176.443421	7888.534142	6714.142107	6335.189483	9703.19625	6341.465337	10812.49419	10482.28452	6029.127686	6601.065221	6961.904385	7247.622694	6996.781231	6108.60081	9585.587586	6600.36819	10598.21702	9595.238326	8140.238813	5927.97975	8715.234223	8015.807	7171.839807	9512.690967	10166.63438	7435.034035	6377.6955	10802.10076	2934.841714	12029.48473	7245.591334	6181.974976
1505	M521T694	98385.3906	32500.0956	6232.531136	101985.5398	91433.23771	43295.60739	24326.69865	25229.81945	46958.25955	41153.0453	32248.99816	3597.791313	32514.16519	11969.391	1662.962389	4719.620632	39739.49525	5776.48085	4241.43	22542.003	1030.444087	2088.479966	22261.6575	2258.203892	1893.685231	4644.741524	919.6394444	646.808	6604.3428	1138.0885	174350.5812	189901.9058	102060.9605	190360.833	270482.0203	140384.8696	130618.9714	50073.315	138036.9008	145541.3283	134897.489	212743.08	88455.42473	94570.438	239.6633856	159239.5417	97663.38718	52799.22032
5503	M112T471	496029.504	144388.7037	162406.4517	85200.8895	138798.4738	169877.8281	94053.915	120603.5315	117678.8126	163258.0907	170746.1998	328612.7897	276769.9068	193937.7187	3466225.562	1015679.491	1469101.965	249108.3836	777385.7426	224022.4077	1243552.682	1611592.393	1359530.008	1009689.546	179433.5937	1226207.58	2759935.607	2656554.726	1122036.111	1654488.924	32895.54459	24581.34944	229436.5255	60648.21232	163230.4658	490527.007	106416.9818	64386.44013	123167.9625	113185.787	197703.2405	42642.52646	170773.0495	83568.43	5749.820382	296390.4497	123891.6238	68623.50524
1090	M204T304	1007531.545	1246473.346	435061.1895	545101.0351	1187401.973	523536.4378	425945.9297	259778.4252	306057.8459	303219.9356	440488.9398	59640.82967	291718.557	148387.4339	47854.48405	193551.0688	190972.7307	266588.8245	214403.4691	119365.5602	25873.92211	27923.83511	294727.5236	140819.299	373290.8897	269449.8825	231756.275	201903.5101	73952.85833	160804.0922	1955237.178	2566960.486	3934527.277	3277028.218	2145579.586	3158506.561	3697709.824	1947716.633	3253532.005	2007973.238	2667426.916	1520358.307	1040266.581	831027.8668	693.2192214	1079504.668	910421.3517	344299.0211
434	M462T384	40981.59583	28946.73377	84706.037	29627.93763	31669.85929	42655.00583	56421.95522	70648.44338	55200.80736	83684.43629	69556.599	77241.45152	107143.8566	87854.51163	108235.0994	108953.5365	99556.11211	110034.0571	120845.088	96591.59635	146726.7352	82925.024	127388.1498	35557.82252	89774.2916	124629.4959	140597.9236	170289.7225	45145.97857	30356.49818	8332.4105	5006.988	8865.22675	9275.556136	5588.808	11162.79886	9418.412318	10831.33957	12029.25491	10313.76987	19300.20957	9326.769565	23659.0375	21280.31748	0	27624.88304	30855.05762	8672.294565
11629	M452T47	32943.67958	343551.69	51967.4125	27860.32	6138.024	7944.932164	90045.29413	53366.96829	9762.645647	127758.1366	204197.1953	99230.13557	170929.5545	206018.7881	53656.56287	54260.88429	222337.4816	37932.664	49142.37214	39285.74289	53630.81333	310731.4407	141925.3616	263452.8443	30865.75474	124203.1424	243350.79	226432.269	356725.6304	150587.9597	28289.24211	29722.15466	152425.1931	29755.30133	98101.49	95618.85969	81126.28	16494.30413	220772.5525	15219.07029	94187.82857	3080.033143	382274.9627	31933.48141	71.15869783	293150.9904	65533.87212	1821.270733
13525	M344T52	40910.3065	47909.92684	2988.314008	7870.542588	78454.63041	19399.29412	1662.410579	6235.480167	2619.518722	2236.958158	18327.22168	2184.979333	14477.8615	1032.617556	1556.226875	10471.28	25013.84483	2225.4142	906.3317647	558.7105	3597.709375	869.8396342	5760.087	1548.384559	1237.214393	1589.462828	1040.142245	1387.205595	1099.003736	1841.860085	1567.02707	952.7580587	1597.463545	10374.51488	1402.949982	1637.663	7019.593125	161285.072	5621.2485	3811.73695	3823.863256	2337.92025	6673.595188	4183.671429	99.30828805	8260.08	2716.666667	2081.23815
2505	M417T538	6346.166667	12508.65107	37532.59846	10075.35688	9016.030643	11351.97362	6146.28	11877.78842	9907.8782	22200.47486	9739.127714	35361.47794	7051.0989	8351.169	13511.82054	11951.34544	6316.5242	12823.89422	9823.455	7791.672625	7774.618	14331.814	7899.131158	40555.17818	13638.4281	7623.612563	14957.83135	23084.31513	18343.14824	38567.89167	470.4868077	432.1206923	211.9662912	617.7595	1123.125	775.3055556	2659.443083	2858.951563	5612.766154	3389.5125	4081.990765	2788.989429	7058.5566	13486.61668	37.73419189	4376.276786	22607.62	7404
2177	M176T483	333215.2848	167268.6371	415307.1951	189020.0589	213860.521	266890.587	273031.573	320561.2621	433401.4905	349953.0809	339735.8995	316034.6565	562688.1529	252916.4113	596506.9604	398283.1389	300484.0487	389521.3965	438085.5023	374716.4795	1587076.495	329078.8231	422884.4632	1218174.091	724567.2778	917344.1564	678419.901	566490.5159	1223399.368	1432131.243	42963.05196	47925.50181	50399.3928	52076.63412	35763.29804	56026.96327	121899.8731	95771.32062	122078.3155	64425.6624	126310.8988	51706.86289	140056.6015	153892.8945	408.5148112	125649.1101	199167.684	92005.6266
658	M504T386	82439.71868	63115.43255	74578.655	70301.35619	71627.99355	74873.42322	94859.87296	77478.21357	87324.27264	100630.92	97236.1308	78005.71304	93466.73675	94186.46773	82263.32533	74882.83571	99105.73837	96106.94658	88309.90557	82114.35	64896.17424	87632.55319	87449.94632	3314.7325	72789.23376	94968.19527	104122.5126	107562.1602	5518.446792	3008.457632	33603.16309	23547.93565	44679.78727	37301.88767	22705.6343	31989.68433	41310.79923	43071.73629	29717.86887	27676.12861	48421.75627	31301.39072	62717.66475	56353.26205	0	70501.19973	56598.32813	26665.64145
7184	M275T572	10111.59736	4017.495167	13427.68395	3357.5845	5965.4385	6388.4455	17077.12929	13658.14718	6629.8155	29450.41516	38416.26271	23289.25905	8424.038118	41532.86915	44626.24139	10657.2645	10971.85874	43657.04336	188222.0467	473474.1754	169206.3778	184137.15	11502.69711	32085.13333	50293.63114	99384.485	269555.2257	76132.87745	160152.1686	25212.87227	1580.96097	2887.530625	1964.15505	1151.6955	2997.186733	42712.0607	4976.509957	1743.66192	2090.830696	2915.592524	2882.247632	1491.453765	2812.700432	11558.45486	288.7874058	3781.327524	3602.2475	65363.99735
1778	M109T645	12910.02621	6084.85896	4399.817793	14657.53188	12789.45764	7379.3125	4979.694261	5143.522304	6920.87868	7131.608654	5874.483062	3116.810667	5704.19408	2925.610069	1116.56555	2202.202917	5594.691643	2481.509143	1663.234091	3430.686462	1086.506159	1222.456696	4318.104778	2000.438733	573.3942857	1883.673094	799.8247495	682.0688751	2091.707333	1561.6788	22701.71775	27790.91039	13642.772	22326.0845	36001.09542	17355.31125	17618.93613	8117.715958	20011.73635	19774.00029	19527.12125	27151.88791	12312.71983	12326.5844	144.7304688	20934.76613	12765.23286	7309.397208
285	M295T506	21800.98878	13549.59257	23422.19348	13361.254	14312.95357	18294.24938	18156.78545	17149.93635	28362.31071	29834.59939	26680.29757	18765.61852	30700.999	20980.70196	37018.03614	33615.34688	37239.945	25436.86568	36336.48	35350.36275	49107.95121	39026.82638	34954.05863	44081.09037	36775.00627	36983.9858	49834.8	66996.42644	41523.66038	44313.32664	2304.813522	2668.148571	3669.3604	3371.346591	2302.756458	3582.689182	6004.375375	6205.942826	7160.482273	4374.551957	7384.601417	5045.963125	12626.35888	11880.82491	222.869339	14450.2133	16774.25478	5921.7235
7661	M457T217	2650.901545	5561.493438	795.697998	8631.656136	4305.613304	16775.6661	2601.458433	12746.65269	13664.78742	4106.333333	20613.24662	633.2434665	12313.13162	5528.6985	3226.794476	5451.098	5128.367	5401.84424	5839.75075	4576.852576	2426.496711	7605.573	16686.40463	661.2498408	4820.725714	2410.012756	3929.178759	20532.36766	433.6152649	656.479877	4409.000522	4818.414217	5857.945182	5703.626348	3985.960091	4373.325652	2517.614318	7680.96875	2643.235304	3409.405417	3312.904636	5089.390435	5327.009133	5280.513333	448.1272888	2920.829625	2370.6405	3289.135773
456	M158T773	115030.8356	82778.71568	88543.71739	100541.025	101830.6617	95679.10137	108902.1257	71915.14056	106859.7728	141559.9128	111285.597	91716.50959	101520.3535	105137.2905	84864.23423	96705.88205	119249.8087	115071.3865	100399.3395	82293.98056	62884.15829	106128.2557	123037.3517	136806.1982	139647.9602	105472.1671	61151.2417	75836.6625	86291.8752	153763.3365	45504.98788	44430.38294	71687.94761	66535.7583	52510.29741	48646.766	48626.8596	78801.99197	61069.33577	47286.82388	72215.35847	53658.21547	89037.55453	88828.5982	759.7560678	106843.0937	92905.43143	47499.61903
3235	M781T694	7635.305348	2332.359783	212.9282227	8183.6808	7648.410957	3123.67225	1654.943565	1563.171442	3062.423	2757.0915	2227.438174	125.4978693	2265.17035	915.9455	421.2947059	504.0196354	2520.76305	679.1146833	401.1506775	1585.122721	347.2126465	321.5758378	1656.164522	277.0914551	303.4530736	371.0922648	262.3587891	247.0783261	586.3845789	262.6727783	15586.61571	17946.15948	7893.17613	17624.14787	1185.122118	11761.54522	11269.48555	3792.423818	11528.58636	12320.941	11094.59237	19505.55661	6877.523571	7162.051765	8.899302455	15312.8907	7600.186913	2691.496107
8326	M300T618	110977.5315	115939.4749	54074.18438	196538.5791	132464.419	143590.5808	68899.68099	89972.172	176451.4576	112133.7154	155184.2843	74470.78411	116532.3272	70154.13176	13071.96126	85916.36945	108132.0869	40799.33175	54155.57333	16381.728	8666.2656	52681.2486	166334.1922	1762.382015	14222.77894	36965.39576	17285.776	29971.08206	4071.1113	4517.692081	29404.19621	24673.54912	31876.27229	37796.34136	35402.50408	22399.64004	15425.40881	109140.3969	45303.02141	57605.95593	28461.37417	71884.49003	208476.5557	153654.3809	401.4860229	63818.5028	84548.23914	78082.23037
1222	M405T615	5901.986087	4950.172222	11671.31574	4209.3275	4994.477458	5656.398174	3688.314882	4336.398	7214.92784	5662.947125	4779.335136	10439.0153	3782.14475	5071.076316	8681.810526	6424.60487	6713.7565	6372.005127	6406.231333	4623.417652	4224.960327	6219.459652	5738.850783	6797.069641	11387.44277	4112.803783	3727.782837	3931.082346	3278.36432	5174.887071	2399.362125	2278.41687	3767.726394	2916.0528	2884.56287	3085.407481	2629.805172	2300.706087	2551.332065	2318.589	2063.991002	1797.189048	3347.006522	4284.785455	29.28181966	5788.245636	5452.411429	3233.117583
937	M758T385	11329.08316	7901.007	26701.84739	9101.090424	8364.288421	13030.10471	18527.43224	23418.4703	17744.27813	29122.66128	24166.84818	23706.69874	39908.58925	30505.857	39212.18021	38971.10082	37430.8095	41495.4925	42524.86425	34855.86887	51873.79053	28311.69413	50070.49427	1924.73944	29315.223	46429.27855	53928.32576	65392.03262	3100.451391	2450.63505	1999.089	1264.78625	2255.00625	2234.379	1126.248136	2343.11645	2080.0395	3326.619825	2807.460158	2580.997611	4753.561981	2486.601364	5797.131905	5410.648174	0	6863.52	8210.299696	1949.267652
2378	M358T451	9218.077125	8784.205167	11322.94291	11459.03138	7193.782583	8093.432	3772.980095	4555.499875	8365.7885	8273.478087	7859.373375	5973.836917	8379.706042	7656.989677	7303.48815	8808.66996	11487.39258	9061.60225	5789.406875	3974.199577	3172.258125	8008.7748	10647.96792	2854.216923	11138.75448	2750.43775	4237.523917	11037.19971	2748.978	2841.629536	3301.714444	4303.049667	4997.23875	7025.548154	3835.026	4028.445615	2302.617263	7639.16584	3565.813417	3676.360381	2530.61475	6718.71662	5347.07424	6688.1105	258.9929917	5889.528391	6394.649806	4457.36844
10893	M393T643	3615.701077	4217.51775	4370.716304	5817.799167	3935.005	4292.856	3255.653333	3321.90625	4381.454154	4754.957375	5900.829083	3368.765667	2651.431263	3130.59992	2950.821143	2950.104409	3649.5875	3034.085478	2225.3115	1065.492545	1454.081105	2185.658333	3621.29	3455.781	2189.881286	2638.138696	1439.69968	1683.621739	1160.571522	4229.699478	2346.346034	2468.465048	3164.190375	4322.994375	2876.428917	2902.833833	3770.651	8470.399958	3815.98456	2182.716739	4766.95184	4689.723556	5100.95775	5175.28076	18.67198814	5009.262028	3748.32	2328.415548
5537	M147T238	24786.50459	19270.81445	7848.774818	34170.09055	22895.78805	36429.46709	21876.22105	29515.50586	29367.59796	91013.57114	45905.6065	4120.8255	45996.52827	30967.17152	55946.59882	47987.1405	39357.612	70575.08564	32361.16259	21067.93368	12680.36883	41827.23148	35563.64238	3007.595118	107969.9559	8595.958	50910.16422	106974.5228	2858.969534	2414.69018	14593.40977	17560.19527	20321.75871	18420.73541	18483.00914	10575.43018	6316.485	25617.76136	11143.27445	13389.441	15539.97332	20291.13418	20465.5948	30488.78905	697.9324544	27538.39936	50084.91086	19699.2263
9736	M298T151	60665.2365	35070.1726	24435.87732	29516.24314	33487.29118	17895.54844	7415.761733	12001.43414	48769.02534	19976.22662	28993.4238	11025.0232	18070.66867	1123.653642	856.1208333	7282.188324	29172.85103	1396.920959	1150.583261	1051.146958	1708.652311	925.5804602	23406.5868	810.1122731	1121.699161	1100.277589	1280.872803	1197.098307	1134.880627	1014.025238	1891.534933	2960.485238	3011.848127	2755.778065	2490.069057	1461.184755	4538.453838	2473.835743	4690.872828	3890.182862	6830.46	5046.468734	24369.91812	21215.58004	433.1472168	51465.89593	22985.50286	21717.08897
10831	M355T49	13348.87125	24566.14196	7112.822067	17039.91041	7092.171517	46927.85771	10054.27846	3858.855	1854.824167	14507.5728	9163.815789	2891.873368	6526.594545	1930.6027	11361.20145	21972.72	5046.201923	4007.693304	4530.121448	2227.438091	13089.973	1095.129389	2594.052706	1796.7712	1553.043529	2784.2715	2197.404368	2841.406	1302.012333	1760.472353	17158.40133	5908.7392	44871.17143	10581.88709	4293.422171	6185.996698	46426.02586	14835.82033	19925.08143	7629.988889	1563.023873	10990.9415	7133.262041	9040.558909	188.3013763	4445.120273	4153.938091	10400.12396
13415	M290T615	93291.52292	65167.1905	67147.4925	184349.7195	149494.5463	129211.5409	4872.895917	74196.405	57499.7505	84726.76612	33230.27309	54547.66374	139911.6784	3512.002087	11720.17535	18930.44096	50373.18071	4740.29836	6412.233846	1718.238826	4797.816571	1702.540125	256928.4517	8414.463435	6985.30844	7037.558348	3904.9611	4851.402136	7578.113375	5019.744458	40751.53011	27893.76542	41088.433	55324.3355	43700.07133	40848.81228	72616.94228	67793.64038	35957.6978	58440.02572	59617.93259	58926.364	82762.953	138102.9888	196.4544131	165336.402	151316.3826	61774.06825
11848	M305T71	5822.79348	7002.894889	8404.705455	9188.0256	5082.0265	8873.548969	13831.248	7177.66296	7200.228185	10327.77662	7656.239733	5234.69184	9037.062	7621.8666	8848.314	14253.61771	10893.44535	5526.941529	11627.52094	7823.823568	9460.111379	9935.529615	9611.4491	5674.121655	14111.51071	5493.632	6100.357154	14278.92828	6220.428	9045.725733	8662.989955	6023.694	14151.99108	5358.472	4361.411407	3711.254227	6661.889778	3141.831214	3640.923	4304.007556	5546.625783	5288.485714	7368.845346	5856.849588	367.8400514	9370.671538	7097.548226	1578.610526
8170	M458T49	29576.90546	27049.46143	21623.82357	39959.88019	28140.19514	21323.58133	26802.49155	51134.8725	14706.87271	26303.30571	27900.58659	10638.03886	44505.04689	38597.51714	15887.99143	28218.2871	38045.16667	21654.28624	13432.80664	17607.93072	41902.341	9872.9172	54780.05871	26988.52722	5526.612	13926.71218	12540.88625	13514.57608	15107.83495	23369.00963	33426.351	38859.15742	39779.99682	46665.62369	29910.96429	38170.13187	33731.33661	33904.66018	26935.87144	27807.6604	48217.53417	24957.35552	52658.31581	46119.87497	268.7008222	40261.00526	25695.67035	37714.59295
8753	M283T200	2454.2084	2762.602478	6406.463	5469.2165	2621.91525	3669.539871	2786.163	4936.311409	2565.785456	6361.289545	4749.818619	2516.434697	4414.510545	6129.076091	7572.45375	18103.20756	8925.74796	8269.418769	6010.651286	3740.8511	6430.660125	6668.532	5248.492455	4244.671955	11026.79496	3889.740522	5552.391231	8553.039136	2167.182088	3846.015522	4218.344688	5867.443781	7267.853586	7941.648	5324.001091	4718.550375	2989.788239	7300.464677	2945.866	3045.512364	3774.6859	3484.461094	3783.945333	3995.1043	460.4550171	3493.24007	4995.276379	3785.6652
1799	M377T698	3131.880625	2419.816667	4216.701094	2450.486917	2435.860583	3373.258792	3639.816783	2369.575864	4392.65424	8009.125474	4564.906174	4251.78	4469.094545	2926.61925	9629.693813	5764.646652	4645.006826	6002.653588	3353.679708	2648.993455	4447.549333	3037.65735	5557.400619	8162.6285	12137.54211	3043.102667	4631.617545	10429.3065	2999.1754	11797.005	1458.444778	1538.966129	1296.705727	1163.267045	1911.6945	1637.340958	1515.580957	2373.924368	2134.17288	1315.122474	2313.684409	1418.837966	2076.996609	2238.35535	46.29751766	2585.821292	3227.43945	1189.39975
13668	M548T64	6202.121296	5313.96275	6068.408494	6441.6365	6871.589545	6039.570333	3807.970833	5347.128714	2757.437681	2201.878851	6598.309	4771.12688	5387.184	6881.930625	3545.899	7114.802	8629.862577	7684.198692	4568.114987	5972.225524	3843.0567	2358.609118	7661.367476	1415.439141	834.3753	2830.576	3234.9695	3943.871833	2543.6183	1476.318462	4474.052143	3368.001	4326.281862	5599.151385	2871.477708	4407.696	6568.816485	7302.541538	4297.33008	4685.654714	3624.415043	4175.399556	6707.299381	4638.388645	209.5955509	4694.91176	5085.453056	2367.718216
11171	M191T256	5665.855	4008.2	4374.67868	5554.655182	6420.641353	7983.19185	9258.632308	8227.580667	8280.626	7266.30575	5954.175308	8194.8132	8320.9445	7265.2335	3567.09315	5748.271421	4023.516682	7172.16465	8690.351364	6343.395455	585.7565622	5443.728182	5441.978348	688.8142548	8192.841333	4422.217727	3867.569364	2784.616733	688.9435714	512.5232561	6074.145	5720.348962	6788.260867	6877.972533	4386.2472	5302.305	7615.912683	7493.1495	8661.56669	7954.76125	7141.481438	3972.163333	7003.647059	5672.016	369.1318621	4133.6625	6326.753062	4279.186364
2245	M276T685	145294.4459	48311.45148	98977.04579	98427.43313	91416.42065	142060.2794	181931.2862	199807.2721	180436.892	159737.5959	245268.6595	123854.7051	735562.1905	278684.868	416570.4959	344662.2703	265665.6027	313703.6966	486020.0981	288705.2963	570944.6236	514769.1199	411776.6118	438870.0704	303933.672	384562.8314	1413146.824	818934.1476	467570.9123	817350.1877	6141.0492	8711.53675	11335.83558	4283.37812	24058.47438	70466.06208	17126.66871	15917.58163	8732.50152	9557.094125	34084.55583	7173.435	25074.07972	66539.89304	174.4329834	50100.56917	70658.97163	71160.29308
1692	M351T484	8490.231115	3542.87456	13284.83858	3994.01808	3913.246583	6343.620923	6625.593561	6426.525292	12998.625	6435.028407	8114.100556	9153.424517	14628.31276	7919.564556	9260.6052	9903.70136	10034.90585	13061.7731	12051.828	10548.5067	40329.9	11201.67552	13866.65233	24592.26496	10245.41295	15542.13	9783.461	15864.71615	23348.21083	34889.2575	909.6694946	1295.298347	931.50625	1084.5852	891.488136	627.456	2090.443174	1417.93716	2371.12736	1679.408889	1954.264923	1301.946269	3680.163475	3028.41608	139.9280467	2253.71124	4963.766344	2074.96748
7613	M281T49_1	7232.633833	9216.584929	10004.7675	9451.908221	7918.120229	10230.62948	11084.01104	8151.025105	4140.747	8676.61025	9905.960229	10312.08179	10815.7455	9528.687933	8341.995429	11706.08669	11255.03243	9012.559143	7035	5555.470769	13174.61747	10618.23675	10787.23923	8717.846769	5278.799	10509.72672	8268.056238	11184.47704	9097.764773	7363.052571	6001.434353	6540.943462	8816.301822	8339.306667	6180.5736	6235.758316	8522.422857	7177.6	5278.367556	6337.091889	6980.411577	5502.005438	11922.4752	11548.05879	495.1317823	10961.77225	7786.662667	10956.53406
10060	M369T528	9627.8652	38229.67773	12665.88557	21069.35387	24924.01763	25179.46091	100428.4586	42252.51289	38283.25805	22842.75186	23594.53391	13977.09995	49042.08196	33216.09857	5386.794947	12691.42827	34754.23705	18191.94127	5557.141333	9047.830565	3354.278792	4559.474652	19549.77913	4334.808522	5121.3015	3852.229043	3247.092045	4323.796826	9071.410955	5315.770478	11121.8475	17583.49855	33776.38845	44180.6295	4219.349217	13584.69105	13334.40868	6812.480864	16597.46661	5281.825864	16495.79018	19073.19432	4912.582609	4645.286818	83.20216722	15368.3205	6419.276	7229.932957
8792	M195T74	9773.11348	10761.201	7813.980652	11730.45904	13300.49689	7381.57068	10086.972	10766.928	8872.531708	6074.456789	8469.783	6782.377833	7802.13015	11224.11936	104408.6573	14302.23582	8511.142409	17131.68514	10148.77025	20692.27972	59776.06021	21069.17176	13142.11379	29936.93696	15225.46917	17971.17348	73196.30631	56228.75108	64041.81091	122788.8425	13622.874	14635.96116	14735.0686	12309.81227	12749.30054	14129.77829	14589.70411	8904.231423	15402.41967	11865.30352	16945.12532	10623.61016	12118.20109	11849.52142	1111.463971	14518.61797	7615.44375	12066.9175
13424	M555T56	12728.38929	6676.169244	5831.296333	14145.33281	5821.35084	15910.25668	28237.32627	6013.127577	8981.036563	8475.454286	12097.4	4405.193929	9970.704	14777.13718	3279.89	8179.517591	13634.22774	11242.70714	10310.3	11519.94782	9189.446737	10794.66055	25776.96989	4830.87	7608.447	7048.35981	6778.871944	8825.383385	7560.236111	12128.88505	19299.8961	10229.93209	14032.93168	3367.69869	8340.588784	4412.473813	14921.14905	1516.641684	9950.051417	8149.836596	9408.879053	5850.092553	16030.75467	13646.289	59.29105821	14216.8716	16082.51744	9107.354743
192	M442T506	5246.979652	3361.057333	5650.969818	3392.667208	3651.075	4418.816136	4376.922348	4151.413478	6627.636167	6835.55108	6003.003783	4318.17887	7330.646818	4802.903333	7196.701227	7567.54075	8219.665348	5797.360435	7869.70392	7594.182375	10469.23692	6661.125875	8228.495478	9835.41768	7385.664808	8564.18508	10344.30741	12752.44767	9699.634636	10127.74356	590.74235	784.2682174	1071.634167	831.5282857	671.3705217	1114.3615	1526.799273	1711.851474	1740.326727	1329.26519	1941.793941	1433.099476	3257.392	2748.39705	0	3477.472826	3901.162833	1514.845208
11358	M285T463	11346.8558	5843.76045	2268.171391	16406.44556	9666.9496	8980.013105	4300.291667	6861.715591	13862.06657	12817.21352	10437.76255	2633.977304	10968.54939	6730.097345	5466.62085	6928.854174	8022.9195	8942.043429	4953.658087	4009.367952	4107.750571	6338.177182	9270.6465	1703.395238	6923.069708	2101.938947	5134.29375	10125.22691	1400.275529	1563.525364	6063.4522	8991.589091	12257.65895	14214.20869	6065.25987	5150.988265	2025.081792	17484.14695	3075.9799	5714.690579	5021.846027	8720.524913	8299.3664	11230.8715	231.1100886	7397.980889	10241.78661	4654.72185
10495	M239T222	48042.90521	24983.83747	13932.36109	41357.10468	34370.08955	24444.28155	20074.45648	20954.669	19356.064	29541.75191	42738.96314	9950.628792	24779.48157	29344.96674	9506.7895	28024.44539	51352.30895	25397.75311	12906.11957	5417.13432	6420.880667	17015.10087	38872.87904	3229.7405	16670.60524	4704.909815	12485.65427	19110.793	10784.88218	2830.081304	14924.52585	18282.70033	33505.407	30469.17737	17916.20316	16201.24414	16439.33474	30250.713	16516.81168	15385.31243	25476.35235	19606.30445	19180.49738	26836.25781	4553.904471	41783.59845	34586.7377	18507.68833
5371	M537T484	35035.624	17700.438	18742.76479	20701.468	27063.41083	21930.39333	44000.91	17723.09911	24848.73087	15278.463	28343.43741	26736.97433	24614.15205	71306.88127	3114.552188	18520.2558	47127.4245	54623.18723	56525.95929	28856.36415	2923.245888	33157.93331	36658.782	3181.348743	2546.859953	4575.521778	1663.179556	14076.41335	2815.944092	4049.84	8300.558556	4446.1375	7537.780769	7723.354333	4423.874455	5211.7625	17736.93771	13575.67987	9034.415	11548.41188	8898.040667	8496.060125	40572.08383	15383.32137	3551.893438	13577.24688	20029.82048	11312.12569
2170	M229T171	576101.9733	1509314.664	277116.8541	1780364.487	1335257.052	1887256.839	977754.4374	2686790.859	1123339.107	1790835.754	3040909.543	337517.5874	3964800.464	1944593.44	2012851.469	3522410.876	4117737.024	2747142.782	2874337.412	1765304.741	1968046.678	1057389.48	4944257.233	82307.89156	3580334.175	1559588.564	2335828.302	1171859.922	61465.62942	57001.83174	148382.7062	387841.2066	148334.1462	238222.4613	362108.5303	111947.5622	48790.47752	1562732.09	247807.3749	686906.7027	80096.47552	534937.8007	1172467.521	1343232.764	462.2596501	563671.4419	645349.3026	1020613.528
12245	M481T543	134444.9413	117250.8773	149372.4081	121976.6281	128168.1323	100162.3475	131515.7509	95946.48913	154540.442	109539.075	143047.0573	86403.45	105205.8686	117942.5673	81323.43429	64969.2073	136815.3646	90748.2761	85326.83913	105836.0588	99986.21595	108188.4107	106126.6305	101055.633	70958.45913	84230.495	81772.03327	126022.0363	104971.965	135060.466	136436.2458	108841.3174	245531.2805	192240.3215	100019.3475	109367.3106	167152.2457	128191.518	111756.9312	91080.97448	157722.977	146958.8029	87504.71744	66470.25183	15.35560826	146577.223	78568.12296	49340.83648
10218	M548T46_1	2302.032762	4600.240333	2511.744	2945.293536	4192.254	4492.3648	3506.580542	5905.339423	602.56	1099.0768	2908.526154	1866.962526	2425.654421	1609.588	1780.4062	4236.394269	3885.9849	2107.523965	1233.493875	2134.783737	7744.142824	903.6385999	4113.257143	2756.048842	1010.632596	1535.305895	1069.114754	1301.880621	1879.609792	3285.922613	3184.451333	1861.952704	3444.71175	6478.976	1248.253571	3852.886412	6935.469333	6364.356353	3652.886632	3254.947647	4300.952333	4040.913724	5585.764214	6639.252	44.28712662	2223.9735	1714.699938	2623.983188
2382	M386T655	2810.028286	1906.090091	2294.249913	4072.3995	2531.018893	4040.3375	2592.416042	3296.528609	2723.972083	6774.637545	5858.067273	4816.536522	5887.814304	3155.518143	10116.89912	7933.046286	5666.456045	7215.75819	3245.414864	2750.831348	6787.190793	4362.16375	8361.052182	6959.450143	10144.95339	1730.765739	6651.195318	18403.17638	1324.171417	13711.90014	766.7281364	649.6111318	743.90336	530.838	1662.67875	1083.722	934.947	1254.35565	1281.18	897.686087	1619.953261	1509.92092	2166.823909	3123.371364	79.12061691	2953.131897	3156.548565	1947.0275
13316	M494T64	23947.37073	14753.73086	13502.74154	23437.994	15362.09169	35626.99169	22042.27305	24460.245	15420.39904	26882.312	19391.81271	5892.43005	40788.33636	30747.19156	10837.41418	27467.74182	35219.8917	21801.5464	14058.80538	15638.72262	7646.1	11030.01	35403.82081	5945.163452	2273.8996	10978.03692	12934.70369	17117.48409	7431.696692	2860.48125	16817.62291	21397.97974	22966.94999	16068.94208	17845.85586	14032.20975	19690.53214	10867.1298	15850.05271	18891.84688	16057.91205	19809.36738	37490.83486	18328.24967	102.8549564	29963.86604	21502.88489	15737.4096
5028	M496T64_2	996145.7688	1369700.649	1161459.647	989434.8698	1249331.442	1243028.139	273848.3327	1395237.588	351158.0053	463362.3796	890226.382	1019523.978	834596.0195	353017.9135	183845.616	812947.5487	948044.2315	333219.2589	256692.9597	419479.4378	239777.0227	86548.264	787479.4274	143897.9527	100240.1219	136316.4178	75245.52101	151217.3808	117628.2617	104291.5	758328.8011	1015103.69	1209681.263	2062961.955	906795.668	1269098.711	1021398.473	2558348.462	1359625.66	1388920.275	1183241.067	930359.6563	1199825.302	842319.3061	2252.13825	919852.1248	736799.3177	445306.2447
3336	M603T65	12793.17943	8230.675818	46522.179	7212.5718	5448.730133	9869.004955	22914.74429	9556.404379	33390.02457	7602.745333	21713.78224	35647.39106	37709.12727	72259.025	12948.4432	16724.75557	78320.1	72084.22471	70940.05105	76435.9206	55315.83168	20404.83667	34181.404	8480.893636	1453.05576	43095.04743	10625.39333	16598.18767	30537.045	1595.36	3280.074265	2858.080882	3013.599727	3090.493938	1636.044273	2060.995733	5805.858619	3850.61625	3983.634338	3774.175647	2323.075714	2662.181053	16254.525	5259.24	0	5305.974955	15355.22018	2783.548821
9467	M388T69	18050.57684	44195.61617	17299.05525	45901.25224	10457.6175	29648.74173	80339.64574	33754.85685	33850.04526	31552.81077	22209.67285	9473.252667	22961.59024	21400.25782	14724.52672	41485.03017	29531.78623	13569.33	49249.08711	28404.0525	26328.767	50176.19387	14101.56444	9180.28296	22168.217	13997.20736	21421.88714	18694.755	14368.45273	16316.57846	90812.35363	35019.00717	65842.55427	26999.89791	32312.22071	29183.52488	30933.4941	20573.76381	22194.51568	31639.59474	25907.21113	43794.12325	46819.59025	25183.61265	315.2497423	54186.94991	33498.22065	12595.98738
3531	M273T667	37242.474	22123.13761	10166.338	34761.15092	35015.64761	18208.59065	10895.35013	21781.55165	11431.65174	32166.09417	34485.62129	9162.252083	6431.211783	4610.2	2994.73895	6229.353696	14347.34261	3130.03332	3718.822063	3389.94048	1790.497946	1426.433438	11041.08683	3906.738957	1754.982923	4265.015125	1007.089696	1585.388082	5810.01	4413.251478	51167.39974	34184.29725	46221.89792	44233.68822	37639.70609	25695.52021	38198.94913	18842.67287	41122.58517	22267.77639	30196.67892	24919.22439	25949.30183	41132.90675	161.6498387	68181.47325	36798.35008	19404.62013
1301	M518T281	4132.591875	3902.987	2388.508444	4121.0519	4992.017194	3727.2572	3927.9576	2537.859	3465.221	2286.716552	2793.168321	2635.851621	1918.197871	2346.310633	1320.812375	1736.829538	2566.420667	2106.0445	1715.6097	1629.739	921.8492285	499.6081538	1364.402375	968.3485352	991.7316818	1414.542	1162.693062	907.5516921	767.3278421	991.1836957	3187.303857	7410.9534	8599.2276	7341.822559	4668.947762	6389.904457	6873.263294	7400.232444	6375.201946	6736.977684	8140.171737	5135.745237	4346.920333	4061.439345	0	5015.880889	4328.754545	1783.448238
9145	M543T64_1	2293.13	1547.394112	1524.292	2181.395071	1864.996333	1780.3116	2970.6912	2368.9827	1441.08875	1423.045903	4138.343274	1077.281097	3198.216471	6236.965756	901.9452727	3519.565321	3819.106	4506.952774	1649.8636	2184.812444	1528.085563	1534.809038	4379.9615	950.7233333	372.5153503	869.9362024	1474	2485.803755	1540.590333	570.1457739	2571.900167	1245.580286	1519.9725	1581.7984	865.0357143	1308.692293	1994.448	2103.139286	1345.554962	1454.1375	1015.68	1237.595083	2965.993726	1376.281984	0	1518.413288	1679.8572	967.164
3797	M645T380	9900.740238	5615.538389	32159.87775	5528.6697	4910.4495	8563.636286	12098.4777	20581.90004	13941.37396	23851.594	16457.12316	21276.5073	38941.95557	24033.95861	43492.8357	46587.0297	36016.245	40298.11514	42774.32343	40923.91774	86685.82439	25007.34489	56352.60611	156372.4867	25598.68824	46657.25413	52138.32378	64064.9093	164682.911	125231.1693	1112.259739	681.4231667	787.8668182	1068.123136	687.7786818	1458.931333	1111.740571	1206.725043	1980.822	6317.722595	2579.931591	1537.126684	3191.453067	3427.896	0	5378.166381	7165.602684	999.4182
8852	M179T53	47449.59619	18047.06329	50773.30029	46455.31268	45845.22197	48495.36014	81686.81918	28667.28993	77865.82638	55709.13443	52762.40743	51356.57924	39246.52581	86028.642	24802.56319	79199.18913	66943.00688	55019.342	49707.55086	40180.40371	50523.08485	54654.3839	49204.52955	70252.19143	33593.16443	88187.99357	41728.49862	29634.74468	22369.27569	45710.4546	39476.3766	47690.68595	83926.68875	42460.38508	39834.20207	35902.11732	37723.773	40970.37	19162.73481	44348.51533	74548.06155	36614.60431	32144.93333	52895.30493	1265.24097	65510.0859	14446.18319	4408.614
9784	M249T670	54663.76745	48263.55209	34635.16577	65181.96668	60612.67664	52321.46313	1683.494714	27759.65539	86697.12259	22290.69343	8332.765444	28387.95805	62702.6817	1988.03975	4383.561875	4134.206833	8662.031053	1942.753474	4466.178	2755.54725	4300.151333	2291.994	86877.57273	4225.241893	2914.605391	4513.321	3591.133	3805.523	4024.81013	28440.643	5626.106667	5572.77168	8718.777429	8649.554952	8584.591304	5890.425909	15830.87315	17462.09504	15660.28383	11053.22809	21565.51035	17127.97374	38470.1093	44788.80235	225.9935674	50452.85852	45079.58152	14521.64971
7796	M668T47_2	6500.98512	5888.750625	595.1110714	6699.5486	8005.5312	6048.6304	978.0177647	5591.206554	1118.946194	2199.826182	5269.087185	964.5432222	2135.269923	2101.0878	1547.344533	5427.655071	3246.342	716.7085714	852.7290667	1068.747429	2012.914348	238.9985175	5316.089318	1723.3425	808.67	861.8294	580.4933333	1482.733	706.741	2349.433333	1775.640278	4561.399657	6427.292632	7114.904143	943.9551809	5043.7125	8226.712105	6013.58725	5862.029268	6024.39902	6847.332471	5478.24495	3391.177	4713.393632	0	3210.470526	3874.75025	581.879
8321	M608T66	2585.999524	3353.290957	2951.002727	3630.734826	2012.993421	3112.307478	5068.872783	2987.155565	2413.558304	3758.638565	2745.223957	1492.817545	3279.419	3002.173621	3919.555579	4459.917955	2483.595571	3440.635696	5514.568043	2756.364476	4711.168	4485.09655	2278.783043	1374.14055	2653.593208	2384.937552	2979.511409	3712.675591	3042.897143	1860.1515	6945.337565	3987.726261	5393.270348	4059.580389	4693.562636	3552.302	4707.704464	3449.483471	3005.422609	3420.781618	3153.126913	3239.3961	2847.443421	3762.775364	4.533916767	5065.249043	3153.092652	1772.413091
2274	M627T65	1612.8048	1051.2215	4726.570211	1103.287284	796.9955625	1038.713516	2336.170333	631.0395	2937.1815	565.0115238	1834.486286	4215.666	2621.262182	5562.941714	2209.2147	1332.111111	4837.004471	6445.888	4789.157429	3866.361571	5019.736857	3098.950588	3615.935143	1659.645091	567.9483494	4304.173929	1833.200792	1796.316714	2850.028462	641.1325077	789.2973182	575.5751095	524.9647059	604.4590909	464.1238346	621.5471698	646.5708421	392.6375	699.5625	672.9726919	464.7857143	656.6187857	2359.515857	640.3713333	4.489581299	476.6778947	1644.314648	445.0000455
2279	M362T626	3267.473609	1827.984889	3000.153158	1980.608824	2437.482136	2223.562	4488.084708	1960.7175	2934.120824	5976.928714	3952.813385	5793.574286	4055.40575	5473.505833	13265.50645	4499.908286	3627.815	9561.589435	5456.786192	6914.52812	7223.804038	11356.7299	3731.350833	10439.60143	17687.1971	6851.5563	10769.91013	12536.238	6210.922125	10735.87089	923.0797143	1273.040125	1609.947	1502.391	1909.3165	2664.2991	1617.864652	1690.3125	1450.382143	1257.438	1642.86325	1064.13781	1792.188871	2785.179826	26.47962782	2083.903238	2471.909524	2216.337565
2598	M272T620	109323.0055	193512.0965	37306.84537	277891.3345	157592.5175	287650.632	64978.00475	147253.2099	234099.8495	145065.01	181966.675	67574.18807	136109.9227	196575.4169	194796.7538	261686.1266	205591.1616	215460.5032	220208.7058	106834.9033	145729.6629	242869.4315	346928.9473	8769.692516	199978.8145	99239.66645	242387.7498	573771.7289	18223.48733	19106.504	19057.34757	21568.6872	30302.00858	31627.13229	28177.22887	31833.90605	24961.46469	86687.2132	16408.40377	67927.1407	26817.8955	69598.36871	175088.8746	228502.4975	410.5631332	87877.47	89975.3649	159659.1829
7298	M280T244	15610.12762	12621.1155	8981.246154	37930.04736	9568.195714	12781.482	60216.35319	14887.69814	20577.49271	10461.33123	17126.32	54174.4875	21497.755	10474.98955	9796.841053	6880.348787	5958.526782	17727.50509	14616.6155	9298.735714	4624.742065	30625.46786	5857.698	6172.30485	51916.2878	5616.942375	10239.33317	16841.57545	6564.07813	14243.76208	5266.3726	101746.4172	112987.0798	75679.40864	102007.7688	2004.083813	76095.37644	10112.205	33187.05847	4106.85355	1897.129193	26857.24514	27236.06576	88828.73429	968.053477	31906.3718	8946.35919	3968.8224
2310	M306T389	235033.6113	215111.364	288586.3367	223624.6028	224677.4695	165025.6225	154658.5092	119847.4343	129065.3446	118396.4934	119112.9562	254978.5685	61345.988	98402.13369	98054.30041	32969.2068	66141.40991	56462.54662	52721.57927	79259.10371	8390.57775	110253.6703	28261.95	32832.86062	43450.22986	53127.24057	73844.32815	25765.84368	15983.10895	1125.208	447963.8942	280729.0327	259378.7817	238600.2878	194887.715	377070.5799	326319.0756	234826.7402	146836.8355	322729.7822	439693.8995	215972.9851	383712.9618	245622.5752	0	263653.0346	131430.0044	192332.2382
3846	M673T386	58578.9237	44843.0015	38711.45348	53171.71173	50088.38211	52904.63017	63591.90226	46405.15422	56538.54628	59750.99068	64508.63676	41214.32959	47803.12461	54962.93005	42863.35362	31463.90006	55117.062	49737.088	42175.93495	43058.20617	21816.32453	46078.29015	37668.56148	810.3079057	30682.2345	49580.699	51004.79887	41392.06258	1056.02895	715.2255	24736.07977	19309.09739	40503.13337	32559.96343	18807.38491	20396.57096	36577.926	36000.28564	21036.42614	17437.64691	31077.7815	23457.81918	42633.74275	41156.13909	0	54756.95211	37162.98186	17554.8282
7054	M495T64_1	1771.725048	2527.4163	2103.681388	2038.0965	3284.580391	2523.813968	787.2734746	1503.68975	674.9457564	806.2933421	1814.977694	1584.626267	2178.1914	934.5628125	489.7069412	1855.550328	1490.657625	1224.344018	637.265634	906.7750909	670.6595707	294.5293279	1380.885188	460.7726536	222.6715908	386.231	316.1734269	499.2877778	466.914847	323.7361145	1661.694004	1844.0785	2057.208385	3235.7055	1336.934529	2726.329308	2058.483	5461.635	2148.904154	2263.735059	2699.842667	1844.92891	2318.874224	1489.402102	0	1714.386462	1393.768444	822.7432386
5610	M412T456	1181.53825	2395.21896	2963.450208	2989.55403	1678.109	3041.7552	1270.894375	2662.798241	1613.89925	4334.481913	2304.811125	2681.827043	1940.733261	2194.699289	15214.34405	3791.21388	1009.90035	4558.905391	2306.532964	2986.17088	5100.757565	3665.551135	1470.077083	3665.605375	4491.762875	2974.766792	6422.525083	7477.856917	1741.448118	2064.285455	991.5466954	1046.023826	1409.99329	1339.616504	1125.1495	1060.026973	968.3493889	1817.367421	2492.157333	1269.986458	2326.557545	2238.781119	1813.790703	2637.214125	0	1730.662929	2577.208	2032.964507
10651	M263T152	230118.5289	273610.2056	33627.68052	445323.8295	11841.18822	336905.6889	82745.27381	83051.85158	270916.7561	249811.0701	303996.7382	30936.0642	294984.9664	157479.2009	213388.6398	52325.147	347318.5512	272866.7399	161281.6114	95001.1006	98847.68178	266324.2131	353552.4344	7942.793727	8039.538	69210.51991	153647.9613	689206.5972	3227.561216	3558.01921	97087.75269	143308.969	104879.4506	167885.3186	56453.0395	88696.76726	65552.68675	335232.3901	72711.3264	338446.791	101922.395	270809.8512	433057.0218	379293.1691	409.8065297	140192.8781	163233.4238	350641.6676
3944	M302T174	29139.93049	34923.80581	23632.09217	29115.26172	30825.06988	47007.02973	20820.23974	52911.46279	45826.76844	86880.0308	48998.60044	52239.20482	196843.0387	98234.136	220696.6708	244716.7537	103506.3	142390.0629	87705.19241	67175.41416	229581.1566	74902.07879	163609.273	22543.30296	186097.8501	87560.89014	175364.8672	394208.8065	7174.273167	12153.61293	10995.06375	15321.77507	21931.64925	26215.44057	15952.01205	15139.01129	19725.021	17858.02874	16503.26743	20506.20796	13125.49565	13227.99223	53513.21524	26729.97652	781.4929199	17195.12123	20186.78128	16858.39588
9777	M282T238	80457.52491	90296.25545	14687.20633	105791.4704	98442.65226	124712.5341	80074.20336	89826.04973	62173.1572	203384.5229	147768.6693	13866.2081	97244.259	66654.30014	97989.45333	139454.8743	113285.6476	109121.5603	75254.72723	66512.082	47915.6593	57533.66505	67262.3105	12838.70064	127398.731	38693.49382	114364.5547	147762.3381	5423.314323	4468.786452	64973.9785	93304.43165	100794.6162	93308.81423	82307.21891	61292.3095	41634.05238	115531.8613	55305.47127	67417.29123	77845.86859	75853.03553	70372.17032	117641.7084	412.9124654	124737.1714	107158.9684	87126.05223
312	M175T774_2	6769694.934	4897798.452	5080276.608	5663549.996	5713868.158	5472419.828	6247041.857	4061010.005	6244479.227	8685136.819	6553330.85	5449325.971	5909252.254	6105117.539	4811391.13	5636005.102	6703975.114	6524560.477	6076113.234	4943536.387	3565298.266	6643325.464	7361791.137	7705392.317	8083838.639	6268993.178	6906108.233	7266835.954	4977615.49	9186512.675	2535748.287	2456603.914	4108061.53	3933780.355	2872747.616	2675529.966	2681825.711	4404414.729	3399874.436	2584391.996	4367127.049	3055802.695	5203321.181	5342177.467	3531.118936	5998454.996	5457738.631	2711254.403
3391	M639T389	77469.29876	58094.08269	21578.49133	81490.11475	59974.10733	58391.21778	63394.93371	51222.23418	84336.05442	55951.0185	57056.51322	23578.9287	35296.63504	45583.24913	40451.27779	23033.66627	54494.18386	39059.21991	27019.04791	40839.43617	16106.51509	46567.03613	26928.66694	389.3692017	27586.00931	39847.95461	38124.84404	22480.95792	373.1855017	399.0129395	53039.26525	118868.206	162904.4102	132658.0921	105604.8378	28400.40957	107604.0468	124356.7967	105094.947	25195.42187	34928.19079	74209.83184	41321.1456	68321.18209	0	84946.115	71514.84336	33790.49472
6826	M433T697	3938.179	3729.7161	7981.019143	1212.106527	2107.697913	2672.602344	4735.369976	2453.584667	1492.721455	9747.623957	7444.726227	7044.509	3276.716885	3499.521773	34801.27661	11267.7935	2943.726476	15391.31768	3694.045714	6651.148636	18056.80041	8805.591	3070.29313	22648.977	71155.60882	3419.965048	18632.38936	35667.87027	5199.552	11852.82764	1598.707435	1184.930522	4073.721043	1547.557914	4443.0057	3193.803955	1698.737143	1789.336781	1970.230261	1411.863565	2139.299217	1147.096229	1346.068281	1533.823909	648.8654925	1852.945313	1903.082452	1491.859286
14211	M277T56	69034.433	32259.24671	79240.62751	38580.42031	8863.990323	52773.48372	71159.3646	18777.91626	51712.78255	92849.49034	125269.3025	101200.4624	26012.5105	32279.73394	54842.08368	61520.91943	67498.98485	64266.54518	63377.55597	42184.22684	36163.80871	44368.67132	23332.9655	39902.65929	95419.68726	45236.16012	54130.79123	41065.8204	59182.8583	11217.3369	118979.3145	25725.10043	85628.12126	4816.03815	198664.5727	12240.82306	95428.70386	1171.508	41254.029	33551.73611	5208.105833	8900.243625	60226.16057	86653.8399	514.2314917	154536.5117	34117.10313	124141.9495
773	M325T803	4875.253261	3798.122565	3409.89313	4015.834043	2791.712	5159.891556	4949.508	2220.961217	5149.575667	5095.553	3395.293708	3957.881565	7417.723696	4627.095043	4644.697562	4078.838348	4110.509696	4185.309818	4682.926409	3097.5004	2632.516	4466.59785	5637.118091	2964.234	3577.358667	4246.502591	7009.041864	8078.061	2703.393083	2754.801	1888.55355	1948.954483	1904.087273	2092.202667	2168.031	2452.244667	2229.156818	2526.580107	1958.472087	1814.66775	2432.086154	2031.615733	3934.637217	3489.082435	523.3607531	3138.905957	4234.601043	1512.262933
12418	M721T543	18176.47413	15853.99508	19969.0304	16807.77008	17558.2965	15709.54467	19341.82352	14844.5595	22803.83208	14477.71225	20405.08526	13211.47328	14619.68192	17572.94375	11890.45286	10033.19052	19512.64783	12788.71778	10432.2435	15826.53258	13311.46163	17280.7518	14193.90196	16084.00839	10889.43222	12979.347	12902.6776	17706.98813	14796.85724	18368.30976	21125.58408	15000.87054	32144.0574	26291.978	15763.88456	15246.8095	17599.50905	16839.63008	16296.74028	13900.56921	21809.80965	21815.00285	13777.76246	10055.639	0	19918.21832	12542.57321	7368.215118
10112	M541T238	3180.781625	2948.568722	1283.213761	5602.952	3871.435273	5681.115333	2456.813714	3668.824441	2239.470435	15460.68777	8442.345897	1058.25237	4121.030045	2513.528182	5331.48	5224.289318	4516.599613	5530.3031	2468.878105	2190.662309	1264.092632	2117.360286	2661.042	395.8284338	10774.209	954.32596	5562.278563	8149.046652	689.7699909	629.3447673	3207.6765	3692.258632	4809.489429	4258.755455	4490.229818	1995.802545	890.4286087	6519.638682	1922.475682	2442.139636	2798.292857	3862.207381	3356.889	6185.390727	11.19677734	5355.02275	6702.648632	4684.646476
8055	M405T709	15467.58267	7438.503	11354.17263	5041.666667	6775.557429	6354.878864	7866.7694	6514.688645	4052.957063	33328.92248	26865.24639	13571.45933	8117.066419	10673.64406	160213.047	26074.3182	6203.169	54641.52029	11327.08561	15818.34077	79545.401	27065.22652	7823.906286	99378.64186	193663.5098	7670.55176	53898.26681	132037.9166	16599.40441	62799.10955	16577.80613	19598.15683	30583.15223	28247.74755	20604.32609	22976.75165	8953.820522	24116.679	12383.07574	8383.14687	12258.3736	10119.77305	5705.468783	7617.993321	30.4995548	4472.210167	7872.437417	5685.114
12140	M855T656	2211.122662	1648.315366	1869.195357	1434.722508	2720.37995	895.2359786	898.8981406	1971.091909	2760.953182	993.1090349	3510.605	1487.686174	687.2951311	1568.607114	1870.428368	779.5932404	2435.78355	1463.055047	1650.254865	4234.5173	3453.985	1785.3342	1518.825579	8583.452091	3672.835739	3989.941053	3240.463087	1930.644326	14419.16	15085.056	2779.99813	2329.477097	3990.769565	4508.6616	1264.145958	3999.763435	3247.102381	2729.142	2742.345905	1625.8545	2809.548793	1770.911354	1314.286688	1588.993	0	2447.580522	1795.765714	521.8378143
9543	M473T50_2	3980.073933	2976.321833	2913.94875	3428.227846	4313.9106	5899.8358	4459.28971	3199.537688	2188.540769	2775.839857	3337.136857	1401.016692	5074.044853	5340.484964	1651.32	8803.327238	5801.118	4166.185438	2650.658	2098.4	8181.69413	2626.705563	5770.016692	3849.896217	8016.681723	4652.951667	7060.251183	3620.839368	2871.8	4381.960905	3262.903571	2865.030938	4399.922143	3859.657371	2016.36181	2363.727789	3021.942857	3813.62	2342.215714	2509.961769	3165.171316	1483.132	5829.7188	4720.920409	390.7817626	5829.12919	2436.252	11253.51584
2200	M546T597	3027.996	1846.162154	3580.686	2390.538139	1760.644714	4151.026846	5127.23836	3011.370231	6522.138875	2046.953979	3486.568704	2343.136417	5371.733885	2695.025	1576.69087	3887.82436	4804.89632	3202.66964	4931.868741	3789.915643	6283.6605	5921.752769	4889.626583	6102.83352	5762.196692	4816.765182	9109.646462	7659.23076	5388.463967	5605.732696	2805.15568	2671.103444	2072.6713	3041.683259	1898.46936	3217.822393	1839.482609	2278.9125	3112.603241	1495.969385	1119.1462	1653.0988	2594.676103	1231.52928	10.01100737	2126.976545	3337.917917	1123.829522
13004	M460T50	43791.12561	55308.95469	58074.75462	42567.86736	30852.44215	32592.18864	48238.05148	37532.32065	56731.22146	58050.25652	41904.50631	56194.48884	33671.87988	32568.0832	79100.67361	25143.39465	44393.88909	57808.1847	51792.06667	49657.34938	32840.83595	37663.47494	36605.3963	57378.10786	33449.02494	30245.21874	43872.4592	42101.89538	53485.11945	49641.24046	39045.50212	48073.425	33507.37	25285.79244	53202.45976	34352.20896	42330.18789	20254.92611	36624.2176	45023.81175	43859.32621	47342.2366	46027.33682	44091.68163	93.48416547	46785.1256	85211.16	104638.2292
1725	M263T216	11090.92614	7497.970667	21227.9277	7252.770889	6898.618125	8699.619654	16055.66668	17917.20321	13828.548	43588.92514	16670.4947	14063.43641	35249.62867	22033.545	66316.42148	32053.65065	38876.004	42822.90523	40761.48127	45536.24511	106342.3899	33984.21705	49956.46628	16340.814	42488.8629	53668.82652	82986.9611	52403.61884	50593.50956	17201.11267	2390.108903	1368.731375	3607.338667	2795.009143	2825.9767	2388.45748	5751.446438	2611.88964	4140.175514	2465.776286	3813.718654	2432.321931	3782.714667	3965.42208	539.4461815	7792.15296	13282.62836	3368.196333
12485	M794T377	3681.412217	4157.051261	4404.846074	4244.702079	4044.080095	4896.918727	4190.494609	3469.15287	3873.394696	3397.198696	3295.921571	3583.104864	3308.138705	5374.301347	2703.30592	3017.9415	3413.57107	3077.684455	3202.490727	2923.353391	2574.48019	2489.173187	3168.231	2575.677167	1735.043182	3648.753	3130.018591	2360.625682	472.9878571	2479.126722	4237.060875	3573.108	3553.174435	3955.615263	3747.313174	4377.545739	3842.516333	4480.289958	3498.286609	3816.308667	4137.833913	3347.70475	4133.022478	4608.074625	31.63406982	3429.259333	2930.3346	2971.383913
6240	M269T268	71450.22913	86506.72925	71688.63773	143103.2752	74114.51566	144648.1669	75919.533	76490.40384	87547.72073	304856.7632	127362.51	58686.55	188114.9753	113010.0452	299964.2939	194710.4377	91837.62708	270979.5907	123666.891	89538.00191	79866.12173	208523.7594	35806.46062	31075.82996	208218.298	48140.76185	210832.204	441569.0715	13180.704	7801.134783	31626.67237	78299.36738	117443.1754	99874.49537	95911.3639	83338.03163	48781.69553	114614.4993	93230.551	45721.60715	31873.98456	67890.65781	35160.0543	141184.7631	381.1054634	94432.41853	135264.7487	47910.95689
6834	M357T525	33426.54172	18527.68645	26568.03893	12781.72896	18683.973	18813.98429	16999.73388	11798.28886	30953.22184	9706.87324	13998.17588	17884.66872	19275.03282	18967.34616	9903.562658	8048.5914	17485.52672	10331.936	10687.31165	8070.00148	6243.476667	16703.96746	17895.66231	26678.12863	25062.5043	13748.60152	13684.06585	16530.01389	8406.23616	23834.78336	28712.12833	35374.58252	23492.05419	26293.85839	13587.42552	41230.16618	22568.56068	14227.50954	28029.26	18790.01568	32294.47883	30450.23396	32229.47438	14854.98992	698.62854	22284.68462	21541.0543	11500.28654
9799	M569T371	29825.9851	35202.71568	46061.80767	34345.20139	36564.36933	39030.9304	37509.3961	34847.84648	35446.88197	34055.50603	35270.00726	36054.37614	37291.55878	38590.45761	30885.78985	36465.63059	35800.57811	34005.1089	36641.19253	29607.01178	32708.18821	19252.054	38745.01938	26549.69391	13375.33933	37600.56977	35791.90831	30772.01147	23314.86836	28072.24817	25727.1924	25032.6495	35883.84686	35478.88168	23415.29461	29936.26684	33328.48418	38604.58333	19474.87584	20447.95547	40988.7459	17564.80809	29357.39847	33622.6549	0	28520.63638	21095.68692	10872.20674
12801	M892T376	2579.320453	3009.975043	2993.108666	3001.195635	2979.092217	3049.839428	2896.263769	2430.845304	2651.114391	2354.819083	2498.358087	2676.390182	2415.994096	3266.716	1661.202833	2380.101354	2147.386682	2145.424339	2327.250818	2030.662727	2335.725143	1628.224	2178.892609	1847.192813	1234.770694	2512.921359	2281.893318	1917.80972	1849.1305	1995.167056	3006.486375	2431.94875	2657.704909	3016.333304	2408.939217	3017.036167	3044.34813	3090.436435	2284.059	2523.045333	3058.225005	2222.505174	2972.394215	3253.985586	18.00853271	2521.191826	1855.99178	1917.772391
10834	M347T812	3535.851	3882.451591	4153.01	3971.110182	3195.110042	3178.029545	3349.407394	4398.393523	4708.135	3446.416826	3417.661227	3506.665458	4232.506636	3583.394182	3605.214556	2623.331455	3590.275696	3137.542545	3312.982636	3643.129565	3904.9965	3407.316391	4333.367818	3261.936552	4099.552043	2724.500625	3974.513161	3659.174273	3346.645455	2829.323704	2707.952773	3253.35244	3951.960909	4771.867591	2447.518783	2787.1044	3435.638182	3509.34725	2714.06087	2202.26648	2930.497696	5333.727913	2302.695818	2460.793636	299.5964486	3711.723955	2996.26613	1775.174125
9539	M842T387	19678.32423	15394.38109	11604.38009	18828.56935	17225.27886	17859.30615	19845.16533	13648.60966	17372.55973	16830.372	19965.58606	13424.77944	11312.79022	14256.54425	12693.521	7519.744467	17041.15513	13029.84391	9694.299053	12629.11422	4341.90351	12192.84677	8776.235275	383.2713696	7819.55712	13224.9193	13866.23502	9061.541	351.2267166	315.4219854	10168.12341	7737.003748	17621.3125	13378.23295	7326.64525	7509.521019	15831.95429	14667.8805	7650.370432	5587.353172	11325.06237	8444.633909	14786.1072	15098.41455	0	20934.42228	11656.00542	6110.856415
7189	M285T306	30760.31986	25535.76417	8203.908625	29543.00255	40709.66571	30450.91207	59999.79341	37397.08532	45871.1908	63018.0375	39174.87236	876.9663281	31356.04	17393.58264	2362.717	11862.18621	43314.59204	11285.60428	7890.48036	2921.663538	879.3183636	4523.535343	69834.84975	3804.116423	1401.957132	4037.476227	1545.521958	2529.07972	5213.096765	2986.787794	4558.094923	7523.256964	10568.44253	8257.634	5910.025217	4751.825565	9067.167273	10967.86642	6757.009091	6454.919043	10195.23145	9497.972955	14452.01463	29265.36177	268.2746606	28300.45904	22897.047	8500.520323
4878	M285T557	40482.35721	21894.63695	30659.23659	43945.60937	32433.83	35645.85844	21892.52033	27427.33852	21653.27166	76501.52018	40219.39665	33940.244	37514.86613	29376.49088	82078.8634	55709.58775	42237.14209	65340.6955	33868.41969	21206.225	40179.01863	31529.17008	51180.49473	32986.50245	112088.907	11923.92531	39738.70655	99038.54756	10809.2857	18985.02928	19852.17923	16788.66588	36595.1393	23764.31818	16996.81958	18684.81086	30912.07411	26909.36325	22889.41958	17985.57938	27904.57622	24667.2056	30976.2495	37818.74729	250.6835278	42922.264	39857.20759	28180.87921
9630	M471T371	32924.6964	38054.49852	50853.12891	40735.7221	38634.75891	42646.24	40946.31819	39214.00866	38799.62048	37338.88923	38557.944	46131.22761	40379.86116	42698.78481	32957.60769	39692.40987	36703.562	36769.26319	40602.06673	32884.63693	34960.85384	22593.13816	40995.4064	29955.82232	17029.60267	42532.94516	39788.13043	34539.57982	25655.13	32818.6985	28750.19471	28314.18834	37453.62753	38576.307	26885.56776	33429.25819	35590.67051	50747.04113	23056.55022	24257.41356	45060.4004	20673.22842	32833.92843	37923.87972	45.72570801	30927.63882	24242.76228	13311.70363
7535	M253T244	2907.965907	1953.443077	1709.287857	4861.69162	2027.042501	2197.847267	9161.3556	2197.735	3426.748196	1118.458438	2863.970293	8166.91575	3193.914218	1461.744444	630.8946429	1294.356817	1883.089741	2428.459333	1693.945714	1379.076923	1068.7005	4119.664	950.5893333	1573.775806	7740.047368	1442.947375	1319.132	1686.607588	2702.009442	1415.938904	1039.922619	15387.77974	16830.13913	10670.26844	15479.79421	678.1238861	11015.04015	1496.5484	4821.493286	521.5320833	272.4590769	3713.972	3380.318604	12993.21537	283.7074013	4715.445667	1664.039099	697.8234741
7015	M207T439	7259.415	5392.521	5345.888842	6076.871381	7231.513217	5189.95	6328.798895	6106.732905	7740.7715	6767.251696	4847.051136	6433.100625	5026.144037	6603.319895	5122.891529	4386.697773	4934.263714	5238.312	6429.949	6538.289909	6259.829	9627.87	3734.26	5433.619316	8416.030143	5255.133	7995.225	6738.771118	7590.234385	5590.12995	9387.594619	8711.847105	10429.5113	8317.8598	5819.352231	8319.118762	7217.286818	8361.9422	7296.012381	6508.660125	8763.79505	8542.53075	7166.256579	6177.284591	713.8085158	5475.1096	6427.9215	3422.33232
3763	M318T168	1960.703882	2051.004375	13302.31548	3537.50144	2265.396154	4706.986059	1976.915889	4027.571	2287.736231	7253.728875	3894.564172	6564.05113	7202.51532	5781.62652	24279.65105	13340.64677	5903.969167	18839.47771	5733.848364	4043.44668	29596.56365	5218.285759	6433.572375	19145.41527	22530.09538	2929.2565	12516.36888	21115.95174	3502.998	9636.249903	1769.070815	1646.440476	2665.822212	1766.479727	2702.180765	962.0584615	1162.5705	1946.696571	1014.577744	1242.511437	768.3388192	964.8318939	1960.521095	2277.3798	279.3441642	1876.87388	2533.84868	1463.591818
9140	M253T222	32919.7398	18517.56737	6453.697333	34845.05762	26230.8259	33431.8089	20764.71333	42947.66441	14781.27	46321.84582	32435.81979	4960.608818	35136.86676	23212.616	48668.4745	58133.65114	31215.23332	63357.12945	13485.07476	7333.7355	34030.9165	21215.23396	36519.591	5372.401983	54733.73855	4653.510522	24545.62943	80335.80955	3705.718083	3903.752153	42401.68636	74063.193	80013.87429	65188.12048	58725.10377	33688.48886	19417.58211	53862.41427	12000.50915	29333.56259	19539.384	30498.17782	27959.71986	34804.377	376.0363998	37591.32195	41545.88229	27105.18395
8446	M580T50	1427.468538	1440.861876	1636.0673	1504.581	1785.955	2695.392	2306.476846	1310.43305	1875.213846	3292.735982	1653.07685	1198.125938	1967.941161	1656.072	3275.13296	2201.929778	2969.032889	2734.502857	1609.688278	1257.542727	2606.839333	2537.829379	1857.51973	7242.61795	2586.106286	2623.148368	1878.068	2357.953765	3401.011436	6698.352857	1997.852541	3116.002824	2106.64	1667.215636	1510.334308	1401.293647	2066.7605	1700.443578	1872.644583	1642.21355	2155.3875	1408.293125	1902.987113	1886.27329	0	2325.409655	1303.124952	1055.054615
5945	M461T442	5272.402917	2284.724066	3811.86924	2214.753789	2858.400619	2324.758857	3200.78	1987.82112	3133.12713	4607.087846	3256.728682	2588.398933	2494.79475	3807.43956	5210.799818	2779.730308	3264.659727	4429.153826	3045.291636	3533.831591	3682.450962	4230.50748	2847.962682	4996.819692	4269.5115	3737.231885	5281.79722	7457.3674	1949.248875	3338.1415	1984.910909	2146.762895	3018.409875	2341.736579	1346.557143	2480.6795	3260.691	3544.47924	3111.974667	2294.774182	3437.014737	2643.235759	3180.4445	2735.13019	8.474963379	3420.951652	3061.714737	988.3675758
1532	M512T203	4204.517048	2605.186158	826.36	5153.0244	3432.065	2165.526211	1147.604111	2354.083471	2330.609333	3622.921029	5179.351886	799.8398031	1996.055261	561.2266742	1644.037185	718.7492539	2149.717759	809.604803	387.1091207	345.3407932	1325.078232	431.4615995	1175.943375	661.1925	997.958708	323.7578997	514.143782	1193.399963	602.4280953	559.485792	13976.86261	4802.623636	15577.07154	11808.63106	3767.019474	10293.23685	14112.73125	9418.849813	7126.29555	4905.532211	8784.452053	6711.997368	7444.676267	3786.212944	9.759207589	7430.0695	6672.055643	3492.1476
10800	M438T64	7096.284286	9067.502242	20710.15256	3389.896	13057.87012	11672.379	2448.81975	4058.766	2706.52815	2401.695938	3158.418759	32442.45686	6079.631639	2866.6952	6429.3485	5178.1068	4854.320714	4133.084379	3266.279909	6241.650172	5939.694	2604.252692	2779.841737	1830.739235	8769.8213	4309.1379	2243.025474	1807.615409	2360.981824	7137.000611	1678.339688	2580.653893	3539.8661	9165.721588	3415.297286	3768.04766	3924.545143	18161.78195	4115.424857	7434.823194	3675.317371	2772.479333	7083.009762	4457.005368	104.4661713	4784.897444	2653.6776	1750.397762
14204	M197T238	17693.963	15129.46345	1035.361818	12929.58495	15463.47614	9487.187522	12726.68373	7784.875957	8976.17	9586.1915	15608.3675	1658.322304	6930.750783	9936.141783	2441.728235	7879.482	13404.98373	6247.219	6814.673818	7212.587857	1984.8615	5923.715455	8480.675136	6616.133324	3044.273455	3652.094591	3117.5235	3732.965391	5613.032181	6546.879047	5636.171091	5970.786955	12210.7788	10701.15429	5673.0045	9156.571364	18191.06386	12363.53635	15184.44955	10426.50041	16014.35632	8065.014136	9858.293789	13602.40948	314.0901367	19744.22405	10554.15765	8709.311952
6009	M361T176	28223.728	51813.87771	5627.398693	43922.78667	40697.38977	40079.53795	54269.72004	64383.12981	71793.64044	20629.71817	58889.03968	3042.502093	111788.3738	9771.472941	9833.752976	18649.8697	50737.92837	23976.9326	6334.423375	4274.9005	16737.43488	8365.208026	29345.5908	2282.676283	9994.128978	5295.843756	4498.442	28663.66875	2417.725218	3473.495303	2918.706455	3678.729	4900.048411	9274.35553	4504.384779	5217.204492	4525.498355	13293.01953	13456.80885	9306.884613	5069.451864	7202.198643	64156.24459	25677.96645	212.9567139	10515.73804	7219.48	6058.1327
5516	M213T535	384988.6396	414586.937	7356.390457	403511.3975	391239.0814	568055.6945	579953.5805	376653.2829	727323.4927	754401.6209	396661.8795	7288.809697	551192.1607	493275.9807	97842.8665	232146.13	529884.5971	414596.9327	1783481.33	315930.8654	76670.94626	503401.3807	543193.8279	4913.833164	427628.2855	369457.6265	451453.2524	203981.0656	5210.167131	5855.179713	112290.0053	53245.94633	129623.8495	113738.262	56622.51675	96871.69824	118820.3883	135205.4438	364310.7943	138264.3536	129221.9713	159159.5476	343487.2559	362401.5771	397.3247754	313962.064	512761.9619	292589.3085
11045	M727T51	2581.12487	2787.205516	2017.162	2404.342947	2792.932992	2361.8884	2473.847033	4608.399667	1322.616902	2167.410725	2705.551231	1606.163941	3232.866104	3248.598316	2367.891341	4024.716111	2572.962286	2134.878379	1459.995568	874.6836	3922.698444	1940.983816	3491.826486	2000.439658	1012.416384	1780.426598	2279.406	1621.224	1397.292	1703.8416	2260.643	1702.909792	3804.679	2659.603059	1748.264848	1953.484824	2556.344143	2240.314278	1625.543432	1831.223053	1944.9915	1140.36	4168.874269	2820.791722	0	2494.281429	1717.644762	1501.650789
1787	M361T405	16288.93893	7859.96904	26779.59804	7724.92575	9160.192167	6718.107862	2116.321875	3106.360258	20533.42812	3328.2432	6141.97136	8702.088606	3930.013862	609.5321655	4670.3435	849.6640625	2206.866037	700.7616975	396.4053497	345.8062253	1038.416417	475.5440776	3660.0895	1308.535367	828.8407274	409.7748006	676.6579205	938.3267212	649.1014789	9919.752375	55249.1773	37255.84857	99478.12696	52985.14118	29456.15739	31630.44963	34527.02079	61546.83315	56750.9909	21077.13326	60468.72188	30684.268	11399.80589	5249.7275	152.5032552	14529.13986	8654.922019	3128.082759
3535	M491T427	3150.8715	2206.709522	1741.232842	3851.307	2474.006714	3514.648696	2843.77213	2904.869	3604.065955	7224.498333	3054.239455	2558.807706	5089.867435	3483.02413	6836.484	7710.008375	5279.652091	6779.56125	3027.201391	1398.476368	2778.477429	3081.921053	5381.62875	4359.658381	7370.452833	1252.165828	5566.558227	13264.89395	2278.694619	2325.1953	1190.992909	1624.233136	2576.048583	2863.39475	1660.399313	1484.8506	1196.956826	4765.404783	1226.121474	1600.581273	2183.9436	2135.16	2867.75087	3115.8	0	3034.384929	3917.515	1919.988905
13080	M519T65	2498.728393	2033.692613	1501.550667	4040.144111	2218.791803	1947.289131	1599.742636	2164.540476	1001.702	2141.3862	3400.810229	693.1435	2897.051368	4365.537874	1213.745143	2673.63525	3817.673171	4520.166489	2389.612225	2351.667388	1278.961543	1106.75063	4366.589586	661.3848305	405.7614615	1231.201189	2395.383742	2034.80881	1116.997534	352.4176025	2681.605	1137.310725	2005.882	1805.805709	1259.856385	1486.141664	1988.959714	2505.398824	2379.983674	2003.802256	1266.963932	1589.617056	3374.399758	1675.262588	0	2055.201037	2469.99125	1241.885
12565	M503T544	9560.9009	8509.734667	7834.144875	10130.14232	11046.49852	8215.314429	11579.16343	7604.148833	8976.656483	8462.646323	7513.758621	7194.420292	7178.693917	9453.20625	5798.737227	8196.666194	8596.784036	7848.61812	8728.034143	7930.3952	6943.246844	7581.092533	8461.15524	7677.638208	5401.648885	8564.029	7297.587556	8602.427077	9466.206036	10568.3522	10475.40149	8134.072828	13235.84197	10604.26378	8448.390097	9104.086444	9161.697	9225.86129	8297.669438	9068.547419	12219.77462	10881.58587	9532.761	5199.087391	7.596706814	10961.21168	7204.292333	5887.415724
952	M200T404	156514.6255	83238.64144	213122.509	90213.51515	91825.20828	62047.13092	33977.83371	49265.10364	232558.8459	52168.07333	79142.05229	122055.9819	41025.21141	2018.084625	1283.55444	13358.98029	47051.30027	1091.109871	1480.284333	1596.071567	589.1932222	1860.480222	50743.93176	7059.05331	1667.359126	936.2634211	1119.618387	1350.2255	3074.643	134550.9273	378242.3422	273528.8749	435402.6512	303232.363	208735.8065	236055.2336	220613.581	344500.6687	425455.1176	187197.2481	347931.583	272009.9114	134878.8992	61940.18008	485.5307792	129255.8742	114559.2168	26386.31893
12360	M293T451	5994.53075	3442.2568	4268.436913	7070.37387	6693.969559	5698.4265	4498.496889	3970.405	4674.267	4877.453739	6625.595167	2914.0465	5379.725556	2203.704188	1928.988	5726.369	5250.507238	3902.986957	1921.777	1375.676368	2455.013636	1980.874286	5801.920875	1724.589611	2554.844455	842.3244118	2115.291652	4548.260714	2386.476371	632.3428636	6172.22	5941.3054	7131.453	6440.661633	5551.702	4441.435667	2832.420387	7454.379625	3088.902154	3684.975042	3788.740708	5894.754644	4731.772571	4253.458895	219.9309082	6043.469864	3911.766625	3083.465917
7602	M269T463	44480.6201	27834.50233	5910.536174	55702.59444	58683.81856	41816.28406	26086.58182	31645.24227	35445.2452	50742.80835	58059.9	9270.701739	42980.187	34993.317	25216.47174	40110.54704	40961.08714	41403.57638	34130.97317	17500.26257	17063.7687	31144.69735	43870.8205	6168.537696	48160.30161	10160.14096	30545.20057	61386.84491	7055.382273	6591.088364	19200.10958	30481.47455	47625.57874	44304.63	24226.19525	21521.36257	8770.992565	52048.73837	7067.62035	20222.54133	16535.19957	41419.6425	39306.65215	44857.9835	284.8099645	30000.10083	42356.41183	29647.55925
7798	M426T148	8103.163136	10379.83841	25765.58714	11222.58164	4512.30696	136523.609	5850.171476	20337.99129	22348.29764	1376745.488	10922.27871	17337.89376	995209.414	373310.7911	2410737.097	68648.08414	6914.482227	310334.0714	70060.22677	47405.52033	129268.9775	40250.29421	32040.33	2095724.76	560741.1869	19861.89473	834797.9738	532249.9341	84469.34475	237475.6337	6936.110391	7905.835227	991.2021429	1934.539048	2710.384826	1091.907067	3197.129	4382.702182	6197.93088	4744.905455	1957.1825	2819.703636	3896.453414	10205.93219	419.9567693	27819.92868	113872.6771	6920.091348
2107	M396T238	11013.2925	12210.92677	1316.773294	7420.992833	9853.14	10052.73467	16439.79205	6190.111278	18855.26842	8376.492319	10715.61688	1425.496471	13383.05428	8690.415937	9813.4778	6799.918125	12758.96633	10465.51118	11672.08235	4483.560714	1867.069714	12265.58811	20391.80841	3350.011971	5908.158533	1888.430769	4603.939056	12447.13435	1738.503609	2022.830861	1452.482091	2046.459909	1819.400714	2042.060304	1323.365056	1182.862957	2781.632318	2176.915143	2522.737304	2828.686955	3365.052	3014.470333	8831.19895	6017.6853	92.46402212	6604.330526	5490.641	3170.984565
8847	M408T47	3590.825247	1746.9075	1711.626952	2442.394571	2382.188571	2264.396487	1483.28753	1984.141714	1546.875957	1785.326864	2582.2755	1203.54587	2220.932115	1940.456813	1245.741882	2777.599083	2672.023455	2715.903	1595.384625	1960.855056	2138.565825	1200.420593	2098.140111	2287.121591	1108.037871	2752.0526	1481.091431	1564.788563	1507.602963	1967.405573	1697.463424	2533.129773	2477.0875	3117.827755	2770.670714	3252.14587	2692.478143	2795.216483	2088.203143	2053.297952	3514.03679	1471.146	3289.736469	3468.476694	1258.302802	3473.1757	1375.2546	1162.800186
5428	M241T349_2	73479.7807	41048.01175	61856.53314	61279.8576	53161.47611	56382.54537	65055.07142	43587.82932	73577.43863	52654.54749	63335.16489	36364.61913	29566.6147	59678.94432	48807.86919	18107.3115	44293.71689	58969.76163	67193.51371	92887.14182	60235.25863	94027.53271	23583.13697	41487.38457	62859.20337	69189.59031	58438.58979	65607.81848	43049.68614	20605.95333	118160.0076	106517.134	123535.0376	106787.9617	87060.43874	86874.31021	87845.7675	124878.9861	151290.1287	82999.34019	22532.09357	131311.564	58985.19364	65159.24107	1749.691157	82135.42909	76097.646	45484.872
1803	M455T484	6652.595452	3727.455067	5481.449321	4821.941455	5074.93912	4389.384308	6225.687464	3724.37352	6361.7632	4121.103962	5056.192565	6408.14075	6505.426926	9690.542632	1688.264	4219.41631	7388.1335	10594.1957	7894.675692	7284.596204	1763.322007	8183.546222	6396.044286	1454.051528	2396.527991	2372.901667	2137.181128	5442.212323	1301.810477	1881.644216	1861.740214	1176.619926	1630.161591	1722.913182	1086.98587	1462.65	3309.4368	2815.01944	2507.864643	2329.875593	2576.262593	1537.112538	4648.622786	3488.69	45.36283794	2470.593222	4709.095926	2292.149741
881	M161T808	15727.70371	8461.980167	15854.73043	12589.381	11105.38246	15487.39933	13594.96038	13068.055	15158.07245	16318.49888	19367.0114	20983.42187	17883.13096	23030.9128	28155.22543	22343.11044	22451.67112	23305.11865	26692.78538	23080.14742	48019.23	29124.42104	24339.53958	25431.60275	22086.19813	27215.92275	40890.06437	41098.83829	36572.05958	24763.25988	4064.626613	5978.448036	10087.6524	9344.765833	7149.170778	7886.3104	13023.77472	7508.34216	10616.78088	6428.985931	10382.11038	5992.138083	10802.85413	15333.99408	984.7183824	13322.13888	18735.57917	7766.788
8976	M241T305	30899.14556	31647.25269	65712.3543	45456.37696	38768.48174	44600.14081	48367.43738	26416.84988	27321.22096	67407.82523	65487.13062	26497.97993	35108.83969	106186.1317	114285.7558	36944.67738	45432.24196	100571.5659	83825.50938	101156.061	104650.2016	66816.86519	45285.55058	228058.7635	130357.9915	109560.9027	94661.9712	97833.46108	140216.166	46066.47681	45434.48442	58459.48626	64271.90075	57636.99777	65556.018	45396.13006	37284.27713	125809.6443	52091.96284	43244.12586	49466.66709	54480.26304	23210.66475	58138.53069	639.2390625	58745.30504	30571.646	32826.68426
3020	M507T215	1198.835217	3878.88648	1985.723328	13536.04175	3171.249435	9212.961696	2073.650308	8352.395125	4333.88364	6543.457125	15642.0047	1123.675715	10137.12679	7272.064808	10152.92154	16436.98336	13970.29857	9501.508962	7106.34624	4890.256615	6649.0782	10239.24881	13544.05938	1308.125	9187.90956	4256.95608	9179.455	25238.94912	2466.39445	3317.576706	1326.016	2266.335346	2356.012	2534.455459	1859.424	1133.01375	854.2530909	6859.96904	1588.287818	2120.506303	1119.792577	3572.905	4530.711115	6838.916708	20.33176141	1813.326565	2208.60164	3384.2772
13946	M409T673	16473.429	9243.603409	3219.296409	21810.63123	22596.38618	11072.71105	9639.298909	6350.936955	9415.232864	12643.91323	8842.488	1143.366128	4932.778158	4218.054545	797.5643684	2355.825545	10666.25827	2417.089455	1936.5745	831.5428571	595.3149019	948.7292857	4363.594591	745.852381	681.5841	1791.347636	755.8300455	872.487	1263.385174	1712.449913	5379.78	5829.003545	6251.908091	9013.074409	2311.528227	6977.967545	5884.954045	19195.60364	8072.177136	7391.945182	10099.71005	12492.61477	15063.87545	15418.25182	0	15115.49273	12457.98659	3871.816174
6303	M104T327	682549.5666	702504.3902	1071690.052	551889.4393	701199.408	574167.7507	670584.7441	668792.6775	1013332.958	461287.7251	555538.6079	1220669.822	759806.9656	246975.051	221756.1056	526529.684	968201.3707	244729.7727	227208.5286	159174.5194	112115.3749	337552.011	716005.5831	216549.1783	27431.4014	52006.19325	88363.28063	337941.4178	78848.15765	851396.4488	495011.4241	287770.1358	181622.7549	190352.9524	195766.831	162279.2264	196414.9884	213455.5171	261696.1941	265789.7563	329266.7535	432557.296	692012.676	402124.9742	2390.239547	541463.3413	1000915.223	340146.4007
7672	M319T55	11465.0989	7837.415864	44694.19075	8291.141636	6216.083364	9446.385789	16318.99994	5998.273	11505.702	10977.76777	20443.40509	23663.80843	8440.703027	9775.204857	16376.48609	10848.94242	14323.67577	14607.94385	13657.26361	14041.54189	12680.61468	10590.62922	10602.41956	25778.23495	12990.35733	15998.01442	12656.32697	9384.08328	37432.68619	19793.17022	15421.79028	4285.039174	10351.21293	2222.061188	22433.10491	4682.087091	12895.449	1130.3895	5897.495345	4127.826316	3307.988739	4109.468571	7501.958462	15997.99556	257.8429108	28099.22972	6735.975652	14832.59304
1503	M475T390	33037.07844	29909.60123	31200.08423	31427.8448	31740.04314	23127.40014	19928.8429	14751.2875	19669.07577	16438.94405	13183.13795	29024.18723	6879.736952	11950.88995	13672.51826	2955.956053	7207.451857	6517.396095	5833.636471	9759.2124	1769.13504	11023.79505	2375.783222	794.6772632	5130.824929	7149.356412	11101.68643	2393.70015	1335.130176	289.5846417	51371.88185	33400.5248	62631.107	50085.11	32043.93989	42128.60004	55296.21825	47060.0632	21076.36479	34367.10761	52460.928	29994.392	51649.39111	34767.10952	0	42293.31669	18790.64222	24822.78261
7431	M288T353	44134.636	28302.12788	62847.694	45069.7335	30714.35127	80082.01196	46910.18609	65020.24186	24637.2456	585148.363	108201.1598	117783.7707	117164.7837	130949.2828	1313286.037	209152.3121	62407.3915	635905.0854	146131.5108	186853.9518	684385.5807	240875.6036	69697.66833	163268.857	1510586.345	74099.93388	670763.3525	1119342.66	25954.54167	74173.98464	49103.21815	92297.45085	100649.4	78659.62973	68095.68259	80659.86535	15400.8078	84538.05171	25281.71027	43251.60205	40156.16421	79127.40536	22766.20841	68676.46205	453.3537883	34499.62813	95935.99971	67982.502
4424	M405T674	5684.83625	1514.537727	3470.143091	2166.138141	2943.411429	6724.045573	2621.054519	3662.354553	1121.256364	6771.628565	6925.907548	7679.819	7365.295689	7847.640542	15828.8207	15998.03203	6591.058319	9712.376739	2939.302962	4492.957194	998.8138125	5507.066016	10994.02954	12782.30358	25169.48479	15499.00882	9674.491864	20291.42118	9863.215889	5388.087195	2250.421636	2826.765727	3728.77731	2683.996615	3514.0644	3708.0485	2175.97644	4957.04	2460.25276	2654.940783	1584.762667	3334.3806	2389.01325	960.73	48.23660411	2276.357222	1893.312	1869.7653
4034	M409T427	3502.96275	2170.411636	2318.205333	3800.087	3034.660227	3063.632	2919.292417	3125.353524	3944.705304	8338.976	4897.743586	2993.952406	5899.699304	3875.166391	9731.114053	7875.423	6853.359	8169.625682	3851.669435	2565.768174	6473.885333	4036.033043	7213.396636	2932.140167	9257.025545	2263.915286	7445.0585	19094.84467	2798.384958	3367.000778	1781.368217	1886.11	3371.57	3468.144429	2281.201056	1772.529	1300.712667	5506.764652	1567.01981	1863.78225	2365.038	2877.929636	3117.8	3749.239087	9.611897786	3662.483091	4579.109455	2028.632667
6952	M377T233	2783.733909	1096.100474	1581.238209	1628.139591	1744.954737	2396.8515	1218.499364	2581.675826	1782.5686	17606.66727	3262.580848	2001.047428	5237.985333	2022.223833	11055.03837	8592.642364	3962.292652	7044.633316	5501.719957	4233.907913	4633.475	4863.489545	4505.516909	176.4284621	22370.92479	1455.324857	8784.305333	16490.03133	1100.490298	184.7179413	1945.2475	1526.4	2299.277045	2010.305286	1536.419182	1247.999286	2215.332318	1982.0157	2621.771217	1446.6739	2515.590204	1759.341955	1670.900955	1799.154	27.5854187	2361.203	7829.627625	1233.924348
10023	M315T63	2616.499446	8511.818909	4780.888237	9281.56547	2453.358442	19172.03896	7221.258333	9956.864591	5274.897474	26530.68777	21330.4119	5413.676905	24661.78445	16248.74333	11962.36689	19419.08948	4828.02	6345.85797	8445.958763	16403.531	20381.26305	8261.120945	5687.632453	14849.80758	21479.0091	14452.24741	19922.50246	17653.44159	12940.63508	5952.976364	6968.420875	4600.6432	12270.89677	2330.319881	21919.95767	1493.1	14760.09955	1561.168049	5606.584211	3440.165556	1411.270963	2752.330385	4053.130869	15141.885	270.9294867	42662.79277	7104.630432	11021.12357
8458	M454T64	8340.711653	12108.95105	17450.55659	4551.86485	10840.91342	15214.90333	3101.759381	6335.6436	2877.954857	2880.981474	3697.60545	13715.9035	10316.7169	2107.407455	2139.1587	6260.954545	6420.621286	3134.56115	2215.532524	2879.2764	3983.371091	796.3421053	5891.157273	6576.335385	1768.155971	2230.662884	1557.379905	2090.011118	2501.721	8043.009	2271.304286	2434.40784	3328.809524	4747.860643	3277.305476	2901.061167	3666.428571	8715.353571	4177.074379	4589.02035	3302.9605	2648.467105	7584.9018	4573.861333	87.24728394	4926.4875	3425.059227	2471.086607
12175	M805T370	2950.345521	4067.586715	3795.2117	3581.270044	3196.651529	4059.772875	3612.528292	3768.7305	3837.295103	3223.235096	2887.4184	4016.155	3526.793691	3653.577	3375.351	2907.331584	897.378625	3065.616682	3887.890318	3190.22636	2444.513111	3207.882122	3036.872222	1951.762769	1902.058105	3585.535749	3830.9693	2554.000653	1653.148545	1585.915125	3129.791189	2893.559692	2882.716543	3199.968375	2839.206042	3473.533556	2586.654	3531.215777	2523.02764	2741.441417	3161.306	2130.110634	2688.982594	3839.84894	18.28013672	2421.009677	2758.415478	1465.128
10026	M458T203	12902.14536	22277.44664	2015.030957	43562.178	17775.1252	36120.78537	2337.707864	32712.225	33299.58678	19856.31205	26602.0083	773.5801429	40964.21318	1081.059425	1578.284474	5002.125	27467.34186	889.7164138	1191.707111	496.935	1067.985	1056.48923	45649.59191	928.2377312	2497.76416	756.5332031	1817.302632	1695.0372	620.868632	733.1783389	3640.64	7040.230909	4261.012364	6334.075591	4735.682353	2957.615478	2113.22525	15984.37009	3887.388619	7283.68485	2525.0225	15002.28005	29956.38823	31234.12986	9.739855957	12033.53329	12081.53432	17606.52532
5100	M232T597	51332.196	48547.44751	23648.17995	75546.62834	52331.271	93688.46097	68222.28435	54497.07816	21354.49017	293534.7266	68801.70217	75025.04495	63372.21809	108630.9738	306048.8811	92965.21492	63122.3053	188287.9299	100823.021	101477.244	106965.3234	95715.77427	113633.5638	38615.60927	434141.202	39240.82586	141518.9864	196491.0057	11528.75857	27994.39572	14027.08614	13625.49695	60547.18656	20990.62695	49201.53084	29217.174	28569.61133	39940.37431	12129.23004	20294.98929	29414.69353	28368.2692	17493.28578	77335.29514	571.5423693	45200.97561	56489.38278	34407.10153
13874	M331T49	9770.95405	18923.72456	2112.3225	10235.09269	8616.409313	9598.64256	16996.06067	8488.1285	4406.023077	10547.71133	1378.305	4301.73624	8636.067	24009.34215	7142.87195	24376.912	24535.18467	10350.80563	4095.400474	24555.10629	8486.647267	5828.5084	31780.9715	12735.78318	5718.403405	16201.97509	23790.00014	9500.492747	12341.295	20253.59706	5262.908211	11349.40479	14555.64276	2772.216421	8463.949773	12776.51663	10029.19071	43818.30776	9397.62915	72271.50161	9684.6645	3595.165091	30069.89045	5177.595	188.5357475	17519.60875	6516.174	2156.558268
14025	M274T452	86432.84696	62026.30875	6593.4935	58987.50825	56516.32437	70970.29875	53842.32858	46607.04825	82685.72525	49979.67183	73888.833	5038.833692	69120.12078	3904.092	1364.757682	23535.743	26591.55822	1927.849414	3036.7557	1257.790844	2193.59737	1753.002915	73798.63126	528.883697	1025.849209	1054.498407	1334.572982	1514.77683	1691.836071	1256.485778	41426.61671	34566.58569	42663.64176	30183.07348	30654.06723	30132.77144	17423.58464	31800.76236	25648.42269	14139.06289	22360.42252	29020.82393	51449.33008	43580.0882	237.9962402	68778.99604	40813.43292	33446.08048
2865	M808T389	23519.26436	20095.07105	6901.111739	28166.78081	19126.70205	19902.96052	17900.16922	14883.1944	23322.6	15429.7659	15722.12582	7021.1225	9190.054211	12366.63182	12284.05168	4406.871675	15395.72778	10649.9595	5896.685391	10462.84862	3708.863455	11519.71288	5906.725714	388.0872414	6476.708808	11309.39556	10334.78648	4591.1735	270.260219	358.8608634	17381.44964	40877.73997	62052.2995	50503.15078	36483.02735	8345.395909	41709.72487	45988.11945	34489.42521	7777.652882	10858.15671	22538.86705	12134.67036	23192.32748	0	28305.34913	20408.7452	9803.723417
4059	M141T304_2	5218.834375	6550.666875	136826.8846	53717.96146	3278.957833	85224.26086	57608.08946	305040.7023	56804.83863	43365.50004	191066.3933	218777.6846	255459.5005	492668.993	279732.3983	692776.301	207116.0867	509651.3513	586213.0893	609476.2737	1619621.461	296778.9316	333099.334	64067.66113	264364.3933	906815.2644	727268.582	391292.9053	969918.8096	20590.69435	748.8742383	1628.426826	876.6538916	1287.534138	631.2309631	1131.666346	1006.024154	1309.306727	1778.161224	892.6173478	1346.559296	641.9230601	3370.53787	17217.344	978.2636685	1958.577833	3488.033391	3160.015
72	M795T773	3330.094049	3009.828571	2662.026406	2826.7052	3096.807727	3181.900909	3681.3455	2383.605323	3870.957579	4096.79935	3963.657972	3635.528598	3846.006889	3475.153429	4166.120903	3152.38545	3106.105071	3739.593968	3901.212667	2405.012419	4105.43693	4414.1625	3762.727711	4821.822439	5114.706667	3981.04822	4685.622118	2270.213095	3408.61644	5662.215	1240.028505	1727.926364	1936.414737	1598.41829	1581.840517	1500.948	1602.931304	1674.56622	2036.052	1411.712646	1355.406522	1158.795286	1377.645217	1737.2	0	3383.988391	2424.596786	1497.47239
4046	M205T575	45260.79568	17299.16591	13761.27106	25961.81368	20561.40273	27624.87945	24213.3885	22489.92518	25641.69873	60624.55513	36720.03143	23015.904	59313.58426	28233.38127	67805.605	60876.34445	45319.951	49153.04178	43857.5025	38076.41524	42886.99275	43223.69382	48167.34605	10464.04705	76331.87455	28255.02233	69125.96229	120450.3215	9974.34	13909.41359	9708.471826	23016.98417	12512.58613	11484.87977	10345.46168	14402.01365	14551.68182	16165.349	14837.7825	11097.78887	17094.91632	23945.621	35529.76754	25400.52443	19630.66418	26615.38968	34201.17118	16939.81735
7482	M284T448	10767.78078	7108.9355	4792.689902	14945.42459	9022.668667	10096.60313	5668.24545	5702.735739	8561.596043	15211.86818	8432.029565	3577.227375	16353.151	7098.996536	15182.91427	13171.19361	17016.37531	12822.5682	9112.505042	5865.14825	7958.312826	8743.757087	16571.11238	2723.850375	22706.67968	2808.248182	7958.305833	20849.18224	1847.50724	2247.057304	5425.96312	5810.146417	11441.26654	10583.7542	4964.37276	5923.582143	10896.75757	10962.86221	5868.79284	4794.573808	9497.734826	6422.827263	7348.946423	10683.74196	298.343924	11052.56752	15927.58175	6471.96
12165	M441T49	4008.223	3670.38525	2458.88155	4959.164167	4189.404	3430.5912	4523.072796	5858.3	3981.426822	3159.204847	4106.181714	2074.7325	5604.5745	4120.863429	3305.1105	6816.29648	5625.641189	3159.603516	2349.936364	2571.665727	6903.538345	1576.695	6086.4255	4488.48425	2537.790146	5966.302711	3315.062804	1857.316846	2517.650217	3717.647085	4374.443	5198.734909	5176.879024	6584.96281	4135.271256	4847.706087	4179.2175	3538.648	3141.4635	3741.711143	6048.100446	4217.540249	5888.315789	6221.096524	273.950095	5608.4126	4437.117707	4273.968103
5419	M493T463	2297.845	1330.549	622.5675444	4881.045882	1983.977	2663.91055	941.52275	1943.7	2871.843765	4920.725765	3930.156067	509.509938	4024.147524	1690.956588	2384.48784	3273.877895	3201.090867	3153.642143	1535.883176	543.8445	673.44075	1500.761941	4679.879	320.7109509	3056.94	349.8265237	1346.4375	5873.815333	200.9976845	310.0983887	748.24475	1087.893696	1314.02119	1521.965882	983.2004706	706.2694737	253.8238814	3166.097857	420.8652487	740.5133333	478.907625	1200.719938	1545.125286	3015.70095	0	1383.080563	2742.114471	1592.805375
3014	M573T426	3552.66975	2312.679565	814.411	3631.608583	3390.5346	3603.099208	2944.561609	3187.034546	3729.754364	7156.323	4236.390652	3137.256242	5199.304174	3438.543913	5695.11264	7704.014108	5155.809931	6677.399909	3162.948762	874.289	993.6450588	2759.593348	4051.8108	4121.50375	6482.404364	5942.233487	4793.98895	12061.17756	2569.806632	2224.86	1738.095625	1440.932053	3136.429917	3081.190125	1573.584833	1282.0134	1305.838957	4216.010333	1059.345	1283.333333	2518.612917	2146.20015	3577.596083	3501.372348	0	3041.284783	3178.107783	1752.294833
112	M203T713	1581747.307	1269575.132	871251.7457	1320617.42	1458768.935	1696186.424	1962321.409	1398921.71	1874689.709	1771727.984	1760725.605	893614.8634	2180625.874	2079149.085	1686451.239	2283107.061	2681568.116	1970800.707	2722584.665	1879723.786	2195033.354	2275829.975	2062309.92	1631318.702	1530156.521	2589008.899	2978988.052	2407816.852	2127476.865	1575623.486	341902.404	465560.2316	522283.5129	455460.5632	488551.3476	572275.8444	798830.1967	735405.3085	676746.8462	503082.6445	937986.2437	515636.3791	1456703.489	1201158.826	1344.761267	1166725.809	1443016.769	754423.9455
6541	M628T46	1261.009417	1095.434471	589.0595	930.3461538	1332.299714	998.1672381	425.8738976	1306.447062	183.9061941	307.4166667	589.3485714	460.9602644	540.0285933	394.017	445.8645	649.635	768.0456667	546.8796098	434.1902601	542.7165218	931.35625	157.4773829	669.613	835.968	250.5525697	489.2688318	307.0012151	282.2447921	436.6916949	950.1776	667.7144443	629.802386	1230.493273	2024.007478	409.8880234	1510.899091	1596.025391	2159.873889	1464.510788	1481.614456	1116.2485	1046.785778	696.15	1198.302955	48.7346121	941.7709091	555.1935	331.1680018
8724	M802T762	46716.75	35129.1573	214621.7949	58282.70761	64247.13535	39695.30303	16335.8	21490.42656	10506.26486	13271.3105	40313.24173	15164.31879	14387.78106	21912.61817	2004.57871	28706.72	30535.81776	5458.580154	10484.656	8707.828235	2414.718176	11053.34779	31721.3217	2902.664074	1344.238645	4395.487745	3535.295083	3042.591778	13878.81544	13333.87943	2324.281529	2735.119082	4320.0794	4419.315643	4282.885149	2849.268968	6531.333556	9170.5394	3998.726522	3399.737976	9168.939417	7113.499915	14631.03503	23451.747	0	41315.68995	22250.90598	7987.05551
4941	M349T63	1135.840684	6365.716933	21361.22653	24743.2104	2819.146429	41207.14076	8346.480632	38043.38	12503.09861	3537.327857	29220.74747	12310.53235	41633.37633	9347.9322	16965.564	41771.6256	10083.20684	23855.02714	17027.21067	33831.20918	130461.2667	57988.056	26735.89933	3132.513714	32135.43288	101707.635	29842.47455	20977.96936	38946.00585	4666.855017	1231.2332	11274.27505	942.31	1221.372	1809.085714	524.6494118	2197.475008	3182.305941	527.15	1476.3	452.5714286	16653.20219	7552.617533	15376.698	139.9118912	1318.582537	1771.686	31947.70752
7462	M373T148	1569.448348	1876.703407	3592.283	1440.938182	620.4641	22477.21319	1269.57375	3735.289381	3351.078381	243663.0161	1909.989714	3003.388067	181883.1072	70666.24895	331921.5118	12395.53524	1931.5345	50044.45179	13016.12624	9255.332565	19213.36965	9269.341864	5164.266333	336839.9415	98236.36809	3205.190381	137066.3446	90158.97695	18632.55492	36178.09	2225.2762	1129.214111	427.5488574	731.3337329	568.6787879	423.8563904	764.445	890.7637273	1158.41775	1334.75296	575.7299542	571.3462381	1065.101751	2381.533	309.1820695	3631.306591	17519.10849	1212.690364
11554	M258T564	69427.32457	19283.32678	24498.04826	79947.72382	48919.87643	44991.32243	26337.2973	31797.37383	24592.8465	118183.141	61924.70495	28633.00483	59435.90909	47246.47435	66449.008	77734.60677	70457.37545	105069.341	30966.82826	14087.14474	25345.36463	26041.13574	80377.78923	18326.13655	56137.1679	6514.802875	34108.95329	93405.52259	4770.609375	12130.14048	52544.76896	49660.47117	78512.25073	65127.64909	48315.86722	40366.553	34221.68336	94070.35673	28364.06348	33285.84943	44845.545	57411.13169	55848.24305	69694.67005	298.288303	52859.93114	62037.2027	35417.9083
1388	M420T420	6063.328158	6704.460529	1972.431778	6530.773846	4849.712	6505.443947	7503.972	9788.862778	9895.465105	7856.5284	4988.263529	1216.992676	9498.046316	9484.877316	10418.25222	6288.305667	5188.954286	8524.66725	12756.4735	10042.51253	7375.783333	11250.34542	7177.240136	1022.523466	10018.92758	12607.65932	13193.09953	8714.181625	1039.473061	1073.006969	2800.100187	1810.903263	3055.508647	2926.295	1668.828933	3808.326875	2483.048647	3390.235923	1451.097692	1757.085667	3143.94995	2607.4555	3205.248176	5493.913941	0	4002.130389	6907.001118	2530.238118
10558	M281T121	16606.50975	9556.885375	9997.473231	20499.395	14558.37863	14762.297	6021.337167	8578.860114	11700.36516	8467.80012	13073.71904	5336.866185	12233.38604	8105.339333	16171.0438	16553.41689	30520.23008	19614.79541	7023.127059	3294.105391	14088.97551	8971.166647	34672.1265	5016.413793	13196.36622	3458.267479	9682.206286	51571.144	1904.349964	3968.783361	21813.37758	49196.68088	42866.77738	47630.75575	36119.29788	14822.88483	9016.838958	47527.78674	6583.377316	13483.11384	8512.28132	22547.26708	21347.58877	16102.52875	671.6656458	14608.8845	14257.21688	12058.76016
7683	M517T346	1587.551172	885.2950909	4420.154625	1438.090714	1206.135	1574.532154	1030.421	1735.037765	779.5918977	2454.19712	1682.185615	2693.284533	1670.97875	1633.477486	4780.307048	2908.18948	1525.726393	4260.272	1519.285375	2235.34848	4013.396435	2393.763221	1294.68288	8904.780625	4463.75964	1017.99437	3853.272293	6141.112038	1576.097968	1739.2632	1147.636783	1819.752	3017.2572	1501.904957	1668.979565	1264.433375	1154.141538	2940.1186	825.8853103	981.1331587	1361.988727	1966.554769	1092.216826	1209.553731	194.9421616	999.7892143	1371.651	1143.4156
8899	M476T67	11250.62783	25113.71378	10309.54363	25083.04582	6162.135833	20086.57057	54202.80833	22663.992	17654.43089	21424.6695	15321.86632	6021.944455	16625.39229	14769.177	14891.14088	31254.66757	17714.11056	12091.50211	33188.32288	19999.265	22620.69507	36812.116	10178.244	5768.996136	13729.65842	12207.04522	20940.68273	16377.42086	8243.613	10990.55832	61826.2363	24936.62848	46493.05959	19551.68617	24137.83496	21075.17535	21998.03682	12919.075	14742.3295	19954.8337	16377.22213	25483.79895	25298.35225	17476.841	48.58966411	38098.445	19533.27391	7800.081304
9154	M619T733	3816.583773	1953.508304	3164.531478	1837.68	3168.403696	1956.265652	2413.093421	1764.937429	1577.609083	7942.233091	6747.301818	5179.308364	2221.569818	2232.472	26591.59117	3551.498091	2787.000346	10463.09727	1694.489652	2961.333043	11812.30655	5370.909136	2558.754783	16971.57045	31132.22915	3427.284913	9926.990478	19163.82123	7921.14013	15184.32918	4314.993	3132.053913	6630.438261	6213.075	3987.424913	6463.951545	3595.4875	4248.948818	2686.790792	2199.5875	2648.251652	1820.894409	2262.740911	2092.186875	39.29941406	2246.817391	2927.991364	1224.202731
9281	M432T67	17119.1031	40731.84556	16292.42222	42776.2027	9326.275864	28965.99316	81802.77309	35397.2505	31861.39688	31329.79471	22912.18129	9089.9015	25032.61357	19651.13257	16244.21867	44341.176	28373.39595	14490.658	50565.61704	26584.485	30340.629	51832.703	14180.37295	7135.172409	19537.40388	16274.87059	23987.25628	21268.87887	10288.07333	15683.4861	92408.82155	34533.38078	65871.19827	27018.62782	31647.242	30416.15633	31736.93865	19168.7233	21735.73019	29399.58915	24618.48273	39802.59175	41717.54686	24813.57639	116.4353383	56676.9399	29222.82289	11302.80245
546	M401T534	64196.29039	118024.5815	145113.578	79710.52008	91641.0105	91348.863	53595.62033	117815.6783	99459.17325	146006.064	123227.48	178069.024	74670.41918	104760.4484	114579.4881	83162.696	122776.8838	132276.6717	127156.876	166584.5562	67482.92335	154914.5184	111519.6863	128283.3239	112643.6923	57713.01067	57818.65645	131340.9748	28425.14591	66018.08187	26599.62363	26554.93458	42060.15633	31645.30976	18087.29043	30910.95277	56848.27336	38926.21343	39821.36387	27058.03344	55848.10267	29910.01061	61800.15941	66180.694	32.37246094	85150.37048	94088.37944	66037.56579
12995	M454T50_2	1546.684273	2000.184807	940.373913	2151.674933	2125.667886	1559.61	2231.492067	1225.833412	1305.529412	2430.251714	1323.685565	817.8517273	2959.832483	3438.439304	4260.003737	602.085	1825.715048	991.2375	1041.188	855.5965173	2040.871279	1599.017857	2460.304	9593.89542	803.306	980.0258571	2851.631887	2912.434243	1010.286692	1641.278857	1476.261938	2213.611313	1911.030375	2181.490434	1904.585765	1420.994652	1311.73992	1379.350611	1200.183529	1476.870238	2690.13295	1078.794	1898.949286	2839.870429	438.8494213	2645.67871	1083.519381	727.9150842
9430	M487T371	9388.473484	10503.6456	11749.4501	10215.1649	11777.60234	11432.058	10944.03956	10054.8742	10448.89303	10144.03781	10458.75106	10290.4629	11491.21124	11835.07967	9062.136769	11050.61966	7758.074435	9666.802552	10926.57207	8923.94125	10454.66442	5992.849	11778.3614	9094.416657	4593.272535	11157.44969	10361.50506	10019.448	8160.2984	10097.69834	7589.822968	7419.0265	11170.239	11131.038	7076.0667	8800.144875	10307.80143	14438.34902	6165.266118	6633.511742	9313.06825	5480.7356	8546.392	10065.2384	9.145098005	9580.701	6890.523769	3849.703208
5626	M301T46	2652.81525	2750.196774	2296.456591	2425.56	2790.989407	2454.611556	2349.1244	2526.292895	2313.622629	2271.326842	3065.5948	2235.420571	2203.527452	2748.534316	1781.225882	2580.790588	3516.144707	2337.143905	9293.019048	8926.15565	12933.6268	3725.96625	9062.605506	11302.3932	8376.649524	8651.766	6158.792429	7609.4064	12745.45567	10849.61143	1911.91455	2716.42972	2688.98	2075.050728	1737.038667	2496.425667	3949.206439	2534.2496	1276.97	1686.7125	2510.356	2026.929474	3279.225023	2924.229585	2261.314977	2865.38925	2306.49313	2701.47456
11416	M665T51	1545.921667	1467.031333	1139.112947	1764.220138	1582.178	1780.32225	1584.895	1963.043857	1185.687571	1356.881189	1760.689479	1908.960633	2171.617448	1754.118	2308.482	2927.382632	2248.970667	1983.401959	1120.358412	1527.937486	2617.679333	1342.944952	2152.581818	2610.165125	869.8785	1040.5085	1670.228336	1104.085091	1245.7008	1179.21985	1975.617962	865.5678571	2199.467628	2590.227895	1007.986846	1599.38075	1529.817316	1872.0225	1382.631647	1634.241152	1415.576095	1344.219125	2295.633857	1578.638905	277.1949046	2860.601818	1043.086857	840.038
3060	M448T226	3311.1477	4170.804174	911.2588224	3986.833304	3791.018409	4205.479667	2918.566167	3350.8285	5973.531529	4222.616	4119.419381	847.009125	5443.374409	4128.944364	2866.366714	4590.150217	6510.984261	5046.4332	3767.369522	3297.035083	2583.635185	4178.198261	5249.828571	323.9284778	2531.869167	2621.631875	3343.821	5041.456714	94.52551402	10.63611503	1423.5561	1612.734688	1264.566435	1493.005783	1318.320474	1378.9	898.938	2289.565455	1792.835826	2480.2142	1179.73413	1938.896167	5256.372333	3229.146	328.4780108	1681.125471	3503.394	1315.704429
10140	M371T46	2723.501704	1930.919241	1492.02381	1712.975143	2172.593667	2581.515538	1320.749182	2643.54475	943.0340446	1145.14	1508.502556	948.6622727	1756.162571	1510.712	777.6757895	2242.019	1572.5325	1238.235103	1136.804739	1045.842571	2287.69469	1248.189583	1841.5548	1437.113	576.1799333	1517.142418	1048.214769	768.6001429	1497.442763	2269.944913	1195.372222	1631.760857	2006.027143	2909.541	1296.60904	1945.555882	2395.8576	2916.24	2249.803818	2213.270811	1823.629909	1994.659864	1816.86375	2419.35881	540.0385621	1826.125714	2187.022944	1150.251429
7633	M355T149	1924.937143	2194.1069	4016.744286	1429.911955	1073.205188	22194.48486	1250.063955	3773.659909	3418.170783	220837.0676	1869.093182	3270.470087	188269.8309	63956.16014	381890.3825	11055.52671	1460.7357	53187.54341	9936.152318	8045.13919	19964.15929	7602.753182	4673.215429	364141.9742	108544.0014	4251.350074	149223.5179	91284.63567	16155.72251	42675.86152	1706.05125	1548.209125	291.5662695	534.5296387	707.9583243	293.776349	921.526439	1031.791273	1166.445931	958.4138095	494.5870526	886.2404063	704.5203846	2354.822609	128.4141541	3521.229727	16959.80195	1179.935333
460	M687T384	7143.7362	5765.096	16136.28117	6049.721174	6296.649545	8164.91385	10119.74941	11464.38077	9651.45465	14890.28479	12509.48495	16355.7498	18083.28073	16050.311	10571.43695	18127.82674	18635.28067	18482.4679	17843.82357	13238.52941	4311.588968	10184.72	19257.882	4037.206	8493.230222	17147.04783	14658.96923	20383.46661	6485.839077	1705.1094	1792.580318	1280.865548	2097.745696	1810.122947	1357.122632	2708.910214	2146.6935	2210.049947	2634.874136	2239.056	4197.2941	2233.34352	4802.044286	4201.7512	0	5799.997895	5681.87601	1755.972167
13045	M643T49	2274.076	1105.849364	1219.858675	2054.609996	993.7512381	1586.848118	1303.852737	1668.387034	1708.4352	938.4223073	1447.6362	1190.050105	1515.4834	1838.5994	667.3448824	1678.031476	1388.176296	1249.726375	1500.773857	859.89275	1403.385789	1447.624533	1402.715056	701.43	1088.017762	847.4782105	1573.705048	1033.017056	1457.345705	706.118	1281.122765	1196.233579	1632.543158	1547.366824	1403.618741	1084.036667	1744.048636	1590.251833	1279.912706	763.508	1870.726833	1247.482704	1864.635808	1516.91445	0	1305.181947	1283.0025	1122.631429
[truncated: 2,829 more rows]
[truncated: 18 more columns]
