# Supplementary material for: Metabolic profiling of femoral muscle from rats at different periods of time after death
Source: PLoS One. 2018 Sep 14;13(9):e0203920. doi: 10.1371/journal.pone.0203920 (PMC6138414; doi:10.1371/journal.pone.0203920)
Supplement: S3 Table — (CSV) [file pone.0203920.s003.csv]

	name	p15585.1.3D.1..T3.NEG.p15585.1.3D.1.	p15585.1.3D.2..T3.NEG.p15585.1.3D.2.	p15585.1.3D.3..T3.NEG.p15585.1.3D.3.	p15585.1.3D.4..T3.NEG.p15585.1.3D.4.	p15585.1.3D.5..T3.NEG.p15585.1.3D.5.	p15585.1.3D.6..T3.NEG.p15585.1.3D.6.	p15585.1.4D.1..T3.NEG.p15585.1.4D.1.	p15585.1.4D.2..T3.NEG.p15585.1.4D.2.	p15585.1.4D.3..T3.NEG.p15585.1.4D.3.	p15585.1.4D.4..T3.NEG.p15585.1.4D.4.	p15585.1.4D.5..T3.NEG.p15585.1.4D.5.	p15585.1.4D.6..T3.NEG.p15585.1.4D.6.	p15585.1.5D.1..T3.NEG.p15585.1.5D.1.	p15585.1.5D.2..T3.NEG.p15585.1.5D.2.	p15585.1.5D.3..T3.NEG.p15585.1.5D.3.	p15585.1.5D.4..T3.NEG.p15585.1.5D.4.	p15585.1.5D.5..T3.NEG.p15585.1.5D.5.	p15585.1.5D.6..T3.NEG.p15585.1.5D.6.	p15585.1.6D.1..T3.NEG.p15585.1.6D.1.	p15585.1.6D.2..T3.NEG.p15585.1.6D.2.	p15585.1.6D.3..T3.NEG.p15585.1.6D.3.	p15585.1.6D.4..T3.NEG.p15585.1.6D.4.	p15585.1.6D.5..T3.NEG.p15585.1.6D.5.	p15585.1.6D.6..T3.NEG.p15585.1.6D.6.	p15585.1.7D.1..T3.NEG.p15585.1.7D.1.	p15585.1.7D.2..T3.NEG.p15585.1.7D.2.	p15585.1.7D.3..T3.NEG.p15585.1.7D.3.	p15585.1.7D.4..T3.NEG.p15585.1.7D.4.	p15585.1.7D.5..T3.NEG.p15585.1.7D.5.	p15585.1.7D.6..T3.NEG.p15585.1.7D.6.	p15585.1..12h.1..T3.NEG.p15585.1..12h.1.	p15585.1..12h.2..T3.NEG.p15585.1..12h.2.	p15585.1..12h.3..T3.NEG.p15585.1..12h.3.	p15585.1..12h.4..T3.NEG.p15585.1..12h.4.	p15585.1..12h.5..T3.NEG.p15585.1..12h.5.	p15585.1..12h.6..T3.NEG.p15585.1..12h.6.	p15585.1.1D.1..T3.NEG.p15585.1.1D.1.	p15585.1.1D.2..T3.NEG.p15585.1.1D.2.	p15585.1.1D.3..T3.NEG.p15585.1.1D.3.	p15585.1.1D.4..T3.NEG.p15585.1.1D.4.	p15585.1.1D.5..T3.NEG.p15585.1.1D.5.	p15585.1.1D.6..T3.NEG.p15585.1.1D.6.	p15585.1.2D.1..T3.NEG.p15585.1.2D.1.	p15585.1.2D.2..T3.NEG.p15585.1.2D.2.	p15585.1.2D.3..T3.NEG.p15585.1.2D.3.	p15585.1.2D.4..T3.NEG.p15585.1.2D.4.	p15585.1.2D.5..T3.NEG.p15585.1.2D.5.	p15585.1.2D.6..T3.NEG.p15585.1.2D.6.
4378	M200T312	7408.74175	108420.5209	892783.5372	178759.6385	7826.684417	605492.888	35588.32817	1408598.966	332218.6821	84572.29872	261054.3356	445174.6352	805299.1531	325711.7734	606809.9154	1821627.337	275420.4519	974972.7862	665664.7384	1208219.888	5242878.061	728267.6797	884059.2284	52771.0113	937205.442	2959949.049	1750356.374	1284816.141	3944948.709	239754.4302	971.8506971	1274.536533	971.0473271	1007.3635	1056.239829	1267.274909	839.2001678	1358.835621	1894.151667	3579.588429	984.5393636	2420.906478	74113.94577	75726.76154	66868.0985	2523.937333	4897.189379	17927.95757
1976	M165T259	25776.80769	10405.48123	170514.0568	68149.16377	85928.93721	285742.1643	83229.85275	791437.8566	237988.8225	182985.12	190799.0906	177435.1408	1069278.091	364809.4763	338373.2026	1298717.103	471044.84	363324.8031	731492.4274	404296.3718	994106.2521	232822.4481	1302674.371	300149.9193	311298.8406	447544.9307	379115.2905	466090.1052	250154.8033	219596.7429	1896.125	999.24	7024.8084	2943.915556	1425.69	790.6362332	2900.652667	1722.450571	2853.218889	6603.561111	3753.667444	3508.978876	14668.429	21661.8774	3816.081249	12425.79273	215266.2174	11601.34575
2747	M300T299	41780.53373	36321.77373	38969.14691	66328.62254	35473.37041	69535.57514	23459.491	90312.3	88987.21975	107545.5511	91662.92625	55479.105	252804.8234	83217.81127	253386.56	326893.9445	132148.2221	160674.548	109857.2289	92541.08424	183955.3371	145004.6596	231278.4898	29748.666	182286.1303	95982.7326	223061.7121	530698.3392	9395.916091	14037.73577	7538.229358	8343.159667	6937.890414	9224.766737	10856.80031	5657.525955	3037.029519	21777.1644	11312.22644	17108.23264	5263.811955	21674.67355	47052.02877	43949.63636	111133.886	14675.84022	44494.67722	22068.78864
2023	M654T56	64431.7215	60576.78505	34289.97432	62441.826	61383.99473	54776.904	54687.78708	49693.26948	62668.5995	58270.31145	62710.1343	27665.31	48260.09252	58101.80495	54729.25194	40832.76346	56447.01851	47769.482	49281.08651	47564.76118	36365.59	54116.84475	49595.95716	1087.568029	45259.96102	54167.52574	52198.89271	46595.92252	462.2319527	1823.598421	58494.39222	73903.08114	77064.47042	78964.48667	76606.11	50763.40194	74613.91179	74854.81184	74869.66833	42037.06071	51912.51389	62203.31505	55523.88288	60304.85775	79168.17607	64597.5077	63646.90263	48878.05412
1989	M129T434	53340.61275	239738.0895	350485.7563	284810.2337	92683.45696	616297.6665	157285.1926	674110.0314	441886.8007	61983.14931	419587.8698	203843.5026	19216.44862	142441.1292	168204.4019	534097.6484	244781.6792	56903.01204	104785.2083	209687.599	784471.1237	243131.6124	411965.7613	915362.4291	309881.884	532563.3951	138624.8197	261332.495	304749.3536	573383.1957	21987.44824	17986.78533	22167.40261	43119.41373	27936.33069	16132.4016	16858.34032	78573.83804	20217.10573	48079.1528	15834.4083	59213.14007	320968.8305	173810.252	378066.4192	24745.64112	20170.38138	172394.9278
1423	M202T263	166801.916	162492.8314	490130.561	117752.3527	103374.589	211926.7457	203496.9168	494397.8091	338348.781	638934.7249	245522.2805	410920.4165	919053.6394	471024.0129	1584426.045	914912.778	511679.0659	730849.3113	881957.7876	937421.338	1955762.603	965941.2271	988298.4151	813406.4834	388330.0089	1034368.179	1771418.697	2025970.968	258154.7309	1002715.463	24743.31535	21080.17496	31978.38352	30590.00141	28478.8027	21965.96857	59141.014	27202.36774	75294.2435	26113.33181	67714.88309	52479.40796	96648.91296	82880.84387	162079.2877	116709.7803	270260.2064	22189.29043
3882	M172T250	69646.3956	88060.59	667796.4938	158882.1709	38761.87445	371910.9035	156813.0905	112740.2788	327923.5733	341834.7069	361711.7657	366560.653	222023.822	628705.2676	1345149.489	146249.2759	72896.30438	939498.1253	1079444.588	1725158.555	1370471.18	1423179.774	96922.62568	1733235.529	777600.5073	3268049.967	407505.0104	2240065.461	4360729.47	1619270.24	1717.518857	1902.286952	1853.636	1758.324818	1985.53931	1608.379889	2227.905762	3592.28681	4358.677048	3976.557632	3017.302222	6875.573714	55981.61067	95621.59619	71573.893	15690.59118	90811.6241	23190.34523
2456	M218T283	12501.86887	52815.639	342131.7191	71834.76777	11818.81636	305512.8874	26813.17555	507446.4702	113562.7332	56099.50882	172055.5954	356600.6585	357532.0738	149383.9382	273867.3811	717010.9264	256387.0335	421015.838	330929.0444	393151.333	1665243.48	332182.0498	326281.3342	115230.5801	645727.8845	971831.35	665443.493	639714.0072	659862.1752	103217.7169	1688.860261	1504.130781	1664.10031	1717.301087	4623.49188	2055.062048	1593.789379	2140.566385	3097.683	5902.945545	1087.088844	4037.151462	71954.89929	38371.83491	31184.75596	8206.214379	8256.793	5947.619048
2318	M162T348	25261.81962	413823.0643	416526.6857	649486.6042	124288.3288	1156167.047	151702.4415	1214073.892	605257.3841	152318.706	639438.884	465765.8423	388831.04	279501.6758	249856.0474	988040.53	487970.023	394816.6955	281742.494	383875.5715	1219718.744	235658.5467	779594.8042	51249.95143	342596.205	881751.3486	554301.3531	472077.2885	572297.3972	91527.54935	13196.71386	396823.3411	6762.935526	52802.12138	28382.73773	11505.62589	3807.963526	325996.1205	16840.20333	92452.39182	14362.64982	312584.1623	487347.7089	263550.6504	788510.2558	27269.95	61068.31805	294667.8505
3974	M109T306	10854.693	66114.20171	26670.699	68346.53959	9517.424429	135682.4602	18471.843	65104.64814	39686.54733	14303.36565	56782.44538	25696.33891	58732.92738	11810.62871	7844.366278	120603.5058	56828.33014	24486.98943	29504.62981	35871.19555	64588.752	17201.07486	79498.6605	2768.443909	10724.47479	90697.65119	17792.82667	55598.55976	12668.28309	3677.84395	796.7873333	8482.320476	1029.763227	8570.900864	1179.677909	2507.672391	598.0780588	25079.4285	2115.12619	27648.71162	2363.249182	47711.04259	58086.78771	11795.35036	48799.85229	2954.176182	8068.284714	19466.57657
3940	M234T332	9881.654682	116441.1716	686407.1861	134305.4052	11437.53409	518611.3469	44548.56533	1129301.185	241461.7932	165799.3482	265003.3764	477247.6236	699804.0349	270868.9647	1179609.648	1741966.817	280139.7692	880377.2183	670082.1385	1125393.527	5263944.325	743812.7587	845432.7467	382236.318	1464067.981	2453595.907	2797245.456	2751793.555	3575193.996	368619.2808	446.1010476	1471.3535	548.5108636	778.14352	952.4289444	1038.287952	599.94	1481.349565	2065.572273	5299.75	772.2409048	4372.368	80805.216	88437.86545	69659.15686	4579.80035	12128.05332	18537.18172
7638	M249T238	58186.41976	25773.88543	67106.4966	24226.61638	37228.9175	23497.08854	23401.8426	20841.31514	45967.32095	18769.552	27403.37933	34833.35782	30726.47846	23744.019	7768.899429	19608.60686	34453.27683	20574.36443	18484.43917	12594.69682	6349.083231	20139.1498	32757.75367	25419.95595	17647.09031	14063.3933	10676.42075	26311.11318	8128.44785	14948.53563	12817.24529	8982.158318	8683.097353	12472.3485	6794.90475	10995.48316	23212.859	17085.59641	29850.90435	25076.81983	23556.05	16707.73232	38078.19167	20473.99238	72872.50311	24451.83427	29402.95636	8410.881706
3584	M206T276	25327.6451	48838.39657	317971.8527	67475.58809	16851.30619	165026.4827	104144.1925	452967.1332	160005.3321	120072.1537	132574.7385	223996.9594	337399.2405	224523.2642	513174.9861	578181.0365	194129.844	423641.0472	410925.9067	784451.5527	2527089.042	506453.909	406790.1795	503401.9118	283591.5633	1338963.184	947116.4531	930502.0199	1906264.22	489202.797	1290.621429	1786.212	1377.569444	1501.214864	1791.031864	1031.540842	1195.60425	2191.174462	2679.483333	1958.16	1730.361682	3219.957182	25671.48705	47207.776	37250.11374	7294.374545	30895.534	9576.1245
1373	M167T66	338928.4715	644729.6815	310080.7577	361803.1013	569879.1455	1197105.409	858424.2048	966009.3152	661550.2094	557250.7713	312796.94	303764.937	794409.8497	192100.5556	610207.4787	521215.7233	217815.515	231905.3557	428460.0671	341733.5882	1272956.858	386517.0729	922173.748	678667.8848	145167.255	698015.7818	614426.6775	313482.2735	165993.618	428329.754	300468.332	302802.1652	189354.6769	159067.0692	436480.0659	98639.32457	185496.5046	130032.3408	177951.4033	180400.0164	164304.01	297213.8627	224415.0013	238247.8482	1198.972818	319939.4391	263160.2574	167133.5
9489	M583T257	69109.28997	134405.6335	12583.59035	442945.8	142540.9916	207567.8418	32453.03827	309375.9385	101291.44	193131.0683	392620.3895	58408.938	228247.6876	94478.85687	74841.54982	218545.4199	285837.7345	68333.616	39236.27759	20906.66232	35640.25028	68044.0159	352084.2217	20232.45947	98125.37855	15549.31845	30204.91486	87521.01391	6996.682143	21396.75109	5719.876273	10963.5483	5914.752706	19518.21394	20808.2106	9993.147421	23707.3284	105754.4602	73752.61023	59614.08068	68771.7661	135104.4314	203628.7881	256792.39	614744.7691	98877.85295	249465.9475	167268.1252
9212	M321T392	2207.895636	948.9363889	2210.238136	1957.645105	720.7685714	25662.33259	1843.36	2204.466045	3867.051316	143118.2038	1027.297227	13617.42	283366.5045	64322.1705	822300.2694	7724.437515	645.482	9850.147	2446.980056	1811.73005	3705.139636	5718.011522	2809.818	366263.7047	58577.14125	922.028381	16111.45068	11196.59805	3146.224	46879.89125	4149.807955	2966.145	887.9864	536.1538	1281.085714	513.52	1068.318182	1658.379591	1520.804706	1995.23655	510.6627273	954.51675	1724.385	1886.966471	1091.299591	6897.294536	99375.584	1701.621
4487	M204T286	3115.830727	2571.99995	5397.881478	17597.27086	30033.27827	104616.2194	27723.95068	284343.2773	26517.76845	18304.53029	12093.81023	5251.427647	269051.6101	80209.57332	50734.44837	176287.3005	30557.30514	56266.25053	61046.4397	62450.77364	151357.41	28545.07132	424686.8487	30227.17505	55344.74641	66293.59617	135703.066	41374.73356	55723.36095	41663.69855	1787.901652	1860.623	2380.964182	1472.561476	1373.178409	964.7846667	1604.703158	1235.940409	1161.193909	1808.926714	1652.862727	1664.200421	1774.648182	2599.549364	2512.3795	1522.531	12155.6985	3259.327059
1179	M785T56	52350.21852	50987.19586	27099.54956	51409.35737	50324.22293	45776.348	49215.526	38513.6941	46066.52632	47883.1275	47415.14283	20693.64839	35339.51027	46085.589	44155.90586	30789.64854	43702.57394	37562.15525	39066.26286	38223.50979	28923.98713	43525.71753	38196.88062	487.8000706	34029.98877	37929.38683	42063.45047	36141.8963	142.1818324	340.6082905	50318.02286	60156.67371	66122.42533	67719.31214	65947.44	41118.6208	62061.53732	60552.18182	61438.27894	34057.32	42395.67743	51332.09086	45997.54873	51700.913	68735.62541	52535.4402	54723.97935	40252.24586
4632	M275T302	9857.659286	8905.20181	83247.41755	4434.0502	5002.86	9360.590455	8910.473938	11818.6354	12318.35571	24118.64	8501.31719	55549.46119	31620.15521	17173.27213	77117.16341	31627.005	15841.49411	34236.17585	27725.62905	41406.776	125548.3009	26165.57914	29607.05135	197017.1242	20632.75421	56854.93128	137416.4047	243741.7547	29397.1397	183089.729	2905.783348	1833.911011	2581.279385	2659.257143	2288.13325	2944.508	6259.555556	2579.699833	7729.605333	2963.428091	6743.78219	3239.621538	5160.395429	4088.778	9322.312429	10929.41843	10954.27348	1563.375095
3295	M261T282	81339.02541	132171.8302	62229.02519	286004.2755	116495.4392	244337.1528	50189.51503	255416.4446	244609.7481	192415.9632	228902.7952	80135.79053	453861.6948	199824.5892	465077.6908	555245.1427	397932.9118	354328.1421	231713.1082	174665.2335	239020.7631	296289.5771	542821.6311	14150.57563	335681.1579	124495.28	343986.1878	871217.9427	13245.72855	9389.11428	25180.45227	73178.61218	29756.74355	45162.23617	57843.41027	19411.15757	5344.131591	182093.401	41332.35902	74200.86594	11990.856	147292.645	212913.4004	191046.254	484686.8931	35851.296	110772.475	101365.6154
5168	M259T65	184623.5456	110163.4054	99138.50667	234379.7246	167400.2034	175253.1701	127410.7361	164620.6117	135247.8321	446473.776	223388.1961	65358.77724	236238.086	259118.871	484512.9513	346159.2688	254536.2449	318781.4909	254610.8592	173679.3231	394435.972	374520.9844	387906.9958	170521.0359	347602.122	98119.64747	640085.9987	1310879.813	22052.66811	99843.60557	67905.73164	127985.1441	145020.5863	167112.1722	177504.5357	76686.6304	42217.27871	273456.288	82299.3146	115836.0261	100185.7757	197731.7219	154000.9969	222082.017	299231.2285	127260.9063	269727.6675	116020.038
3984	M277T232	46361.28612	135298.4982	25847.54844	399099.0485	112629.9126	265485.6305	36044.09663	276297.8038	177152.2784	165104.5216	308892.2634	37892.6653	317821.3843	144475.2709	253621.9945	401588.1256	269338.8084	205273.3081	156419.5398	112687.7476	186097.3732	216661.3368	394582.4391	12682.6275	249094.3607	106320.8309	239350.4109	528770.3358	9830.514913	9446.39335	10764.98688	28671.33548	11630.20536	19536.41424	26184.15391	8127.927609	4202.59104	103288.4982	23685.74163	52127.39016	9854.98331	130068.8801	213544.798	232209.3545	513871.1942	33359.25986	99599.49859	177581.8406
1811	M160T323	14344.97257	126714.9529	53230.8771	125772.8937	28860.60945	235158.506	50076.21143	223145.1165	83956.06629	30227.73477	226045.7855	228622.946	253154.4571	66974.56157	65237.85038	367802.68	218980.691	131346.292	73723.77367	96783.7907	156407.4577	153313.6937	242658.0859	17886.0979	73746.06276	205031.9141	225080.0904	204064.7861	58509.61545	42061.66933	3135.346278	33767.9183	2676.512741	3680.708053	8396.151314	6130.176	3207.977368	82001.89733	4512.20881	11978.3931	9754.731381	124228.6275	143054.5636	48571.74771	154938.3838	10201.26455	30607.03162	84491.77471
7294	M411T592	1264.563421	1377.155909	1149.438636	1707.082913	1152.892381	7544.361217	1630.016053	1163.744444	1927.707545	29488.03137	2932.86715	2183.116364	11387.817	18722.32565	13193.86925	2445.563623	338.4891754	2150.677857	1000.5993	2343.2085	3419.931381	2982.323842	1185.3444	53848.17	3437.793053	908.0914545	11878.88635	9648.597105	4765.107273	1265.501429	819.4604211	453.2227318	421.4291748	473.5129105	468.7611389	735.3635294	1327.363875	364.2948054	455.269415	649.5677778	561.6040909	725.472	1551.329684	1659.124043	855.545	862.3933333	2428.350318	540.9290588
2891	M271T361	2709.496125	19355.23467	13295.8311	14108.97247	1171.776429	73540.22826	3140.337556	68819.73945	9046.849278	17469.05472	34847.73159	20582.93491	79274.52884	19133.577	76842.3192	194252.0936	37729.75582	31291.841	51792.39048	59549.475	159607.9595	46234.24565	39520.39	16595.57032	35057.70911	90685.93558	101317.5156	133488.0332	36936.29687	11955.19283	937.5638276	949.8550435	960.0475938	572.4388286	794.5643077	1072.987826	1112.01	1300.806596	1232.679846	1681.41875	2215.269333	2993.203969	9703.4805	9154.690947	12831.21521	2056.6175	31594.60607	6666.698217
6954	M405T450_2	102800.2086	21375.70928	98855.14232	97513.90125	25263.67465	2834175.209	63778.18937	340120.7189	358703.5725	13483933.81	99930.2052	237200.5261	5827924.809	1405929.708	4745071.116	509678.9628	423862.8978	2107604.498	479701.2403	629596.6084	1277426.026	1013088.16	652097.4768	9181427.683	2076820.908	165269.4459	5482520.802	2154608.251	239737.2846	1907284.539	89452.25048	13333.52344	13874.332	1837.158857	8554.363826	42006.23918	18740.12496	7479.31387	15196.4411	20261.85783	3833.874875	2155.432349	108586.4394	658488.7617	11331.89791	48499.29433	4648372.365	33449.62526
2824	M188T384	5595.821958	19791.80982	14665.29529	19306.63795	6309.348458	83929.26136	8425.135143	65474.85809	27497.39371	16494.11739	27988.16977	24106.46136	35999.51779	21890.35575	11847.5265	124476.351	35704.1745	21603.27017	17788.94975	30806.90535	46166.81873	33011.72571	78510.91223	9523.1948	26838.41009	56060.90155	48578.11943	45030.79917	21653.01667	7890.322565	4366.69372	10002.80018	2436.292609	4389.152522	5837.126917	2295.90992	6352.863478	5851.315636	3679	5969.218125	5530.292609	7422.8726	20321.8467	15877.99043	22379.73914	3489.75513	9583.043826	9022.257391
6768	M342T283	559.655	1785.152392	17263.6175	544.7618182	1817.187603	351.675	1230.467468	547.883	1348.024193	1035.407368	573.2076522	3538.044389	1620.768429	698.9392778	15227.42133	1964.636889	511.02	2933.750882	690.4885263	586.551	10080.56095	1696.910476	1143.940571	9688.157556	7276.482688	1117.740239	3561.927056	14347.02911	4867.770844	12886.26165	1935.792833	1344.717191	1179.201045	722.4926667	2552.735875	505.3102143	1347.81134	707.46045	1646.144806	1643.202309	1523.750122	580.7846	466.335	1722.208832	983.89925	390.9996	472.10325	982.211449
7769	M173T293	14815.50111	22192.14571	38281.36895	11955.952	29411.6501	27376.95071	20620.75148	11559.02195	15734.44541	42864.62118	6735.810556	6428.41245	8216.770143	16802.995	7190.062	11176.857	12959.80929	5560.21515	2081.126263	10126.57432	2643.872857	6347.483333	48625.26278	12286.53162	20963.92348	9549.53	7591.65	6711.7963	1922.116571	14242.06925	4004.421952	5153.615842	11014.04984	14309.41471	4978.659563	2728.359692	2386.687909	6597.466727	4268.5555	5350.736118	2327.436	6395.159864	6818.216364	35841.96538	19996.96076	3643.682824	26939.85285	3831.890143
3715	M255T297	5722.9197	3236.945586	7856.650667	3538.432227	3367.552667	2558.73375	4732.594233	4498.2	5716.792364	4871.142944	5706.411905	7301.67	30445.04198	3535.624421	3958.148833	7260.056786	5731.992	3657.866667	3953.641762	4143.615	25354.32876	12748.07143	9867.375571	5141.80875	11957.1725	7789.924562	8185.593176	9913.408059	6916.1765	4157.73	983.1271111	919.9936	1088.667	1149.775385	636.902	965.4631579	1172.802692	1389.7595	1615.432	944.622	1727.157947	1357.984077	2865.735	2300.6775	8898.4125	1934.252842	3820.075	995.76
5074	M259T235	4974.348238	3022.810833	5494.2684	7798.587051	4370.742875	4031.607667	4668.988569	7741.967846	6571.45663	21986.19848	8557.81888	5883.083526	16372.33125	7635.771	68648.09816	25647.19864	10542.11438	15793.65012	15063.87204	16409.023	57658.61998	18896.39235	17825.64958	5403.078333	11601.99923	10587.31029	48666.62681	87819.03565	3430.860197	6274.659171	2078.324165	1470.541	3381.93186	2672.867423	2243.293583	1315.780125	1368.585842	3703.6822	3199.182	1756.68804	2153.608571	3221.122792	2609.0911	5225.13324	9413.0545	3141.094957	9090.677368	1893.600023
4400	M192T266	6442.843161	4111.999121	20897.79861	6299.320696	6305.886429	7598.546172	7941.54005	10210.80835	10030.09766	11247.25835	9420.789	20080.35586	13335.30662	11405.17403	21815.57156	6630.675167	8434.105778	15713.26467	15775.4548	17815.82319	37428.21436	21000.17332	17178.24713	89202.90573	49630.82868	30529.95478	48263.77814	33923.015	93362.88511	111511.4204	3403.748455	5087.078967	4894.019933	5549.671742	6835.660138	1639.781943	2071.609364	3345.605032	3257.208207	771.6819444	1210.701719	2809.374174	3952.154455	9503.563563	12109.65643	2726.505652	8670.7574	755.3804737
4511	M221T222	40691.772	27722.0075	38459.29229	53447.91759	35151.856	46369.05988	20338.71105	74147.568	33891.47309	145699.84	72688.023	14073.09913	107771.5452	56139.20539	265781.7788	225518.5933	69711.54305	152307.8048	92708.1257	98588.4435	211581.1121	133490.0607	104838.5976	9761.395	239861.667	35571.95132	203903.1803	377261.6838	6642.847857	6162.3365	22297.39145	21426.28195	42424.91	30645.14596	44572.99275	19406.72188	21324.00463	34595.0214	29447.94196	22799.89465	29367.26609	33719.75714	25695.87167	45203.98071	80382.49081	31316.82	72623.75219	34709.0892
9821	M257T49	24752.987	26205.42594	33400.34353	20677.02768	21374.52081	21686.24206	25989.06371	18506.42695	21981.09447	16809.71496	24685.206	24254.96444	17700.47955	23601.41995	35641.155	20522.61474	17383.878	20635.2965	19342.268	15742.7538	19850.95029	19709.672	18287.33305	27021.63305	5048.711143	24215.80288	31375.16234	25759.66824	11366.01234	24167.3356	17771.25286	20791.64181	21260.02127	20248.76036	18081.96117	19728.49083	19551.6816	22824.11398	16490.19273	16527.47505	18620.65005	22306.59463	27302.32	25507.02329	24976.05405	16807.28615	17508.98509	18195.31333
5583	M228T386	3390.61	26444.23481	156964.1566	40373.18171	2882.976963	238976.7261	12150.16088	452644.0312	69506.59444	39297.37476	110847.2648	185254.9274	6166.132444	51612.34578	810780.252	1172513.036	110776.061	229565.328	325393.2831	457398.3851	3315711.512	350923.3219	272410.8911	485322.8384	267617.5548	1275703.427	641183.7532	776814.5723	1180642.41	358920.6005	1205.703444	860.5163333	1054.989684	1111.85087	1237.952545	1376.542682	1053.67575	955.3980833	1248.706773	924.2034783	1144.506514	866.7565217	22032.44037	11641.76112	10173.384	2074.786087	1459.181333	7369.032971
4866	M407T465	113980.4061	58538.405	119915.9481	86461.7713	19201.4862	879927.5302	59107.28019	348169.5394	261105.1362	3742788.095	133467.472	98626.14955	4605940.209	5597921.395	884243.8605	1542757.931	378043.1085	1035143.031	411807.0963	950173.11	1510938.734	2072227.832	456094.9235	2034626.369	5916660.715	457194.656	6150235.9	4031643.31	2582880.913	327536.1652	42258.86913	9923.4	16302.395	3883.408396	7572.156375	135795.5686	27836.76132	5943.492667	32884.6	35595.78367	36340.91292	20892.39304	69600.98899	565026.3771	21487.93	79300.42523	1758542.008	30108.46642
6741	M211T344	21948.418	16122.81071	19124.74755	13370.06164	14204.31326	26019.94667	15060.62514	3534.343059	35231.9981	11892.4335	22752.4038	18333.92923	23440.92873	38605.4208	9814.249333	56103.4705	24030.10745	29230.083	17581.98715	8133.019182	22228.94471	31129.167	7984.0399	31185.48733	29147.5091	22290.86156	37673.70389	12227.4825	26945.42632	13384.05965	12116.43789	6173.8812	16397.26668	9455.798857	7243.75	11082.89021	15148.71548	8783.165238	6857.655	3946.064545	14210.63365	7803.822783	16776.96342	11776.098	79401.59333	14732.68891	17308.18568	615.1299466
1915	M236T287	147700.1352	116903.4448	658350.3701	95700.25814	80178.44143	187532.125	169106.2651	440685.5379	268038.548	486265.3413	206761.9788	577356.9804	878690.5965	426524.122	1672231.114	854053.99	417613.5017	684855.0971	820944.289	844708.4267	2273757.999	873172.071	863153.7256	1398578.114	354990.1096	1066000.832	1943780.86	2307765.621	295426.5322	1497322.912	29179.29586	22778.112	33915.30052	32809.91542	27068.97455	24374.05152	58532.34277	25039.7261	66569.17114	24699.23286	55958.26171	43873.11391	74355.44657	63958.41695	133815.4339	111987.7376	197103.0427	15262.77282
1646	M180T112_2	1409954.448	1147684.945	1669222.29	1131219.206	1027025.581	1219476.112	1273376.134	1426050.441	2278953.474	1929170.31	1637057.182	1667776.389	2184842.673	1341417.703	870602.1128	971531.0447	1986429.854	1522562.853	1596956.971	1476882.765	1961458.402	2570654.467	2260030.841	3452570.892	2879438.106	1712472.283	2995066.027	4396245.849	1934299.426	3408275.453	326815.9755	336683.602	532700.7386	430211.0553	395133.0735	277070.1552	444712.6464	598254.3902	688169.9574	430090.4576	593207.608	555404.0865	937083.094	866903.6601	5265556.348	1112335.507	1341803.309	490982.1374
1875	M182T239	22400.983	37948.574	66155.43787	60583.0963	19103.90427	130386.9843	31118.71991	96718.0339	48189.2112	70933.53455	85159.42617	43920.8353	93638.56496	70675.02666	32491.2355	273346.7559	95689.58426	32576.17767	43903.68267	68758.43428	224230.3609	66989.76818	102612.0904	29140.59255	45319.28132	128014.9662	119647.512	61245.95209	57330.2085	38985.441	5110.411737	9979.884909	7223.138762	4622.544238	8723.6	3758.711348	8888.93414	6690.002478	10258.32619	8515.952714	13084.75905	17698.89056	23084.86867	38449.33013	59177.96205	12346.21814	30504.56484	29448.37522
5044	M214T349	2093.317692	10154.63429	107176.5975	15878.66596	2715.764686	70859.09827	5314.906174	230260.9575	42292.42128	12282.05857	34093.72	68427.31636	38222.40418	40716.58993	241584.5092	382327.0667	39853.29223	148824.5058	116127.8583	167863.6816	1246407.465	101957.1731	131567.2635	345273.7577	151301.8529	373757.1329	251693.7098	238634.3765	537083.0032	219731.4082	759.4694091	461.4822222	922.6034424	512.2942857	696.0790968	511.2436364	446.4244762	736.1932964	605.1967727	1393.128421	551.5356	682.832809	6942.12	9671.747135	7453.2702	656.4426	854.6627895	2790.4611
10339	M179T52	184210.0316	70302.49363	30093.72	148101.7166	101498.4403	124318.9592	71100.7129	136442.3979	100619.4774	83048.3388	103126.8422	38430.10605	116558.847	57085.49868	16938.29311	58333.43873	101329.7618	38441.0884	38047.74264	21605.35514	19948.56677	45244.24571	132746.3136	14896.53924	5059.262433	31554.98667	24035.323	34340.26418	8739.469655	8629.756	30480.5759	49021.83775	21147.02029	27522.2473	58405.9585	25327.38835	31449.05365	28564.94638	41014.80629	60881.01044	31221.42424	77569.45623	99225.73714	90253.66182	130306.9702	79882.59355	81359.49611	89907.02669
1996	M263T425	6529.3168	23931.48158	13928.76778	21286.26701	2881.114778	60789.33117	5394.643154	28199.11267	24885.37021	58913.86562	35096.72348	14617.79378	105933.3258	19641.28523	36789.37745	83429.4293	37669.57658	24688.84765	25632.55615	35279.21368	54029.33446	25069.15582	48597.83985	24693.35068	42442.778	50413.82211	55117.70207	67125.40192	13360.90585	17913.39	1586.88024	3421.648522	1179.9	2039.614622	4192.015339	1010.277679	1528.685577	3457.12125	2822.652788	3690.311368	1723.789667	8717.744	13825.69719	23257.62576	10496.3002	3410.5468	86404.189	7500.669565
4832	M300T295	2670.477333	1986.19668	41967.83333	6406.955357	1886.337	8156.778089	1676.622	9111.657	1951.207412	17411.64923	5985.248192	13124.5878	7239.922524	9766.172	83689.92525	19923.30025	6156.492286	26082.73433	5762.545095	7363.088714	26004.7827	14061.21944	7256.4862	10670.2371	48877.53102	5372.42	15465.56615	20163.67256	7120.530818	9670.22677	2539.381367	2746.480107	2052.325759	3431.504595	2678.978037	709.2562105	510.84	1722.54	643.1052941	888.1227	656.5468387	1777.515692	2579.2641	2484.075176	5661.423	1811.072409	3657.155318	2251.9614
11323	M433T613	11044.9185	11901.82656	12545.036	10830.57504	12472.29346	11481.12381	11768.39917	13301.98165	9675.18575	9035.46	11018.277	12836.64417	13208.38196	11447.09717	6520.486304	10203.35656	11451.81132	9312.910614	9185.71513	7122.22056	7304.069875	9045.515125	13972.21783	11537.63508	6212.348042	10409.65201	7623.749583	7246.3716	9863.37648	8773.37592	11146.96792	11342.322	13801.0764	11164.87346	8767.72536	8431.469849	14253.71496	9146.227098	9244.0318	9301.9965	12558.6198	7369.94652	14594.88336	17011.1172	7437.71	12907.53588	8985.8	13523.69652
11672	M250T735	46300.0995	52200.4291	53977.21518	54863.29776	48338.45459	52936.88029	57136.21861	63800.67859	46247.52311	50435.09477	48866.20018	49448.70246	58966.09186	66604.80832	31288.17367	6029.332251	59250.23455	50325.90143	48307.44543	55628.75681	38834.51429	59265.99559	62939.26268	38870.87818	54746.052	52234.9995	51047.9325	44557.128	62184.74429	36421.72595	49288.08738	53832.01519	56959.00364	48937.20118	36816.38291	57825.90027	46066.11567	53281.54064	45661.80952	44850.48591	56055.6381	46630.54324	64459.14963	53513.90943	33855.54207	54314.749	43235.66619	53925.17933
9178	M403T478	10068.07667	2370.32275	5668.078107	10833.495	5220.651115	335841.9004	4865.923269	11573.01471	25635.60133	1892144.595	14143.8	23845.32896	655857.9976	4678.864412	1151961.919	7460.969522	142882.3425	183459.1185	27385.81989	16517.89648	11037.5598	21248.59058	77188.94674	1085561.69	5254.407	6047.521444	476568.1193	88815.15912	9913.063846	181479.4899	11682.13333	1336.418833	1288.363682	709.6225405	1272.14713	4152.896364	3026.748857	2233.025529	2537.236783	2731.343478	613.524	593.9661309	16180.29024	95414.20063	2625.52737	11162.59833	1187743.385	3527.995917
2794	M186T276_2	9154.320667	57222.29874	414517.7579	77663.55153	8430.18	240222.069	36833.86108	846292.6835	145670.9861	40402.07471	116340.0131	193757.9211	272453.7538	155795.4694	738047.8803	520214.5412	108566.43	356709.9746	557344.764	924930.7039	1935554.969	421035.2889	314803.264	222168.3991	460141.0102	1265006.378	620365.8723	497938.0052	986062.2429	349539.4324	1541.992083	4438.898357	1272.4635	2019.917065	1550.08975	2406.446087	960.4367307	1659.1575	4957.197875	1617.938471	1735.465667	2786.087231	26226.60184	30557.74294	30479.87367	3060.248571	8479.255467	5210.532937
6484	M269T51	261203.9899	72479.64759	20327.62457	159267.5994	129796.6637	94845.6375	61293.68663	83718.699	89407.994	98724.86075	104031.9	13652.36744	93233.27888	44436.805	11517.36867	32463.29776	103099.8047	24281.24965	26420.18027	14962.00916	6975.172867	36862.68635	137035.3155	5974.254	6540.343564	16175.959	15103.3729	23768.343	7102.299125	4833.15525	73122.09363	100123.2753	50603.93576	65528.78556	125036.5969	56698.58721	57719.35819	53910.27141	80489.14941	99162.02224	62601.78275	139711.3036	113828.8914	96867.04871	185249.3949	122391.4931	111754.0269	77726.353
7980	M296T227	73275.461	43388.59	41871.40237	38083.067	55389.72268	40218.62412	27976.29706	36891.75	93332.37424	35241.6888	56758.79544	23984.8948	82620.67233	3724.252247	2249.138571	20717.03484	64350.54256	3216.677614	489.617	1181.249225	1804.407413	2150.429031	71855.91	1256.237956	2686.572015	972.6561184	1941.595273	2919.633626	1078	2201.016325	2617.615019	3566.279883	2823.500571	3127.533506	2322.955556	1391.322617	3813.258176	4052.186523	7053.664795	4249.380974	5332.631824	7463.829517	39875.49511	33029.304	99744.45545	42686.298	48360.43969	16522.63153
8370	M329T431	96058.32775	31460.84608	48826.00908	33934.44326	47809.58063	46173.53087	64093.536	36804.54536	55093.12046	106761.3734	101834.553	79639.25081	85260.61344	57407.14672	121493.5632	64433.61878	58226.89572	65508.49813	99231.36873	39139.90975	87224.91225	47809.43244	123629.6805	80009.03704	76116.10196	76736.77176	127167.8395	101521.1989	43638.41996	20829.08088	91936.11538	26449.99329	50781.9535	87384.83817	175777.7595	52722.24238	31812.57514	16338.02925	26320.81567	29347.78578	10201.74283	13020.28476	58117.24125	38999.90704	246674.0687	67446.86973	64792.01	32206.55171
4026	M121T343	15703.492	11576.175	276078.2638	9528.398091	12169.83	20926.87414	73479.59571	24687.24057	62335.7165	29732.76429	14503.272	110005.5489	90277.526	96261.77209	182499.7513	45749.88686	43754.28579	123502.7623	84013.77024	53887.28777	179484.6517	255812.565	228984.074	672560.0756	270586.9061	89434.28768	364380.1591	117619.078	301655.1434	491710.2487	8448.147	7730.668909	7603.726111	6790.53913	7680.613345	14015.23586	8030.751273	7133.11375	7045.6464	9607.483364	7569.525097	14389.53211	22455.30795	12924.42	33403.93657	7879.698739	45409.17548	7239.851304
6123	M407T494_2	244187.9532	121878.5114	291185.2137	132355.5525	60066.83186	1477724.061	92190.91445	258890.0133	322308.937	10515671.94	173026.9187	576919.5167	7752913.601	3829673.864	18394690.87	864812.3045	61741.53142	3003299.607	842146.1442	656815.565	2343417.617	818207.2611	403943.4768	16496797.54	7215924.984	256273.1569	13222065.8	7755599.774	658306.0534	2106898.776	166535.2991	88356.65782	27702.536	11197.88597	45065.80045	174129.92	56769.61532	42509.18533	64721.21345	85002.77782	30859.90663	44401.28	90964.85775	121439.7975	50747.84909	230287.8773	1202655.535	98993.93164
5631	M152T54	9952.512955	9111.47085	9304.665882	14526.11667	8451.202091	9605.736667	17992.8598	8996.853353	8263.753106	7380.2625	16645.47657	15671.58513	9331.862272	5562.682952	5854.9855	3425.049328	7142.8734	7784.849421	8445.160429	6162.5146	8031.665818	5155.306929	5543.206313	12090.537	11093.48968	8330.480854	6310.655553	6641.337043	7281.223607	9937.535451	5167.26375	16859.47488	14099.63216	14482.778	14170.71286	2593.659857	18143.4151	7323.704444	16241.90741	3652.587818	2999.1162	9704.678727	10087.182	19814.12035	24830.06686	8822.516882	10941.89236	1814.089308
1090	M523T56	55771.373	50805.29143	29654.87075	53413.13385	52132.58791	45215.01084	50626.08225	36425.584	46723.48	46392.80247	51471.49429	24239.0393	36767.92088	47753.50971	45427.65623	34637.21491	44689.28571	39058.14	39814.272	38603.68571	28722.763	44190.20558	37623.02145	271.3609883	36051.66225	38488.21429	40613.45143	35355.77005	230.3406889	100.5884171	54763.26958	61592.27083	66569.10191	65307.53097	64985.29375	45610.1052	66191.57982	60569	65946.34361	37955.27029	48127.28904	52975.46354	46721.82675	52697.843	68285.64204	54634.3333	51760.81126	41529.708
6330	M255T429	12865.73444	4984.7847	7346.0574	6717.333333	3133.0724	48730.40612	14969.16741	13848.84654	16200.56	44565.99945	15390.83533	8657.894737	137955.3243	18355.31928	38934.48583	92448.29859	33746.0225	120851.6152	9804.256	28930.42286	61125.97835	26088.21656	29774.6568	62132.56531	275657.2375	28745.56961	127466.3599	110894.9725	1336.614833	8178.160136	1791.207273	1268.358	1956.927818	497.1295	2757.209421	7293.519474	2419.469318	2344.650158	2166.431474	2266.483	6476.089474	1183.94145	3202.781813	37403.39544	1594.45345	2965.044353	147022.023	3117.212
8557	M785T258	7558.740697	5354.723	11331.24442	3397.446	8407.880189	3252.864176	2640.374286	3027.549063	12128.83882	3002.2615	2192.541431	14834.5125	3325.95	3012.750937	1373.049615	1527.393214	5899.998235	4044.198125	2628.738667	1942.880625	1983.927044	6802.81815	2796.994437	6147.761741	4882.24	3521.164846	3966.44	2896.581871	6757.012471	5703.538175	9520.85	5939.516822	3449.621294	7551.624556	2650.619938	7195.060444	9086.128124	4726.663333	9897.2519	6746.781316	5277.693539	4035.185	16135.71754	3366.266727	16086.94098	2410.5075	8641.608937	1204.813182
3797	M277T454	21035.74456	53907.65979	27419.37163	26533.552	7485.3616	99078.46512	6393.86328	39217.96317	22207.8856	62080.82871	45456.08512	28540.94848	159303.6295	28358.8435	104066.558	235693.8199	88835.63192	73889.40785	41328.71152	102735.2602	122643.1975	51725.94448	80299.24542	77004.61116	75586.10973	122277.6062	85404.80007	156966.4013	39158.86017	39541.90767	6278.11492	19001.52988	7313.28912	10252.36523	20263.77715	7754.871667	9206.261556	11387.18896	10943.07404	7537.79764	12587.69875	31203.25885	24822.168	17363.62075	29579.69568	22911.49543	208079.6125	13245.43458
4360	M188T222	31982.8854	15331.66826	44773.36529	8842.584211	18462.38878	15033.36091	32344.53081	40590.07057	23698.33841	76616.67027	20295.1469	42960.22957	67924.17073	57888.59635	342709.4097	78749.04514	40152.2966	83932.4064	140404.5163	202829.5386	387816.9487	148792.2097	87503.28615	482579.6355	40547.47214	130095.7721	278728.281	297190.8543	62785.172	595092.6939	5189.2178	3962.9828	5555.703125	5538.524444	5414.297778	4587.244381	10812.12505	4847.55	12431.90153	6255.143724	13068.38668	10485.94275	8713.722074	6761.315556	39595.79552	25905.42726	39303.03348	2729.066471
697	M261T57	107325.456	105718.1994	56717.68108	108418.137	100350.1304	97691.2461	101591.7922	78017.76064	101241.5298	99230.88305	107634.0894	60167.49971	78720.4845	87404.19579	97140.1524	69625.14	90624.6	81469.66	84275.60048	79998.16693	72854.61165	78991.97479	79139.01328	3329.48	71358.13902	79320.23006	86191.16	72909.11507	2953.453099	1450.6945	114015.1191	152294.8084	156140.6782	149907.7207	149364.7498	93150.43867	138485.1856	143770.0202	136490.6233	80862.02703	94783.27095	112894.5776	98466.18658	113619.7626	135723.9946	114529.2124	116834.0835	88171.3572
2140	M174T365	1532.819476	1654.99505	9982.014429	2259.734227	1135.152409	5431.32	2661.813	3777.665864	8211.776381	1500.602727	3839.386409	23052.02243	33459.7685	20562.68686	5139.630468	18276.71733	15506.89636	20561.255	14815.01705	8252.582333	18115.79268	34607.61732	37219.93262	3157.895318	22459.06657	13267.50833	39569.49386	26797.44514	20369.52176	3100.498273	943.0936364	773.13565	780.733875	782.5074091	1112.718095	1811.879364	1107.774057	869.1449412	766.0112069	1290.510909	1096.514217	891.626	2332.182857	1417.579773	3140.141136	907.598381	1771.918571	1250.056522
5799	M313T571	75337.62134	152475.2409	185312.963	159497.9467	33586.66589	305117.4982	123150.3686	234235.8672	119069.4421	364023.276	374726.0674	118660.9624	491261.5326	329397.5166	351494.4262	544545.8239	64088.19856	170634.0409	194654.0333	387526.3649	275265.3313	306904.2696	76796.87889	390104.4443	492092.1495	305993.6669	572243.1398	522066.8418	273125.8433	171956.2203	249614.9008	60863.72952	162024.9257	50712.38487	361240.6166	39894.41078	227387.4376	15773.86928	102205.9961	59204.63136	17580.78954	56262.404	89433.098	300322.2489	229827.6161	562222.2511	89391.03614	199509.7563
9166	M201T386	6668.047176	19625.45957	9058.993105	21742.6275	4025.097381	64449.03123	3276.241111	11245.47053	13678.1275	71391.48691	10906.51471	8666.145722	11411.63311	7536.772895	18222.31125	14841.33333	15158.83737	5830.944737	10121.65721	2849.511938	1772.22195	2434.073571	8544.884765	12719.308	5840.565077	13694.92658	14143.21313	5963.302053	1203.525714	26427.268	1607.4465	4142.984833	1858.105333	2825.687	3819.891412	1538.573333	8976.055167	3215.014	7061.038636	14848.55067	9911.498875	9178.9145	5191.669125	5494.741905	26675.87955	4935.830882	19876.01691	3538.611579
455	M130T74_2	2110685.554	1875678.949	2395534.924	1967669.356	1846292.733	2360771.375	3407723.561	3119154.114	2982979.268	4466762.61	2431227.398	2378733.575	3977695.595	3018138.375	6486986.262	3747283.381	4034037.355	4037385.046	5194379.718	4077124.616	7356909.254	5473534.212	6016950.176	2512958.84	7163943.677	4676955.615	7421805.713	7331945.334	5382524.479	3131340.16	794299.4911	1010854.89	1086840.833	877450.329	897266.1469	794413.6164	944205.2496	1314146.703	1212612.273	987657.7366	1080962.79	1364491.496	1706980.279	1741922.023	7912.244971	1880476.3	2581345.602	1311470.701
8206	M405T482	27172.299	15793.24323	7885.237091	36820.76514	5418.553625	922122.8277	18413.66121	39983.97763	34652.84004	2381628.883	32792.20313	27840.79575	561576.8097	48514.85094	1368374.152	124315.9605	210464.5448	155893.734	92047.75167	46914.10667	120769.887	163740.7791	65560.22468	58106.78646	411023.62	33222.67375	1511516.365	884296.0773	20169.90751	11026.84539	12656.35043	12325.1715	2796.897377	2195.146136	5538.6	16038.88081	11052.20292	2338.573682	93811.86468	12933.0313	5726.941091	6483.525857	12213.10561	135293.4898	7314.058783	58911.67891	1071600.863	6018.562636
9527	M333T363	1424.48625	601.8424211	922.8755652	942.8565882	735.8083333	5867.20725	698.763	900.5035	1608.636474	33117.59684	562.3744444	4207.634722	30646.243	11543.70525	139522.6083	1520.90136	330.3073242	2308.236048	1002.158889	644.8521	978.0425652	1222.581043	881.4535714	77711.403	8470.554955	712.2435	2369.349048	977.3882857	1234.513429	5770.484722	792.7518065	937.5157895	625.2978595	275.5692192	1308.608889	389.1010426	674.5348333	627.9043889	809.823	731.0953636	534.1689453	334.2188166	832.95	610.4045956	897.4363333	1103.266895	33949.5291	740.48425
2683	M367T403	697.0213889	2116.442632	2104.627667	3062.770722	642.0198571	7426.1	971.264	9269.321188	2387.720814	377.859	5906.322187	1938.455727	11527.5	1907.992857	1937.423556	8971.271905	5732.447375	5071.1275	4237.677273	3248.672607	8562.192286	6901.726125	5919.470333	1479.407571	3344.161926	10785.027	5405.617148	7132.248667	2119.391632	598.6533813	743.6027368	4971.33075	313.5425	1327.671654	1622.247375	275.9225263	433.0805921	891.0455882	380.945298	456.315	400.2096519	3012.306571	3100.936857	2058.647857	1597.237	388.5312	2739.825	3032.689421
5058	M412T223	106322.8426	87878.64431	39667.30911	132612.2156	113805.9668	74329.55404	25315.97877	60569.20308	78119.38	69987.22975	125362.4578	44096.09226	48673.73196	40167.36139	17612.78158	59040.863	86444.14237	30566.11823	20476.0444	14614.62209	12987.48185	40843.75996	65102.91171	4116.920857	33701.25409	13245.28728	11718.65559	19553.59192	11337.20454	2610.472313	2735.048967	3017.614	3097.832344	4354.9815	3635.071125	3219.130868	8905.3749	9899.095267	10392.02477	9103.615161	15187.80855	15481.32376	36632.20772	46820.92015	130942.6334	89266.38981	60959.46984	26959.59756
9149	M498T419	1093.449438	3839.296364	2253.970875	2654.31232	712.6203333	2677.402609	1192.606021	4323.943227	2520.206609	15343.43095	1634.079333	5390.076333	6006.5745	9285.100791	12781.998	5633.14628	744.8290909	3297.291304	1972.94087	6650.660318	11575.32782	20762.52341	1185.863478	106407.432	23127.21627	4067.618657	15340.49177	17393.0121	23659.08147	8144.502421	2297.555286	9878.989226	1614.892727	2466.6448	6286.938955	939.06	1883.523481	2485.907838	3771.288529	4391.917029	742.0733333	1429.486791	1496.799931	2297.52887	2330.154643	4639.213913	16873.452	1290.003688
3955	M307T364	1608.411435	2128.90116	6050.7106	1475.024182	866.31	7582.12508	803.1889412	7620.71125	1016.756533	6751.990304	3286.88096	3770.570783	11607.53823	5262.9416	17165.42714	32112.90055	2889.385417	4193.60413	4130.707308	9212.478	32628.24696	8381.01628	4505.880375	7454.818962	8220.267	2592.302362	17608.39192	18527.49233	7817.938043	3738.50076	739.6120042	1474.72416	732.5175714	1038.666375	1183.770656	715.4586792	829.1978889	711.49008	850.21184	460.9245213	1052.3836	925.5936296	798.5264043	1517.0918	1885.522	1339.289875	4120.581208	1297.1495
9262	M459T597	3737.309344	3333.459143	3744.24381	3741.835571	3680.897076	3570.5098	5113.985714	3308.494381	2639.757238	3229.6082	3827.538556	4906.349143	5114.328545	4985.349429	2205.661429	3838.159889	4444.687864	3481.59375	3304.503905	2549.103143	1964.571936	3456.099	3808.358797	2879.153687	3154.101864	2573.2083	2181.781412	2401.903412	2868.275793	2416.285972	2658.067455	2785.78819	3613.081607	2806.870895	2835.805091	2260.119931	3706.804659	2797.751	2448.813273	2543.159524	2646.923198	2225.06655	4622.98353	4681.961905	1677.563708	4742.657947	3312.664211	4060.028
2652	M347T70	6404.487642	30220.13462	25979.27207	23861.73	13287.96062	24827.41053	1778.835637	48695.92895	16929.28421	18858.3395	9506.061444	38278.9647	20090.24214	1505.195594	1974.401857	1337.912	8918.4909	1011.736804	335.3125754	4139.660769	314.9423111	968.5228001	7578.6116	1169.479788	277.7325809	376.3047043	465.877619	261.9392513	316.4145277	49710.41111	767625.8407	3314503.778	3712143.408	1448087.685	1729132.166	843981.7869	153953.8532	1392534.002	72931.20812	122695.935	201556.5718	340591.3364	25829.6589	63461.5725	72079.91743	16846.03544	36702.80689	39684.51794
3019	M351T438	17703.214	56127.84004	20188.63368	34650.78675	5053.59	176917.239	6258.195667	119548.5843	35031.07848	35304.59309	45683.83721	44061.16596	163001.6645	23286.82637	75581.21792	227514.6113	13030.57126	39353.46604	14057.54372	94888.3635	244790.5573	104481.4981	67405.71693	14770.88088	72282.06123	130240.2218	78571.21768	192520.7181	69585.40008	16142.81908	17043.29357	21195.85886	5266.749083	7076.940826	8920.654091	5546.297	4488.52196	8051.1822	8705.453696	5311.015769	10852.40788	12497.15975	15927.57021	17723.73213	19481.847	3991.244625	32394.56087	9896.754138
7187	M227T239	6356.084591	3701.46315	8063.152579	3024.515667	4584.12915	2612.405895	6230.645818	3658.355931	6585.801429	3700.176158	5601.844	7649.049794	6942.0315	5787.020864	2501.33975	4677.427652	6439.439864	3210.479333	4277.440182	2756.386333	3101.657553	3454.705385	9725.084762	7893.492	5913.756129	4620.951474	3846.260765	4555.09065	5777.163286	9023.914526	182609.5225	326473.8575	737.1356087	791.5478636	392.0815333	119980.9679	1651.319526	1204.35	2014.710773	1236.580773	2046.772667	1096.673217	2598.182048	1905.247938	6188.833353	2405.987048	4149.110273	1321.1484
3917	M282T369	2916.323105	1621.600063	1304.265857	4661.458437	2572.91055	2967.85125	2168.198824	5980.4704	4498.129692	4736.080462	5632.488889	3872.835692	28607.74157	18681.12517	12700.52778	9949.43795	18003.76847	8342.620333	6581.838	6458.650769	10818.7445	20909.25759	42385.17493	3462.313929	29146.011	4222.172351	11413.71	34729.31407	2586.961476	3428.139	488.5893453	424.85225	500.1366316	507.86	491.1229412	418.8324	530.5361538	807.1890909	536.3853571	793.3626667	664.505	764.8624286	4069.485	3522.014737	12118.63235	1284.43075	3528.557769	2469.360667
2587	M278T423	1554.767115	5536.07732	4595.458214	5344.376483	914.2345	18355.7178	1219.435269	8807.792167	3756.009346	6518.383435	7900.012565	3952.5	11747.75184	3937.91436	22704.813	12661.39142	9886.85152	11622.74469	8614.248	7237.29912	28112.46241	4730.22144	11995.9817	14901.608	13582.71763	15301.38709	19515.88656	27457.63964	3503.943077	4410.957231	871.2114444	1859.048158	644.8722963	1059.7572	2157.46375	681.8936212	804.5774615	1369.132692	1660.5314	1403.772952	671.222249	1369.518333	3000.670909	6154.218	2486.866154	1805.06087	22559.32067	2077.41075
1656	M114T56_2	303379.6538	264930.1763	13207.76595	197845.164	270657.4628	262590.9644	342205.5327	194030.2181	336107.6775	399625.7884	320869.9444	12561.634	390382.845	283517.9977	569767.2624	339525.3095	406186.0473	330602.838	542338.7084	379646.9101	348766.5561	359567.121	463977.7443	23417.02286	507108.8288	363103.3163	529136.6514	619375.2366	14718.71471	24081.72496	81617.31602	57431.29703	67650.16626	83966.93107	65975.82279	79265.14871	144474.2796	106368.136	182722.7451	135463.5816	179384.7852	106761.3527	225093.0091	187644.4584	277747.2531	245997.672	375521.1307	132505.0137
10698	M279T593	7429.661429	6097.873905	3715.5293	2906.345857	6282.8584	10080.97471	11284.04029	2675.9766	7683.647	6591.238818	5657.6637	5701.0195	4949.4975	4879.689381	4307.328316	3797.664	2833.762	4434.974364	6583.274333	4179.604095	5910.245	6496.4992	3569.34	3347.429091	4285.956	7736.881	6912.725238	4416.801632	2721.097143	1803.57145	14495.87167	6874.575333	9022.208571	4663.759	11805.18857	5484.821571	6711.382333	3797.797286	7198.870476	6636.63	3478.804	2993.699333	5794.283238	6941.0451	14832.345	7458.177829	2781.268857	3280.8015
5989	M414T326	2685.645273	1987.062	1657.815714	2117.983476	2535.654789	2475.643227	3765.973227	867.16	1778.994	1378.246278	1699.302292	1792.961	1374.553471	1905.067421	4076.28	1311.069143	1495.543056	1726.954444	1672.35895	1410.09375	3383.568323	1989.497125	1195.015	3112.550571	2263.3348	1753.127158	2050.371826	3916.992857	2030.035885	2430.2691	3523.666667	3349.931946	3003.143455	2840.762118	3407.193286	3092.958241	2463.164136	2005.6743	2629.568586	2304.049333	2129.568909	2663.029688	2167.848053	2777.004737	7425.380833	2018.533059	1718.20215	1335.449714
3585	M369T376	1226.324417	11078.262	11599.467	17835.39485	2244.19	59958.66495	4051.313643	40262.66611	8824.821429	2408.782316	24384.2991	11973.3315	81807.7719	6783.969143	10727.27748	58858.77143	14992.7267	32489.34032	11121.473	41873.17286	54437.97814	55515.9075	20959.17668	1932.517176	19486.95173	93732.54533	35570.69957	38120.23125	16387.8616	1563.975524	3919.651941	10238.621	1440.080058	2453.211	3176.55	655.6762857	1401.7831	6087.598759	259.7748	2407.843125	1397.567754	16022.1981	21745.8619	8420.339188	12004.1874	1276.509688	4527.314737	19355.97284
12208	M289T428	2722.625667	39439.75308	3541.544444	1521.574444	815.3766667	730.48416	4078.076	622.4381667	983.5952	4255.736208	18160.71104	7765.207696	4117.714652	5570.465786	5269.33465	1476.21425	8383.47048	1996.727318	2763.643077	2427.84204	2474.4541	10055.742	3663.039522	24652.87962	1510.686833	6425.272667	7483.106833	8784.397632	13409.24919	5667.23837	1290.958542	1137.995391	8027.0895	1931.927462	6687.101348	10145.8484	5816.58463	1772.467273	15033.36648	1707.246048	4420.591826	667.552678	18574.6618	1505.138182	20952.10576	8660.565577	5398.8738	349.9975378
4474	M241T477	966380.3836	813768.175	348778.724	662675.904	104102.234	1215506.96	165464.38	1084248.862	291720.9089	872373.508	616875.784	342928.335	1886136.299	889867.003	670847.6288	11864.736	278658.5433	586005.7964	500021.9741	529947.6624	856704.375	1172403.836	490983.7311	1199884.757	1709096.304	661790.3467	1284669.738	4455552.029	740801.9455	267454.825	100798.1351	140413.1685	108501.4665	24607.3845	123840.7017	188817.4808	75557.58833	95866.299	88793.37043	131025.7575	403867.5518	138318.7444	568017.97	651312.21	23277.76733	59340.25575	1455928.664	205085.4273
8546	M310T244	33903.32559	24435.42758	11376.67775	20243.33255	26862.20521	23148.8964	25614.03535	18647.32032	46473.327	22219.68506	23962.29205	1520.657143	30306.65809	1014.415078	908.5527	5532.14332	28790.81978	521.9802	715.275	768.3626709	1024.261867	588.3828125	30050.07474	1077.323442	1333.131557	830.2544339	568.1571429	951.3251579	850.4070724	614.142	894.743575	1436.84405	1365.01125	1506.945818	1127.130158	662.6735294	2096.25	1405.303429	2797.575474	2234.3697	3567.595286	4013.77648	21261.06627	18150.21955	47519.96367	20149.35222	26449.797	8319.583389
11704	M332T239	5893.734368	6849.521267	14183.59636	8019.39805	6106.174263	7090.670045	3938.639818	7794.029647	6781.958727	14403.34548	6742.922727	11716.92136	14246.82669	13136.5297	9078.011632	12348.92465	16628.38667	19603.77214	14819.25738	9625.461286	15936.19194	11942.4634	18304.91062	4402.833935	20563.02723	7995.186774	21970.85184	22371.468	5306.244	4748.977045	28692.33146	24823.82979	21770.73795	29829.70024	32311.20968	14151.4812	3947.348087	32624.15556	6969.166412	14686.70876	7908.281529	21236.85458	7665.523773	9533.995545	19227.73955	3891.450333	11562.78343	5276.730792
7649	M177T430	35933.24762	16088.45023	34631.60533	37948.599	44251.89474	49776.17805	69695.17862	28840.3692	55336.41625	33740.58927	37508.57372	36197.568	49799.05543	91206.28224	14281.39313	88304.75	47450.31	39748.32179	41697.65836	26228.3125	28197.07984	58091.56995	55924.297	36787.28271	32450.73158	65375.29392	42968.76375	22502.52327	23222.64407	33287.55873	31487.41227	27674.36857	58378.71709	37415.9835	32869.59219	30678.63256	24220.28165	37629.67833	16955.85391	27800.64	43616.46736	23421.762	28642.94475	50584.08285	61730.92129	52490.89875	13973.1155	5027.5864
4974	M245T296	3725.496667	2823.17175	20823.28236	2366.946474	1866.314647	6767.171571	9507.559091	16180.0721	12261.11768	9196.228909	7035.502545	11850.22443	27884.87591	14555.64577	34225.6768	40979.238	16011.57143	28861.30343	22963.122	49843.73195	218686.949	25106.535	31101.84	19271.65845	25599.12886	87480.612	135333.9307	116993.2301	125679.152	21607.68427	1713.004222	1610.721517	677.3438462	1356.162494	1318.99175	1199.546886	654.1190526	1218.591	1205.304698	709.65	651.88365	1283.1427	2391.492	2348.524571	3043.677	1246.736571	4655.785304	778.4345333
4661	M139T62	5361.560438	6564.888235	43047.85415	29604.55225	2837.687571	37874.07145	24725.49778	132314.5839	13536.193	15523.43722	65612.25771	22411.81243	70464.68171	188458.5346	45258.77336	204308.6457	53373.0198	34216.74334	243806.7006	280355.4131	695987.1916	166240.4045	135893.4733	14783.57512	25877.6666	348184.5587	243958.3839	136629.1556	117988.9859	12075.2591	1418.140062	986.8925625	442.0309091	1050.410885	432.25875	987.2636	764.962	1691.17601	1838.46068	1079.958353	1636.542	433.9854615	6419.701714	11245.75767	2541.243381	1382.946667	3914.195278	2771.079632
9772	M514T422	1875.104137	5991.500522	3124.522286	3412.134222	762.4757643	7134.225	1649.7375	2171.914182	3250.52	59420.60519	1157.948687	8624.777524	33195.888	16199.09345	153935.9871	4615.377682	1062.72	20587.16695	7312.379545	4180.485545	13543.64307	4665.443364	2086.823235	638732.2629	84247.62182	3825.750286	161759.2359	62876.75333	4812.253636	50119.4561	7906.793667	23520.05295	8162.041905	4383.498993	52564.55273	5626.192	1911.025941	1578.594136	12606.10918	12989.87077	1656.736616	3131.4745	1256.944882	784.2069412	2181.96167	13188.31455	22505.02105	1365.653333
1888	M653T332	6643.659943	7164.1668	18831.69874	11981.772	5811.363594	8467.6515	2830.277938	3273.854409	3363.37	5087.168467	2888.093513	8529.220667	5176.599623	2290.487571	8701.030216	5842.176353	2786.433571	17262.17441	4267.004438	1871.818667	22381.25814	4537.662316	4609.152119	950.6306267	3172.805296	1481.716	12438.3689	22839.54937	1450.041053	506.2030317	83291.301	96318.90842	104610.1709	64438.73438	95908.11689	46562.35073	18068.67883	31375.41003	24158.59516	24285	17837.84624	29388.08476	9479.071501	12629.58856	22457.8385	5317.76045	11160.651	6467.602667
10365	M169T563	16802.02691	25350.51133	11547.876	11454.16643	17708.91019	25650.9045	14160.20533	11556.26852	15625.00712	50796.26168	16976.40476	9736.195276	56575.02667	12310.529	24829.1681	36402.49465	18509.05231	10387.0676	37347.75473	65133.66032	49249.29075	20769.0552	10452.31685	40922.47131	39432.85956	58518.17088	149339.6762	107497.9596	96699.76615	11851.32715	19154.16982	7763.540167	14707.33125	7029.5596	29613.26917	8600.671333	25694.90554	6041.07816	27206.04932	4875.66548	6513.80324	11624.16464	21516.46927	28260.2545	25042.88074	20778.3078	15166.60728	20966.50084
5390	M318T240	33856.29479	5449.070824	8116.244862	87074.09889	46878.769	22020.09905	906.159375	23828.96448	4812.170182	18337.11981	9236.903947	3570.844444	20446.4505	1049.939484	10305.17143	2640.4322	11514.37714	1234.117079	1282.366362	1037.647832	1632.84192	1253.74509	41639.87471	2615.898102	3338.268813	897.7482659	1566.743507	7007.369324	923.0824575	1394.595454	39930.70871	45109.19859	50703.3892	69989.74941	64642.69355	40411.97868	26957.82747	106484.84	19364.98571	37857.90447	45323.87283	74062.45542	27963.06	58476.23272	103665.8036	46114.87971	54230.94444	28492.83287
7965	M212T313	24486.41488	25448.58711	28327.74642	15595.935	29915.32784	107528.828	26076.42139	29119.76981	37352.76471	139821.9638	10930.75113	10588.38159	23890.02819	48159.71163	34119.40687	22604.01114	24948.625	16233.56745	5313.854688	10098.62741	3967.329316	9977.825636	43840.98947	16887.32294	28630.953	12928.113	9541.975188	11007.54189	3631.673	73463.02516	7914.538091	5354.798	5996.430187	4926.733733	18544.97132	4075.742455	7384.41795	10012.345	12997.402	14210.25025	10141.145	11117.25925	20752.98281	28575.12737	37040.55262	6416.922615	55807.9935	6391.190867
3691	M335T67	23586.77487	74490.44102	14583.1034	20626.705	45208.49538	67791.64618	84881.34818	49785.61054	39688.26491	42984.31667	17313.72897	6952.171579	58413.15179	7077.167177	38913.8263	22945.6875	8392.288344	7878.602267	29274.22495	22092.97968	151676.1589	27422.4	80124.93408	65734.7961	2885.316	72588.12609	52602.165	11256.70143	613.1337151	36919.155	25093.36143	25788.74576	10735.97943	9019.675	46136.78857	4706.778145	8604.084	5341.314286	7642.826	7493.3118	7417.9244	18663.0075	10353.33531	10467.90994	15983.87175	20704.5465	12427.45875	6240.548571
85	M108T84	99100.81431	88753.55196	99966.2152	81498.96338	92737.629	108657.3102	121178.0546	107116.5591	124052.6191	143749.4066	94197.128	98041.00686	116854.2954	102489.0487	82558.55942	112192.0441	113706.802	101052.8719	115065.7827	112299.1828	137047.4546	114579.985	119936.4894	104602.3906	28042.52	128697.9605	118202.9954	104539.9325	83926.82304	99980.9492	58192.87756	56231.49486	56332.29	50933.9992	58305.39373	46052.58167	58495.27264	52863.01333	65872.30672	58002.81646	60366.00176	61675.87269	78438.34892	74091.83738	658.3317089	83816.80559	98638.46492	52239.03846
4039	M351T481	6302.231731	133947.3638	19233.0255	55987.27161	2344.842	307612.8935	3765.457269	309639.3771	40242.6596	3239.111742	70974.05508	56186.02662	357494.4467	17360.71104	24184.08943	7193.127158	15674.27813	88065.4342	23599.03479	199299.6013	455248.0199	319319.9402	80511.03771	688.7590116	127275.0521	269142.8094	172509.2104	506248.6102	154302.7991	4496.399953	1323.467536	4838.670348	1036.628549	1236.423375	2085.607333	1998.5875	1316.192063	3238.365037	1116.41374	2349.886968	5012.911304	9377.419491	27825.63912	19513.68875	12610.932	1490.296118	5122.292613	20254.62783
3300	M417T424	1112.03775	7236.60125	18513.62333	6897.6255	880.2598636	58624.82057	4299.89	102101.1779	17249.38136	12561.77059	32249.82285	24294.43886	55228.16843	33280.36424	20229.98992	164238.3228	12982.92036	33264.99575	7901.287429	39060.21682	72105.48421	51986.31795	50681.69462	4653.867759	28220.06276	35591.67857	21573.2255	29425.748	55508.621	8235.56425	525.6333333	566.1874615	200.0973112	229.0718712	297.0630944	238.75979	242.8146198	1099.683077	285.3782701	620.98	713.854381	1519.012941	9488.237588	8443.838545	12007.58524	558.4640556	16131.03491	5238.996409
9968	M496T422	1620.36313	2505.7271	1319.179682	1635.184667	681.6162	6181.371698	1158.6805	1271.611191	2113.3378	87893.68074	1562.05213	2587.690273	5660.238696	1639.701	82376.35935	535.6303684	652.8260986	2339.866766	1031.166143	1735.386074	2448.51768	2333.662752	1401.0725	244887.8607	7209.788816	1335.692261	6274.794273	2851.459655	1116.704348	8508.962458	6768.144429	10491.16391	1536.823663	2339.388545	4177.098545	1213.176714	1245.644952	2279.1373	1283.889	2633.254286	652.2536842	765.7373845	961.377619	1904.208565	1480.782	4098.576667	6478.64	1644.791049
2818	M349T469	10994.53472	77968.07688	21404.41714	52816.203	4531.53648	321938.1105	10384.89869	221593.8923	55262.92344	124251.8032	52291.1568	41508.02263	197089.1982	50443.62037	269776.7886	400068.2303	33215.91676	66331.6488	45228.34156	110920.1994	352340.7355	179808.2127	117439.3958	99233.43368	143232.6989	198757.2551	147828.7156	237750.2493	64445.06786	30271.30044	3756.65444	8213.21304	1835.365625	3314.72176	2456.98113	2748.653292	2985.7275	4762.550769	7318.8115	5129.284958	4232.638261	11976.54988	22574.64768	44087.95165	16313.27256	3249.811615	243583.8461	16763.26312
1746	M144T397	30559.2075	23362.13219	162221.7095	19038.76629	15087.73218	51567.41567	41354.36027	78038.514	108151.7007	16264.36114	69345.14	271599.8664	333013.1207	231846.8596	109162.7175	244812.072	148607.641	213401.5359	170092.0473	85378.30043	221437.8727	447593.3089	339388.2671	41855.65469	298174.2517	152483.3719	336874.2103	344926.8332	439145.9591	53670.1659	9592.004762	6299.334864	7401.324	5419.865714	10267.06757	16549.16657	11674.1445	5766.132857	5695.035409	13629.60421	11132.16	6392.667762	43329.45705	23301.72	50252.5065	9017.490909	26919.40933	9451.939545
5110	M403T565	1000.928235	1181.523273	1116.620727	1344.713048	468.8050204	9147.674227	704.2385455	1562.271455	973.5556818	10204.73441	1170.499565	1828.447636	10568.27741	3606.5978	19166.433	4174.497273	981.2341818	1657.260682	1417.902609	1213.555704	3795.843217	6251.923	863.0496667	13037.28909	6206.529773	2120.978227	20352.79091	13377.26082	1809.646087	1069.94087	458.4965	351.0922741	280.0152344	290.8081081	430.2771527	1014.893158	710.4068824	319.7869873	593.4714545	429.8585205	544.5443478	491.4	746.2486957	1526.823	474.3460592	454.5935059	4301.55619	598.3075652
232	M124T50_2	316420.2993	330293.574	305249.1377	336952.2817	345385.8001	334046.5471	264943.1128	273626.7991	341840.6138	276476.7109	304425.5948	338490.6441	236117.8753	243436.0662	260055.675	269785.8449	298656.0364	209985.8486	232119.8101	277634.0285	182247.1254	302066.556	207408.518	294109.4041	527077.3706	248085.2104	278736.2216	257196.441	267600.8965	267210.9	570003.8198	455883.0579	400765.7099	392973.8624	443030.4681	408406.3034	399115.6718	449163.8923	534271.3895	554402.6755	482437.3083	304224.8259	394764.1879	332601.8379	427864.8592	280423.4447	413869.9855	312508.1366
6820	M149T56	23153.15638	18549.74108	22699.27968	22649.22779	17844.69488	23469.25583	19798.79633	25964.99631	30754.32879	13770.25096	27620.28456	8227.483885	23556.89018	12101.03063	5428.05984	17718.87874	24977.84322	12921.17841	13647.86908	6810.462969	505.9666154	12376.79914	35453.36233	4612.187958	11362.81	4557.380045	5902.852055	996.3706154	2964.123818	5364.226136	9232.737914	8001.668895	8072.834709	6093.063409	7870.078275	4952.29308	8745.15325	7933.33184	10625.91163	12877.99849	8404.940875	7303.7624	18807.0246	15436.40833	24215.12053	21963.46137	18103.75598	10761.91069
811	M289T316	3583.305	3719.234956	6311.605636	3349.96087	2911.48875	3196.36852	2876.999696	4448.506233	5095.143826	4079.857091	5496.047667	7231.943469	8664.706818	5280.253826	6135.427588	7525.069522	5189.951708	4261.747548	4035.731294	5036.416	15562.75045	10697.65113	9128.751042	12150.37311	809.8402222	7024.14168	9639.871001	11411.6963	10914.13886	8048.122364	1169.330673	1550.10502	1097.423179	2545.634	1116.226578	1145.80469	1116.578667	1435.91525	1630.012073	978.9711818	1287.2084	960.5642857	2103.924333	2304.929	5714.277684	1465.410871	3124.876087	1056.361875
4373	M231T72	32420.02271	25027.41433	27043.4115	34217.11306	27348.91379	40960.99273	26702.308	40256.23247	38703.75275	109038.3797	37795.96534	18681.82098	61606.03056	60927.07484	129450.3432	101695.0257	65191.66629	110953.2643	73591.97027	57838.93652	85938.03394	106645.4089	76093.9269	24612.714	222222.0659	34103.9595	118301.1509	224974.1508	10566.28229	15882.90853	24525.406	33195.71126	30582.72072	34163.93003	33879.20805	19246.3635	10468.85791	45579.24062	17176.90514	26224.83888	17682.61006	33018.10928	22380.56841	30940.79396	81975.3605	24070.444	52712.198	19166.32902
144	M407T254	257495.4195	172919.435	264230.2845	145522.2729	161764.668	187557.8792	226865.2833	194316.4827	328157.0044	473564.1293	251490.148	228261.6408	425827.342	304152.247	486409.3012	332899.9887	378517.2113	410931.3546	390548.3589	413048.6433	567549.8577	463660.038	466858.2433	393367.7293	519237.3964	436940.3159	665866.0797	649597.455	361220.405	415639.7677	36260.21818	33586.45113	56271.81191	54363.41429	40259.25524	34982.42611	69158.91279	81998.14222	102843.1867	52568.06693	87468.49962	78969.6765	125865.2076	119566.2258	260942	154759.5512	254163.639	52664.963
11890	M309T71	8755.968	7628.335034	10890.08102	12148.34824	8034.816857	8320.690381	4661.566833	9096.397571	6050.2	20788.068	9608.311742	7702.477286	12289.41988	9540.771333	35321.19164	28861.32282	9936.897143	25924.3765	11215.32872	5838.698435	20577.4429	10831.45519	13171.7377	16436.82525	36812.11875	5653.703429	19384.32351	38502.13706	5893.235029	12274.81457	18485.711	20244.18538	21892.22029	27605.176	19682.63871	18242.32329	11153.25365	23101.36537	15365.95644	13665.72857	16583.23396	18522.29159	10053.20558	12769.01875	26958.7339	8104.389176	15411.33754	8243.677265
2154	M313T554	5880.541545	8953.88471	18766.12021	8492.528118	6023.330187	12989.33486	11763.43833	66043.53097	10892.19166	13348.92	16703.11256	15740.66671	19827.88488	12036.68394	13107.63333	27783.23411	9450.239897	14069.74676	18134.58919	20868.65582	24025.6517	21882.0637	8689.773552	32274.95925	35816.50179	21551.79262	30901.3853	32838.07292	29714.6097	12935.1242	10240.55126	4240.606613	3875.188368	7195.725708	8052.657474	3009.310526	7632.977455	2582.677125	2123.20519	4301.424485	2572.153594	1722.904	10053.44234	9189.654968	12006.73571	17703.22367	6739.342355	7149.745824
4799	M135T204	91998.51111	80171.67753	71373.78	136577.7153	116973.3229	72928.81389	31689.29075	107340.0058	63944.76437	96876.19029	82302.838	51189.33429	76990.8645	38394.53034	206431.7315	130305.6071	76056.80421	48970.11797	61724.43052	50997.59453	105528.7526	35614.07474	85138.57833	27730.28795	81031.66331	69861.36316	108382.4088	55460.795	136597.3014	61568.78614	166574.2339	70827.85937	105120.0481	165398.0772	122784.6714	166415.3719	157429.2605	238869.7445	113560.8353	162320.8872	167240.8239	128486.379	100620.54	113760.4126	171045.3941	103346.4859	106167.6231	77657.90933
2499	M296T295	3255.06896	1474.254625	3130.380889	1829.02575	1567.09	4282.933941	2132.501103	1822.99	1415.9992	4309.435238	1423.77625	1853.856	2574.48	2689.8795	2440.223389	815.5666667	2005.790056	3093.598765	2092.522321	1397.065727	6161.511401	1367.863077	2860.885286	499.01	2708.1717	812.1807692	5659.032887	1172.4696	3019.35751	2701.74635	5632.531	12229.26018	9250.552524	13057.77255	2220.175929	12416.65381	13955.90895	1440.102889	6190.875	1794.5305	13050.91286	1273.6018	3414.4	5455.91625	17260.68695	3196.718333	7960.211704	2238.487219
87	M154T54_2	440136.3927	569149.9399	765791.0333	536063.3493	382986.8772	604260.324	577830.0854	572045.6425	793852.9845	600904.1238	737449.0578	690797.6229	941015.215	781214.6071	526114.0312	684331.97	516791.4405	913954.2358	756090.1543	711353.3196	1007767.112	563917.1333	816028.587	1367489.636	1310208.921	808416.4632	739698.7321	728364.1697	936844.6749	1025242.637	143960.0066	186997.6169	146852.7284	156405.2809	177006.42	144912.3657	179365.776	204420.5888	220596.2126	228632.0216	188584.0069	177063.1971	523807.0949	469513.2515	566546.6018	294889.6939	457337.0732	348403.7721
5477	M300T239	16237.674	2953.06935	3261.564439	40149.65486	21055.36052	10330.57143	619.8204286	11056.45175	2490.497609	8983.272409	4605.549	2391.510857	9035.108594	1445.761812	725.6938889	2213.72483	5234.406353	1868.762788	1317.46	1276.194649	2262.166827	1561.83735	19191.99768	1379.524	1754.65564	1258.111572	1908.458537	1529.194727	689.8277647	1706.440393	18254.3841	20817.26232	22208.74657	30806.44295	30941.55723	17492.42782	12208.09443	50266.0529	8740.856143	17002.94113	20592.202	32728.55536	13408.37386	27972.13014	44306.15836	20747.05673	25772.42756	13875.49387
2590	M372T308	1467.108583	948.4043994	6245.097273	1572.049286	856.15416	2305.348304	1057.56	3379.727045	2976.301	3921.052	2316.694957	5253.973636	6833.263773	3713.308364	14137.23038	10478.93655	3798.644182	6786.2995	2613.761348	2539.394182	9821.3288	5001.484045	5922.728	9455.894	18150.6754	2966.737909	7859.071273	13961.12085	2844.342273	5286.658273	1461.0145	1392.357351	1130.575167	1358.682	994.9681212	817.0804444	591.2794542	1682.662033	814.627322	752.186	630.880127	1060.208038	1192.369286	1343.494345	2869.115111	625.6554464	2850.789913	567.9023977
9318	M374T589	102403.1314	97257.12643	83754.31011	118185.5578	92783.90824	107300.3791	130823.6257	124941.8513	64363.76178	133714.6481	112389.9721	93373.86	107228.8106	126234.4808	72174.29028	124414.3471	130135.7771	123436.4345	97628.65605	102423.9397	52565.537	90143.11112	84217.61833	151699.3006	167125.048	84474.13161	99511.24	111097.0507	125191.1705	69670.80559	103271.8176	65688.83394	94870.63529	96636.61394	67777.261	89030.29943	101209.2916	76341.42759	97597.02556	98540.12747	98558.72242	81875.42	113791.4227	109528.0025	172060.9138	110366.052	82720.231	97137.061
12153	M220T371	2489.876235	2378.927571	5652.4128	5753.9443	5936.603571	2377.745625	2440.273684	587.3329545	2613.522	5757.549187	2112.14465	2890.2924	2169.4436	5004.936	2769.192682	155198.7349	9757.4322	1641.225385	1967.394	2310.5225	7825.701	6077.657842	2650.481	4039.945727	23582.403	2524.367556	2633.04525	11501.71195	7492.308	6067.558	19046.66905	2600.760625	10973.76	1795.282368	7985.777947	4112.5975	1890.393476	4894.499571	7219.384	1976.263667	5557.591167	2136.15175	2706.222905	6726.756217	44969.92133	6891.021429	3483.443111	782.37225
2339	M227T248	623140.1892	978851.7082	131942.6524	1845055.379	979484.4319	1294139.296	524041.9757	1352473.124	1444190.171	1232476.855	1617010.746	129918.8528	1720845.352	950750.5496	2072969.668	2274366.474	1609956.552	1597966.261	1101595.6	1035358.955	1332842.812	1708534.9	2172161.602	56054.26286	1882978.604	876538.465	1452468.708	3355823.621	28697.01528	35561.61286	203121.5981	339352.1178	341922.456	286753.4905	288282.7579	128845.0483	59009.04542	901461.3854	266998.9977	376815.2474	112547.0817	729291.5153	1008361.023	1120844.849	2295349.893	573816.5157	762527.723	589489.5553
12036	M426T65	185274.5137	125361.2201	153746.3931	178742.3186	178205.0546	84461.03589	101953.7756	121679.202	90735.6099	158369.8527	172566.7932	63634.20734	71621.99078	147856.1191	111958.8688	71681.04935	129407.2083	99690.89881	160792.7689	247519.2366	158233.6372	136369.3197	99510.43833	436427.3595	63132.35718	210192.7619	177312.3133	153491.0245	147567.4661	527236.1581	158240.9157	144077.5394	213723.9715	238781.2686	104532.8256	230883.1615	203580.7022	230950.13	210408.0796	150394.401	225090.4453	165776.79	155312.2149	146936.0778	77624.81795	134764.828	154990.7691	13467.3848
6947	M196T62	2188.595417	1967.06445	6172.051947	2899.133222	2369.278897	3042.4245	2487.28975	26158.15215	3537.858778	3794.9526	6016.273524	5975.075	6158.496429	6629.977333	3614.473	10886.77314	3991.177818	6490.488143	12235.97635	62413.00581	134456.8155	6658.45619	13315.82248	17282.84075	3583.157143	42525.80614	22784.04633	11069.51829	31465.70526	17082.43462	3935.368769	996.4841875	1085.503938	871.4703333	1009.279262	1171.760133	1243.26865	1499.432926	1117.386667	2155.299333	1056.198889	1340.572316	1323.556316	1575.260375	3593.73	1617.290519	1495.019421	934.0172308
3942	M427T450	2245.860056	1128.2688	3925.663737	1439.733385	782.3323158	16572.97157	5047.365677	20075.82431	3872.265526	159426.7599	2585.888789	4126.854318	51545.884	62077.5372	77219.703	21410.40747	1683.552	29823.4298	8569.959429	54887.89061	34974.7125	104739.5839	5527.232824	105996.6478	68706.2035	15353.21345	97005.98157	118030.5632	55924.28392	22665.98577	1504.327	597.3215625	400.6923286	414.9923833	399.5728516	1133.928778	754.0036842	315.82724	1752.123966	821.87615	592.7282609	585.3770508	4238.754041	4538.4335	847.1466667	1595.430588	25756.81218	735.0327368
4318	M118T51	86469.60619	70836.807	1774.222714	70363.31863	67331.82394	81362.23329	59721.46077	97250.78455	95489.1264	83189.82883	104436.4897	2496.476667	166780.6819	73872.14888	8308.60275	112291.641	74605.03167	84108.5568	98856.22395	70981.47646	92494.66771	54674.70265	142403.414	2233.091438	201969.59	60656.41553	8250.225176	108186.6373	2146.389	1627.303846	17637.59833	30765.58	21007.53233	26001.70148	25903.80632	28110.54583	27540.8532	24812.199	39141.47256	31730.9265	30509.33308	37552.51589	63396.26628	71442.834	67707.86595	55430.59014	85363.17938	57426.46
10669	M847T597	9335.111133	7310.704	8810.110909	7937.0354	7955.599646	7089.7	14607.208	5793.608889	3640.02	5357.466667	7726.629181	13095.2267	14774.211	14856.536	2765.87125	9820.8099	11453.9823	6718.611429	6109.577637	2723.04	1575.183276	4774.575	9031.370083	3110.325114	4415.468556	3711.326667	2340.45525	2604.888916	3752.24	2046.156521	4240.052556	4047.4252	7568.654172	3726.829089	3837.68	2547.685	4691.151923	3725.138	3163.192571	3554.561111	3311.684692	2477.204125	15373.95273	18855.47874	1036.845703	13309.70725	5852.7672	11285.892
4	M116T254	98057.80718	83122.12195	111616.0304	71979.66041	74312.04156	85091.00045	85939.31573	85341.2785	110054.2446	132296.2286	99047.09471	94881.86115	138833.0532	108494.9565	148942.4827	116703.5125	116410.7937	123528.1221	132777.2392	123806.4783	159909.0987	121675.2599	132118.7642	135095.8915	135466.9748	148078.8758	159074.6772	159690.8913	113405.7731	130343.382	34231.428	31605.02271	40513.94486	43636.3409	37074.70912	31307.28847	49615.45695	48984.16667	53456.12647	39057.10415	53653.57639	47534.45715	63106.35	70152.41037	90624.39636	65135.44786	97918.81733	38984.78405
4041	M213T219	59809.82497	97743.3209	17305.38341	204934.0944	85351.19307	152563.4473	31797.2915	158306.8702	152714.5318	76949.60448	162712.8397	17210.27282	237076.4354	109559.1894	169685.5613	362968.0545	219968.3566	113673.6125	111905.08	127074.023	85816.80576	122016.783	349527.1119	8469.210967	107048.5153	63872.23829	95071.704	266648.0478	6639.154754	6407.736	17167.65059	30571.14377	11270.8368	35161.1577	28917.56468	11096.20333	7005.366716	96740.10184	23850.93426	41066.586	6593.310439	80068.66947	132589.4421	122624.8015	288626.7464	35211.07773	59907.97937	72252.63426
4424	M252T229	35466.74813	12678.04857	131860.0019	12515.9665	14886.65949	15295.84836	33926.67408	32433.287	42842.08038	69662.41423	31282.67829	96537.39789	97174.23765	51187.0469	104238.1664	92760.97858	57644.00758	75183.29357	100709.4014	100024.7181	146451.4425	134022.436	104579.2778	458736.5884	33377.66331	119237.5998	300539.6554	555606.7547	66957.3423	509823.4567	4249.284545	2739.587864	4505.508728	4009.378421	3709.192941	4509.812429	10828.65412	4595.209318	11384.57925	5303.77148	9953.109409	5544.43413	7364.937929	9629.390571	35964.49685	20101.67381	21511.44437	4592.133
351	M392T56	71188.67242	69722.9608	39554.6325	72299.532	65037.18846	61953.768	63261.2235	51068.91507	63926.74492	58310.65623	67340.25	37077.25333	48082.25295	61692.6	49755.147	41976.12613	59883.70769	50418.14171	53295.65062	48845.57176	39578.58531	54736.11	47140.17508	3072.24996	46839.76	52036.19775	49948.06542	44219.68878	889.6788571	2205.78258	76664.08	98610.075	103531.6997	106990.7912	99672.768	63660.54938	90556.92704	95449.92	93955.6	52042.47809	58448.8305	77222.72313	66725.805	75193.09	90336.92983	73523.61825	70026.54728	62601.98138
2197	M253T71	24993.76605	20568.02253	6455.974263	24679.79429	21997.44057	28126.21	17048.08949	24940.34667	25835.03567	42204.78115	30091.41542	7875.83225	35388.811	32848.89436	23653.92044	45284.57951	39003.1417	39848.30786	31533.7961	15615.51467	20419.02726	41953.96333	51310.558	42064.66174	69969.79428	10809.45386	27315.40614	48512.132	13802.6336	30432.08941	14300.24478	15134.598	17241.3397	16565.608	15918.50291	13306.9797	17027.58888	20884.66722	18547.66229	15400.932	22380.24135	16309.17514	22836.13301	22615.83643	7738.682192	16186.03443	29040.34071	17611.21457
12500	M197T656	35469.82355	38493.80983	88332.06733	36687.54075	33534.63507	58753.86189	71794.30984	30358.28787	33674.18425	125247.8965	60363.74813	72795.0402	116369.7753	36642.82727	25024.0998	78251.74031	59376.884	34668.54574	77156.08709	37337.795	39168.75	52596.91229	22627.21324	52336.66416	93560.26453	64250.20005	86789.22442	39670.765	53310.98568	52456.797	92964.24703	40203.85639	48197.04653	50350.02273	84921.49833	34771.00045	72071.85288	17341.996	45415.65021	22557.69452	13954.54913	19101.46569	88173.94992	84745.51394	46858.2476	61641.7484	37278.33504	29896.17556
829	M116T63_2	1270347.497	1021963.476	793935.2827	1081851.801	1072269.709	841942.7034	1079625.255	1034595.1	550463.4819	1688882.989	1128546.858	479156.7189	1028296.507	1693080.482	914238.0984	897767.0837	1027727.05	665521.1615	2028176.817	1894964.193	2536168.338	2095649.831	1950908.685	2379933.931	1646536.868	2014165.529	2503102.408	2420826.279	1714385.652	2461977.641	454511.53	265586.9495	408693.537	532450.1391	473817.4062	450818.3153	712391.2502	560401.907	836565.5931	573425.7801	690632.5661	651534.5649	930861.8926	932538.6559	1162903.819	1061029.59	1462033.963	485376.6156
4774	M273T269	4934.8496	3691.130933	3146.256846	7274.917714	4979.333571	6136.247238	4424.728364	5275.881517	9124.2792	33618.2338	7256.923524	3278.28072	10021.69	8151.549571	29913.45457	9619.51545	10349.86855	13021.18667	10306.19895	8619.765	10275.98536	17527.57086	11080.12595	2085.536286	5734.902952	8579.97513	16759.98214	41495.01607	2542.995297	2314.63024	2515.06945	2041.526643	3961.906286	4178.571429	3690.965118	2055.628714	2025.1272	5143.696	5777.459286	2153.139389	3403.428	3789.2116	2303.142	5479.449	11982.25019	3572.857313	15161.789	1138.196
7588	M233T689	63280.25905	54142.79743	64930.78429	72259.0215	53467.4059	65271.00986	66946.26955	63371.363	50742.95981	60943.32941	61120.97657	63196.17141	85916.49182	87217.94314	41923.66889	73360.62709	69333.02462	59277.9651	51575.44786	46317.83773	50337.99805	70538.524	86153.74286	53723.40123	50312.8425	55824.68973	50703.42086	55153.59281	68882.46982	54284.03986	57283.328	53025.84091	53176.20929	57761.21082	49717.49305	52955.63836	58036.40386	52916.44943	48893.13395	49700.19545	59259.53241	44901.83571	72946.44233	73437.99929	33436.18309	64109.643	55698.38086	55217.99855
1556	M163T111	57070.55518	40717.38	67771.76344	45229.04024	40372.28879	44862.84724	48088.33857	59922.25981	81886.18846	80771.4635	63797.42885	64980.97467	92335.85743	54217.45226	32282.47655	44203.56442	84741.76471	63592.25457	66593.97095	59062.68077	82391.45836	105955.0889	110960.9807	160629.9891	119116.6958	70119.58024	127946.1793	188130.305	82876.78	180229.3025	10947.72261	12652.2225	16101.122	15068.6262	13006.08609	8879.148171	15081.62768	20205.33621	24276.68054	13943.49571	19933.77789	22638.03385	32986.60705	32841.21845	210988.641	37925.23038	50054.37108	16202.2155
2725	M660T613	1960.422569	2239.06787	1320.784143	2326.866667	2133.701798	3245.850737	1249.6066	2233.5521	1966.378061	2104.50345	2305.744073	1189.949571	2062.753846	1555.94175	1457.9125	1968.753556	1391.052	1274.060306	1734.192542	1739.74775	1422.609905	1169.15035	2028.777649	1653.346466	1648.324632	1729.145143	1590.571286	1681.789801	1499.9289	1796.911493	2272.25985	2248.670118	2526.167	2721.466766	2196.075	2418.5565	2494.011068	2168.152724	2241.0143	2435.11155	2484.027662	2096.71455	1959.81307	1909.663125	1214.761436	2049.0518	2063.613714	2032.96275
4436	M311T536	21496.05818	26703.459	23101.54783	30397.77866	7731.133364	56005.65509	22405.82636	43870.80155	25288.33539	71255.11364	70986.56845	21198.48038	158619.4555	42070.5273	67665.144	88932.16091	20931.72682	33103.409	49387.63435	76451.36864	49822.20509	51869.22887	21538.77577	57522.74957	66178.31709	61335.51133	142576.0791	105763.2468	39761.60826	21823.52535	31441.99145	6796.706318	13015.17673	7564.794545	50391.08073	7277.921591	20506.96642	3561.94413	20268.15926	7839.544636	6117.141649	11049.0613	15844.806	39053.48094	43679.45986	121701.1255	22745.49424	18643.915
8798	M514T388	2497.029822	6233.227522	4272.0816	3107.7293	1210.524851	13942.60603	2507.912346	4548.1127	4457.12952	196586.5531	2254.138258	7878.501538	25295.67683	35313.993	107637.4632	7753.784471	2166.765577	18417.13373	12705.51352	19941.432	22956.90708	36897.1148	2794.087406	366237.2539	100050.1853	6667.640571	140168.4278	60542.67207	40196.49413	57534.62781	13906.38357	17535.61855	2445.93384	4108.724807	22281.71207	2005.15848	2760.391833	2137.157913	34017.23046	17571.86567	1753.231964	2816.00032	2727.351847	5412.685469	4021.979641	17628.92975	127492.233	1463.498194
3779	M201T72	9455.045211	7292.704	15600.15818	11292.23938	8300.363	14761.50774	9181.543889	19534.983	11331.65919	22765.4503	11681.92891	11244.38674	26310.28787	19905.94187	74844.90527	38222.3665	19154.48891	41186.36583	26745.54989	20407.98429	101200.6801	29528.67431	26496.08733	20279.05923	73635.83204	50419.55232	56861.7298	77243.24188	54314.96143	17001.1075	10676.42733	18409.24712	16143.64017	11593.37733	13111.38115	7957.1934	3891.55	12651.8095	5960.35035	7347.326154	5958.769231	11999.55767	10372.57003	8345.326273	12874.655	6870.47775	12861.04615	5065.824375
3678	M347T403	638.48	2793.9465	2869.4835	4225.864909	1013.114087	10614.1602	1511.913231	12573.5301	3342.588571	529.245	7747.630714	2380.971353	16538.05821	2774.434263	2754.353538	10525.65563	7610.4665	6131.364933	5313.618125	7206.693333	14001.44291	11842.00593	7362.85	818.7222	3335.29875	15613.36679	8029.343368	10152.13484	2941.271429	617.5	400.01	7835.056889	557.2264762	1787.166818	2461.802941	407.81368	394.3553608	1620.881667	453.7801455	732.6190909	542.6483536	4360.057333	5786.643	4856.635381	1973.120864	520.6342857	5112.232857	6247.026435
12058	M157T564	125452.7929	142590.2667	105588.3761	107715.8285	173419.2342	101015.3377	93835.99592	107812.601	81477.38865	92707.36965	174462.6875	91522.06159	132911.5128	139932.9224	128592.192	168819.0889	103579.3302	70389.56352	94357.47622	80978.69831	129597.051	172092.0423	134239.4092	111372.8616	28861.08216	93667.16868	122585.6839	119707.56	30131.94717	28563.76974	144058.3984	93586.9913	100362.5625	114729.4496	92639.712	99963.3363	111666.471	89403.24686	102460.397	87295.75526	133632.4166	83203.29026	142545.0398	109578.9817	275060.863	112722.967	135069.8661	74750.01
8731	M433T597	442450.9768	399316.2949	423134.8759	413604.7802	402903.2197	398597.6184	507694.1005	351943.0891	300976.9617	308983.7613	429333.4132	517513.0024	565395.0515	557423.5491	267585.78	442974.9997	450928.427	394516.8802	399567.8366	250925.3193	203584.0525	342499.4464	441378.4277	292003.2355	306661.228	305951.5133	245131.6844	268092.4624	292171.8077	237095.3129	310902.4317	277598.0565	363618.4279	304468.7245	290741.4798	257009.6976	354872.011	277277.7344	270618.4285	286451.1777	298762.1933	239496.1241	554675.3346	569883.9733	177658.758	445562.2411	345056.694	424921.9367
7246	M162T430	6983.3745	3371.542895	6581.297864	7668.076571	8170.611	9680.205702	13752.97107	5385.312	10373.45667	6175.965	7341.209333	6676.75725	9359.372053	18994.70319	3206.978824	18017.32833	8652.600526	7568.751357	7824.311182	5257.422636	5361.163955	10855.13753	11192.16532	7410.899571	5959.255263	13098.83556	8319.728222	5189.70381	4506.394286	7782.528	5797.139091	4943.144211	10600.20945	6952.4385	6388.362429	5525.773176	4597.023684	6917.9545	3558.399818	4996.318952	8986.640727	4377.231529	5990.72525	9967.62375	12407.97314	9507.95325	2719.777	1215.9733
4064	M229T413	4654.927941	56712.54104	79882.41185	55001.24239	3813.775226	195138.7396	14304.04267	343701.3576	69720.73033	12416.8784	110291.1333	121062.7347	199382.372	40454.07697	186215.2143	503548.8959	146447.9981	90117.82744	107030.7621	101266.543	820265.5961	109538.4281	182402.8706	13223.27067	65792.68682	384771.4829	163743.6094	338972.1964	161123.1506	13341.68448	1043.2401	22661.26871	959.136	2162.390778	6307.989049	1661.913996	1600.927208	12175.26821	2344.575484	4897.285333	1555.68178	10751.36618	54835.6485	20409.56878	96536.30626	4690.663746	7063.013724	20002.39496
10387	M163T381	61897.62295	43734.02544	61133.71875	46249.60836	71590.49262	93536.88964	95460.0465	73053.513	78797.05782	62708.125	63297.09247	52782.27405	124873.858	178467.0626	29244.7484	128041.8084	75920.65984	57483.36476	73239.55234	36958.257	86974.08926	105153.0324	126546.9902	57011.02905	41517.063	98332.21333	71899.57764	65348.782	74010.19173	60943.17852	63502.65626	56291.74692	83184.3391	71440.68912	75762.52538	40023.82211	43167.966	52665.87848	53765.63469	44242.68152	48556.16071	38662.15168	79583.40262	130829.0134	283774.0583	156175.4855	25928.57785	2759.682727
3125	M437T519	1980.874286	3513.262739	1764.570636	2087.5465	845.5041364	11498.712	1344.847636	20990.56173	4994.33619	25002.71261	3752.596588	2325.782	28974.28832	25272.58065	13190.11368	18002.9341	950.0952381	8314.390909	2285.461088	14573.76933	21034.94229	45472.66675	2334.696	13344.91295	42822.88052	4829.163957	17616.36877	30718.30796	24911.00413	1656.62387	583.8640556	807.0815172	550.3785	441.1323242	416.3440704	1027.172531	749.1113913	575.276	395.3983459	548.002381	1256.032904	636.9908182	2518.062783	3998.180227	754.0600435	676.3052	5055.626864	2142.344318
7299	M308T52	21519.87382	13657.10104	2217.099636	14629.164	12259.77726	20885.41972	11689.16921	27864.054	29321.5044	13259.55857	21350.49936	4101.188	38537.23943	8149.554955	3285.41	26396.435	21906.08841	4340.847667	4884.749947	3536.265944	11536.8711	6975.827515	35877.28241	1961.386977	3170.623119	8068.358467	6929.128765	7168.270789	1519.59	1984.096714	8530.868684	6748.1765	6088.514143	6637.463182	7862.6295	7056.2219	5196.080273	5944.2208	7657.9373	4624.967048	6004.493238	7756.806261	13866.34526	10195.90282	18516.49588	12316.10914	12909.86588	10103.13068
4090	M261T608	9030.627091	41125.16082	34881.85943	25754.24664	2511.422727	87085.87555	2673.588273	152534.9973	45457.03657	15366.49018	31691.59714	32553.43678	87785.09814	24291.99363	21223.42989	99503.52859	9780.024261	58153.30195	22347.74667	62748.9	105530.6757	161714.5098	51049.40973	43786.51748	174139.5901	82284.02857	105665.351	361188.7027	111422.0224	10436.21439	4035.613636	20988.37536	2523.193318	5478.604182	9642.252	3400.583727	5731.883348	5345.428591	2930.608	7164.1	2902.733913	4067.714955	38565.0957	25106.00745	8205.593478	4030.197273	28021.08695	17362.054
1930	M121T213	31362.71435	20661.43772	8218.569986	17133.90631	29058.39833	13736.98915	13752.05984	4823.514593	11352.21441	5114.393778	11367.45675	6102.218045	6511.131923	5164.974	1592.9706	2333.008256	7658.877542	1781.996667	743.3284737	1898.289479	1574.218112	1930.577408	4962.238379	2571.874512	1585.941896	661.39128	2121.175725	1159.963857	1588.668015	5012.403415	48470.29882	47056.91165	51544.02839	56471.41948	50627.5965	47572.33784	35578.80987	33331.80335	36461.394	53204.80472	41402.15613	36648.6691	19975.30619	22569.83304	45316.72433	20806.74967	10453.58167	10581.14225
2646	M415T288	15748.27836	9077.275235	6114.551318	29558.22	18424.10396	23766.39624	8655.006818	25875.72944	32272.19967	35479.4238	37719.77772	16614.99745	56878.61932	43679.84076	97002.42075	53837.39573	68172.60381	53296.70273	40360.12686	40051.43409	43931.09021	59069.8971	70002.05385	25567.9045	157153.1335	24827.495	57758.14489	190169.0812	14630.28824	31641.6788	1731.108091	679.7471538	670.1922143	2342.588002	1367.606279	734.8293333	1289.375625	3426.190211	3049.101586	2744.508	3064.257737	4745.450667	9708.698467	12756.05482	44377.54569	5754.835636	27490.70086	5754.335545
5759	M234T462	2634.471	1680.55	4135.034375	2621.008778	4980.648453	13929.7779	3041.46	21228.05288	2619.964286	7611.456294	15535.26133	4966.79225	7685.164952	7981.064571	50103.8365	147731.9594	20555.01	17607.24324	71186.75908	62049.33245	224513.733	44496.4	54701.96156	21927.9225	12214.57013	213556.6256	51553.21143	51422.09057	42976.3948	21158.02	1924.439524	1571.612428	1754.865818	1923.118609	4034.294933	689.58	1998.434296	1643.146081	5007.531908	453.1	2200.735	2429.9154	2365.696364	3007.671333	5278.400706	2037.896484	245.5875	1482.365905
6053	M243T270	6220.660466	12858.38805	27144.62867	15592.30448	5851.9935	28006.03595	7134.690591	26715.306	18717.32962	9062.256168	29361.77329	31889.50229	13066.91322	11908.22912	187844.3609	85887.9892	23348.23096	35876.97967	85695.48514	66374.606	305434.6555	54940.6198	26086.34233	616316.6717	72214.05642	190084.0733	64855.26935	158986.3295	317267.9991	448073.7316	7570.651	12125.34126	6509.2555	7153.256789	11879.65895	3651.643111	2323.892455	14145.57421	3015.452235	4786.37819	2260.129344	8374.654895	12176.14336	6909.98045	17969.14571	3250.995	8037.498474	6309.757458
523	M108T171	58984.39117	55634.82768	65760.33379	47266.299	58816.4085	64129.99857	82814.38007	64438.25753	80094.6832	115634.709	56474.20172	63164.80242	83093.4171	62293.57912	72880.9424	71639.87087	81019.24379	63802.09383	73027.30097	82231.88495	110010.1479	70458.57243	92889.52318	73939.561	16809.22838	86726.01459	95886.51788	71851.8191	51834.26292	67846.71476	27188.66356	26976.025	29197.78314	27015.05767	30064.28443	18526.24869	29613.14737	33489.88833	34900.74269	25220.35294	31490.09325	36446.46059	48020.11332	47860.96938	129624.7414	46299.39668	56235.28193	22572.8557
8670	M225T53	648647.8632	1476019.435	1198838.746	1386533.319	1076933.453	1187904.463	1090542.009	1144495.651	1680394.379	727284.4001	1208576.834	1203217.014	1042892.251	1118235.723	931214.5471	843140.4976	1158089.77	901428.0742	772886.2851	709074.6843	756351.9421	755096.8899	885631.6404	336788.9655	989580.7795	1292604.404	969601.0145	858115.3976	771802.1576	432857.2794	867976.5607	1059988.626	1263474.99	1495584.257	1118728.157	1293795.351	1254168.452	983938.9533	771004.0703	1066566.596	927426.7992	804437.3979	1370900.526	1089906.09	1622729.786	1089544.918	881317.4081	867865.5012
8605	M335T791	139096.3765	113788.9265	70446.65628	129196.5857	203316.4882	100448.2267	76654.20257	116144.3414	104281.5641	72720.67555	111146.2199	55991.13375	112302.7854	120692.758	96902.19158	95421.17813	81645.51008	73613.56465	79229.66388	65853.23	148244.7231	65286.11971	144214.9388	111404.1014	54371.75674	75459.07656	78710.50278	109963.1453	58045.17113	151935.6687	85239.43273	117155.3397	90090.9933	154656.7755	80018.55165	138647.877	128736.8661	139348.3002	87768.00029	131730.1589	189458.6413	145507.4773	122594.3264	86354.15624	349769.9615	67024.87498	107709.9844	83032.09941
4049	M349T510	8829.444652	64468.87087	16549.71038	27807.99664	4141.589667	151425.3035	11064.4142	179598.1526	53324.31209	25189.20259	68905.43246	46795.64236	246758.1215	43807.75125	63672.28676	179515.8627	20127.99333	63246.12	7084.957	48052.57081	386196.47	232758.8082	115851.0044	20164.37976	131123.3603	48438.22981	50094.22691	268046.6995	107991.555	11449.72851	2552.559484	12816.65273	1958.91636	4001.47125	3956.845652	1391.749565	4877.095	9963.368565	9614.470478	5668.048333	2958.047826	12895.30268	63272.94548	57792.73813	27227.38941	5481.028364	41059.04	7973.464174
2404	M346T225	2044.328875	2340.253927	7579.348444	3674.676	3209.51175	2527.307588	1392.974143	2885.031167	2111.007607	1419.277725	977.8914906	1462.662	3788.583217	1294.395576	1245.380478	1121.134365	744.4476	1283.481934	1748.202547	1414.534461	3158.13065	860.8969259	4633.74968	1083.571125	732.8066667	1674.743591	1420.20216	2329.020689	1006.370136	1038.927067	6175.323167	3573.591417	2598.187773	3962.166	3249.970625	3811.934833	2307.496846	1753.391391	2334.762962	2499.80052	2307.172	2128.407217	3627.137341	7283.727	5216.688391	2226.779708	5491.10464	2427.034388
4857	M427T465	1859.139	1119.29	2434.219636	1497.369652	544.1308118	14062.6391	1363.661084	5078.214947	3902.400333	65687.83547	2398.271587	1692.395	96727.53529	79048.24987	12189.55733	25624.97381	6921.764294	16804.8972	6329.658636	15678.79395	22926.25731	33545.29714	6862.426773	30393.09955	92386.57728	6609.025043	84342.24954	59168.82915	43302.04909	5198.892551	871.63	355.2732422	506.7226957	238.1488495	319.7890403	1681.773333	778.8981429	348.5531693	759.0070025	806.2215	958.8512941	681.7608	1235.234344	8270.669333	645.2104737	1505	25785.7614	785.213
594	M140T53	11353.27229	27161.20843	68319.649	29152.49886	12511.5342	50018.05976	38537.03514	42856.2891	33614.63822	60914.99379	39887.03847	84968.8671	45501.03807	29710.91127	30963.57556	30317.2968	11463.7725	28966.66456	61933.03567	50900.04018	35993.24667	64244.67719	29800.65519	69613.30196	34997.59846	58781.782	40669.79292	38184.12033	32701.84472	59380.4811	11636.84833	23423.08786	19404.44695	9387.1552	43529.75143	5479.530667	5452.744	9757.681267	10825.4076	13549.59091	7679.238136	9904.651524	12673.28774	33527.28353	16975.75071	27179.02695	18795.54367	28574.12
3854	M235T566	9577.118571	3586.650091	7183.154045	4830.188364	7823.180909	4002.345	4935.170591	3837.61075	3181.70907	3822.356	4864.602857	4244.078455	3888.529524	7273.793947	2620.854444	5274.097682	5159.35045	3314.799409	5449.06305	4565.659864	5458.140773	6383.6385	5365.171182	5900.023381	4008.605667	3737.897333	4360.679897	4087.62915	3138.142429	3727.329524	6022.869286	4819.541429	7406.877211	8519.856571	8496.246	6661.274909	6578.823381	8665.55965	7782.410045	5041.136286	5492.038364	3849.653263	11040.10286	6774.012667	14100.39214	7213.795714	6874.532857	3332.77981
10634	M670T247	5998.297641	5458.4915	5578.410484	21818.04435	9624.433419	22986.21643	3008.594167	4850.262444	3093.040955	19667.18829	6596.939475	6079.203	13332.4955	6319.062429	9372.553667	13958.96929	9004.5585	6803.559667	4903.652161	2020.31655	5967.084995	3204.782524	10818.65324	4513.665075	7026.565412	2186.911905	3967.5401	5785.128082	1475.356609	2705.715314	9858.161722	14361.84	6795.152897	7197.433566	18010.68333	4383.203045	3577.338384	15765.1023	5110.2445	8457.154286	1234.231364	14235.33668	16759.77672	14548.226	22379.69423	5776.079182	13862.00362	13022.79543
8449	M523T236	19244.48569	15050.6697	11950.5931	43063.34629	21294.78131	19469.00944	4975.634444	17967.18983	14459.82958	16164.34673	24589.17613	12040.75447	7527.900333	7199.629161	2956.18973	8505.395429	11427.84581	5432.448	3359.120323	2066.122437	2819.983775	2579.811333	12430.264	1733.191081	1937.15172	1472.006133	1594.195808	2715.344881	868.9935346	1234.991491	14785.65273	18551.3564	21174.04016	27474.40333	18216.52768	12948.78035	12731.01958	48973.09669	17742.45013	19310.94305	17771.5098	35724.97	31081.635	34045.23675	75846.9312	14043.45981	34024.87397	15934.08983
8943	M800T381	1066.306051	1605.5247	4969.809	930.91075	799.4127655	1040.047857	1377.284615	1069.420258	758.4183655	1276.875	1184.625183	2219.080843	1984.64138	1357.171111	12006.16071	3906.842722	799.5412727	13639.198	1516.520737	1460.1198	49229.79778	4086.157263	1483.38326	2751.19772	6297.682211	1483.604381	16033.05714	33882.56482	2835.129625	2489.035503	1792.337333	3905.339	2239.365625	1318.272446	1325.28	1986.591176	1856.720086	1955.435158	1562.123333	1531.719	1997.926259	2402.7445	1189.233894	1201.036552	1452.838094	561.2	806.035	677.9515385
4246	M290T245	10683.49591	7382.571429	5646.40965	16762.52	10699.689	10928.466	4027.929364	11759.90243	7536.776353	24104.96679	11694.39106	2520.2322	16085.15585	13371.59106	1696.0185	13700.07357	16248.54133	19407.45065	10453.794	6384.766316	12750.04848	17330.07072	21545.37429	2723.283333	30414.25029	4992.434	8749.0655	18582.3594	1887.477273	1866.652212	3772.9575	5188.090476	4862.821085	6458.853563	6616.213952	2770.606471	1504.995838	11242.755	1024.907143	4625.555766	2663.808889	7397.173727	6035.158108	9145.050471	18635.9145	10182.22952	14529.2122	6563.5632
6031	M263T261	33659.01562	9351.0625	31215.06633	135681.3749	44028.23222	55050.03684	5503.237091	44536.313	21805.26857	41461.92757	39579.45395	42174.78968	113441.1983	30110.02661	178720.7333	151267.4949	159141.0205	82167.66205	27303.09752	15556.17764	180590.7868	29729.93557	145693.68	46716.49394	119872.6767	13942.15924	68659.41225	170711.9164	37197.97396	28694.0832	15358.09386	55366.82409	12985.72329	36530.35586	54632.51305	10669.084	2133.894857	145254.0441	2763.447368	12747.13986	4990.919143	72145.84364	33916.22476	47850.07871	134819.2027	26050.02429	45935.409	36589.0395
8942	M422T217	18113.7768	7339.483	8719.154344	27181.74232	10948.54381	34781.60158	16838.7955	26880.33704	17166.18352	55634.61075	32754.63891	1152.09	37453.1092	2253.112396	5273.4506	9011.998264	31128.44586	2491.459652	2280.315789	2543.602	5011.1916	1848.063105	60798.22933	2075.04	1702.613333	1406.142214	5811.2925	2910.92	2405.837692	1429.256316	1280.961	1543.641444	2190.43925	1148.24175	1193.100929	812.2667	1973.751	2655.6176	3000.54837	2044.866667	2162.587059	3748.799866	9473.418406	12989.58594	22096.18	16807.9983	84335.47775	4343.570333
165	M89T50_2	908732.242	666426.2457	478288.6434	714025.0977	791376.8404	543340.0063	624491.7711	515286.4607	581727.7978	655153.1097	674870.7808	366475.4387	536818.7201	618092.4914	514279.4624	465330.2654	639683.0779	491906.5871	605379.991	479654.7979	408572.2621	611673.1699	732108.8066	378218.346	11335.17873	457050.048	487113.0085	615470.5598	36345.88829	378567.5379	970894.995	872581.4202	928178.0068	1023492.243	925770.1363	983012.3985	966403.233	799244.357	1064145.944	813192.6767	1022657.985	820654.0445	691054.6433	692770.7584	812001.3493	892708.1243	849681.9134	556007.9572
8764	M452T228	6760.833468	5465.22525	4670.632357	7777.713842	5945.422638	5138.863333	1552.170767	3453.699389	4111.713	4004.398385	5764.758143	2951.325667	2699.403	2333.499788	2828.382333	2447.69713	2433.3525	1920.01138	1293.218343	1150.615682	1666.650652	1616.19842	3068.577032	1975.067975	2253.4922	1207.884796	1783.865609	3058.401132	873.1411178	1614.038439	4486.5584	5082.322	7375.601077	9890.565584	5872.912	4757.45375	4746.3588	7403.053778	8181.8598	5632.377625	6285.277717	5731.193462	6689.560201	6974.676947	16011.01812	3798.688958	6842.79887	2536.846333
7786	M275T42_2	43131.64919	18583.50923	20801.90613	64781.703	43064.07358	23335.42446	14475.54281	26180.11639	19980.11	40983.78315	27676.70373	20148.75847	21801.52125	13073.5808	64882.15644	32076.90144	23086.57953	45859.31064	30584.03227	21918.3525	43469.64563	15499.20681	31057.0704	27633.20911	79227.58174	13382.8035	51277.25924	65023.31005	12003.4362	15730.36117	66231.3114	78813.13367	93934.20133	84005.81214	86775.01817	69230.46956	29353.8177	125676.0642	40777.84313	48034.34494	48373.60413	76634.385	43101.866	68658.69175	86595.46676	44727.35159	49699.00417	55523.902
5822	M146T387	1155.412222	9697.164938	8938.05781	14429.96229	3205.337407	26827.896	3767.675857	19503.37519	8870.706038	1196.589882	16481.13071	13422.63637	10006.8837	3484.32588	3128.698611	30978.79533	9216.056842	6245.707045	5183.64	6112.261926	16745.79422	5866.393056	18953.51817	856.8236842	3470.963905	21436.85314	8869.323429	10376.924	4862.064905	1460.724857	706.7466667	6711.358138	402.65475	2058.806813	662.8739	604.1629286	514.6024184	15517.1828	718.6385	4490.33	501.7092365	9162.168889	19789.37795	4533.517857	22958.24467	670.53	762.9478636	7264.361364
925	M148T72_2	256453.506	230986.7226	226951.5074	203656.7634	224389.2315	220048.5769	270731.4342	253019.1714	302541.9552	429919.8765	246303.6036	211280.9875	339327.8191	291737.2535	188176.1604	328389.4878	305673.639	350667.1542	439994.7984	384582.5911	505927.6624	347972.8336	442016.6503	109840.7781	629002.3627	431111.1954	428583.1749	458209.148	32163.42967	36658.97719	87246.26686	87648.15536	111770.8803	108376.6756	91813.95169	87263.514	124459.8995	138542.813	148144.8092	116158.6159	138168.1817	143921.976	162996.2687	191210.9414	291977.6863	222560.837	278555.9301	125950.2799
11379	M267T638	4214.855619	4357.304409	4705.518857	4226.167636	2965.527529	9105.117364	6063.754238	4258.697045	4381.500727	14755.41318	8641.871455	5514.663125	9069.424429	5854.659364	7272.448556	19732.57	13271.01572	6071.227622	4288.6155	5737.723429	5918.936629	8076.986667	4758.283714	6704.428095	15148.59605	6126.241476	10609.42705	14986.3	5036.728571	8427.077313	10527.537	5478.544286	6244.542321	3432.061318	21457.90614	2358.207273	6787.730857	2980.380727	4797.755045	2761.911286	1924.620765	4271.480628	4914.325682	10251.16695	5527.497273	14633.04727	4115.988375	8574.831818
4144	M247T571	1655.159	7277.929043	5521.873538	7441.5	814.4206757	23851.52296	1042.811043	24776.03661	10898.38418	3153.901043	9063.89	5571.0804	5309.295391	4229.659571	2264.983814	11738.566	2122.48792	4378.877609	3004.515061	6738.29156	8418.242625	8513.4125	9110.747783	4484.02104	12451.46681	6826.800759	6771.7378	20413.96596	5841.711931	1503.86588	996.8232174	6202.009391	537.2603344	1044.863684	2007.269	725.1778724	1185.589537	2776.242261	674.01075	1438.414375	629.5279707	1201.990875	9271.939696	6843.276	3791.415522	694.6776521	12079.63473	3398.421818
3752	M449T494	5707.866667	2966.25	6893.664131	3271.952526	1678.757294	28628.88765	2575.683176	5906.906286	7906.201875	104352.1001	3794.633333	13895.55569	90639.22204	60505.07867	65107.25589	23609.22501	2006.495455	49384.69115	19254.55591	13412.09333	44148.67048	51663.3391	9564.45913	84774.03863	89925.93388	6058.532182	132319.0488	94892.40752	14601.4921	41367.65455	4206.39075	2302.8	976.0947368	769.9356667	1374.752471	4399.88	1740.978947	1231.557789	1841.815182	2145.485	1044.876	1826.547896	7753.931381	5272.408439	1543.6117	5432.715	24656.19	2295.903333
9114	M345T525	2625.65724	1850.112222	8060.072786	4533.769333	1970.603346	10239.02483	1672.208134	5744.19208	3185.63975	2751.084444	4398.937931	2921.764114	4042.225	6106.688	3754.804652	13096.52588	4826.01732	3549.226786	3865.711273	4749.801259	10348.16883	7628.86025	4904.53012	5470.878212	6731.884882	5195.3414	7671.486818	6356.890068	3008.372625	3631.933667	3211.79116	3129.9165	1337.170345	2576.872667	3981.262115	1583.49228	3087.5828	2378.482615	1663.4025	2882.355063	2002.8926	1784.479444	3394.133333	4614.400519	12919.9121	1715.57796	22433.95	1802.354042
4029	M297T484	136647.2583	159795.3853	48711.186	92552.5419	11543.85257	381149.5192	20595.12	542673.2205	82737.77029	161949.6587	106292.8518	60005.41308	628556.194	93133.071	117196.6765	933250.825	59083.27668	218977.0789	113442.9416	285475.3293	352313.593	420171.4098	101129.9568	201294.9176	725133.3488	264775.9303	648478.4891	1362243.75	335720.265	41673.66505	13581.61737	10636.75014	15864.32829	1608.514211	7969.605882	35364.43286	11769.35653	10946.88	5457.35319	11960.85545	85043.18411	20725.54629	126926.925	94209.62	4026.7748	6982.366588	190780.395	43338.76448
300	M130T94	2208196.237	1864649.112	3371602.112	2503335.242	1724788.157	2426933.871	2487623.814	3807577.563	3202926.657	3773706.954	2800081.534	3259464.183	4524621.64	3313451.978	5525571.349	4138218.775	4398772.328	3978041.696	4174694.791	4189253.37	6571395.58	4393445.823	4781079.55	3746938.14	5188136.417	4628480.329	5550187.281	5845941.853	3213455.261	3642089.803	636831.0798	661409.6759	783536.3712	781089.188	711910.8248	521496.6462	997095.6373	1017518.546	1141131.118	755760.5808	983354.7214	1031374.794	1611543.954	1639289.004	7664309.361	1596476.557	2807855.07	925824.5619
5521	M389T610	6124.4055	4075.225955	5953.366261	1881.23162	1097.107306	10171.53504	2105.74	68928.708	10736.70205	5439.009166	5744.131909	2502.24968	47307.18626	12793.82913	10480.53759	63985.83485	1402.067208	24738.04923	15041.05917	101461.141	103076.6116	160771.225	2736.914192	23024.56418	56496.71277	16084.89641	86314.12278	206093.497	21186.85943	3962.203	1037.72636	469.6686109	759.9157368	807.2368261	485.3284505	2210.77825	1013.809	940.585561	357.1854301	1012.0055	2082.870682	755.9459175	1791.110391	3862.394609	531.6070404	474.6994962	2094.440946	1570.154348
3552	M121T477	32727.51	29314.72771	13801.74295	24446.90186	6665.342727	44733.72906	7477.604095	37772.47141	12412.68571	29583.114	22287.46259	13709.25	64618.49432	30903.18039	23983.92344	60071.68759	12802.77176	21661.59986	18050.54273	18852.64	30112.75105	37166.29357	18097.05824	42032.39048	57866.05248	25441.2845	42591.89136	142788.6454	26689.31571	12592.99762	5782.948909	7245.939591	6486.4915	3890.512727	7203.205227	10382.27314	5616.001364	5973.117682	5743.658182	6217.835045	15323.484	6444.670571	19974.69136	21889.56764	3852.744095	5091.607818	42930.44133	9098.819864
1226	M174T52	80064.96623	38958.31911	155856.6197	41891.63507	41410.54629	76225.57481	58371.0251	138885.1973	144509.2461	52745.73695	73568.952	123828.0383	200020.7816	108782.1912	254297.65	165151.44	89555.67158	133807.014	172932.283	163224.1962	592039.005	165655.4583	163892.1708	225042.1406	276897.2722	271878.4031	213468.2743	168411.8119	276584.412	319281.8086	9970.648571	11427.52186	6066.331526	8685.172696	8081.905263	8474.318647	15520.38978	14768.6	23334.53045	18118.52856	16853.25684	11699.37733	40251.84842	32331.57035	53209.05525	14242.39784	43794.39058	27946.84173
6799	M203T500	1084903.724	698174.3298	1138116.591	1091195.351	1267593.676	1320136.765	1447191.493	879571.1131	1321209.099	1056516.189	1175104.8	1041724.501	1225836.749	1951408.984	340993.5822	1877758.183	1290115.424	1221907.359	1073737.919	861551.2656	941183.805	1530495.252	1552666.165	1173733.646	1044934.803	1668148.799	1118324.126	947917.3736	893334.9774	1112005.058	991621.4286	871374.0649	1328157.907	1077775.95	1080617.682	927864.696	860461.4134	1074099.104	746293.1551	881856.5815	1184926.538	798661.1822	993524.3228	1251978.535	1357930.417	1372003.356	504597.3362	273760.8195
7534	M334T273	54113.53377	50271.10748	50511.769	53610.81347	52688.26757	51314.34915	43935.94114	45839.76859	51319.92091	48725.448	55339.29373	54533.98824	49931.39556	49549.38382	48190.72156	38738.30564	45193.34105	46027.29114	47534.53491	37242.408	34632.58295	43808.99195	50084.29691	40522.07045	47084.4	35798.40543	41102.24529	45012.47668	27229.39421	44633.36914	56770.91579	56165.226	51688.797	61721.81782	56605.98314	53067.58552	47271.07974	53632.71768	51124.63728	50853.92168	51900.80823	51936.10527	52449.36677	53684.65923	65850.42123	42771.68477	52950.948	38293.77245
10814	M370T58	17624.07297	6659.907563	4976.487563	9137.421176	8798.762824	3118.075	9671.37	2094.572857	5843.096048	6316.913333	6850.0395	1132.8	3105.635786	7465.79	4053.866	1650.88125	5485.221806	7157.154857	8910.723042	10171.31186	4222.751684	11577.34996	3809.18925	5138.129455	839.3942857	6128.417727	3651.9525	8780.149813	1036.795	2396.549655	6506.014632	8213.216007	8778.733597	7299.057833	6998.940158	6236.276875	7778.982714	9227.429975	5632.254	7930.7635	6008.744217	9232.496625	5076.948	7790.206	14088.95867	5935.587	5662.177167	7307.443
11125	M689T745	2587.181319	2222.971957	2476.71312	2786.332	2508.985535	2821.383429	2007.906667	2427.202917	2362.3796	2165.181808	2727.393633	2515.53108	2689.892516	2333.787	2202.065286	2681.36076	2225.80116	2368.565333	2318.80572	2177.4944	2774.297527	2127.013163	2438.668901	2620.354881	2342.748955	2524.12584	2420.118077	2488.521797	2320.778308	2769.770986	2315.096875	1915.730783	2165.19208	2555.918591	2748.064378	2602.675969	2831.692749	2926.3715	2241.765917	2508.519	2805.346849	2051.60896	2378.682141	2535.555923	2555.3316	2173.867432	2496.625645	2209.639774
8321	M464T415	1819.296875	631.449	1564.346783	368.3575798	713.4655	1135.142125	1857.096556	1115.910048	2066.0625	14677.139	1116.1645	1230.633238	10804.41158	5276.45285	91438.35267	1761.108978	314.2122982	7232.443539	2451.235304	1828.474522	7558.341389	2408.655522	2714.833375	12825.50318	19929.98659	1176.730154	50253.07064	29934.57043	570.1175499	1269.81415	1865.325	2776.701667	1998.2238	1599.301895	872.8714286	764.8833529	291.5844788	701.11125	527.6184375	555.86475	486.9826667	498.3027773	974.6570769	694.5987143	1212.024214	1548.067448	4382.083737	1101.063354
88	M347T171	4603.449931	3982.811786	4880.296857	3453.938182	4585.435	5603.090222	6419.782588	5332.71659	6391.280571	5408.738571	4582.499556	5393.982909	6215.692212	4842.408485	3790.34956	3816.647626	5207.02497	4650.994667	5706.921103	5286.248	6154.880615	4450.726677	6593.836455	5707.7055	743.4215262	6121.278321	5601.589219	4137.284516	4724.162438	5194.525357	1874.50763	2250.513745	1912.77884	1534.053176	1859.89056	1231.216037	1946.813667	1723.205172	2296.390071	1871.664828	2237.640808	2326.808	3515.175	3487.941704	4951.731538	3492.217793	4016.513103	1754.767444
746	M375T301	12336.598	7516.297846	13817.7975	6249.6833	11164.36566	9565.5195	9503.763286	7478.371869	18360.15167	9484.392857	7307.168421	15438.70017	14893.1405	13701.007	7147.16	11193.12	17537.1273	8999.34	12871.62125	7232.609412	8518.310769	18080.2584	22388.33385	10066.46714	11488.85143	11110.93971	11213.17887	12818.289	7340.903158	11019.04677	3965.830353	2031.880952	2196.400682	3681.706629	2450.692091	4489.290208	6435.756667	4715.651429	7910.772833	6291.873048	5290.729947	3898.881158	14128.30574	5266.710429	16784.65538	4580.508571	11194.02728	2088.976842
3627	M295T630	10644.47549	8089.882182	29105.35568	7938.2025	5749.298419	11143.863	15462.928	5679.480864	11394.46741	14120.42682	27469.84868	36894.753	11892.36745	12103.938	24038.85774	15980.19045	9783.716318	19513.04045	33325.88209	20183.03509	18224.74159	35036.90464	7083.435818	22399.24164	31740.89862	27220.93068	35646.98182	19656.23314	23258.17268	5787.619364	14788.24529	3229.805091	7277.4195	5092.045714	21706.08259	4492.174952	11002.3245	2710.665364	7182.606476	5979.851182	2685.072	3757.817318	11164.34971	22967.34681	10061.53217	32341.512	6408.875318	11542.31573
922	M131T51	63504.789	51223.29572	184099.8505	50188.13145	49208.57952	92095.71095	85387.67647	128957.7654	103031.721	69969.42936	85802.94909	173721.3435	178409.4938	155946.0883	259805.6225	190191.7268	108547.2711	157705.0504	182481.5556	193891.194	477202.331	210128.8757	134852.7587	308351.9621	276515.307	320774.0343	248761.6647	199321.992	298031.7017	369109.4729	20232.38609	20424.51668	16074.41917	17977.622	19185.516	18616.55645	30172.91743	28796.31169	33217.311	23913.28007	33562.23976	22328.61333	50428.53143	52300.42076	58103.99504	25111.27133	54612.74714	39736.09414
1628	M322T299	2649.578	2323.832318	2283.243818	3617.617467	2380.495304	4050.242636	1611.459444	5565.222122	4832.73065	5845.983514	5107.340966	2957.399895	11622.935	4792.205647	5056.235	13783.55677	6375.699931	6445.12	5689.562029	3699.765048	7265.551955	6101.751107	11001.50471	1937.962826	7644.652458	4605.819273	10151.6	15733.776	859.85875	1438.503571	749.8157143	797.451375	619.1330435	800.0024118	1129.569293	611.9321176	610.9979201	1603.84245	924.34142	1487.055267	596.074	1484.892	2791.293	2675.757273	5356.407185	1204.571682	2543.186	1547.7805
3727	M184T265	4541.800263	2574.745222	7757.926839	3328.5809	4121.639263	4348.681944	2443.023857	4020.834857	5969.210808	8995.496097	8501.44225	7812.966968	10768.13514	5137.099556	6082.658727	7660.861476	6533.877222	6679.90125	7708.072	3577.574	7249.908774	8052.667259	6573.928714	2863.887593	7781.555774	5773.997724	6965.176111	5637.0105	3059.861737	4946.368	1347.314167	1828.896088	1430.817278	2186.459833	5589.853405	1619.236667	1330.887647	1823.394	1874.208389	1945.5354	1955.5376	1472.920333	4007.1901	6124.395789	19498.00696	5547.081222	5095.778947	1232.994375
7	M142T254	35364.83918	27086.12394	35701.65102	22752.23305	25121.87955	27010.29791	27356.74923	26761.8505	37961.20614	42916.96	33848.76755	27837.6853	48288.196	36768.23805	51728.88311	40260.33094	38051.217	39041.93882	44989.09035	42879.82725	54775.39216	39615.78735	45123.55571	45722.63895	47366.45255	49179.40238	55909.31471	58248.471	36538.1901	45093.11359	11760.06538	10575.37109	12548.29609	14486.716	11715.08643	10265.681	15996.88425	14261.22714	18952.348	12940.87495	17737.70538	15396.87024	22481.65941	20864.27294	32604.992	21719.30785	31815.32495	12664.62714
3943	M383T214_2	45189.34963	16910.65278	600.4398947	47272.71485	46857.16478	19706.76485	1221.183917	3177.966462	6016.820459	7356.57406	1232.448568	2293.134984	4353.124914	2045.313381	2014.868837	1994.48065	1137.129347	1254.499125	971.8255556	1320.16519	1319.433923	712.6736842	8115.432296	511.6008333	1267.455265	776.3994118	1365.194444	1267.732308	1234.624795	2169.897009	16303.60515	19786.09677	21290.38393	20549.5812	19032.18061	20743.12868	22521.88421	44968.84058	24410.36053	32191.003	27505.8	36710.95892	43978.15427	45749.67424	146329.3488	37273.899	43394.563	35009.59015
1048	M192T65	20154.51359	11555.23	6437.870455	13381.85195	18140.31457	11217.10329	17699.84873	11172.85865	15318.15019	13517.30541	13733.84823	6215.470754	18520.35388	11315.72541	6626.4775	8451.669333	16982.785	4228.665609	14182.28523	6379.849467	9043.606	6133.834143	25975.85821	7985.273667	2505.696	8943.4025	10725.76557	13237.6425	1926.070588	9109.620571	2876.148879	2518.967677	1417.9305	2505.200958	3117.344012	2260.539207	4307.933133	2736.789611	3486.824727	6064.199256	4447.883857	4615.941167	5525.718824	4603.612762	9248.3535	8067.1272	15574.67453	3974.767286
10891	M711T256	11058.23205	6586.2105	7323.204636	14285.117	10468.10939	7426.881	2163.149545	2209.786667	3601.660182	6142.012	7500.258958	2947.883073	4030.583583	3458.680727	2647.466667	5424.668268	4091.619636	5236.604965	1991.04557	1592.999591	2882.977142	3582.46848	4031.910679	1032.435086	4334.105481	619.4118	2657.4502	3552.935926	544.8215977	754.9856086	2069.133696	2018.722675	2107.977897	2546.530653	3426.26	1807.403586	2197.334015	4983.47675	3415.843692	3254.680522	4134.639621	8368.8277	5703.417436	7009.298182	14588.95318	12962.48059	6607.821227	5347.792739
10325	M493T597	13268.07614	12192.0315	12275.57409	12478.01314	12731.8576	11918.89989	13499.1602	11182.93248	8974.3962	9724.514389	13240.56535	15108.82259	16363.86182	14577.98727	7486.875	14213.42356	12479.56333	8897.454818	10994.5407	6856.231789	6786.270874	8610.6085	12359.99599	11071.74868	8516.592684	9450.754	7530.972048	8693.620407	8321.157429	7977.619423	9955.233263	8678.6128	11350.38362	10084.02112	9842.138	8787.384138	12592.51277	8493.608045	8802.20115	9163.715143	9696.877962	7007.82845	15096.36488	17597.49455	6149.640429	13618.16841	10682.15477	12694.9249
2535	M230T49	20532.30862	36987.5555	3239.718674	24806.97289	27593.99337	30654.23611	43057.72241	42960.9798	31599.36853	23658.15013	34583.23269	4092.355	48985.13333	46374.29886	5108.0887	57249.73193	26122.70618	42146.336	55077.89126	39286.01332	66245.12	26946.0213	43821.40233	21486.53827	1448.547	56064.26623	6509.082706	50661.13714	4355.396301	11869.96925	7703.076313	11685.57	12412.28444	13261.0186	10415.80543	12667.59231	13641.3025	11675.77076	9437.652	9837.551111	12783.36986	16307.046	25951.53047	23399.52255	25593.1879	16020.53525	17258.84733	19737.1965
2961	M303T282	2242.8588	3567.808375	2601.748079	6426.87255	2996.448	5952.42	1354.383688	5913.971533	5857.099182	3741.682625	5541.1105	3080.781998	7736.74	4232.746565	4824.58925	10110.95061	7753.623353	5747.293421	5517.9982	4175.108808	19445.25618	5744.084818	10296.72778	2960.580854	4147.711	3849.186181	6523.187547	10136.68604	2779.220664	508.269	1205.577875	2037.1965	1091.979103	1440.137381	1780.118	1427.28	754.4039851	4135.904	1351.338706	2305.270091	800.474625	3245.545286	5181.637929	4903.692	8529.75	1432.400895	2920.185886	2747.244682
8379	M557T756	3979.9375	3998.79225	4518.517839	3652.05932	4282.421947	4744.974684	3469.73556	3853.867192	4014.079333	3578.975654	4309.030583	5279.055943	5348.007302	3447.019167	3755.451227	3871.97325	3626.710438	3798.018	4102.596808	4553.239535	4309.65627	3792.723	3902.470684	4258.928491	3702.766031	4197.694731	4299.956571	4098.721142	4463.969053	4482.971466	4278.894929	3784.850323	3484.685462	4206.862013	4272.307212	3959.524556	4192.793699	3442.66428	3639.55488	3734.36476	3994.207899	3403.357481	4118.561824	3781.337625	4365.067119	4001.864719	4760.425444	3333.143407
4770	M503T494	4404.882632	2380.164667	4918.163182	2535.791818	1369.65419	19587.68795	1821.699375	3818.237833	5285.054842	73798.7649	2922.372526	9221.618	61555.66929	40377.49762	103866.392	13587.35294	1387.834762	31859.23438	12484.20675	9023.107368	30297.36324	11831.15176	6529.300556	120006.3522	63450.5663	4389.384048	92939.53404	66460.42029	9211.365333	29555.79876	2860.1925	1745.226	760.9539333	558.3477857	1122.408	2944.428235	1198.2232	929.9135625	1381.220273	1648.785714	886.8779326	1061.51625	1716.358696	2174.972	1225.394223	3654.660435	16120.24	1729.087
10231	M167T372	25837.79343	16821.78845	26228.76814	17343.91333	19824.60695	21075.34743	25367.41044	22922.628	24306.40995	18129.27343	18774.04173	17793.58029	20315.16307	21062.4129	41776.35455	20734.64471	18566.4019	18971.59095	24443.90714	21837.37905	34883.97967	24592.41595	25416.801	28821.35143	40374.711	22836.98605	36837.25838	33171.53895	25743.22428	24712.88186	17591.07136	21939.05932	28469.10205	26070.16086	23354.154	20006.64	29324.442	20327.31573	24585.60189	19858.19733	17482.09305	20527.88786	25410.44443	22301.81005	43038.35014	23100.97605	22525.826	17600.13532
9985	M332T220	3990.830063	1732.139097	3554.565409	2602.1672	2619.591538	4030.56	2459.506263	1435.675294	3701.134444	12969.29169	2441.4	3763.56048	4322.9776	4253.177846	30599.61667	10431.75792	5203.102345	11941.3671	4471.313955	2936.42012	7505.907158	5712.652423	6980.537615	8272.077429	14071.2665	1410.201316	13440.04568	32821.23483	1315.967714	5047.4944	7943.80389	8024.00413	9442.45575	9601.672462	8297.635254	6310.202148	3718.5695	6948.369	5185.63095	3739.043539	4117.103762	5444.848248	3309.16388	3552.762381	11345.47471	2522.629043	6910.437926	1086.950667
4888	M260T250	3564	2627.438947	4200.294214	6578.335915	2731.364278	4502.917	3011.521778	5407.4592	3861.268889	17640.9655	7076.89125	10452.8475	12795.92105	10433.23964	35814.3445	17806.83182	6277.188235	16399.47695	9491.995071	11121.33519	18265.89182	14900.78153	13596.90406	2515.865063	34839.49	4657.254545	22692.57375	39717.36275	1158.487	1729.465714	4347.746158	3445.9817	4451.524353	5557.174333	6794.1385	2642.502105	2942.887316	4626.6777	3670.254286	2851.839429	4183.374057	4148.388	3243.335	5538.005227	5478.986118	4331.379	8959.187032	2126.075111
9	M159T254	38987.925	30124.65881	43274.65694	28172.73618	28142.841	31523.37125	30729.28053	30527.90588	39267.5935	48312.8	37760.57117	38663.58895	53978.98814	40990.23995	56061.6316	46393.87864	44937.28941	46145.9415	53656.20206	52615.69796	70448.157	46955.08521	54543.87664	52076.71237	53394.24133	58496.85635	64144.273	67534.37776	43081.69974	50984.71138	12717.39664	12162.2988	15060.85392	15983.8	13683.71086	11682.7574	18274.37718	17021.65125	20931.76405	14447.20587	19477.51343	16859.50745	24168.6994	24831.10881	36879.48	24437.25436	36323.83988	14923.34353
4563	M299T282	5368.528	8834.806	7852.0953	9829.902286	6583.74219	11559.05178	6105.063	28139.42106	18056.2755	25064.03443	12490.6593	7341.04935	34722.10847	13783.12374	48151.01193	35393.90205	21300.72395	22607.38232	17338.7943	14062.8	11502.88	31921.02053	36809.9732	2576.458015	8346.841536	9636	32073.46606	124667.4843	877.7117647	2273.029929	636.3883158	1994.217255	1171.350259	1335.996	1059.354	883.086644	1303.468238	2536.363143	1849.357714	1342.081947	1540.137	2267.832	5015.1477	6642.1842	16972.982	2913.05925	11823.26893	2681.333095
4952	M351T296	2263.66	1862.299391	16648.48395	2209.136167	1551.395087	4074.739565	7003.017	8444.511409	7023.534913	6899.844227	4545.822652	50265.903	19924.89042	12329.44555	98257.27871	19358.36892	18948.4815	23001.73159	9568.204826	4496.04815	32752.70609	4912.260682	17381.87517	10959.4982	40037.21091	2545.035	15427.68177	26657.80609	4580.514	5535.274634	1031.401579	1632.728478	1599.156	1508.588478	922.0113913	982.96125	876.548087	1758.685707	952.5972727	673.6777895	1170.564091	2067.475208	1508.13	1498.351304	5281.4907	1053.470864	2300.068636	665.7229412
158	M429T254	131514.7551	113529.3342	108880.0873	92696.30909	109362.0462	112994.5764	117968.7467	107212.5829	134822.9541	114662.348	127315.8829	109458.8345	132485.8641	127504.782	58438.56776	110720.8384	112736.9534	109438.3644	133267.3659	114958.9236	88446.7602	107092.1804	132314.861	107978.9015	95161.12265	140619.8663	97405.779	90083.62889	100535.1815	116104.0091	42070.62222	38248.40906	55028.83018	53948.87667	46071.64923	43992.058	71804.46855	64266.3	85020.66447	54873.79875	81401.25865	63060.664	89922.49789	93466.59375	98961.28	88671.59076	114282.8147	55010.12454
1806	M134T295	6545.509474	3775.327682	4141.455041	3446.26145	4020.700227	3811.882526	3056.372381	4874.596714	3982.500552	2547.59715	4842.701061	5032.49619	6738.355556	6090.135	5555.357353	1867.5723	5331.807429	2487.000914	1960.640056	1719.175952	990.7733333	2854.352762	8268.7164	4253.758667	1978.277329	1782.022667	1802.77245	1847.54115	1277.542114	2018.375476	15443.19563	30228.30186	23443.05771	32921.38704	5590.966818	31277.03143	36414.5775	4428.681882	16785.48	4660.00381	34307.44186	3329.139286	9913.06176	14459.03714	45403.02514	7940.036714	5798.606939	5411.312727
7617	M157T549	32624.9934	28451.64261	29382.9186	29185.58	30710.70481	33987.66185	27914.14155	38961.48004	32704.7651	26835.747	34600.19075	29134.24388	31237.51984	35590.545	27673.12638	30195.72045	30587.35185	29639.18354	28677.87956	29732.98417	41173.93462	53459.55569	36802.45489	35188.84528	101792.3738	33543.28154	36321.87382	37079.581	97308.76416	160540.2938	27071.6166	26586.0769	30175.86909	29496.33862	26694.33381	27216.54974	31753.68406	27989.48783	27446.50278	24073.20503	29651.15605	27946.61471	32946.10172	28305.53993	33430.93563	27343.10977	27353.54519	26922.05733
7182	M229T225	58169.74114	21645.11151	11164.536	200457.6133	61679.80419	87767.8146	15786.18651	66047.00044	46441.944	71648.85037	62729.63777	73706.03936	142249.2719	73221.36929	366815.7113	189633.8624	237218.5704	170196.1359	60355.18958	40192.29675	308809.0767	84940.15027	239126.7406	73640.30514	222422.1712	47693.80933	158306.2896	380718.7137	94800.93964	49062.97941	44507.92814	116208.2723	40706.93285	72538.79325	129509.3902	30026.22652	5600.209615	220835.7667	7755.90075	40372.00375	12016.09823	134016.1254	87011.13313	83959.80408	261317.2489	37132.55454	89457.11838	59969.30625
3792	M132T354_1	487.7389388	41074.992	131226.8781	58260.6837	9837.638	197285.9831	2955.135223	232896.3467	166011.2431	7748.970545	67560.46146	27568.9475	33783.08571	22287.67904	5867.401824	89673.57686	56637.22367	14467.792	31129.41486	43071.54743	138685.7726	20843.71505	145719.0267	6391.38895	42016.91229	99494.96309	41743.005	35845.76914	51557.165	6324.462667	396.7226739	27615.68029	2673.074769	23118.7899	7112.492	582.85425	373.4822998	7798.08	388.1192525	5711.347929	595.6898215	7533.332714	12828.84865	37748.73986	37455.12471	437.9191987	691.6877143	27057.08571
10309	M135T145_2	1451240.171	1076263.465	1793570.603	1059179.864	1009521.403	963496.984	992106.8556	987120.0641	1565205.541	1202574.084	1586924.966	1386023.486	818216.8168	1258567.264	822332.4845	644411.5389	1373179.878	1109023.092	1020833.138	1036655.884	609892.051	1568266.274	792503.4417	1205186.735	137351.3948	607998.852	923252.8636	1279390.236	1092582.641	1002836.423	758337.2064	481336.5916	702721.9944	889338.1726	515809.7626	702948.2527	937065.4682	966769.5975	1229599.945	918822.6793	922614.5662	677731.3815	1338299.64	983328.4805	4692710.964	1038948.917	1520182.003	466222.8064
5432	M806T258	3851.935295	2700.88	4676.302688	1756.787059	4103.964954	1901.393471	1505.186571	1552.321471	5667.638824	1388.346	1182.615262	6550.153125	1656.987778	1506.715125	466.2425833	794.2865601	2535.268974	1614.606733	1295.275	876.5570049	815.5965179	2758.809375	1335.200146	996.6827189	1904.619925	1679.50575	1701.36	1029.756082	2820.149684	875.2902985	4840.656471	3194.11409	1802.066317	4013.205423	1574.555714	3806.958444	4791.165213	2574.507	5227.486235	3490.7825	3005.623169	2241.20929	7638.119558	1846.644647	6119.162354	1253.95	3861.593312	507.0550346
549	M259T44	159384.7538	100785.3955	56965.11424	178916.3385	176903.6795	73471.12552	40577.652	55522.181	96123.447	51318.81835	62856.638	55392.681	28276.8045	27717.456	54449.4195	15392.23537	23922.04463	42942.69815	48484.77281	29992.07408	13026.25643	30374.696	35580.05167	38988.01412	9137.322581	15416.712	14582.94514	29816.90263	12051.04076	20484.036	320852.104	469794.4445	200376.774	256070.6245	556471.0058	334484.6808	177569.0976	136057.9507	203788.038	299258.4217	244783.5129	418834.4255	173378.9647	159094.2635	252756.8436	253858.468	139915.8102	188604.7275
8411	M311T738	2598.4	2657.991375	1948.688	2482.317188	3107.657929	2606.526	2622.194118	2375.31925	2439.6165	2785.651765	2982.681462	2949.841381	2461.308571	2724.687	3256.493333	2822.905133	2681.925067	2606.226563	2573.162053	3198.270545	3106.173	2423.124	2599.645533	3287.645625	2668.909429	3251.951118	2583.450437	2636.357857	2805.606133	2965.218	2965.359778	2279.2635	2336.453437	2932.762	2574.333929	2427.234375	2490.72615	2585.950632	2449.077316	2475.619286	2962.3958	2263.934118	2199.469412	2729.621588	2901.354895	2515.805667	2603.772048	2979.92931
173	M511T45	5290.72	5463.548571	4380.164286	6200.6	5303.64	3759.856	2826.058474	3740.238	4261.32	3026.828571	4027.460286	3951.731667	1991.4726	3100.98375	1271.070429	1649.584946	2881.549857	2395.393323	2062.982893	2140.9696	1091.786048	1875.9026	2523.048314	2122.398497	2058.235519	1600.731	1736.568	1151.916845	2175.795	2155.088222	5970.645714	5785.248571	6335.48375	6798.092857	5446.359	6809.582857	6384.530895	6769.059429	5273.955556	5522.582857	7147.876953	5069.382857	4501.454569	6251.937	7828.574974	5601.995	5030.151429	3807.3
10140	M335T192	13457.766	6877.14264	5446.16632	10333.65295	12551.79941	4452.865962	2545.560729	2439.477	4794.334667	6275.851636	7233.281217	4798.720952	1686.182108	3898.914938	2106.054563	1766.706557	1035.528571	863.1023333	2625.007842	774.1900137	1771.4565	1222.35985	1725.937947	3464.186471	568.9483316	2769.221412	2311.696174	1837.8195	581.2298008	3117.9135	7674.014727	3096.78487	3243.359091	5726.808143	4774.492864	6152.999545	16120.29341	9180.709043	24341.18636	14288.79518	16281.87599	11356.56909	8734.4215	10111.49283	185563.98	12157.44532	22008.80086	3280.79125
3721	M102T47	39251.02711	36788.42389	202065.0189	37554.51361	39851.11644	55678.61956	37989.63643	45291.38764	52131.50896	37101.26365	34230.99086	186312.4697	85186.0702	33311.3655	49434.43087	52296.66538	44784.51989	47091.824	49827.35821	44317.10874	60817.39015	37074.10296	69620.0265	257892.8852	44930.70761	47884.82486	68923.38197	53759.71823	234816.7025	266302.5476	13314.58435	14412.04936	12928.63968	13610.82168	13785.01667	11519.0088	17634.28413	21351.0039	32422.65905	20715.44304	21748.43306	18535.39538	36993.76	34829.94857	38098.876	29396.80119	55482.47244	22965.32436
3483	M346T50	12765.74382	4802.23961	12187.39405	6517.577286	6479.812511	5854.486714	10428.11136	6023.46416	12951.50013	5117.119832	11136.12945	10979.71432	14312.13686	33966.21986	7815.288	10663.97141	19512.35055	29635.76591	33522.90203	15389.875	3606.688571	29138.19721	23029.43148	5450.529955	7882.498182	3941.473195	2808.014583	14893.84068	1076.768	4063.592054	3863.492217	2996.29448	2950.76263	5343.949	3430.099478	4399.957528	4474.677429	3861.340115	5748.88864	3991.712727	3277.506522	3507.234391	7249.0291	4923.403579	11276.2632	3752.3385	9945.870273	2667.716857
2177	M353T462	9734.228087	6569.63005	10413.68548	5894.151472	8321.60448	4777.98668	9407.2286	3359.55519	11138.87077	5202.821777	8341.67844	11621.799	14258.14557	10061.18361	6303.247261	5093.337708	4179.624125	8513.61	15872.76172	6615.274808	10976.876	7927.065	13746.54456	9958.538	10888.36424	22452.69589	27286.97171	8630.7705	11027.88378	5506.908643	3347.22568	1770.43625	8351.487503	3142.7424	4177.68208	4307.038702	3122.234615	1931.136	2020.884	2407.334615	1567.851579	1606.585	4713.846207	3445.803792	23768.01886	2939.97776	6941.841182	3435.113793
11980	M257T195	55273.66644	32683.17724	25083.42857	22221.872	30723.99011	24907.6135	38720.72	19460.29738	50126.13407	19949.49069	31273.008	24125.6302	12316.52347	16208.63333	1875.675	9309.1002	32165.54613	9421.495	8913.74	4144.413692	806.6725714	6957.4	15406.80346	11892.82938	5744.449941	7966.342857	4323.792	7699.097	2032.605357	5847.0525	11505.31357	5998.381176	6902.150118	5679.393846	6264.544759	6544.608	19212.12154	23550.79765	34387.11563	22692.50965	25769.73921	10473.29088	56678.13424	23125.23	258575.2836	19039.77057	40139.84337	11477.59339
1092	M337T64	4895.214304	3477.616846	1080.380909	5352.258545	5319.251793	3384.42887	5799.128584	2769.654043	1497.67165	8525.334043	644.52	1332.441	1749.621333	7771.838784	1103.2662	2170.476	849.1235789	3319.993061	6477.339097	5616.384692	1763.14	899.0065385	1640.128737	1552.2315	3607.672041	6879.551591	9003.189685	1870.832688	3369.120249	10520.6202	43406.44224	14880.42715	24096.74	20391.19011	33404.15333	26987.7347	22712.92286	31918.14913	30338.51853	22524.966	30062.98865	13818.28124	3830.813333	7531.083077	19762.89111	4407.535	7893.522571	3856.18376
6756	M168T59	55956.64674	111999.2531	131371.5294	84927.24429	67657.64093	67071.44681	69586.95559	47310.49717	92655.75864	44790.23484	107853.9391	43326.43394	82801.24889	96889.79733	80155.68	55261.64875	83143.02495	42448.81302	47017.18673	54174.40175	104627.6193	64827.63313	90636.41782	162644.4664	73644.775	107296.4937	94923.10816	74312.87092	289326.5256	229323.6256	68146.2759	84523.9091	44245.12	80734.68045	69529.06582	64907.22388	68228.17158	63491.31022	56641.26678	64376.00036	52749.15021	82608.80427	100891.2503	62406.2825	111295.6591	53788.7615	45220.54643	57784.75872
8114	M473T597_1	1744.097882	1757.10975	1707.38035	1523.646636	1727.385632	1674.62	1653.493111	1536.78331	1184.087647	1228.602375	1801.746273	2018.0875	1930.28975	1866.563636	1060.331067	1942.367825	1567.59275	1253.023722	1510.77135	1042.352294	905.024125	1251.315882	1728.528182	1643.805312	1233.053719	1185.545	1113.079458	1678.825873	1200.852	1203.244182	1439.614172	1057.160842	1420.105895	1253.158	1310.74875	1074.741462	1699.1445	991.7388235	1220.95075	1169.074688	1342.118412	1004.61235	2047.834581	2132.284444	860.028125	1635.118812	1356.105882	1494.506
8947	M327T279	665.4537143	454.08	1167.39625	1122.5094	620.4102273	837.2767333	866.1245455	1395.628076	1066.3746	562.5357143	950.3025882	1713.7388	2411.52	800.3828571	32829.8027	2772.148201	1631.640438	3048.4624	1499.46	740.75775	27845.88983	1986.755556	1838.741778	4680.845	3370.697	628.425	4646.162375	14625.93818	956.2222727	932.6957397	2075.83624	798.9428571	899.1656818	1070.688128	1359.281182	586.6166667	934.4945032	637.2154286	787.9645714	777.7707778	581.2175437	824.9393548	872.687625	1364.420571	1793.795	1122.790257	902.336	422.8218182
9777	M455T280	3391.3935	2856.1819	5798.636381	1612.893621	2549.726955	2323.884138	2418.825273	1822.98975	6882.667778	1785.912563	2154.634267	8097.676552	3744.229875	2412.283545	1797.560667	2301.066575	5273.454586	2761.521286	2268.767045	1941.0566	2476.033588	4357.293	4440.871455	3121.262773	3472.744262	1917.233826	2467.700591	2625.590864	2136.499	4596.465273	3198.3086	1682.925818	1330.103375	2772.506069	1225.270667	2738.467227	2508.680647	1462.276909	3331.68	2183.077364	2246.36	1758.402414	4183.677091	1577.855086	5866.480682	1503.3255	3377.777464	581.7047059
1692	M274T54	10451.54365	4283.88575	11806.157	9627.581842	11644.92367	11866.24788	11249.60414	17442.10375	13850.37704	18017.38193	12584.74656	4614.227438	31900.19774	32278.08882	71172.66494	24649.74591	21880.36948	29350.96694	46661.68229	23538.26226	45223.3788	43041.985	38867.464	48773.24095	23219.78484	32424.07633	76089.90914	83534.88711	18247.39448	49035.66167	3655.9546	3202.326529	3763.465882	4653.594947	4332.330786	3044.72969	4077.385208	4208.906625	5445.7866	2620.6175	4009.018	3748.372222	5938.444207	8343.62563	10352.384	7367.076852	14610.77343	5689.802818
7086	M414T589	1152.016296	2018.826765	2030.830516	2383.125	2077.987059	2202.2	2687.193688	2485.255882	1506.857647	3532.794727	2378.351818	2018.158625	2215.922	2924.693636	2076.2255	2769.223167	2627.473333	3412.272286	2138.0825	2321.90175	1072.983276	2282.544	1816.884444	3719.839551	4355.284	1915.706571	2473.6635	2750.8305	2659.066667	1765.065182	2015.510824	1382.87	1894.976875	2241.882143	1489.41	1862.380588	2629.545636	1505.129	1945.315235	1940.959467	2266.0222	1625.04	2541.494211	2203.157588	3415.244176	2207.839125	1702.79655	1863.5512
666	M405T52	2611.993789	3019.526889	1021.363095	4779.617067	3670.2738	1626.630923	2418.802471	1366.459093	2086.246	1758.619722	3205.443689	1307.202929	1107.055444	1950.6035	1730.268667	1412.87067	2450.622533	1699.662483	1255.56519	802.3351364	1860.529625	1444.224704	1833.989438	1335.361718	1230.48723	1210.24854	956.5274091	1919.732986	523.8126354	1386.372635	2734.901727	4056.309714	2964.316829	3103.18103	4027.1	3368.330733	2991.520143	2786.432	2588.186857	3328.529455	2786.143357	3888.8964	3081.671633	2815.081409	4354.2	3671.682919	2681.617235	2797.446558
7224	M365T481	3246.736683	2438.56925	4031.273333	2922.340667	3518.758765	3900.5085	4018.67625	1543.999636	4325.8482	4909.312	2795.28	2598.271133	4295.887313	2597.218182	1341.950909	1029.548182	2658.933643	1321.635	2442.653538	1022.199	891.8752857	1155.024	2949.869526	2691.451	853.0252857	3783.4765	2535.2525	1047.098923	1774.703	3086.627556	4145.871889	2676.805714	2541.2724	1619.873657	3838.435294	3198.38625	2228.131579	8605.8875	4120.536471	3692.677444	2388.7715	2642.804667	2049.949	3261.507692	9101.237091	3385.785	3382.711313	1119.338667
8224	M420T316	28118.84084	26327.15429	33148.67271	27473.99429	27013.29957	25038.43471	21051.68386	22041.16657	25724.69095	23736.74029	25638.46268	28284.88952	24233.09325	25145.52571	34105.461	23520.962	21116.78905	29317.6428	23640.171	21209.41333	19830.77698	25041.18595	23574.23205	807.76	25782.07278	22155.58343	28284.78832	33603.9612	16620.81219	21383.78221	34400.48571	33232.76571	30888.423	33259.56806	29695.55418	30185.86618	24497.8549	26535.92693	25166.74691	23428.653	23856.23075	26481.34319	26124.93599	24217.58167	30115.81591	20490.72848	27795.00838	21758.42057
10642	M420T589	1950.171429	2052.955789	1685.628944	2337.996923	1923.292	2154.466952	2812.236583	2709.839231	1532.157059	2499.201	2311.526929	2143.795333	2090.266467	1874.3725	1304.433	2288.665632	2738.111538	2401.082474	1631.2437	2182.416923	1143.2625	1617.867813	1670.807069	2167.8425	2669.028167	1652.880188	1566.491667	1615.689067	2752.834188	1609.489524	2129.528563	1820.85	2458.575	2047.389353	1546.603692	1847.6458	2175.87	2153.578588	2247.871	2100.566875	2010.495385	2052.04	2112.769353	2095.407053	3360.452	2698.282167	1747.9224	2179.384357
269	M883T56	1463.441131	920.8442308	632.3806154	1081.92	1493.577265	592.28	636.2149091	557.0743846	700.2167333	1497.957849	997.2618444	925.5317619	976.5184	868.8651429	923.9423077	716.4939521	668.8	933.7782381	1313.756123	1309.504205	646.049408	995.1928125	855.5017357	298.2292633	533.7150748	708.4928571	1198.484757	1188.395279	169.7392055	309.2552261	1834.084615	1479.121429	1934.228818	2287.727773	1746.436	1624.574563	2221.008186	1843.557647	2050.3795	1183.4036	2086.205356	1791.111211	956.5082141	1198.513167	1654.625678	1393.941412	1456.400647	708.1316667
10233	M461T225	30598.38504	48888.25847	7980.887501	312754.557	62032.73157	114106.2245	10908.77713	97105.69105	27201.42514	81062.4013	184444.6312	33932.13376	59757.76508	57570.32458	73031.76247	67586.31105	86452.63914	37806.832	34551.33532	24088.24609	27052.13481	25760.7548	112481.2884	4397.148	41260.938	16814.64436	32213.45142	77773.50225	3823.733162	6444.401886	6724.179615	10180.92192	5543.002457	11369.48464	13033.73829	7862.844623	11625.66658	50642.07967	20680.44746	33771.96223	27898.04464	69535.39236	105536.4104	154693.9836	290481.1134	34470.9734	109944.9478	109727.5419
6966	M162T500_2	521438.4664	309523.6627	503632.728	533601.5073	563260.9844	614885.6705	641578.744	390731.6597	581914.368	450104.7158	544929.7386	479293.3052	505044.3452	907872.9162	116609.58	937303.4968	579008.3006	536611.7515	481773.4602	398286.9094	454360.906	712400.8693	730413.4615	507538.7119	481274.1093	747112.787	506039.9307	423029.2719	420265.2728	532893.2122	452546.0712	389505.627	586103.2398	497137.6482	481583.7648	423930.2544	378907.0126	481429.6636	358235.1387	384337.9856	568841.192	357933.1433	453567.2799	578904.254	617052.9052	635627.5671	227712.1262	117903.3345
3534	M349T375	1684.983333	6171.876	10853.72425	9079.892158	1329.79	28577.56237	2428.3701	19376.90895	5138.319	1645.601419	13233.83121	6551.295	45289.3682	3894.408737	5542.464529	31145.81684	7069.0837	18268.96321	6866.898778	21410.32985	38643.03353	29601.9795	10558.60653	1278.606316	10447.33625	53056.9746	20943.46293	20085.618	8665.212	1147.708174	1330.035	5381.894737	455.6	1223.542	2105.20565	551.4644286	611.7814809	4317.825686	447.4963074	835.7858824	598.5636429	9436.684065	10910.4429	4172.973	6172.0062	1104.7638	2342.249455	9872.484316
9805	M462T386	2600.770093	591.5149023	1565.34216	641.6568019	800.2531891	2008.042	2172.221962	1243.428875	3473.778	45130.028	1332.972388	1943.804733	7297.492452	3574.433667	34986.2018	1302.877686	548.3346584	6991.2795	2052.973444	2623.273448	3913.65	2249.30936	3137.579742	135529.2473	10001.6765	974.2358355	17791.88113	8091.496124	1013.008444	4953.199059	13315.27843	5881.760455	649.1366154	1997.778864	1255.524136	530.5340769	310.4063768	1537.787727	760.293875	349.5840349	312.4586518	369.8933391	1103.395686	3918.668769	1395.98939	1854.975273	29834.09	1109.620636
9577	M493T61	8722.744353	2572.088235	1102.915048	8541.028941	4616.489792	2433.90205	1869.295527	2091.882313	2003.910409	2720.776658	2456.342091	708.3012778	1462.204545	1500.466593	820.875	885.1957826	1776.702533	469.1371429	1311.502326	938.8468406	706.5685714	1412.921967	3762.437679	1162.750275	1320.065839	1145.999867	1561.344082	1725.808	585.8984615	1783.806464	1132.149	2300.169804	1190.679377	883.9441304	2447.527389	809.2268571	1274.758136	536.0510833	1107.879724	1321.569231	1199.252645	320.2453333	5672.942824	2682.8	4501.4025	1919.089543	1101.851563	3208.11783
12529	M149T574	16682.2371	13677.52986	14003.92064	14487.96082	14164.77818	13768.76933	12062.71395	13393.58233	13647.15814	11929.81173	14936.28277	13650.6175	13958.42441	14811.48764	13408.40556	15221.44952	10279.44409	11579.734	11434.14109	12449.75955	14189.20143	9611.6535	15051.88459	13452.78	11445.02864	12668.8115	13211.30714	14107.02932	13754.88159	15071.805	14135.74409	10688.56295	12435.86186	14404.52933	13839.20964	15111.04445	13865.74562	12223.67332	14037.08809	13782.30536	16434.9525	15693.53609	15042.18086	14126.12086	13902.948	11780.95871	13422.97981	12845.59948
12350	M261T42	26730.96183	15909.25	15079.25274	32474.81294	25073.95844	16948.42032	6196.260683	16880.682	18545.487	16328.89482	11900.22205	17166.16594	14966.625	3651.587	12398.56356	9763.707923	9582.573944	7146.302143	5234.482857	3967.698	6597.0767	4624.430381	22824.43635	7473.519789	10166.46167	3311.728842	6652.898471	8718.844105	2456.258647	10889.40632	11945.10023	12988.99162	16365.65765	17158.47659	13074.096	9785.780667	9739.522526	28590.54552	14614.74386	12970.496	15947.10184	20514.83076	18737.584	29709.09253	33199.64313	23223.7741	25744.72917	14337.81318
7802	M453T597	3842.752	3138.930471	3645.895909	3273.931091	3518.175714	3336.3577	3973.390235	3051.344762	2449.4005	2666.857471	3619.874762	4136.397286	4423.5445	4515.742286	2154.24	3708.694747	3775.844368	3172.627059	3309.761955	2141.300934	2027.216455	2994.169922	3698.806286	2791.693375	2694.617	2479.756818	2161.701	2387.366667	2374.45731	2047.615227	2581.209438	2303.733667	2840.878955	2490.291048	2540.736667	2049.091	3221.477345	2139.808975	2326.157619	2414.531	2470.7295	1971.09219	4290.202045	4529.13	1705.424545	3694.339211	2875.467318	3233.769653
6096	M277T291	11606.51371	4041.441481	26688.704	16506.58019	9999.055905	13204.00843	3310.384333	12129.02886	8818.485	19759.33723	12049.64132	27980.59643	40477.85657	12890.75814	173382.7102	56338.81067	50872.35171	57284.53419	17142.57133	7302.868053	102649.8128	24827.16465	46771.75283	22474.78521	74716.73367	9882.35441	44863.4139	182134.9508	16136.77316	11458.15485	10238.02333	22021.89446	5684.16465	11877.32714	19056.05036	3407.458235	1356.279	29116.04175	1131.181053	4313.982654	1537.344	13416.23925	7569.796	8902.374115	31256.459	7259.909524	13661.49943	5797.231714
341	M445T254	3649.152154	2566.953	2893.053722	2491.506	2880.55545	2613.899667	2657.066667	2661.964	3414.187952	2605.066313	2968.358421	2848.568227	3842.048045	3122.88019	2316.5025	3422.521045	3213.004091	2971.475	3667.251682	2927.957381	3459.071188	2504.979	3535.497647	3312.750548	3118.623714	3273.001818	3007.433444	3442.653495	2629.447769	3594.471996	1372.731136	1035.270133	1342.3416	1599.975143	1217.56005	1197.008	2108.445523	1642.986667	1885.068182	1588.868864	1946.846028	1760.22275	2393.610464	2410.503333	4090.421059	2357.256273	3638.540591	1378.952308
40	M164T215_2	4922937.756	3692327.29	6231997.253	4145464.848	4099625.054	5292958.711	4975804.262	6426705.764	6559460.891	7621296.346	6214032.729	6009578.46	9351764.315	7391523.427	10851622.45	9569160.814	7881430.601	8236391.344	8696517.985	8806014.837	11298540.08	8885503.024	10064835.34	8131219.156	9166253.994	9293122.587	11070429.45	12128460.27	7186496.349	8416631.58	1720004.749	1648758.983	1956364.493	1792110.28	1820273.376	1534419.347	1884444.095	2227882.996	2646810.694	2148970.296	2234403.018	2459114.199	3645024.504	3602093.706	4409642.517	3485928.553	5115482.959	2268995.61
964	M202T378	3745.358909	3084.807652	24619.27	2686.117294	2527.089444	4471.897	12173.5939	4932.2143	5549.314977	6983.943318	6630.7195	34048.54186	10524.64214	25526.6305	9676.268167	15775.18429	11750.57653	20001.60729	24679.3449	10222.23729	9472.2669	30236.7741	10693.76921	22072.706	15826.42885	19132.89559	13446.238	11238.68045	13705.02142	23366.08336	671.4250455	503.7700287	570.432375	625.2733794	1608.23	794.6284091	764.0451351	1027.829842	770.7759231	829.48	1096.81	663.6195556	2288.415	3066.659526	3140.498657	1978.685722	5006.311136	1353.3375
12555	M682T617	1562.109677	1385.460944	1686.366545	1671.945667	2064.954234	1659.53	960.415	1555.795	4584.452292	1362.917316	1882.554788	993.161	1028.2503	2731.921939	1003.850769	1278.264	2464.772462	804.018	1002.314623	2152.668913	1354.171604	659.3627143	1211.219554	1363.747989	1065.771125	1400.299125	1147.122308	961.7987595	1198.89	1538.37575	1539.661158	1384.44	1292.071286	1841.909134	1282.337875	1562.269474	2044.675911	1474.890158	1542.4044	1510.546737	2009.414063	1302.496412	979.4815521	1608.881765	862.2705078	1492.361526	1222.985667	1286.370313
7516	M269T668	16776.19882	13548.4503	27991.66271	23737.35671	4254.527333	20757.387	20011.52943	11266.18586	23618.79637	23548.72065	24562.15131	22252.71716	21333.73626	33020.262	54416.51289	37968.87177	14837.81855	14962.34165	17741.3071	11094.32629	17273.74008	28287.19272	5030.620167	25408.74405	25011.726	49992.67274	14202.97	7352.553476	10907.92077	18286.00586	21723.86665	9793.746091	13614.44027	15005.78109	21164.01345	16476.27535	15208.93695	13069.99347	12153.07886	12882.68032	6766.285091	6572.543333	25937.37185	14580.18955	5942.890917	24422.89386	19744.81179	11329.2937
1169	M558T71_1	1021.151429	2197.322	763.8239286	1714.878947	1853.585	943.5342857	469.0875833	1339.8	1111.751429	1565.1965	922.2795	721.3759003	640.0383846	628.915	660.366	1124.569996	650.1483333	461.2291209	373.503091	148.5625153	354.9219543	500.86325	775.2	364.3668566	99.02774811	446.5484364	402.0405927	563.3821297	467.8616875	557.0676204	11215.18766	13855.22632	14498.77843	14721.38023	9790.840714	11902.605	8245.660852	9293.187	10027.43093	6014.735357	8526.605171	4828.49707	2020.528662	2215.1232	11879.27968	1515.312667	2465.36105	999.9930909
11831	M203T60	174718.8758	70319.41076	11546.63117	120906.1312	107807.098	115907.5489	20990.62748	86296.69533	91032.29606	120512.3951	79490.0577	4592.665	115025.3458	23577.084	13232.2792	92105.56255	77671.822	32221.43805	19666.22274	7672.832	14379.42741	47221.256	166548.9789	7344.147059	40568.43321	5875.690889	30067.72903	79392.31678	4154.313231	5522.341	77227.62762	76059.753	75143.7504	103670.5996	77800.1715	67295.86933	32501.876	136532.6437	56244.33731	68378.39714	74002.6064	98085.0224	78462.84345	115657.4007	186719.256	104853.6844	167504.547	70026.80939
11733	M405T586	2275.035	626.8292308	1210.549524	452.3456	883.6523571	465.5739594	430.5141	189.1452637	493.6456909	472.140108	487.3351373	426.6520725	501.6910476	1118.801429	452.5120625	837.9215483	479.661	1047.132	671.1711364	429.5384615	403.6870714	1251.961381	426.4882884	785.4799051	446.0348403	865.1128571	483.6489581	707.8752	1036.647182	457.8305455	1038.251067	364.4115845	1310.555733	659.100375	486.8628608	588.4951875	923.8145294	485.845815	345.6075779	1014.609722	479.16375	336.6183268	993.4162105	521.6985263	401.1762492	435.0947619	1015.862	1079.402176
11453	M447T497	9461.88425	1971.466421	1779.049	2272.600167	878.9493571	937.81	1354.507583	501.1883333	696.2011875	2025.664545	1425.719091	504.7123529	1891.485933	2451.282842	785.2325	1704.961528	809.3690769	949.4278889	2267.258667	1096.341419	1056.0875	2356.6743	668.6965714	271.3209982	1179.696364	2744.265176	1195.028071	2479.342353	2913.067826	2133.586	1801.6695	433.3124484	2947.905	2023.071944	1128.7375	2344.087059	939.0372353	1642.78743	1928.363941	1957.632857	1719.157053	753.2916748	1171.895538	1379.731733	2092.584375	1078.363846	1437.5916	1131.2905
11508	M295T722	88681.40188	64574.57895	277643.8772	79312.436	50034.61836	202077.151	97475.05935	92471.73859	179520.9244	210565.4786	204248.9769	428984.1988	132363.6878	105560.3228	176784.451	337064.0645	262113.7169	113160.2671	163177.0702	154005.8994	82332.07466	234964.7286	85667.785	139195.9899	312461.4096	133515.895	159960.12	117584.9577	137568.0176	68812.38	195236.4315	63889.2447	143186.1211	92818.65785	371564.6791	58740.37955	155815.6861	51318.06397	110268.808	73862.75278	40576.53382	67037.4308	175231.5528	444384.8348	27257.78224	298132.7771	97088.40988	207485.6373
10047	M227T68	12966.40435	15326.03006	28691.12558	16673.664	13517.05378	14012.86555	16270.28288	12135.725	36410.96695	16065.00995	33322.69695	56643.39109	24962.7596	25713.77147	67506.21837	25790.01074	29339.01695	61009.5917	11859.40307	6554.0904	8310.867462	6548.17735	8599.4935	17281.33988	8175.388914	10618.75633	2490.88	8024.96	7471.350545	18080.97244	14164.56615	12590.70583	5658.955467	18778.23295	27392.40104	18603.73103	23213.63331	13728.37067	7849.758063	15257.50659	16013.00425	11479.911	15959.14724	16749.41314	44683.68	11652.63733	5671.526538	27293.68026
6257	M253T421	135434.8993	114223.3655	185974.764	321793.3581	87876.73459	1398795.627	161501.841	182846.8125	122690.3741	2075960.76	204669.7868	414231.7937	1176959.973	172540.5519	1252080.69	424874.7614	260521.4467	549274.599	172741.7823	168527.5968	447520.2343	104120.7089	197476.6643	1997197.911	805702.0949	196143.234	915061.1801	476840.612	149021.1442	393214.9619	59167.36833	48930.2125	51235.70829	28060.77981	151702.6684	149575.95	53904.67833	50452.00724	148963.6169	105570.578	81492.50367	22865.36768	98682.04105	200864.134	38252.33741	92182.20571	1684753.506	103010.2872
9881	M265T580	54097.34536	45166.72813	37083.91383	67972.77077	55920.2633	88655.537	23271.26265	351755.1806	36461.41259	19870.44026	79577.98683	37378.10195	29059.47717	48377.27652	18112.41281	55407.40191	52338.79636	112610.783	54903.53913	273773.394	37746.49291	43059.8585	135165.7792	103983.9331	171284.6104	40279.39618	33933.78568	119492.6409	119230.434	67778.63139	48307.91068	20286.70364	42420.36322	161670.5701	53720.81157	82284.09636	33952.06343	22563.03445	24353.406	51949.60543	43543.00087	22433.36748	59834.58557	30753.26186	16344.9033	36839.29582	27165.0727	138115.429
8	M147T215_2	704175.579	591020.0076	904988.6341	594722.1703	559572.2308	718030.2572	699652.2586	902100.4203	915539.6414	976523.815	840104.612	826989.7761	1221228.009	963444.4172	1420535.532	1254380.978	1020814.539	1096897.315	1185617.881	1122905.689	1388780.33	1085721.875	1296319.959	1115613.592	1109254.504	1280562.529	1400637.341	1497515.486	986195.7694	1090934.817	249004.746	224304.4652	270511.6893	284152.3248	250484.2299	205646.3614	253238.4859	324690.2267	371632.7039	304811.6417	304067.3545	322722.1317	485130.7684	524228.1162	561391.908	467343.2741	701894.3995	308919.1775
5199	M261T236	25045.29356	22073.244	18496.55438	47227.7355	25370.18438	41005.97042	12405.92175	32583.837	18360.91624	98426.20935	44179.99113	13020.13635	60702.37141	42721.56012	165430.1145	69011.97637	60066.91316	89704.47981	42881.65764	21371.15019	94206.53695	57710.90804	76990.91721	15576.4503	176557.245	18968.67438	81584.03505	215159.959	5401.618772	8030.508938	14559.27642	22836.64967	23278.3063	25163.39625	32542.524	14337.84917	11792.65552	41443.90031	13494.90496	14595.92204	17110.02622	23010.97796	23660.2395	30456.35921	69389.55632	16307.86972	35718.30883	20192.21468
8254	M413T597	43012.33397	39665.318	43415.96818	39983.71486	40370.62839	40743.56852	47412.326	34802.55562	28606.032	28824.7733	39682.38817	52803.63814	61527.99609	61173.80455	25715.61667	46872.27967	41693.56233	37587.636	40391.62605	23253.06868	18730.46476	33322.99691	46319.01666	26930.62356	29099.64909	29031.88009	24832.32257	27798.49466	26829.77314	22041.38224	30782.71767	25420.62286	34503.57782	28986.68318	28319.06319	27285.462	37746.95557	25184.89882	25311.56768	27848.0405	29841.54148	21503.72836	54283.60436	56066.64762	15488.23297	42378.97755	32389.50036	41472.289
3986	M135T477	10675.75091	9831.188343	6130.022327	8091.014136	2297.178318	13830.20614	2599.858905	12247.95524	4413.598095	10336.361	7879.120864	4924.867273	22066.0305	11341.46664	8928.915722	19724.60455	3971.280429	6998.617909	5941.028571	7401.934694	10575.1125	12857.8545	7876.283667	14323.21429	19137.54	8086.652273	14412.48591	51550.37059	9674.717552	4354.341429	2101.398727	2401.18419	2316.001818	4699.35301	2680.783318	4333.0334	1900.045714	2243.017241	1857.552136	2237.107227	5538.878318	2362.187636	6939.764909	7360.866333	1829.201052	1653.817091	15226.77919	4303.175314
3713	M429T494	1297.620616	774.1258824	1694.248435	813.2198235	424.1988081	4668.18825	683.8635294	1278.611522	1751.600667	15030.50355	1090.990885	2850.328708	13613.79911	9640.306655	13708.461	3946.463455	574.2517787	7980.641111	3622.920783	2684.475	7549.453494	3000.703682	1865.397801	17650.69116	14453.29706	1625.090533	21422.12927	13493.79717	2863.3492	6820.169036	955.1571429	553.4089333	383.2122179	150.1542699	418.7128194	1072.42	551.2683333	472.0529297	520.7535	577.608	443.8402349	435.3105219	717.318906	783.6169091	468.7372818	1172.34	3792.034095	674.6626667
8091	M359T253	14233.19695	24983.82639	4054.839069	39457.99684	21563.633	34499.43203	12128.688	24770.40638	50106.6765	16755.354	33793.83	1495.256318	44365.33591	11481.1483	6161.41785	22112.46796	36196.49935	11433.1197	4136.050552	2190.661435	3539.471401	4352.04	30299.0617	7642.686752	3326.588276	1654.787368	2365.605846	7618.098633	1395.929061	5382.297311	2226.54432	2468.135917	2083.94513	3014.881818	1842.6315	1861.606154	1504.613692	10144.43059	5090.845957	4472.99	2286.401268	7261.019182	27246.69291	16804.98039	81225.43638	6417.785045	12600.53635	5013.13
7897	M486T393	6309.597682	1665.929517	1992.6117	2273.354318	2059.594043	2679.9103	1597.741435	3366.704	2757.9425	10271.19867	6194.3748	3307.352	13781.12469	4419.840714	59662.86916	25718.52387	5464.632091	13638.36879	2750.385591	2399.577818	26348.30566	6187.370182	10639.22345	8904.504591	66900.26991	3382.3936	28779.0268	174954.2115	2341.789505	5726.999123	698.0312083	479.9167877	627.4040667	513.5825217	940.6930435	1233.776393	711.1953333	792.8196087	725.8867826	644.64	1848.7833	769.3017857	1649.88	1906.533714	2090.735682	1164.904889	2740.581517	1125.233625
2699	M359T313	2961.216955	1282.199857	12885.37286	1479.986	1466.945435	2505.493941	5815.47319	6780.3263	5558.467263	1087.368765	1207.776652	13678.74973	10457.70091	5136.221333	9495.199	4191.279	4110.728211	4238.261176	3097.614364	2173.764667	16465.63967	15412.89459	9189.142	11033.67024	7691.573875	3737.116203	9614.5491	14086.722	6081.502	5701.475412	1536.236	1804.884429	837.056	956.48	1260.757067	775.203	1141.035348	982.9966667	1328.508409	1360.5163	952.3183478	939.0130952	6583.872273	2749.152545	9088.773706	615.2192727	2170.64835	450.0297864
11972	M256T53	58721.806	54852.34117	28416.845	49494.43555	55795.17667	54487.5035	49198.92586	33656.13157	61849.95802	26827.614	46177.92688	3089.234383	31954.71467	18484.56695	3273.060833	16665.95329	37166.77053	11176.03414	4374.105214	3466.057136	1643.964077	3863.55	11011.842	2894.567045	2105.964	2295.957231	2016.817615	3952.811765	836.8851429	2779.669667	27858.03177	15621.6207	14093.6881	18218.92343	10713.70952	17921.34755	29778.11781	38197.317	54286.59777	41748.4275	37516.15936	18545.42652	61149.748	37009.89873	90755.66182	31549.80067	43848.3131	17712.11765
12027	M325T636	48821.8702	57841.58463	55539.16348	60462.099	63915.44704	87909.40842	63016.3127	68905.85592	66451.75696	44954.253	56177.50806	40402.9012	53720.8266	54795.8616	36907.23529	65822.481	52538.94317	54897.62674	52525.44992	60960.34096	42337.56958	61378.60162	64247.93725	54218.77732	58273.78125	47519.33183	54378.33804	45473.31376	64741.0335	55915.64704	54801.25571	40831.54109	75482.59587	119620.048	53076.21412	59305.73863	61004.74548	47792.75388	51395.10188	44764.66196	48581.03667	46935.80892	56899.13804	63087.478	25008.42936	65409.73012	48102.66308	41115.34722
5505	M202T461	1576.4	834.9159	10481.57457	751.5726842	548.5	1821.62295	1536.807273	1243.821818	3574.06	407.6673761	1900.081857	54307.26457	22239.85094	13259.4075	4581.176143	2998.46125	1883.234727	5628.469409	2929.42	917.4109091	38343.229	56616.63681	15955.12714	2301.669526	16774.50125	2166.06781	22953.82345	31252.67786	28355.05414	1633.577143	625.1395	488.3578398	593.4182727	379.6123657	2553.623273	1441.1215	865.9786957	525.8147346	719.2105714	376.38	610.1349831	860.8664762	776.70195	531.1990909	643.4855652	455.7494732	766.8057736	498.2798421
11000	M283T222	541996.3697	260098.2669	252728.3094	259984.068	377842.901	206937.1915	314683.0848	274630.3907	471296.6582	256251.782	257326.9076	186545.44	302752.3891	2237.367034	6493.5675	45033.9575	303180.2355	2766.474918	2194.02	2052.951144	3729.340142	2140.291273	376918.2	1386.708686	4260.657789	2015.879784	2170.018385	3470.385114	1177.037325	3110.988263	122427.2421	77714.77508	70501.82392	90499.24024	92049.43974	85024.15409	165695.7456	124339.8222	177462.2424	165531.6765	146230.4063	107785.0859	278121.6089	234717.5849	532300.5547	245594.8056	280202.9982	105646.2992
8180	M325T51	23213.2897	6097.397415	3173.445667	11253.82431	8666.7844	7994.979813	3944.588462	5699.754235	7427.802387	8827.668	8172.694289	5362.123431	7963.188444	2193.780917	1706.39325	638.4	6862.49088	1807.838714	1431.674625	1049.1237	887.2179231	1883.920737	10303.72837	481.78	8862.643057	594.72	1480.662857	2209.5525	14976.25831	2464.938206	5181.924057	8256.737526	3484.817636	4495.594864	7620.32	5101.714286	4739.0145	4729.949667	7914.626231	9727.039235	5077.748294	10904.14062	11641.86683	10272.49441	11056.80613	9544.876579	9635.748231	9210.934828
12148	M223T696	113307.8666	91817.29981	882320.6823	68656.12723	113028.4346	147600.7865	125507.5914	57627.98767	189333.6157	84214.37533	69009.97738	509919.7271	232561.4465	113099.9764	44428.72521	120225.5015	362728.0277	114849.5058	149010.5954	53645.71827	61169.38695	171628.4315	82345.757	71788.96281	139659.2516	171979.4836	122954.0853	59504.80286	199441.5176	155045.355	429122.4158	110782.011	187315.5452	225232.1299	257795.565	167317.5159	223381.6485	81403.92873	98586.98667	200643.0404	40992.87273	46304.342	509337.2152	117918.1432	62433.57378	118308.6043	202483.2849	56650.68941
3516	M527T494	1345.189903	733.8470588	1482.038455	708.3736667	514.4413064	4162.514421	635.625	1098.337059	1427.911421	11504.19453	1343.231519	2313.918385	10933.23664	7724.78	13302.01768	3145.097941	437.37	6475.667935	2961.197667	2131.915304	6165.634462	2722.362	1822.315629	14979.37266	11411.85067	1371.569222	15109.60855	11421.88231	2682.684316	6194.547231	792.4392	445.6707857	361.4966484	175.1668994	421.2735494	897.1642105	589.9766731	494.5515121	445.8674182	469.12	373.9201979	433.4287761	671.6875585	783.5850455	534.1794805	1080.64	3690.893739	558.1808333
880	M151T171_2	1719345.844	1676668.775	1802596.046	1433443.986	1695858.244	1974407.027	2542202.575	2033075.147	2342625.007	3538082.277	1634046.307	1862244.659	2352588.729	1632796.129	2260822.603	2038009.425	2227687.565	1970275.159	2217426.636	1985872.586	2931497.598	1982709.41	2737258.2	2085847.588	495401.4993	2635056.403	2555979.509	2204546.284	1451304.032	1804182.258	847300.2716	844724.6844	893415.8048	853943.8608	935513.7099	620991.0381	901969.3894	1019997.755	985913.7997	786736.7721	1043397.692	1034552.616	1198264.913	1246029.541	4313216.629	1362555.918	1735411.608	708737.9137
7921	M279T597	33024.21786	29314.63286	31524.33636	30264.77082	28215.04636	29938.66481	36316.95182	25893.2011	19660.54986	22351.01536	31058.2771	39935.73318	45296.56218	46964.74545	19817.01333	34236.42367	32115.02033	28229.05145	29413.06738	18371.21236	14392.11682	24951.54068	34443.722	19759.9181	22466.13441	22221.65633	18549.59505	21975.05455	21014.04383	15854.65691	22091.35133	19201.563	25697.26852	21493.77791	20517.21757	18092.98606	24824.1661	19307.44214	18983.82927	20699.61943	21986.35667	15938.89895	42694.65324	42817.49524	10804.73741	32507.72718	24384.46971	31491.65241
10553	M297T577	20944.89388	21203.4357	20982.6309	21710.7832	27391.73429	30067.32693	20558.098	19245.41558	24326.58727	14835.02263	21988.30871	17417.1708	21204.5108	20017.93842	15064.86795	29300.33812	17228.18926	17330.26688	18482.0391	17903.97935	20235.0264	22074.18732	21226.6194	20092.35144	18502.87825	20241.03244	20752.76876	20039.31347	16869.16978	23240.56219	20641.49325	12848.57986	21810.74322	35945.11875	17230.99092	24779.05747	21451.90654	15429.7385	17905.30775	16373.23435	19985.74747	18528.6269	22499.19531	23064.59672	17863.16896	20278.97591	19207.75742	14299
9675	M241T229	228836.7964	104451.6831	57416.97452	124696.4571	128397.9502	192852.0532	113696.9167	154518.6386	215472.2193	209954.199	224265.345	10747.69364	409792.6493	20408.91745	5151.126	116001.8581	300278.5333	16671.37818	10855.9294	15051.70782	11686.10608	20639.94727	635734.352	19407.65138	4548.981429	7219.7682	25365.25455	10401.4768	8808.312727	23422.49105	14676.755	7815.6637	6053.0331	18190.24461	10715.469	17166.83377	7115.370833	19191.47328	99466.55243	20478.13075	14138.30169	12282.517	132743.1263	106234.7628	258199.9296	131571.4027	623607.9759	52162.00092
8934	M345T447	1745.61231	1381.247727	2929.7235	2020.276429	1769.891158	1476.356111	1647.5725	1708.109486	1650.045	3480.961032	1571.202444	1622.957838	2151.066667	1500.962647	3478.043824	1274.876	4076.466722	1616.5415	1920.327077	1602.95175	2257.207692	2295.595737	3040.947	1007.827143	1392.705273	2865.510588	2165.729	3072.68	956.61	1107.020125	3573.268636	2626.197	1916.927556	2969.422	1502.688625	2436.0375	913.5641905	3628.888091	2112.408136	2045.052857	2260.433455	2869.445	1204.69565	1473.5069	5470.695462	1671.585882	2341.830682	1051.024364
6246	M239T60	2037447.345	3765350.403	3747653.506	2978315.371	2533519.131	2687636.753	2852904.6	3016960.644	3435283.084	1503023.551	3199206.074	1439057.568	2572099.412	2999674.948	2637693.107	1895067.414	2716274.342	1160419.42	1553434.153	1645116.66	2537616.809	2166173.892	2896254.88	3224586.588	2014979.122	2772761.84	2398944.705	2471948.926	2252595.733	4546444.239	2394067.901	2812108.525	1432050.56	2945044.237	2097425.292	2143775.944	2478016.616	2267354.517	2051534.062	2024176.881	2122328.453	2961471.54	3235402.709	2092578.413	4135241.875	1991315.534	1666693.562	1853451.386
9495	M178T250	8548.487714	7794.056111	6588.169091	10540.92771	8901.609937	30691.56207	10314.95033	9562.28331	13637.78532	65526.57524	6979.435714	6074.556714	11467.02295	6833.636667	10726.21294	11844.50745	12859.53514	7191.2433	5520.91535	3770.252	4904.566333	4404.3173	8000.578636	5837.021667	9235.577778	11251.132	11083.76445	6670.440571	1615.680105	22864.996	5011.105524	7654.076905	4581.173682	3701.325667	11342.12347	2094.275857	6104.445444	13502.07214	8796.8	7666.852857	8767.6441	5702.848667	8166.481778	6263.152095	8356.646	3081.276947	18197.42184	2550.831429
12439	M295T658	425684.4875	213117.1209	431394.6146	214276.3073	261837.6078	238547.7036	328738.8461	173658.2603	297087.767	325058.907	610608.0665	550219.8797	242387.7975	280728.534	351131.9105	344202.0564	277088.3366	329401.3707	458214.17	320063.4663	246511.3205	405917.5597	245902.1955	447383.086	577294.0346	411656.174	533244.1684	303401.7982	368334.0417	114708.412	501462.4901	156395.6359	338410.8526	369364.024	825719.297	388810.9192	401226.1565	126057.1343	309020.4	303998.5614	138499.3454	128811.4302	374564.6231	472695.2656	321767.4262	668591.9397	227581.8627	283124.6433
8004	M345T481	3053.336	2528.896364	3851.9325	2991.728318	3470.288476	3986.500136	3817.269545	2158.593	4453.12395	4905.612412	2637.420545	2774.340188	5087.758227	2877.987273	1694.107421	1580.276875	2899.546412	1694.03865	2561.335143	1268.906	1394.751377	1735.36	3181.774818	3324.6803	1659.77384	4387.24	3156.301136	1076.390382	1924.825091	3355.4015	4153.684895	2717.606909	2253.175882	3029.702	3567.413	3364.459	2063.399	8415.10215	4132.5968	3677.107955	2357.566667	2717.448714	2319.905	3451.363143	8752.810182	3638.2291	4272.165512	1068.690526
11810	M261T319	2147.486727	2606.269091	2164.491	1592.379579	1494.348211	3558.146667	5429.798095	763.524	1779.492375	2535.331636	1480.272375	1072.283077	6292.215652	7193.287952	5693.624625	7021.323836	757.2133333	6157.080364	1035.545833	2574.432632	14969.02802	1135.604938	883.2366429	2179.155725	715.884	788.942	753.36	1795.704545	4952.943304	797.85	3516.846667	7668.094359	4607.172684	30669.25332	2454.272174	2539.13	1287	1202.361533	1094.442667	956.2992632	2338.932089	2111.3448	4954.905	1578.484625	3189.71376	1420.815	1166.7405	681.59
3282	M289T260	4220.845	3544.676929	3600.230389	4816.9995	4346.017929	6863.523	4020.07	6977.342111	9200.528421	26638.61987	6381.3525	2346.624	16251.50471	9890.595	14636.44162	12697.19514	8675.531857	12817.02533	11117.56059	8171.376	3339.75	24109.33393	10699.49706	1763.689136	5164.75	5212.462333	10288.32594	25359.535	1571.607124	1501.607018	1460.955462	1273.9005	2880.27825	3640.112	1745.952857	1583.440071	1543.6106	3161.265727	2806.8183	1236.626667	2395.26	3093.175842	2112.736	4275.6921	12028.775	3106.603636	11341.19673	1625.6072
4120	M269T692	10125.04784	10089.375	14666.185	9150.6903	6220.738421	15020.39165	12983.20625	9144.88245	12805.236	14945.12075	13436.43033	16959.74286	17454.75	13208.61238	16979.22473	22406.67857	16044.4458	9949.5067	12554.976	10776.79	10563.069	17467.73985	14180.12567	14537.30143	19024.7381	12296.72183	15567.2381	30440.37927	9623.7747	13021.558	10242.28105	5344.26735	7041.407895	7834.2727	13729.8609	4676.9954	10063.76715	2511.812333	9221.1955	5252.579158	7287.718913	7857.109787	10576.61325	12835.10475	4594.538136	15910.0419	9556.7575	8450.02795
2867	M411T519	3294.959545	5257.695273	2305.721182	2792.593227	1011.519696	16858.05517	1661.879921	26286.5353	6922.732818	33781.38864	5232.626824	2803.647	40678.88264	36536.89596	17545.80421	26567.10767	1101.294589	13041.86242	3074.291515	21441.87955	24379.76595	55500.767	3313.320409	19848.45036	56426.86448	7669.242455	37449.4209	49006.24808	37465.76317	2263.712455	852.0136364	887.7085	652.9308333	381.8057767	488.0191176	1090.18705	898.5595	845.5111933	403.3824071	811.60425	1377.8645	677.18	3424.800073	6772.385591	658.0184	770.1	7670.466048	564.9973333
2692	M391T519_2	277754.6908	734902.14	266046.2609	293061.6864	71848.11	1441152.58	136925.1583	3272157.196	954767.7186	3169174.652	422243.766	278137.64	3934176.898	3255042.983	1652408.718	3381881.076	76886.01609	1167257.158	304553.0842	2303564.347	2968825.233	5571641.154	339319.2007	1665660.348	5179839.424	1071461.568	2543903.432	5489254.66	3235489.181	183398.7498	54379.71	35131.56029	49949.51393	2135.870556	28834.35217	89918.136	60008.28273	44405.44364	16543.67809	50526.303	108263.42	54233.55643	298474.6759	640054.1877	49910.58045	50626.17818	593625.2207	238730.0224
4153	M162T285	1139.9751	10453.57696	10101.024	29262.12652	1776.911571	70457.47657	1443.414214	15771.95176	13699.116	1524.007842	26949.77865	5916.169619	14545.32667	7538.582714	8131.66975	59525.76186	15938.94814	8114.277476	11379.65783	18236.35543	25670.6188	11379.24985	15414.12947	2201.944447	11042.05325	29211.04371	26879.09343	8701.817455	12117.40451	3394.107176	649.8495091	4199.641225	630.8194901	1105.04878	848.5008571	539.01555	617.1018531	2918.191833	682.27872	2046.807818	621.118375	9154.935333	11157.87915	9806.538857	15938.88686	1080.240862	2619.09081	8049.001762
4136	M229T205	29587.8825	46883.69989	180734.367	55139.0879	47962.10092	88722.2325	49921.66476	83512.05432	82727.16277	208565.0249	75526.38693	102359.1479	349717.6581	118149.4814	699515.3174	351074.4831	137454.0136	608600.4388	106402.0426	34876.36842	331694.6613	140087.145	219776.8715	22209.96765	387245.432	35444.66831	278029.383	661036.2722	23254.59334	19343.62805	16779.06285	38879.52866	28734.41286	17635.5081	58552.283	9869.837895	5242.390263	40863.77943	12689.8352	20934.08357	8479.332429	29605.02454	42079.43234	42173.24645	133076.1023	21506.55	38331.24784	29282.3628
9797	M243T256	56435.42271	15225.50047	37906.37733	70469.64948	43120.93009	51459.06091	9579.594364	41195.65868	28400.63048	57135.76368	40779.6434	55052.7327	79865.0199	41792.515	168280.4682	108427.9006	124820.9257	83579.43926	33739.26189	15578.16	119834.4839	53359.57995	134101.425	19379.72105	121211.7143	10780.82883	94211.1921	223960.9814	6157.960014	9154.511337	35724.90786	97834.646	47470.19271	57312.33238	117170.1563	26964.22018	3947.452667	110233.2437	6100.701955	29416.95909	13362.71823	93913.962	32257.33767	43985.68773	110938.6753	32810.31123	49690.4811	31472.8821
10760	M199T714_2	1183726.825	2998382.703	1402455.339	1489343.537	981361.1575	2729857.096	2489748.371	1504752.002	1074149.264	9766412.939	6322324.049	1633817.593	2763149.323	1155335	1666814.668	5062806.855	1036416.258	1331856.235	2193942.943	3463785.956	2075778.146	3026888.127	812429.7687	1738401.54	4315248.19	3050849.734	5494488.293	3077743.58	1561420.699	1060907.841	3979204.451	1273242.408	3206548.106	2095906.942	10633600.57	1985590.834	3793891.482	832231.8732	5044369.153	691210.9508	590760.6984	891061.1031	1779151.291	7115936.269	734053.7162	6267253.813	910706.6221	5510428.043
1591	M383T112	73672.41206	47651.99158	100082.757	52091.25043	40921.355	54719.13306	64157.37882	85072.21794	137862.945	122103.2273	94677.416	102937.856	144438.4045	69471.92794	35648.18738	66557.006	137045.3302	90907.42728	89574.10839	83403.91253	140057.4121	180117.6914	168629.3841	286359.0629	223125.8954	117005.4353	230251.3448	337573.393	159317.4575	280508.4556	5817.152688	6568.324435	10921.429	8931.988134	7517.682828	4384.033	9902.494065	16598.50379	18881.18359	8038.918611	13718.66733	14311.11365	33262.25492	35448.66016	328999.9984	42721.69414	58287.95672	11496.52691
2989	M217T49	22411.82145	24604.79774	70244.16795	35480.16741	25480.18839	657.1675	23214.002	47022.54072	45112.51613	18760.22569	33509.95334	40302.53918	31400.12954	33178.37195	44293.0285	38364.8772	40170.48485	17080.5398	21606.29075	25284.7088	47335.4112	29452.09375	35376.25292	34573.86985	2183.168617	38605.74932	25141.60418	16938.33632	4113.781082	27928.71433	38113.33479	59453.05622	55416.84483	52862.34906	50001.37444	48136.47288	26687.11196	47109.06348	54337.17856	33154.74643	33776.96467	50396.5017	21569.27587	34686.71671	50680.45048	31522.24855	24941.952	20651.90781
2356	M253T249	5978.808696	4885.55413	5266.7088	6450.298846	3663.739333	9834.112875	6048.647609	6678.953	5799.289048	10729.11913	7801.15775	11646.37133	11273.71575	8219.331692	12883.4976	33795.80629	7934.592522	11174.492	14946.81718	9108.684773	19222.99296	9725.981917	11624.28042	5927.525	5641.132	10086.26474	13964.53292	10538.14307	3561.420076	9532.011158	1205.351435	814.886	1294.125882	1526.799429	1079.679582	1678.043727	3831.966136	3097.664208	5419.820545	4098.21913	3608.4525	2743.869917	5127.955773	3556.603227	9091.123826	2970.870857	14832.895	2936.679261
4336	M311T576	33317.27759	33919.55243	84192.42262	37532.94299	41853.39517	51939.63561	64995.00651	38220.59899	41087.16389	34455.99911	55079.04921	120059.1685	71849.7969	47867.7306	76725.98796	58905.99495	49177.60833	98709.81122	67796.40214	97208.69905	93764.57983	109197.2822	67999.82074	145137.1007	148734.9405	109939.1554	197702.3362	90627.11281	163200.0188	22846.971	47822.31022	23348.26925	45154.23974	33366.77726	57070.14555	32016.22624	54149.8967	16646.85763	28663.96294	36728.20118	14857.98202	24253.21939	78779.62139	117305.6007	68217.602	81178.97222	58010.0027	29952.4192
11403	M503T339	721.5844514	847.7672273	1988.9526	646.261	615.439043	620.6732425	909.413	907.5631975	918.7033636	1123.297875	841.1040213	1080.001952	940.1099167	816.9138182	2667.036	2554.442791	536.2664795	2808.813	852.5805909	909.7527273	11528.2196	1934.355682	1042.587356	2430.481579	3137.69295	1548.876652	6366.469429	13083.77788	1804.349238	1720.24585	3174.618103	3848.2852	3995.59	2708.602469	2276.845455	1822.399091	1948.603688	1631.97419	1628.786333	1282.008762	1230.041504	1487.626909	767.9803042	777.3446875	993.0987462	499.7497652	676.2688729	478.4773535
7286	M297T686	78519.34295	94220.01881	539270.0989	86776.1485	41933.07857	258191.68	122062.5971	153906.6228	66978.64105	258917.1531	293026.279	762433.0511	356196.6978	756232.6341	2778303.656	644367.3711	59280.72221	155119.5952	145018.773	214497.3243	253250.5042	504299.9824	75058.35129	3013766.152	881146.6188	214476.7193	185200.224	333214.4117	898951.5024	562483.3951	213500.7039	47158.53825	137554.5391	59188.92995	525250.9197	38017.19385	128255.3247	18602.565	112405.3099	48111.84315	44161.76965	36755.124	67581.72225	266943.0179	34782.36242	461783.9495	87065.535	169047.2952
5977	M429T563	4105.071364	3001.932	3219.869318	3244.367455	3197.468182	3660.8533	4201.589864	1282.4703	2382.786545	2311.631381	2780.914818	3364.252909	3366.38	4665.045182	2217.5105	3408.994286	3847.615105	3030.070727	3391.59	2311.596286	1900.383273	2116.9525	2314.935636	2699.793871	2778.950857	2510.493143	2166.15619	2549.881364	2511.823238	1988.066818	2037.7968	2080.361684	2562.430476	2110.438182	1705.915273	2173.2928	2621.697	2344.218789	1944.8858	1934.481909	2218.980588	2048.0834	3982.981636	3664.295182	911.0703182	2748.944545	2791.990818	2882.182
4073	M303T41	12006.264	8686.696765	21519.36933	7723.718889	8744.4	6266.1612	8093.20255	6280.317143	13707.09433	11228.07088	10621.6534	12642.272	8864.6017	10830.4572	31466.72222	9381.573056	10587.12145	18755.20913	12431.945	9935.9888	9471.029704	19922.37891	9958.6542	42172.09609	24716.34	10772.18833	16499.167	20233.58024	7372.1538	30008.31375	10330.14167	9399.1976	6816.2304	6890.1345	5303.943375	7404.3105	3407.522	9230.38875	7646.125714	4588.078571	4520.906603	6017.409524	8051.289286	9308.387287	19321.3345	6484.908345	6972.098818	2156.220824
6930	M243T466	14154.738	3136.441	1879.1271	2160.605143	1262.44	6221.293773	2654.165143	31975.87967	1378.372412	4571.971875	6038.853636	1299.993714	16224.57406	6772.181294	4565.08	23497.79762	779.24	21240.90638	1839.495789	2498.979048	27591.81961	7943.61315	844.74	42897.72417	14363.40246	3211.535591	6877.353409	105865.2493	8132.294864	2609.1642	1006.22481	623.5187368	1171.137818	472.1317391	408.6833333	1558.521818	942.832	1053.172762	396.5035	969.5143636	3802.925455	789.641875	1343.723182	874.8520714	2048.742612	450.2505	1955.66	990.2714286
12311	M277T658	5179.589091	2959.62845	5453.3925	3004.174	3408.098864	3204.38715	4090.11895	2406.817421	10365.81776	4134.05835	6431.443143	6691.0641	3229.374474	56682.62794	4030.221938	4226.203579	3377.968	4509.418952	5782.28525	3907.5941	3340.2314	7095.110486	3825.978591	4288.06965	7125.91181	5192.8812	6171.15895	4136.949667	4790.7804	3339.525559	6242.048571	2198.7685	4299.010333	4749.3171	9289.132632	4960.107714	5154.242	2388.402682	4076.3565	48538.05271	2288.11775	1970.062895	4838.58215	5801.41085	3855.6	7246.85605	3076.538286	5366.062947
11007	M468T244_2	3949.671913	5995.12544	2791.020214	9181.514	5822.091692	5223.594273	1278.288833	3498.9669	3630.754762	5112.676905	7934.864625	1663.901053	2240.074636	1784.706048	1858.308421	3049.341556	2617.639182	1471.995947	1645.791032	770.4562836	1679.023947	1554.970783	3237.24005	1003.186389	3155.416	1104.817125	1504.428112	2324.934057	683.8289679	695.2677641	1498.98669	2002.847273	3005.72	2758.509	2298.0264	1652.5754	2208.114261	4883.1027	2644.814625	2265.837167	3367.76616	4171.142857	3702.3012	7066.143742	7901.091444	2634.566773	4125.734739	3628.456138
7566	M143T501	121279.6966	120626.441	126729.5759	117733.7186	105875.8985	172926.1689	97051.57978	195389.138	126345.1458	72751.68259	155623.2999	117500.9253	102158.387	86177.7468	80623.24131	183468.0066	125612.7226	71182.58812	99071.64238	147373.7312	247095.4847	163731.616	147678.6224	102400.7868	79332.20621	205294.4028	193348.8619	166251.2449	244909.9366	125031.4328	82904.17104	126176.484	67479.67767	92096.70927	92364.12612	96596.61752	111473.4546	90246.45709	123684.6802	128191.8521	94145.34588	73650.76042	171893.321	112031.8463	232856.9865	131149.8218	92795.28812	78554.24968
8267	M753T268	826.069956	1251.074478	490.032	3322.588448	1501.548448	1514.351474	797.9048438	1486.718882	1193.63626	2044.557478	1453.740051	1534.784105	1503.865611	854.0253913	2388.933333	2762.038375	1651.569	1927.907667	963.3778636	838.2299444	3287.677554	879.6920455	2716.363159	1633.999268	4179.1695	772.1024836	2081.140473	3808.639984	628.7029366	1235.28306	750.846375	1302.200443	685.2949091	1367.114291	1447.68465	672.0285714	775.4546814	3709.923706	718.4173043	1328.8745	1123.801121	2249.398955	1696.405784	2274.946276	3013.937695	878.8984615	1129.673905	1426.406667
10799	M147T60	24403.48786	16192.60323	12025.88975	22023.33	29017.59162	18083.548	16753.00984	13497.01015	24262.32048	18731.67041	13099.17757	11298.9432	14536.77264	23647.34992	14119.47341	16085.83029	17812.52356	16382.31907	35648.85891	40828.45067	21273.65561	20933.56817	17391.07779	40807.179	15273.988	21914.314	20566.69185	24853.23563	18504.23118	19349.93735	31470.978	13158.03063	11975.46448	31805.02048	13098.41743	27148.01086	34782.19407	25825.15705	47150.21155	31602.38632	70487.25847	25672.677	20896.8865	22374.89641	46018.2573	37489.87429	44109.89834	15083.06085
8243	M283T426	11054.12535	5092.965529	10166.28383	21301.87979	4913.150158	176579.3062	7643.438857	11460.7	10500.24647	241848.0673	9274.2	24989.649	171384.0631	72973.51125	92174.96628	32477.86455	27627.25911	41165.71579	10813.97695	11017.50682	35800.8165	10914.9005	18489.99711	138630.1197	107820.049	14847.79107	62406.76657	32542.90722	18558.25034	28294.01332	3057.501944	2537.404667	3193.31913	1645.001364	7837.787579	5078.922167	3143.038368	2514.031111	8929.2245	5083.169118	4223.828727	1198.724941	4713.47	16570.92019	1742.23045	6245.901762	292031.6096	4844.9155
1079	M301T683	4147.848458	2725.260792	5183.768909	2294.120053	4362.937	2499.823667	4704.45187	1780.440038	4162.2225	1948.811839	5145.702261	9528.628043	2916.62	3980.595667	6011.097923	2366.762625	4234.237625	5741.210913	6537.788217	4683.3765	5131.777292	5837.931111	3041.926667	3629.297875	6214.153167	6732.069522	7836.454905	4738.255667	5548.877444	2113.522783	2019.143	1022.218542	1984.124417	2085.354826	2042.47485	2832.322826	2807.370333	1660.077913	2030.483	2334.075625	1967.541333	1378.401889	3895.881708	3508.766348	1293.505714	2641.735625	2532.691458	1948.9525
6365	M213T72_2	7475.042974	9218.723143	1406.771875	7192.5365	6897.28	8833.326353	4497.925845	8025.5895	7904.491333	16299.6145	8297.858647	1391.37005	8456.531036	6979.464529	8321.18716	7883.79372	8102.926647	8296.345543	10870.36971	7078.426882	5330.605	13462.98551	10714.10818	757.3594737	20820.15434	12231.47071	16172.9415	13765.32166	8393.79576	3939.293235	4428.944	3820.496207	5296.792	6937.151278	3512.863905	5261.942	8282.887882	5812.025333	10244.33664	7969.182897	9312.366208	5616.154971	6042.56288	7882.033059	18185.685	7102.7772	9422.361621	4468.75825
6229	M144T218	5980.002957	3942.61	2944.428667	15188.23652	12971.1463	11455.06021	8735.968909	14184.03507	14791.64091	4266.907652	8202.887778	3006.158571	14071.13432	10784.45793	10407.39819	9409.192211	5137.71963	8607.678897	21437.47069	4291.842136	5928.677534	8687.703136	11996.17324	3211.555045	6186.752783	15436.47845	16173.89968	10637.77052	4276.484211	5710.848667	8336.435519	7345.54198	15402.36305	7056.307611	21944.41422	2605.057304	6614.154783	1615.65015	2346.709231	5036.507481	10767.89967	3850.987391	1455.461182	2835.399875	1745.90464	3147.213913	2506.735957	6285.572877
3293	M316T296	4302.111493	1669.1715	28184.86864	6473.117813	2783.31613	9660.043381	1276.1595	13263.12039	5192.789875	13878.58287	7471.339707	11267.4436	20429.81893	12656.01083	57921.91167	32456.33596	22722.42407	34867.546	14273.39714	8856.002488	22741.06241	23868.17049	24336.09273	2771.156143	43365.99863	2920.778652	21866.58894	65388.19962	1549.580188	2595.592714	2156.37882	3177.361562	1608.172174	2229.471176	4915.535734	1023.819316	507.9912302	8197.146667	1001.088411	1192.716389	923.5116098	3541.702937	2303.84	3372.024136	7528.61184	1800.807389	3917.095435	2516.847158
9383	M149T399	4327.169444	4982.860091	3545.862353	24331.21318	3995.891545	82194.37408	5106.177682	557986.4067	4820.632571	15723.73775	16967.05175	13702.11341	13256.23895	3569.246056	9778.167533	1326619.531	7225.590625	3340.939412	3870.862471	3231.6522	800441.2804	3030.652909	2986.564875	4605770.349	3279.783474	12282.804	3639.076571	4070.216	1959975.805	4093.238698	3237.461765	3792.26675	3123.945931	5109.63	9992.9446	3811.907	4469.410947	3563.859833	4434.436047	3202.534636	3153.853789	4398.935211	3471.633941	23781.08945	15375.90091	10113.73353	11509.759	2839.684048
10317	M308T49	3154.788	2434.616722	4623.101667	2354.076706	1916.658545	1893.708077	1776.88	1650.945829	3587.234573	2647.029	2483.927167	3106.54175	1978.2162	2488.651286	6415.801308	2800.94805	2358.832235	2986.605643	2824.676045	3619.980672	3382.4472	4124.0385	2154.962169	5361.71519	4505.073591	3863.52211	5498.312438	4890.2801	4146.000769	3367.104343	3507.307	3382.8767	2762.64784	2423.332077	2798.632286	3661.555779	3278.4336	3647.98	5980.766667	4112.272727	3804.484846	2324.896	3268.33711	2613.0204	2822.486278	2306.718818	3095.312294	2543.495438
11198	M475T597_2	1626.515222	1490.00445	1134.160824	1654.825591	1556.376857	1386.192333	1395.856	912.1479	1191.548476	1104.545455	1599.075	1743.969955	1767.465857	1601.46	765.16	1578.132609	1592.262991	907.68	1168.6279	925.6272632	805.42525	966.3166667	1576.271	1204.35	989.292	1195.298591	890.5936667	981.6569231	992.8722632	1061.997257	1121.744667	1082.738007	1328.056471	1131.81255	1256.7489	977.0755556	1343.6365	1096.772778	1070.7288	1105.265888	1227.921	605.3386429	1948.453818	1929.5925	735.7785714	1641.30155	1163.893857	1636.208333
5965	M257T501	8591.37	4238.0973	4114.017909	3748.2679	1724.5475	17267.45	2169.693611	3925.229793	1695.209455	7025.821409	4957.641364	4878.698524	26236.329	7195.7685	17172.73111	22201.04114	851.375381	17225.59524	2519.7838	9381.386455	17416.19218	7808.040842	2469.677	48370.01543	57760.0445	3940.571429	17870.75133	87389.72752	5978.391545	3180.007952	1200.63248	847.8054	1252.104	618.0011708	1721.686857	2487.350788	1223.2715	1214.106409	1049.022857	1162.916591	3962.5861	976.8365625	2025.986684	2224.604476	599.5397222	714.4835909	7665.244364	1937.387524
12389	M269T612	9257.36	12109.19486	10751.54719	11274.56967	5332.95065	27131.484	22873.11237	13843.29058	8311.295984	38399.83367	25345.71273	7907.354347	26857.671	10556.182	20898.553	42838.08905	23363.21774	7921.257882	14569.06795	17898.4771	14437.19845	14608.525	7423.463416	28546.03633	23032.01714	18893.48676	24990.0344	22841.85381	14266.42691	11434.8234	22800.16067	13005.66329	12856.73759	8375.987333	68811.73305	5383.600685	14752.41548	10171.518	11711.38541	5156.639667	3779.864434	5327.485518	8195.373409	33551.5291	16033.815	53039.74443	15530.78481	18987.23357
12341	M581T824	6821.709863	3501.189824	3480.2454	5225.754187	4865.224602	6564.404437	6272.230667	5609.448882	6892.539286	7459.446	6693.806422	5238.859	6529.3312	6420.206875	6828.562	8849.243259	7404.173857	7524.736765	5367.395	8376.606	4691.574291	8777.675	6006.672363	4610.287077	8954.596467	8192.002	7973.604375	7732.437134	3591.237188	2286.615326	7824.674739	6381.7771	6434.315588	6253.679297	7154.328409	5367.7625	5829.732731	5873.66	6683.006	4907.694273	6083.088745	4954.457625	7673.243688	5923.682364	2416.908373	8022.505909	5432.525	7301.885714
10456	M391T72	13165.242	8239.1984	1062.925	6853.921579	9742.285	6532.958333	821.8387805	3952.877333	13445.34585	4737.669316	1732.99	705.8667857	6301.152	802.1263571	2589.58378	3069.654667	2165.646675	897.1993695	1827.55727	569.6074273	2629.16865	978.4531346	7901.177143	605.6428824	728.172708	645.2030909	1339.121294	2485.472038	521.6940778	994.9743042	4489.81	2198.002857	1330.861409	2234.790789	1969.456579	1944.433217	2777.713111	1779.556313	2508.2213	2104.59705	2743.2615	3151.84905	7929.5636	6492.509476	1053.5072	10669.67818	1185.7266	5205.821211
1865	M682T192	7688.937051	14880.55993	3335.58437	12665.40815	17961.16975	7336.08	2803.832786	5124.696761	6298.392808	10156.81913	7276.92186	1653.641936	4965.150857	5725.225739	289.67575	4591.692875	2773.850957	1677.735	363.8348864	221.8951978	401.8347115	2656.98913	4528.121262	1646.271606	159.7554457	374.463541	1003.703632	1086.045311	1383.282968	1546.684652	84473.51538	87000.9255	125372.799	120128.8896	60875.4415	79908.80059	68488.94384	43624.66095	63036.64388	28178.23575	64266.63085	37525.99916	10883.92473	17591.12988	111996.7751	10606.26608	23045.4315	4018.60368
9590	M115T43	249426.0954	206467.3096	253825.7131	183372.3091	208122.4995	232441.8479	374313.984	88459.76907	226766.264	273359.4066	255662.829	286892.0187	355012.8135	372195.1388	17713.22837	213954.104	406636.048	180561.5471	25804.42267	22496.08989	27612.13269	135533.2463	351983.5554	147737.1694	38330.06526	23943.858	22815.66215	156656.0135	105919.3434	198146.8838	157245.9262	169353.7392	165375.8846	152772.4663	109082.1978	144446.108	153294.8424	172833.1336	178122.9407	156844.4626	167410.317	166565.2707	145361.745	180430.837	248714.3198	187346.6851	235753.9453	110542.0428
9304	M211T191	9849.726955	8903.966273	556.3498264	9551.662227	9712.821621	11854.50119	9557.479955	8899.4475	21453.344	17487.08329	14199.92269	563.0972055	16460.8395	11956.9695	4364.7975	9146.265655	13694.17595	10329.16029	10642.54621	6207.289591	4120.356	12818.38944	21578.508	757.0201044	12545.73055	14416.39436	11368.75221	8709.461379	542.9427552	655.20579	1666.018286	1350.330864	1680.6255	1739.496	1837.901818	1204.245714	1972.674	3125.986269	3643.609286	2513.4285	2503.487714	3235.023	8707.778591	8062.51786	73004.347	6284.603357	12153.05556	3875.425806
11975	M390T41	15479.11517	30653.928	26770.958	43902.48833	23430.01462	24832.97164	11638.75371	30975.84893	22821.63333	23093.016	25050.29223	26622.49167	9544.1775	6797.795118	15247.61976	10094.81786	14358.53575	13934.8849	7220.940071	6670.134375	4788.518667	9210.96225	14743.36931	16860.16923	16042.32844	8068.114667	6018.502941	8979.585	3284.19	21797.55318	14931.084	20978.281	16390.52376	28442.4296	20137.46569	20367.46125	15552.962	57873.816	30327.44938	19696.58836	27326.3854	45768.04788	29832.041	41314.69114	45723.763	19134.31013	27068.78571	15792.26157
12452	M171T619_2	318015.2725	681780.2221	234878.338	412554.8616	287695.6209	630160.4914	437612.499	525116.9775	185944.9786	2313506.584	1287628.69	293496.543	755692.8453	186463.7366	402785.4142	1128233.087	258714.308	264826.6021	798340.4712	1622875.834	764489.825	704112.9171	180021.6477	1267063.567	1238825.69	1256235.125	3364336.687	2209797.895	992926.9061	386573.9679	588296.5853	225402.7588	672040.8754	324503.411	2258153.791	507738.9104	866001.5238	204367.3333	1153738.783	216114.0847	170296.0687	210962.525	411106.914	1936898.695	941711.378	1278490.802	170675.424	1160265.449
6827	M205T71	2367.669769	5116.4685	2262.750895	5220.051692	4988.445682	4482.5568	7890.519995	3843.273333	9629.777143	12870.25567	3071.205	13639.14868	4423.452865	8540.919944	5545.302	1388.843514	1418.650438	6129.9	9491.619	12716.73	3082.189446	5589.129214	2822.9325	5973.077143	3105.140644	5568.889345	3205.120401	2745.109418	1191.522222	10272.08721	944.2037	3099.053467	824.0410667	1040.183846	700.5225	848.5913333	704.7513846	1309.664286	5661.398813	2144.8185	1436.430692	1477.551813	8940.268422	5015.69275	4871.727619	5463.289258	14151.44715	1832.6422
8611	M225T254	44579.2937	43452.67456	37171.69845	36423.00795	43306.70083	41386.05706	36528.00278	34639.10667	35406.05983	28601.06932	39887.91995	33824.4356	32552.13	33648.02228	14892.17143	33261.26222	29682.34444	24570.23671	32801.33517	26811.31374	19808.02988	22733.2037	31920.82213	28724.68428	23740.2415	30958.38633	23003.1882	20180.45455	26054.46947	33086.97578	39922.33947	31197.397	35173.96269	40192.11	37592.31	39258.23494	46133.81745	34094.55286	41631.18141	42461.692	44739.66405	35250.89663	43417.51273	40307.44686	32449.0802	37407.02168	36125.27673	37326.87914
10207	M510T408	507.865482	1237.4	1135.145	841.0390714	311.4626904	9387.211417	495.9424737	648.0791433	614.4375087	93263.04091	632.5060181	1467.956581	5100.589864	559.2152228	103163.4946	732.8292847	1101.37545	2696.400923	2064.017069	1072.763752	1298.947025	810.362332	662.8167885	134607.177	1611.173309	561.9599352	13761.26486	1596.947883	817.8654005	17819.78123	7370.568857	7977.726706	558.298125	398.025	4060.792727	530.8265455	750.3144	966.4029	9730.594857	2543.648182	516.8925742	675.6567034	692.811	696.1285714	716.4647241	3984.735773	62119.305	1313.960149
8226	M414T622	2434.152	2127.921783	2636.7742	2080.524	2050.308571	2309.121952	3557.853905	2500.885619	2081.255318	1768.476346	2199.964905	2912.66745	3274.768381	2872.23356	1255.924636	2193.798828	2322.622591	2549.889955	2205.027273	1508.882286	1773.071682	3077.492143	3267.262364	3285.3282	1321.728273	2316.1435	2073.016565	1855.297957	2247.757261	1544.724955	2310.483955	1807.897952	2198.278091	1817.539286	1654.9536	1760.000333	2619.809455	1891.8003	2611.506182	1733.901714	2216.16	1302.93	3008.56128	2818.10076	672.00375	1949.71276	2258.747261	2094.9918
6289	M394T589	1776.068	1631.711529	1629.770563	1966.933333	1659.091176	1978.18805	2342.262947	2151.0951	1314.144737	2761.424167	2069.971313	1794.9	1900.719167	2765.800227	1807.138056	2578.114697	2139.076923	3444.390636	1850.6925	2145.9315	1199.148429	1921.154733	1611.376667	3789.63	3499.567941	1665.985588	2098.355833	2419.609	2061.981158	1408.310526	1814.985333	1254.77	1689.732	1814.065625	1271.524429	1564.891412	1851.765	1345.223688	1697.61	1729.870889	1769.95675	1484.74	2145.616412	2009.000812	3004.8172	1891.660625	1580.353105	1607.822643
10747	M145T50	290292.1397	170073.2186	173659.9739	168074.1216	148006.6131	150653.0203	139711.2958	91057.03847	182511.9458	171748.4083	183276.541	111247.1598	168009.4961	122693.3797	285279.4506	127005.5547	138200.6973	163715.7763	131210.8029	132989.4941	115386.786	174004.812	168621.5927	142324.8654	311984.2363	122728.5129	177291.0438	223728.7911	269627.3118	90814.24213	132027.3448	131573.5441	108412.0193	104393.6928	129159.2689	127105.6896	159949.3474	150667.7698	226260.3007	181311.5106	154022.0415	178147.8516	215977.0654	153607.5403	206141.817	167984.1311	214763.2106	162566.1221
7959	M433T609	8569.63365	15563.96189	7630.343	3130.376	1651.319526	11722.84416	2112.198042	54778.79467	8254.899957	1085.972222	5173.9335	6309.58185	21238.03825	7351.414211	5502.61505	55734.39422	952.6207826	18925.9621	3176.677	50197.63486	15922.00556	270466.875	2437.984043	971.1325652	85175.32529	8317.520045	10587.038	155299.2192	10702.07325	1345.490548	1145.598478	938.5785	1068.52608	614.53925	650.7904783	919.9970357	880.6173333	778.1447143	435.3780212	2525.520522	3716.0265	2195.21705	10287.75	7779.93	558.6378	490.6717786	1690.46832	5026.586043
10581	M448T66	6035.695905	3208.3953	2356.430667	5958.679043	5371.002	1758.098652	2349.187143	2067.380531	1189.125077	3644.400105	5279.324444	2093.39083	1115.31	6003.652941	1885.76275	1293.1175	2387.41205	1534.537571	5513.6958	8597.92733	3950.198471	3895.810929	1998.043143	11692.29126	343.8608381	7500.705	4030.070611	2779	655.060611	15995.81716	7122.041027	2267.727929	4305.766414	6718.511647	3792.3779	8107.928	6557.03845	7735.732333	5872.712933	7405.2594	8162.984621	6215.864399	4071.832722	5370.189	18574.1895	5615.278908	5044.5703	1065.134684
804	M388T52	1178.7587	1997.889158	2042.492828	2202.747071	1708.389	1221.306947	1861.8775	1108.159241	1810.168667	1290.923333	2013.925667	1163.752716	1767.545528	1898.686087	815.70195	1268.161643	1433.855647	1269.279375	1892.59125	2036.284023	1252.927409	1716.84565	1311.646875	1302.0441	934.6727421	2113.42125	1817.364389	1190.583111	1055.646387	1160.7381	2822.196727	2484.268286	3560.426545	3307.685829	2724.721875	3375.40945	3245.190107	2303.986667	2256.651765	2795.265103	3611.625286	1566.034714	1875.966667	2391.336074	2238.077778	2051.599713	1362.580389	1312.991438
12299	M217T87	16000.68176	10870.60406	10249.86981	22041.20471	12557.06888	18309.73444	6849.866167	16868.25412	3859.436455	18855.84	15526.44	7330.224544	30304.29821	7471.721739	3781.15325	33626.79517	31907.11816	11272.48595	9036.050174	5444.961826	35930.88495	17467.57516	49612.797	6613.6266	43685.24905	2652.399095	18388.92545	49530.99995	3580.205421	4247.31638	25203.92688	29522.59044	19152.41204	24163.30514	28966.75092	16916.691	6964.984957	35774.57327	9682.610383	1674.468174	10193.19784	24126.68551	17196.73159	15074.98125	35662.81868	12353.99494	26965.1226	10947.1581
9685	M467T61	4848.344526	2495.978045	759.04725	2046.366	2573.404905	2805.37619	2097.080609	2045.2367	1889.723077	5666.382222	2150.103333	2678.049319	2232.90756	2990.609135	936.1576	2384.9035	2336.584342	1588.183855	1371.690278	936.009279	856.6823724	800.177227	3090.52548	969.7262733	784.3416901	495.8105882	851.0735467	940.9807692	588.1983243	771.6162834	1549.49375	1608.721579	1091.489	1224.444444	1174.782411	513.715	875.623	1217.608631	1578.404143	917.7062273	1207.690471	1135.824353	3172.607826	2163.1545	4319.748188	2278.256337	5089.752	903.0579429
11800	M279T203	12241.2955	2909.069	3168.244174	17165.12322	13516.57432	7587.839643	2636.433786	5897.81264	3116.9369	6180.37855	4022.780704	2869.158381	8199.936857	9197.938407	23787.99453	2710.374188	5112.219375	19827.65532	6615.294381	4075.682256	21161.88306	8478.343756	14438.41067	7032.495894	19364.75237	3817.468597	13108.04868	33819.68052	10286.88751	3763.417535	10980.289	11233.78361	16856.85184	12322.1106	13113.71429	7323.674538	9697.5492	12691.83976	3982.740882	7113.252	7328.515071	9109.16187	7025.567125	12292.30128	66572.21944	16576.55032	12483.82128	5004.805773
1735	M261T74	2043.572143	1855.540167	2394.135543	1871.959059	1572.156923	2050.666286	3013.503067	3368.194194	2619.711818	5215.757526	2248.966154	2597.989333	6654.234636	3331.622438	10540.29617	6618.459267	5009.0524	6244.5935	6399.526364	7374.434087	16279.86772	6812.702278	9265.767	2377.885455	11575.39174	6916.777167	12469.70878	11261.08571	5293.042862	3995.506667	345.1875	522.8244667	658.90095	444.2714286	521.016	1124.712476	525.2527143	767.8909091	718.0547143	697.5424091	750.95	1059.750083	1305.863667	1591.92	2582.846667	1790.047652	2596.262882	864.4340714
1446	M227T520	2800.410588	2472.065455	2665.078273	2843.9845	2980.45	3157.919471	2436.130773	2823.645158	2574.66	2167.659261	2836.526933	2611.048368	2931.344182	2773.44265	2535.882	2902.025	2642.350455	2245.156286	3167.070714	2649.09287	2759.00625	3105.644175	3041.573438	2955.542294	3410.833216	2810.920267	2648.349	3199.941855	2593.782	3531.602667	2197.8	1832.112	2379.673217	3246.914211	2192.526235	2210.263364	2559.440136	2059.039435	2638.354565	2250.154105	2270.692364	1904.790909	2625.172522	2540.11965	2601.209818	1947.387	2283.088895	2051.388273
9885	M111T188	18032.59094	9700.506818	7451.617565	17103.44897	11363.13935	18272.90182	13176.39938	18869.63774	11405.51758	22905.30024	34446.51205	1593.282727	16843.94029	1054.600615	1541.551	4499.502	18785.83354	1227.686625	1438.252083	877.5342727	2526.446783	1861.706	21938.40924	1618.384565	1063.215652	1025.564571	2382.57552	1896.894043	1263.14304	753.6947826	9932.3115	12079.65327	12649.47695	16164.42182	10217.48073	10514.92523	7070.439636	7744.373478	9863.988136	7090.3735	11216.46027	12027.08373	13578.42009	14597.46727	69868.65043	13530.59052	26650.29304	7107.175783
10575	M601T752	3569.283386	3354.144625	3882.158933	3637.502367	3688.889297	3370.543826	3331.367867	3374.40852	3160.980875	3032.74544	3634.963979	3982.1997	3316.256667	4151.281105	3166.155	3437.01713	2851.884391	3165.25425	3236.263696	3003.488583	3777.003433	2895.789522	3679.328857	3716.894985	3107.748875	3197.758227	3274.01625	3615.833979	2991.566711	3832.580142	3293.909083	3100.863115	3678.422108	3840.351406	3390.996375	5137.081811	3926.584478	3189.03288	4145.978308	3389.956875	3536.387344	3299.847871	3485.45815	3622.740917	3868.484389	3121.59188	3393.991	4351.314478
3905	M112T72	30907.53358	20309.91129	91451.58	24609.44864	36467.383	19257.96127	33623.71239	14660.47059	34998.72656	20846.57317	33506.69958	59795.25595	9159.0442	29579.59903	9647.394824	16617.87633	13628.44514	16154.62094	8977.23945	11498.49563	20419.72036	11447.21382	22719.98206	1550.024	21955.46925	27117.01724	12282.33843	4779.9	2082.605	2261.349406	29202.08914	41865.97453	37590.54823	29672.17881	36549.17925	25557.26775	38958.41384	38567.12289	36339.14042	41155.09391	33671.20863	43556.2131	37840.59632	40370.68034	107428.5826	41894.23449	21257.943	48885.43346
1160	M163T73	25926.80667	20416.56752	20969.48413	21402.60353	20185.178	24431.88764	32330.07193	29159.20588	36772.07353	49851.81914	23556.9122	28675.0752	34677.2205	23533.273	13237.09884	25372.06729	31453.60188	28542.89112	29861.67555	25324.61135	50189.1705	51517.39824	42126.01362	57687.79541	80924.20926	35579.16122	69970.92483	92435.00718	61938.75819	68920.3619	10536.06316	14711.79829	18638.77294	10811.78952	12831.8628	8297.844619	12314.69707	16924.86117	14864.56909	11653.80617	13047.53914	14671.73333	19452.28233	19261.85527	322.9529572	24809.54795	22502.79782	17299.56582
418	M146T46	417943.9084	390879.3692	544311.2557	314022.9253	375832.989	369095.3101	334370.5299	361788.2501	419946.0919	308379.5888	330155.4426	387682.5315	608264.3951	244049.7141	310959.3655	435527.0273	404827.4386	291584.619	355133.965	359115.36	339455.9507	279628.0129	512861.6504	376577.1208	377341.0256	338950.6882	513650.8678	442679.3121	314516.2642	431455.1903	124421.7967	123519.8355	124992.4214	152327.304	122358.9045	117131.1818	199629.7475	195741.7153	295876.1905	172251.247	253856.3362	202845.6736	320073.3185	308152.5231	426537.2107	284087.892	498592.215	193434.7904
675	M655T254	8625.680172	8791.490712	7255.706381	7525.285364	8814.178374	8631.812727	7978.368462	7284.837	9741.349182	7070.707862	9110.824055	8095.189773	8083.586238	8301.607273	3632.1025	6966.063818	7168.610737	7210.113273	8267.840594	6643.076143	5814.751549	5888.488444	8841.843654	7161.611847	5716.642737	8279.465149	5764.79335	5747.328027	5897.7792	7775.452866	3371.630176	3302.378857	4070.871909	5053.221821	3679.452	3497.5318	6160.992477	4782.547143	6291.2255	4108.596667	6537.636646	4889.383211	7178.245801	7118.873526	6534.971195	6280.852286	8136.655334	4231.050353
9585	M299T744	6813.802067	5920.557143	7065.093542	4340.509091	5616.521182	6213.600273	4796.064909	76141.17143	6779.76	3804.423	6707.794619	11744.40136	8205.354	5923.882714	67520.75344	6334.153364	13979.30732	6450.493636	7257.379459	7163.681	5381.474	33363.90327	10594.73741	4903.463864	8376.998318	6430.992486	23145.62564	7831.573909	6089.4702	4091.978864	7606.877714	3542.4429	18594.82409	6867.887864	5709.027	6062.269818	6608.359909	4282.191	5526.373636	5322.275333	5621.159045	6165.526605	19096.22771	5827.054364	3014.458636	5668.532545	5508.952429	3738.341652
2592	M451T53	2101.1892	5446.065	3441.3025	7419.81919	5391.43984	3232.55205	4524.743	2968.061375	5029.74495	4153.185	5429.028818	2623.629455	3523.0689	5960.837143	5199.21072	2649.197571	5504.239834	427.05	4340.273	6310.493357	3270.733241	4739.240923	3932.697174	2304.632113	10157.43695	5306.359882	5369.962161	6122.5605	4278.969395	1550.618333	5546.598	5918.473714	9019.231425	12806.65991	7539.3936	10614.79867	10546.254	7303.183784	4206.753778	7487.179714	7418.063667	5168.851252	4912.701111	5041.100625	6856.655778	6688.311438	5085.576643	3551.314235
1940	M319T667	74210.10887	44203.14648	153346.8162	29819.36642	67734.85904	54849.2079	132778.9552	41727.75346	93183.10644	32453.98308	106773.1278	231606.3795	69399.91717	86440.15945	144401.3605	40389.18646	71778.18944	139699.4122	362691.2987	116237.9323	132240.6979	163088.64	79515.31668	82971.81247	130052.2854	196346.6474	194648.539	115617.4325	127126.8695	34656.80888	37122.13694	17683.39224	28187.81476	30389.55775	49191.23158	45541.19209	43875.27969	23397.17288	27658.89729	36789.69738	26074.26071	14931.32625	66207.22425	75580.87425	29182.10864	36869.46609	33247.13952	23248.44691
163	M380T53	1481.215435	2439.435778	2748.62148	2444.541667	2077.401123	2222.689533	2604.166	2206.812	3083.069955	2944.199344	2469.15	2087.13445	2943.8866	2883.352333	1540.824	2013.395604	2487.246222	3077.3916	2469.436227	1989.006429	2969.67395	1749.548333	1990.2615	2008.1586	1563.252115	3108.788091	2172.256412	2594.257116	2864.314667	1720.5802	758.3738462	1539.152837	1440.040548	1803.218466	1162.3988	1452.411231	1004.394	1570.637143	1496.254118	1067.19525	1220.1002	1136.566857	2075.58	1788.257533	2222.295667	994.7356154	1573.9965	1422.085889
7375	M429T585	3554.602909	2857.592913	2860.116955	2851.774826	3474.493182	2726.262273	3729.988182	1221.587045	2147.9205	1972.833211	2500.342174	2933.670762	2849.365182	3841.479632	1889.076167	2992.097647	3118.907684	2930.337273	3029.729318	2055.296043	1675.873773	1937.357955	2490.552545	2448.120579	2641.914818	2214.20885	2037.897237	2040.143714	2375.547514	1959.062227	1715.067136	1759.771364	2337.775136	2553.729405	1485.427227	2091.032429	2545.296864	2315.892091	1991.945342	1769.562909	2415.477405	1914.091775	3791.932	3205.758045	779.535913	2340.319571	2983.677158	2230.467955
4108	M489T52	1126.673227	5011.8588	2355.615625	3975.18	2428.024292	1028.211176	3079.083909	1164.928126	2995.506905	1524.944	2913.444545	1189.412714	888.8532222	2928.76	2233.741	1210.802796	2536.515657	2060.064255	1991.895571	3119.014458	1394.802608	1878.904923	1686.34025	1285.3392	3434.938727	3772.582919	2579.55725	2844.990006	1549.11452	895.6198333	1900.00625	3832.9137	3302.333649	4580.899814	3418.547368	3842.974133	3401.609	3219.545571	1826.946432	4014.365903	2245.893893	2105.572148	4430.8985	3806.329059	3204.023083	2666.081911	1639.733333	3045.49
4543	M187T103	40550.63431	27229.58015	10721.72444	39294.59644	27970.15536	48038.388	16539.97388	61238.73907	31025.83339	125926.2423	63078.29138	9588.884414	118369.5557	50975.05539	225413.8793	396187.5204	80154.80993	115878.1843	90909.56726	25745.86	143898.9076	91442.1724	124322.6058	9090.616421	229461.1407	37351.45567	159497.3059	292122.2483	4352.062054	5850.292731	20257.67183	14647.12013	16504.37683	28712.71111	19926.38072	17808.92325	21540.78329	20295.79173	32334.21104	20299.476	25884.74333	17128.363	24839.16308	9976.598621	2363.907848	23070.95758	80349.48597	8922.991945
9717	M133T43_2	632201.1123	488138.1862	766553.7551	433905.914	521626.0156	528659.6382	878027.166	301188.6613	670108.0907	695862.6235	606636.0796	669553.5267	747033.969	867682.9336	50691.62	512296.512	1055564.832	507993.8709	81007.0424	69119.84545	97265.96379	389999.8752	788222.3823	404360.6768	119703.8929	93120.74533	83144.50005	350652.2849	276545.7964	559584.7585	408639.0348	458960.1051	404486.1123	383940.0193	328090.731	371342.8155	346838.6681	394781.582	448985.8314	414452.014	440364.9705	425250.1138	500399.9311	446146.4986	573823.7591	477855.2385	571478.489	300235.6904
2033	M319T683	58992.03561	37166.90808	106659.045	25309.99939	71510.14565	38445.91527	91606.73391	24647.65163	80089.45818	24885.929	73521.85409	200265.8615	56298.9587	70166.66055	109418.5368	37705.03153	76680.68674	112470.2328	133153.5353	90334.31733	104291.372	124820.6885	53966.38084	75238.24568	118008.5756	151392.0015	152540.7477	86950.15	108552.9117	31305.26168	37519.65506	10537.67791	27422.89787	35578.36748	38683.85257	39427.17191	45907.91348	26012.63127	32723.79914	44815.023	22024.84683	12815.00438	79747.18409	48970.8	22501.2575	37870.52857	47575.044	22629.16009
9678	M385T586	2201.008333	592.1762143	985.9269524	453.4101579	864.8784323	474.1242748	575.7865	271.1854515	564.4946289	493.4369575	500.16767	813.6676989	530.8514	1027.012905	733.4657647	784.2027143	501.8029091	699.7466667	583.8396667	554.2223864	786.9028063	1136.73881	491.1612684	1790.807302	489.9299316	892.3282941	845.5817329	913.1138102	737.1165455	566.4716	1031.556273	359.485308	1140.831471	554.0178947	482.1702067	485.800625	875.6624545	418.46	437.3010382	1002.051	680.715488	385.5721564	972.0274369	565.185	458.7533666	392.2447059	905.51552	876.8095
5934	M346T394_1	14428.04536	8454.53328	11348.86667	12273.67435	9640.01513	12618.12065	12172.77568	8407.161913	11527.78108	11049.51213	10071.07938	6576.851926	15523.43133	21449.57468	7314.82895	22830.96495	10040.10613	12039.31612	12046.93374	6734.55756	13862.729	11417.85281	11500.53883	8621.568	9042.034074	11828.39532	12363.98259	9403.512632	8866.449	8779.27213	10199.80476	6388.186909	8832.044	8119.502364	9641.415652	7825.112053	9317.002292	9118.74325	7914.437333	6533.648917	14175.18957	6060.45748	9336.977043	14116.04291	3999.44088	13198.386	9092.155333	3096.863913
1783	M733T217	1620.251476	1734.073636	2073.825714	4158.970455	1893.966582	3852.045522	1035.399316	3359.349304	1537.403053	4401.38387	4047.289043	2939.050045	3402.199381	2896.467955	6474.366643	3818.475826	3819.231	3422.658333	2854.664365	1973.531048	3471.770794	3015.98	4644.892315	4862.020611	4139.558789	1473.62681	3215.003087	5273.8701	744.4371	2743.710968	1465.05604	1195.023333	776.4171429	1581.868987	1592.748538	1032.905864	943.3809875	2599.01	1520.8105	1261.765	1162.31152	1853.782364	2793.020809	3124.405727	5179.893723	1485.2465	3063.717	2029.362429
9311	M230T60	116047.3238	37691.77755	6769.885122	69786.4544	74582.868	62571.91325	9811.006211	47408.65176	50630.928	88392.81863	50800.37114	7097.875925	97993.87564	11690.86154	14909.92541	61308.19985	49447.64374	27245.49686	14119.95	4880.71	2376.973529	17239.91688	120480.8989	9522.388653	18950.67429	3021.437167	20554.81629	51541.7107	62956.31147	4270.142	21026.95382	24071.46753	24720.40267	33232.76417	31736.62543	19127.27929	10364.29933	49936.44697	18699.43908	26769.9168	25440.14286	37258.66165	47797.26678	57741.46971	77900.24514	59765.36871	98387.2263	32848.58604
3454	M381T50	5414.3808	2769.732523	4363.135098	2899.742563	3403.699346	2832.25035	4945.137857	2775.970125	5418.052	2360.231707	4413.956324	6354.0665	4480.201714	9389.018894	2718.156067	4590.654306	6761.707682	11727.33229	10389.782	6861.183096	1527.185632	9919.6596	4617.568692	1970.517214	2296.218391	2068.479883	800.5306	3748.950125	878.3657143	1912.935556	2192.577	1391.333357	1111.190264	1684.296437	1795.128762	1791.866706	2217.868154	1899.464	2707.557938	2728.372533	2253.885785	1527.705789	4175.901659	2324.837308	4332.32415	1312.4922	4354.0136	2077.639135
8709	M600T613	9629.176822	18877.04248	7489.287619	27911.0434	10512.05873	9572.11465	7133.9378	10910.04295	13363.65714	12041.29525	11795.8308	5409.8739	8649.46	12946.97196	7307.856667	9873.65115	8511.743333	6378.601596	7717.638783	8484.61595	5841.96803	5462.1	8670.69516	5904.210852	7902.814789	16837.00752	9227.356071	6739.109096	7118.73	7504.569089	12870.13985	10818.99555	10981.62662	11853.75686	9515.702	12024.0813	11586.19151	11138.35145	11660.9977	22337.35633	10459.86379	9309.9174	8052.560659	9791.184	3858.645456	10953.83763	19116.45782	10125.88185
1059	M351T519	3852.327277	2584.219853	7008.4155	2601.358545	3809.339615	3151.1405	5022.231593	5093.063105	7116.917423	2703.187565	4243.983131	15622.59825	6500.655708	9466.120125	8004.898	4384.037958	8321.01108	8677.496	9131.928963	7661.49468	10556.9035	14817.50731	5884.396556	6950.749361	13769.32744	13831.27496	11345.73375	10228.24908	15191.59274	4626.695359	1793.516422	1463.509854	1358.22575	1669.750371	2432.885625	2418.451294	2344.903249	1737.511541	2086.989489	2255.152154	1747.41563	1359.407833	4405.6452	3381.05584	5279.079343	2537.799556	3188.58375	1740.73452
128	M405T112	13341.438	10952.2776	17249.75767	10431.50272	9772.763378	11941.65541	13337.3692	15277.29076	19423.41962	15015.04562	16832.9448	19146.78869	19026.9495	13345.43695	7272.622968	11661.01017	16733.93066	12773.54919	15446.0845	12565.20309	18770.89929	19294.04725	20925.54528	32991.72167	19167.54571	17714.187	22631.87551	24836.37867	18822.12457	32852.16267	3044.806024	2284.720302	3652.03798	3482.469579	3044.156157	1993.197419	3283.449129	4622.856717	5626.968026	3176.214	4561.199848	4775.629803	8846.645333	8739.27227	13515.22423	9493.393751	11756.56878	4504.507326
3054	M269T248	11001.49053	16981.9305	2687.304045	21264.51589	16135.18414	19302.04596	9373.126	25984.96412	32656.12252	15587.86989	24494.20323	2542.218947	33517.74984	15882.86543	12055.34446	24654.77944	22652.30286	22415.50733	23650.00319	16984.74936	15739.25923	26643.45177	39716.10764	1290.969333	16775.811	11446.54971	25311.4068	34615.28745	1475.285852	864.0263077	3705.89175	5847.823625	5499.3975	5429.550958	7589.24603	4617.6869	2466.238312	11608.184	5565.5685	8654.179375	2946.77	10422.807	18361.33291	18303.2327	38695.09526	7014.2802	11289.48654	10889.72595
7334	M497T64	5346.305348	2220.586138	1838.34009	2405.398	3052.158405	2545.6608	3443.608125	2878.371955	2030.090211	4765.819304	3044.7483	915.89	2969.286857	4283.207704	1403.48592	2799.71041	3786.073773	1214.302222	3669.423655	1048.18305	902.9703654	974.0104615	6537.226772	431.2311111	1182.551125	1310.722667	579.1203	2118.704908	407.124667	438.9045251	1701.470182	1663.939406	1106.037176	1070.974333	1405.701	1193.19	1597.618667	1154.972529	2517.426318	1558.429171	1286.957497	1360.039174	2832.401207	2071.736615	2005.012382	1621.63119	4132.849875	741.6641235
1271	M289T202	7614.398	7500.0222	3584.3975	7120.756667	8364.11556	7216.240909	4972.421727	5821.40925	6618.398182	5514.329033	8480.24036	1373.117045	3389.736316	975.6298235	2242.015947	510.2414	3990.735409	1107.886171	1202.503167	851.1877368	2056.824309	1764.992	3814.86	1260.726	832.2402917	1042.335875	1639.767212	2085.726943	937.7882353	628.7439091	8424.71	6651.828	5339.365	11010.8681	7086.7055	13581.92187	7899.7023	5546.153421	7157.275	9430.897043	7481.941444	6661.2885	8199.472591	9026.85784	3980.778905	6106.689	6352.657143	6975.175941
258	M325T84	54797.95696	44777.30268	41298.32708	36762.81452	52622.58435	49584.51596	78787.36085	39819.89172	50039.58117	79006.14065	46809.67913	45967.14973	44928.12433	51161.79204	25709.50014	42112.22004	44178.11184	42192.89707	71164.57896	58956.9344	52031.30905	57711.43525	47858.76583	52419.97356	2858.4056	64562.63413	56279.09477	33652.6795	31570.27862	55441.61996	19371.32604	20509.70752	17350.41118	15677.3959	21144.90038	12309.54514	27400.53575	17919.65724	26603.52978	21018.7485	24803.124	25839.02463	36891.828	32217.38033	605.965975	42418.02133	45982.81538	20508.33165
5839	M217T70	67213.53183	51277.63786	28041.59057	100033.2335	79505.89666	88859.2754	37313.76345	80672.16436	66400.08603	67047.20585	83967.12029	34947.22532	160625.0152	84901.19869	61398.41133	133549.0889	111504.7983	129138.7746	114791.5588	74143.59511	134769.4663	141755.4557	183068.5504	61724.10845	119984.1913	55231.82883	146907.3554	319394.331	13623.7264	84256.02251	48265.03553	74272.83764	54800.06453	64432.32353	61394.13894	42216.84788	21704.112	94955.37829	67189.82155	74388.63933	85343.13255	79628.19443	60958.23448	87514.344	62489.7	37815.404	159674.7358	65761.98052
8276	M528T258	3931.749959	2971.812938	6531.382773	2499.063118	4693.892123	2119.271625	1544.3885	1971.482235	5804.595294	1696.425	1650.444706	7192.78125	2277.022941	1909.954765	1104.83725	1206.29	3195.14025	2324.489679	1662.559429	993.05976	1647.552857	3292.016	2098.858889	2117.833594	2668.066923	2043.740214	2468.7817	2040.034768	2104.539	1564.571228	4984.099714	2997.405136	1702.195941	4277.784611	1645.73281	3744.514909	5051.71758	2701.1114	5081.479864	3567.964706	3145.9599	2338.930588	7900.164108	2311.867636	9658.83466	1376.253333	4483.984312	754.9340909
7830	M291T66	4595.178636	3226.28975	2815.998667	4778.230318	4224.6975	1951.29	1543.537091	2487.648348	2217.711923	3772.6533	2808.684571	2579.237481	1265.056667	3151.885176	2012.271	1282.289077	1716.73675	2439.928643	3920.60175	6294.077571	4466.344579	3482.0813	2287.308154	10576.87821	3468.666667	5829.324417	5380.870909	4122.729706	9497.469053	13833.26444	5166.235619	3981.692952	8525.696766	9171.574211	3335.6814	7649.856824	5217.956	6832.3445	5956.9284	4538.178	7152.132	4822.02325	3538.229471	3921.422857	13310.98724	3299.856	4315.959813	715.8069385
2529	M422T40	17515.97343	8268.549474	1176.161455	9303.809357	9278.096389	2610.598	2572.2186	1386.9152	3429.139583	15908.67263	6663.722222	1437.1905	1196.105167	1698.3254	546.2858462	1302.001857	14400.17425	989.0490476	510.5789196	539.7501134	841.3899078	436.5621643	1119.4686	413.4346349	547.798954	461.1150251	446.2805067	561.0548401	384.9213366	640.450434	7383.569818	14852.11733	8488.952471	14796.7092	1244.25	8703.583333	7970.285143	17511.55412	22605.52469	7235.033	24065.81585	10405.72655	5844.032	3744.279167	32438.338	5301.42669	12987.29421	385.3760833
9708	M245T60	338783.718	115982.318	83136.2182	223202.5468	304466.8066	163788.5989	57673.3491	177867.8841	154315.3063	204209.427	208169.871	50974.44567	257806.3667	109486.323	188214.3893	239745.2759	162795.9754	156836.7638	87174.06822	47271.15	121737.9243	150797.6371	364611.9638	98359.75304	265690.4728	42170.21324	155140.1379	423338.2907	31997.03111	101683.8782	90302.0794	58970.09445	114073.9632	112452.7967	92120.89981	86627.84681	69858.10622	272373.9541	133255.533	148868.0779	111707.1933	239938.2343	136647.3965	328515.7832	294494.0377	326942.4582	531810.6265	205490.2824
3051	M308T215	35182.46731	18308.13622	5905.52722	20826.56429	29416.76562	21855.11819	27016.9333	23947.69559	45150.51469	22014.44933	26486.59752	4728.507158	25211.89088	28524.1425	10484.83	16182.96512	30831.01181	23098.48023	21496.81639	15722.46288	12559.74618	17143.68158	44376.163	4147.779659	22818.21782	8342.068839	15301.07791	22119.0267	1357.363661	2837.526188	3875.5245	3073.580414	3421.368	4680.398276	4123.7955	3904.148032	8333.55	9411.66	11431.52979	7931.968267	10534.0644	8669.155067	19425.77184	18248.289	39190.4301	20919.535	26525.04159	8254.209133
510	M881T254	2125.876322	1666.484875	1639.700682	1772.931105	1716.016392	1849.662273	1923.5125	1408.5008	1784.908444	1730.615625	1913.760516	1434.504702	1869.7826	1920.613889	1319.0775	1494.277714	1730.535	1492.18625	1609.778467	1620.997474	1649.708537	1422.881143	2449.865558	1890.651743	1485.669438	2067.7	1464.809245	1566.23689	1622.9003	1885.295938	790.7773793	610.0167273	1001.754231	1033.13446	837.7328182	948.4113889	1290.954191	963.95	1523.060846	964.1247778	1287.45482	1004.002222	1754.199768	1512.394615	1794.200251	1487.826875	1743.78031	1013.8
8012	M612T824	14955.88346	9943.25475	11367.04609	13010.04873	11619.14456	12505.16429	13659.78341	11991.9675	13237.65614	15028.26777	16701.94606	12948.83583	14236.59652	12951.10539	14035.26884	16088.87813	14053.62857	17410.12087	13802.75754	16782.87245	14154.87083	16543.5337	14627.89966	12449.45761	17700.134	14684.97091	13980.37704	16329.91334	11300.98642	8146.644084	13287.14961	10957.824	12246.85929	13920.83486	14806.14143	11027.445	14359.72361	12469.043	10203.05891	10409.07081	12425.51249	10433.5955	17678.98559	13224.39157	5347.112366	16585.64824	11357.10927	15235.94504
8339	M451T145	4290.631897	2725.626923	7779.925192	2484.06525	2907.143232	2052.65352	2660.726385	1983.836444	4933.665333	2670.449269	5089.192863	4956.5145	1475.73404	3729.218769	1258.985739	1101.435862	3904.318038	2786.608	2188.875	2516.6944	1007.401154	5267.169462	1267.277822	4091.79979	164.0422252	1061.484769	1900.333548	2829.181732	4076.532857	2923.985951	1650.892333	768.18	1387.06308	1682.654995	766.5820385	1440.60536	2274.331619	2303.734143	4034.507692	2228.391	2126.978389	1435.15476	3801.051821	2773.4994	9143.445044	2825.4396	4847.88416	823.6653333
6853	M362T222	2535.891	948.9715357	3341.239412	2390.083	2251.257032	1907.16103	1141.866973	1975.358	1059.520387	2456.541652	2051.658368	2218.371088	1947.222316	1426.00769	2225.428471	2883.44028	4345.971197	1782.981865	1187.020986	733.6964044	2500.218403	1396.343185	3416.628682	1863.837087	1132.604286	1022.438584	1471.252584	3295.251083	937.9644585	594.3940417	4863.865	4850.679167	5808.180909	5578.744875	6088.319217	3109.36825	1925.2985	4327.87184	1589.70325	2484.657964	2180.473091	3338.446318	1734.8634	2151.012765	6047.197091	1987.9755	2517.255	2261.4816
1033	M317T688	28866.79771	15780.05181	33450.1416	13612.52429	25000.65405	16478.1408	30262.22115	12923.5575	37899.67186	15238.79048	27665.682	53400.20695	21394.88445	20963.26286	15828.30633	17260.57685	48254.6127	34535.36944	44031.9312	26811.44053	16477.57543	31491.0135	23609.73157	11631.73075	34697.96855	35656.095	37083.7341	22868.553	24087.27145	9187.95225	11779.93371	6287.61195	10395.53167	8115.830905	17717.51475	14539.0674	11315.474	11176.49715	10975.353	13625.14214	8537.193333	8440.7736	18447.00343	18045.4979	7757.067667	14444.99415	18258.072	11763.37855
1905	M138T238	7075.587095	11942.439	30512.04608	19904.42087	6278.045625	38448.05126	8861.747174	31129.176	19432.59119	23522.02909	27455.8316	27548.88423	28234.11	33391.28	10278.35475	90248.10748	27764.88436	17186.52711	18253.97735	22526.66427	87573.29773	54484.0345	46112.44406	16375.88008	20021.47286	43912.32757	38184.84	20528.06989	20925.31338	12672.72859	3046.736893	3346.996895	2985.568174	2718.550522	3330.310909	2259.767414	3679.918057	5293.904358	4922.932688	3854.866067	5136.619147	6965.184091	7362.724696	17994.01604	31619.27785	4753.063118	12620.784	8432.804
4346	M173T71	117099.1457	86130.43454	14225.86104	120258.3293	105045.5505	98678.391	79116.284	90260.63143	128692.9917	132035.173	118937.8286	13923.37202	120723.1247	8761.6	60836.1614	132183.9004	147463.7445	95852.47754	102890.7635	78706.49258	75841.44918	183932.9919	190473.0379	16517.74374	168049.7049	42889.66058	129221.898	194085.3049	11956.26123	16375.69178	33912.87692	37498.40571	44070.29138	49038.55333	40711.26984	34823.38431	53054.20917	82820.86546	82181.60229	68637.89784	68210.18885	83804.47529	91483.4435	109521.9799	22954.17805	82254.77171	142951.6637	70757.585
12448	M451T254	2571.980923	3628.523	2724.274609	3296.786143	3798.004263	3927.789	3203.79	4062.35248	2426.965941	2406.137567	3549.185348	3473.594433	2903.439583	2872.233846	1563.66	3051.649773	2480.21175	2346.715667	2513.885784	2539.056649	2117.472351	1899.412267	2963.34564	2403.831143	2597.028263	2623.151077	2147.932473	2017.198569	2314.855943	2064.057	3058.302182	2360.201684	2591.193429	3367.859773	2894.072727	2710.26	3690.828833	2777.410619	3141.858318	3223.087941	3875.231818	2808.721471	3748.865143	4294.651227	4062.93384	2755.523294	2868.6105	2887.85
134	M128T55	552389.198	381881.4571	560597.7834	315805.2743	314441.6723	416133.9625	485281.5053	410208.9696	673128.2941	468115.842	607283.1853	237931.1824	779818.2057	642684.5957	676468.3408	619919.5271	724315.8442	723642.8366	858432.0279	716029.1344	1038991.521	956964.3229	962933.2354	850773.3052	949670.2799	822707.0568	1181607.553	971951.1029	502889.6519	886526.854	80580.99737	102991.9989	78962.10525	75830.72858	55739.53516	88568.95655	126337.7872	137037.4355	187093.0544	138508.4565	155220.4394	143751.5986	381577.0291	287609.7242	535027.6998	238963.8333	371849.1409	183452.869
7399	M257T433	3465.313636	3796.381	2201.056694	4594.023	703.1221364	19699.19057	1110.690737	5050.19416	1075.387273	4626.659045	2543.1813	1964.2116	48595.74845	6134.152714	3534.929667	62089.09067	1719.387857	3800.383714	1864.171429	6850.009091	4885.554864	5119.10813	2478.075182	3769.148571	4976.545571	4721.342586	5393.042182	31499.56877	4014.9864	999.3428571	993.86025	747.5676087	908.89996	572.253562	698.1710909	1022.448	907.4094545	927.0255932	610.4282471	776.8455652	5176.878545	818.1052174	2545.49568	2178.304636	538.7804337	713.8717041	3829.055286	1438.566
1828	M283T74	31821.12547	11269.80267	9652.926353	26671.08767	13638.4	14147.62882	27310.85354	14419.40154	36851.42292	53796.51615	25739.47835	17487.10561	33229.07099	34729.53788	62934.18871	37750.07497	36553.5345	48495.06204	61186.62648	45577.3656	60508.55528	43570.971	42201.72261	12583.73719	63087.30991	57310.34914	65495.78892	40678.52389	64106.17615	18139.52	12360.221	23839.94832	27975.14838	10776.56914	18972.13918	8100.19	10470.39021	25261.04664	17743.65108	8615.672	11784.9181	16929.35	13640.33073	18205.98429	10847.02885	36960.47613	44782.72718	21472.29633
12	M202T112	77843.7329	74301.28175	94792.63316	68305.43919	71015.65371	80356.13669	74378.27571	81635.25167	99210.40301	79989.58151	91494.5627	95632.48106	93706.82582	89103.61302	47452.048	62847.74145	89095.49049	70793.75282	82856.89688	71929.66146	87759.08032	89212.66939	100928.1063	139275.686	50359.83659	87925.70862	100697.2852	100063.3951	92247.9559	92080.26077	24750.2575	23691.906	31932.94972	32886.784	29259.91541	21268.64224	32772.864	38680.7162	44284.42727	33210.79859	39744.65	37237.74668	62281.16908	57873.4548	30457.49416	57407.96698	77640.81221	42075.61169
3570	M292T196	2193.967926	1784.077941	11173.79569	3421.303043	2219.73312	5758.830815	2786.353143	5097.042727	2723.249667	9211.422723	5325.9674	13051.56552	10379.301	6087.648	37310.57143	19679.24433	12222.94948	14983.28997	5309.480133	1744.68	20833.8347	7029.452129	18735.88812	5809.698	28696.52558	2872.3468	8559.456	23582.53958	4245.41	6035.287348	2037.267655	2036.754545	2004.288	1477.735684	3132.166607	1433.317889	1031.292844	2171.38845	1367.72	1898.953714	1785.18271	1513.527632	2488.363294	2576.438857	9050.488059	1582.766	3408.815745	3051.016806
6917	M300T257	6143.91295	4610.775719	1647.014779	3477.5385	3847.41	5138.662016	1966.10895	3108.178593	4997.36955	11437.752	3874.66755	5018.150942	6117.192136	4228.727727	5714.15	4342.354475	4388.366091	5247.75854	4333.881317	4595.20535	3318.891238	7022.682452	5990.629643	5642.654	11842.073	6541.264831	7660.9911	6650.450649	8007.931864	7014.3056	4990.843091	3999.190714	6535.79875	7701.813286	4057.7368	4798.012	4663.244971	4586.331	5892.551182	4390.348	4768.555103	3490.483143	4493.2953	3314.484727	7883.166824	2450.86425	5226.86475	2333.418179
360	M309T202	9039.267381	10279.00536	3596.673556	9867.120762	10405.09647	8499.175	5321.212238	7008.013333	7162.246667	7905.078517	10085.25622	1024.6628	4306.993031	980.0530385	792.5165882	1915.182818	4641.160864	739.5969375	1036.567316	950.3396	894.1511765	981.6652847	4074.3135	1038.146667	1162.728409	938.3383125	1026.052	1232.26442	1289.121053	732.204	11494.90261	8786.325789	9417.841176	10984.62994	9291.5002	19898.91614	11820.37185	12992.1194	16859.76004	11696.67544	17926.09579	9404.337222	9693.685909	11389.89393	5094.338333	8946.781524	8798.058833	9396.934647
12520	M293T507	35549.37184	26921.252	31381.8396	30500.04971	37079.68205	30988.13157	20373.70572	25898.67977	28201.3248	33446.33238	30482.6128	27412.48735	34576.57233	41455.76843	39055.573	35039.63409	26567.7632	24274.27741	22755.06654	26492.52166	33708.96317	29362.95272	34120.512	48065.05852	44313.64896	24691.66934	42868.65004	30302.75979	21251.2995	27417.34878	30188.07275	28518.59163	28384.32557	45622.52782	29382.82257	30654.16113	35923.02218	30435.87167	40309.02904	28044.42542	30457.06357	26884.00592	32805.66175	31034.4155	48019.18909	30318.56696	31425.1987	27719.31308
9829	M226T526	3849.239727	2817.375	5305.409455	4614.456	4255.494455	3740.093	2374.101273	5239.119429	3576.856773	1820.5035	3681.022364	3688.299182	9678.646545	9420.973257	3584.756421	6272.268409	4939.318762	3041.326	3900.144	5163.057143	4297.695455	5603.631818	6117.549857	7932.947143	2326.393421	4977.660914	3284.851818	6814.253	2443.040909	4635.450318	8298.789095	3217.005652	2786.346522	2608.121857	4317.03	3985.8315	4028.13	2987.191174	5079.246657	5840.19913	3040.026273	1588.26	6560.258636	3283.625	5672.975571	3828.679591	3930.069545	2824.392522
9142	M399T198	3200.250682	3511.6535	4627.055467	2146.275385	3244.336714	2942.016	2778.769	4132.895	5584.6175	8234.154	6043.314579	6053.863182	4247.472	6545.922905	5460.060294	5424.083389	6279.345136	6318.777778	5418.3998	6049.34	3682.913029	6542.290812	6789.25	7120.3317	4943.528571	4018.871375	3072.3086	6021.219933	1415.3424	5560.090909	1949.743726	1328.879938	2652.709707	1092.886364	1906.438802	2290.284115	1046.628	2795.791304	3049.203418	1197.082565	1151.5185	1751.212652	2696.212636	2092.91	32624.86545	3519.488382	3586.444	1760.01
8139	M326T264	3270.470524	3393.912762	8784.986571	6185.404364	2862.857909	4672.296	1173.046143	5672.125491	3263.365714	6686.942091	5188.013158	8864.153478	5325.034	4197.578	25667.4284	9614.077727	6537.075	8022.547458	3960.748667	3453.16	8362.658619	6330.256	5994.996238	3726.352304	19543.40441	3198.291724	20763.74184	33384.57079	1733.511684	2835.14087	4889.701143	7536.8874	7230.996667	7633.865333	6789.406	3146.495238	2450.487857	8364.687	3890.562381	4053.42	3113.873071	5839.878844	4497.959	5875.9184	14917.42369	2482.100351	4995.712909	2178.390857
8213	M201T145	4796.330852	2364.131353	2956.022476	5270.806286	3503.04295	5695.254793	2270.599138	7229.628097	5232.8774	13187.87588	7057.744559	3225.906667	16639.91362	7989.533333	61412.57452	22026.7134	16573.86937	28655.06255	6150.754571	4052.997	48371.30652	9917.798276	23241.99559	3869.992	24176.17768	1929.536234	15324.548	56954.22	1552.8022	1862.07314	4468.608923	6024.85	5228.154077	4887.342963	5972.236519	3061.051259	1666.223226	5507.607926	1663.982769	2734.352444	1953.609231	3924.078667	4666.536	4034.128	58165.6315	3075.985846	8753.5584	3546.12602
6363	M144T256	4955.379348	4293.109435	6478.373	8039.879947	9896.355857	13017.69191	10032.12427	15589.20418	10721.367	6529.573471	8069.212174	8604.919862	25848.42539	9001.551	11627.90069	21296.03443	8113.451478	8910.080941	12043.26541	4458.65619	15831.40328	10799.12668	19438.08243	71916.82286	7145.127818	13693.4085	29238.66384	16760.84635	22511.66036	83932.96414	10964.59645	11713.68	10361.23105	5232.824864	29437.90805	3120.040936	4235.219227	2350.627091	3580.252789	4808.688559	3188.196227	3670.60187	2495.195519	3426.084833	3298.461174	1866.878	2846.90181	2651.292955
42	M203T254	3195634.236	2440667.738	3074889.41	2140316.904	2310645.854	2753424.988	2679997.448	2568246.664	3472112.01	4242687.703	3185277.709	2791420.545	4398856.451	3362327.304	5036885.032	3852505.192	3731297.565	4014080.258	3721248.966	3608607.071	5764670.565	4317404.139	4850195.769	4391268.532	4971902.392	4366407.11	5536957.253	5379020.856	3510525.525	4261960.688	1015150.121	916402.2763	1175856.611	1296091.484	1114822.867	1001984.568	1479620.971	1432498.178	1808507.531	1245391.141	1597389.839	1517336.363	2114741.122	2017784.966	3113796.971	1979965.93	2971744.974	1148944.407
1942	M325T171	32042.38019	25977.6	39559.28492	20778.33472	29771.66448	35738.7282	62095.76296	36992.00919	53227.97067	65907.76478	29701.15932	34828.17103	48230.78	29669.56693	32086.01872	24602.21882	43658.27679	33629.03885	46944.801	42907.87446	54215.17271	41768.13958	52971.494	47660.91762	2549.519926	51945.14888	49951.78618	31328.05463	25638.61611	37585.7768	8626.129346	8507.360308	9286.677667	8402.731167	9382.907885	4836.6835	9323.6432	7915.878667	12065.99369	6987.372	10246.22376	10996.73304	19032.66285	16851.83977	123838.5195	22861.79316	30011.06596	6992.670571
2426	M236T49	33364.4199	43916.3915	34107.015	35599.70941	43928.31763	42663.45243	41532.2302	31494.29273	1342.661667	1854.9939	35867.37043	44915.64203	26661.19514	30535.33852	27746.96482	1205.111	32379.37653	26329.26795	27709.54657	24726.73048	19438.1278	25697.80189	22361.80619	33762.15794	605.705	28481.45145	31167.315	19521.45072	9637.809832	40135.49963	57954.93694	43421.63885	42182.41011	45129.14405	45833.1419	41634.13343	34925.80725	43716.90845	35021.30679	47285.69633	43110.5706	38056.2612	47233.4648	28033.11733	36742.17825	27880.663	36699.60382	30090.0375
11583	M315T611	17262.80783	24684.22255	17298.92818	25713.68309	8613.049909	36355.81181	24642.47864	31165.607	17060.95681	67534.991	67994.277	16723.84524	47737.10736	32675.06445	39896.01	60894.06107	12563.54533	27184.18706	24153.45832	46488.49634	36296.85977	32307.956	7749.583714	32168.76281	59526.7155	58839.24779	79578.16026	41904.43497	14443.112	21473.17679	65381.01369	19317.18116	35558.62271	19131.09007	76398.93123	18372.76163	57178.80225	5024.895455	26047.66132	10718.56859	5864.8725	10667.62514	12966.039	37149.11455	24383.55396	108049.8264	8923.275476	35490.90273
577	M248T215	6229.2945	6621.626611	9775.641524	7282.934182	6455.843867	8006.465667	6637.252435	12693.06714	13902.68187	10418.80546	10451.0323	9856.017	19378.689	12537.756	22497.279	21958.66856	14763.32667	13773.48369	16135.41058	14024.95088	31676.57183	12948.94838	24693.4975	9256.838259	15177.6	18349.57626	23641.29157	27974.97963	12118.5413	9634.22075	2340.444375	1987.112167	2555.037074	2909.044724	2828.106321	1742.729783	2978.86788	2758.977308	3248.620296	2670.347636	2971.97875	3139.024571	5383.573222	4823.3074	13456.97621	4451.590533	7346.16036	2894.654679
11099	M297T699	43796.0671	45683.95586	7668.576474	50779.56522	23664.39473	110217.9236	62943.88796	10917.27967	43554.51971	198494.1101	195340.5254	61010.6898	8103.03125	10626.71158	129879.2701	288455.2437	45972.31077	31691.3173	55856.8551	61186.85861	44070.285	90353.30514	29522.93175	122710.978	105063.4115	96738.60109	80509.25857	68605.67771	67958.18382	61933.53264	159890.1513	33041.07231	85744.11648	68861.34348	494706.4767	31894.99864	85575.44918	14433.80904	86130.1438	25228.38552	25145.724	19550.5	42528.906	235994.9796	17290.54084	355185.9371	27648.29045	191370.7628
10168	M421T714_2	643.0680455	3674.798429	796.2356111	839.7548235	571.1875488	2773.161429	2654.985	1155.20524	427.5538235	30986.59174	12927.9131	965.3189167	2800.822818	499.3823774	1194.928875	9693.69225	615.6702609	824.2786	1654.576	4081.298789	1764.011	3263.546667	474.4717285	1190.903421	5705.906923	3569.3649	9894.654	3551.722941	1101.009	586.4181875	6633.496667	925.8244	4559.142	1910.36453	31633.93514	1340.416	4705.061	479.2547607	10313.01419	458.1074982	363.8899994	507.9987	1454.3636	16294.81967	435.9642527	13647.24041	504.2906818	12704.94225
8772	M431T640	2736.117042	4359.890042	2050.541885	2714.923407	1665.323227	6450.860292	1373.530258	3539.740714	3916.141542	3325.62956	2279.246538	4871.788125	3466.98264	4144.18	19704.38068	7130.975607	979.8276	1528.984864	1846.9548	7786.157481	1870.569905	1616.101053	2154.308815	5564.047826	2607.202545	2294.96236	3057.36948	9168.41113	1414.570021	3729.762833	2598.061583	5241.908203	1171.830699	3570.588	2086.768444	1355.358346	4661.565875	1138.842152	2275.4088	8327.954435	1934.48388	2537.210714	2489.94	2401.116667	474.1006714	1577.84833	2284.00532	1025.76829
6124	M171T61	32747.20574	21260.69491	3526.225106	24869.67188	26268.34372	23435.37509	13668.60308	21435.77888	18543.46608	34551.80558	27996.64373	2979.09975	26083.15508	20337.78952	15027.96912	32013.07488	31080.05557	16454.8365	38548.33659	25993.15867	18204.33492	39536.631	46240.28889	4237.464857	29680.38069	20963.54081	32205.52746	50550.37963	1731.98481	3066.247556	9826.406917	10507.4006	8917.78531	12490.07808	12291.90604	11291.46687	18577.76523	21204.95521	26781.776	17382.85647	21224.03033	14409.92588	26916.66045	26636.31935	40646.7145	27792.04366	32672.82349	15024.36029
1973	M479T60	22736.19219	139151.736	161748.0849	87940.01905	30191.45676	82007.05338	76431.88555	91856.3309	116740.6169	20312.51842	153032.9524	49707.35718	96232.93633	151791.8228	125234.8443	47618.93396	117362.8252	19445.27076	18599.98636	26736.87497	124239.0629	53991.33845	116377.1206	67625.56587	176125.95	136900.3727	136888.0003	70521.44118	200992.7598	170704.2515	38319.305	56517.50079	36127.1068	51810.30313	30711.0375	38300.45752	38916.93645	28648.78838	30736.20674	31276.76696	32802.2197	47867.08461	112705.2523	40460.15023	86092.7061	26581.5136	17752.17335	46859.55295
4871	M491T802	2998.355634	3629.336471	4132.287	3381.908824	2692.987604	3749.307316	3889.452739	3719.15484	2905.552453	3864.416286	3400.673349	4083.41813	3703.287409	3516.370941	3904.08115	3761.589682	4379.870909	5862.838182	5857.883182	4778.02	3236.214331	3997.834042	3124.742981	3839.411848	3875.725071	3690.992421	3565.577647	3712.347578	5450.950619	3046.888218	2628.164	3397.717348	2881.865435	3179.268624	2710.485778	2701.567421	381.5875	3987.557304	3159.415429	3025.151	3207.230216	2587.28181	2701.911981	4261.751333	3631.490215	3592.717105	3286.184357	3619.1115
7165	M247T46	18875.05455	12818.84533	2306.405	20645.91621	17131.15636	15745.84711	1863.88575	7360.773943	11653.24844	7758.916789	14419.9685	2415.03	11727.30695	5780.921429	5009.86119	8493.372345	6652.615125	6678.773067	3422.303737	1693.153467	2373.1125	2685.841857	10777.70357	2778.562037	5939.766	899.4876818	2382.847091	4248.608125	6651.188154	939.0186667	12502.72114	1958.58	13937.74462	21274.48178	17913.11224	13064.40115	14088.24028	24557.196	16397.342	13586.81912	15507.7338	20690.36538	16511.87581	21721.5617	27752.75743	15522.05109	20927.636	15497.88
3601	M451T330	4493.048348	3224.154375	4981.640314	3813.434625	3235.383728	4057.446214	2889.04655	4036.730467	3711.049437	3505.372063	3910.863	3651.732	4240.104837	3677.22	3158.346895	4118.886	3407.099368	3589.723133	4423.776755	3114.258778	3021.8435	3580.338889	3884.772445	4292.448	4289.270979	4066.7935	3760.314667	3905.17843	3366.90375	4328.498571	3188.20775	3833.804229	3158.792947	3581.529807	3655.6666	2803.365238	3293.581412	3222.199313	2941.485263	3215.854737	3177.537192	3010.189412	3626.003667	3225.208438	4187.942	2552.64	3958.350231	2649.043133
11023	M249T71	28731.22414	22188.92871	20083.14853	17528.3581	28062.06521	12620.0309	27129.61767	13365.893	26278.20055	9215.50725	18677.19967	30988.22876	11795.39414	13743.015	2559.092308	10299.28768	14004.25143	5457.489419	8193.641667	7640.676774	5890.475735	16891.39629	13767.47425	14059.83735	11606.86031	10501.10729	7382.768684	5640.324455	9475.464444	14184.49175	16435.95905	13454.60526	11078.93786	12116.81726	7789.923381	13042.69855	20644.05129	22753.55771	27900.548	27860.81186	23555.4973	13018.86195	29264.06433	15556.04971	4209.991465	11743.71393	16676.667	8590.834421
10295	M271T464	7363.426114	1708.974	2360.832353	6551.367619	1371.966667	28475.61388	3510.1638	2565.378947	11469.94667	27146.82382	1609.960917	3157.949829	71479.694	510112.0453	22957.19027	6186.176842	1108.051389	3417.735133	1247	1590.574578	3556.6505	12277.64963	6958.465667	12567.38077	46366.27842	1952.377297	9411.705625	3169.845	9060.328524	2669.315485	1715.701771	975.264	1315.53	469.0581912	1251.850748	902.5314286	1527.51855	613.5876364	1781.180217	1198.3685	1088.1	590.4962143	1301.357895	8430.011143	518.6464706	579.5158421	43542.6145	1240.84296
9186	M364T281	1459.83135	962.8479545	7270.033846	5954.017952	2042.581364	2295.308318	1387.495294	3165.969667	1179.646043	5195.085931	2264.9185	7233.219027	5196.469444	2315.508632	228368.0502	8965.660286	2623.021421	8973.979048	3108.154556	1950.41081	71265.58695	4017.010065	4907.862667	18683.09835	27153.63724	1710.477	10239.25823	70211.90857	2079.859381	3945.379333	1889.602143	3262.265636	1885.08381	2360.761	3912.838095	1500.020143	813.3666667	2827.995529	1036.441724	1541.085333	1048.954	2723.534906	1486.730476	3324.345864	3734.797429	1637.550304	2478.841136	1693.998261
6599	M188T256	3126.642143	3087.6996	3922.656	3903.28455	5603.945286	5462.58195	5324.434318	7917.037364	5152.670286	3651.678067	3057.991095	4404.60945	14049.04345	3901.647857	6224.031815	11384.95039	4934.142648	3463.57885	5211.463143	2362.695524	3417.496048	3921.21735	11047.29689	25026.38743	3618.935952	5306.873	9482.624864	9410.876182	10449.735	31522.46036	6528.156045	6650.427	5484.627619	3149.485714	17851.032	1919.3625	2468.880667	1356.70795	4870.354667	2869.761273	2021.407571	2997.091103	1014.886667	1606.510455	1011.946389	889.8965833	1039.481429	1324.401429
11082	M241T714	2910.7288	8239.911857	3451.486143	3631.015909	2898.3045	7583.809444	7098.185455	3823.999652	2455.7197	21515.44409	17217.49667	3756.231	7282.145348	2929.840947	4559.396684	14048.62541	2533.172727	3231.9315	5625.391545	8705.425591	5850.004182	8329.32	1843.168409	4608.142591	11288.82235	8448.633909	13934.0475	9543.650727	4120.935824	2748.361739	10515.27873	2913.36405	8121.989333	5666.9185	24021.05684	4819.441773	11347.63995	2124.35685	13982.15227	1448.127391	1506.393043	2048.528182	4896.585	17137.47668	1819.830667	15254.10343	2362.050286	14500.28835
10130	M218T193	209432.1557	79163.6717	124295.4619	86920.94235	118808.9553	83009.9712	74538.41532	89570.5515	134714.4975	142366.2478	107743.1274	122058.5064	179278.503	163355.738	202784.9727	143642.5503	163273.8804	130733.7496	144522.9118	127400.0783	193846.675	169009.365	182474.1533	84409.919	67080.59914	151702.6936	186083.3897	182425.8416	40802.53365	159550.9397	95351.89872	112644.1396	74283.30994	96107.03758	71689.79545	79908.61836	431424.6964	104899.8729	167244.1709	119827.6791	380735.1783	67290.28913	91916.10225	76240.33067	1518481.648	67271.83215	205596.8013	12333.64632
5286	M441T762	2000.860628	1748.022174	3164.9618	1758.617957	1913.70267	2115.6044	1868.91168	1688.7605	2594.978909	1746.597	1971.237119	2293.048333	2143.761913	2075.234609	1748.064842	2006.592136	2220.097417	2017.296	2120.239364	1930.344	1795.431315	1811.153174	2150.295402	2086.065441	2348.596125	2483.92144	2080.00187	1865.549237	2059.580043	2206.626178	2170.210696	1497.775231	1622.690962	2008.262727	2061.450609	1820.692348	1970.499893	1486.53037	1705.382083	1996.347	1938.467094	1371.460304	2226.910016	1950.915583	1647.563143	1945.723421	2006.356435	1598.511778
1944	M243T625	7134.88152	5540.95416	17395.96292	4925.274625	6346.328654	4811.90028	8147.01328	4607.12113	12141.72775	4786.579652	6461.7084	24572.48708	14166.63648	20172.87275	46895.59543	11565.41144	22057.82663	19753.54292	26588.62262	13928.11204	32854.65864	38297.92676	13880.05917	18546.2795	21214.43133	39556.94175	43552.27604	48211.42957	25956.383	16577.802	5946.898208	2442.51308	3114.6976	5144.8872	4028.99436	6264.08125	9562.630154	3694.76352	4855.6402	4692.32484	7218.0375	3102.360125	11918.73248	4254.06828	2208.688	4629.858625	7180.76436	2359.713667
6760	M313T420	5101.539297	1766.51547	6609.03396	1260.607611	1569.542	4143.904286	1872.719343	10581.34232	1909.030702	2473.53	4216.655909	10565.02153	14356.61289	6480.522857	5206.437	56929.77	2388.335368	8264.422636	5342.603	18377.97695	22681.2687	18901.02248	4642.85455	9044.487738	13488.10748	5764.396862	12728.33362	87298.95355	11297.19763	2619.837937	725.2847368	1156.132882	665.3926452	834.19875	1383.094788	1324.757583	1304.361	1138.688422	1159.558313	1489.473	3689.975743	1330.939837	8331.924732	2039.272024	5028.468385	1235.864994	1779.6515	1207.173
5704	M261T559	933.8824762	2446.188909	3091.309091	5397.067693	889.361	5758.406818	3047.695453	6673.823333	3564.743727	1421.056636	4541.510455	4807.152682	4579.103455	1489.297667	1385.405056	15654.144	2357.936762	2292.002727	3509.446372	2615.07	4304.740636	8916.084667	8493.881818	3348.908049	8629.249773	4993.427	4268.073286	9794.76	5407.593429	996.5800455	934.2947727	8080.796302	2675.304683	1171.6518	1291.595435	719.558	3081.863568	2282.933857	2590.087945	708.1391429	1175.731957	1252.444773	5054.7942	1847.935541	1362.709091	3145.004107	1961.513609	2429.600571
1473	M180T73_2	743872.0564	560550.8182	620427.7338	608111.5058	587695.4748	618017.9498	995099.6341	702252.3733	1089803.637	1720824.185	669701.8714	773301.0305	999934.7143	670300.6443	434838.0043	690768.8666	1015005.925	924245.8896	962309.4921	776056.3839	1461551.665	1668117.237	1376675.3	1686546.375	2798726.576	1028060.078	2282107.305	3016247.221	1794935.602	2286264.945	271267.0444	411538.5117	479696.2246	289660.9245	353590.3211	208866.8025	310329.318	483257.3527	415279.221	315546.3821	354271.0207	464315.3271	528846.8514	562650.6877	1304.911372	762114.9511	710665.2539	505825.8474
7949	M293T145	33051.07327	20472.54381	58292.58235	18305.96677	21435.0005	15753.59072	18875.50476	17203.43112	37203.712	21203.78954	38298.87358	40963.55908	11727.61342	30327.01015	10601.20141	8321.928846	29751.56058	20764.64873	17610.51863	19953.57188	7502.525038	40918.22227	10788.07008	30687.94695	804.02576	8348.7228	15150.38472	24237.29532	33331.05956	23033.04336	11784.45072	5301.14132	7424.186538	13138.21722	5588.091385	10735.47008	17599.1154	16198.99669	28476.54808	16663.797	16817.6655	10003.37364	28935.54664	21730.995	74282.18089	21837.09516	38561.49892	5819.066667
28	M633T254	3715.669834	2562.467118	3118.769231	2503.0005	2768.597072	3243.345	2984.186667	3590.930333	4168.543	4633.732636	3235.876875	2269.346065	5347.182619	4752.407455	2633.28	4888.0635	4469.94449	3566.0075	4790.22375	4395.792654	4834.249153	4417.407455	5434.7623	4407.671413	3906.370207	4353.748905	4074.663545	5738.585449	3716.119349	4509.449476	872.9103571	670.0392	1212.9795	1336.002502	891.3800588	840.9781333	1403.931702	1614.306641	1906.188952	1177.318059	1766.283959	1515.443739	1958.580632	1615.02075	3684.003237	2485.022	3590.561526	673.1839722
1724	M163T59_2	30230.17268	9875.756318	13008.01929	10093.20055	41275.76576	15143.97148	17488.90841	12263.47833	19576.99362	16910.46067	8966.819143	13513.32657	8843.948571	10137.11193	4366.950162	10869.189	7073.6025	9496.5465	15376.8789	12099.09145	7379.10128	11292.29743	17164.98594	17091.64286	7337.14963	5903.967774	8228.077882	10266.8993	11889.46783	10950.43314	78427.90286	38093.82371	24965.48562	63151.1517	31344.1612	28901.49747	29283.5595	26792.05167	36828.16552	23697.763	31009.6504	15994.26909	11920.97591	21574.76096	26371.42907	27279.61486	32671.443	8087.3226
3439	M187T69	58637.73648	45881.2796	20861.72419	91623.51559	55309.12895	77983.26172	33644.00394	86520.57857	57844.60438	158116.0593	81687.32429	17260.8865	122473.4392	76970.349	99461.96206	131073.8071	131461.2203	154748.102	123723.2606	70876.57671	117298.046	160834.6803	189213.2691	31783.23474	159699.495	49926.74595	200149.404	329357.5722	35785.84444	47514.26215	35264.28251	34232.97271	30188.45797	47162.07933	36368.07682	31103.93273	20137.00085	81499.11285	33159.66238	41144.571	58407.1525	78737.49947	47215.86111	90306.13292	99699.78935	37464.12243	107278.2975	50356.7492
3645	M137T54	7884.749292	10488.50438	21138.02533	9709.4088	7525.895826	12458.34313	12055.83692	23983.92093	13498.76937	12977.91414	17648.19652	14886.69579	17442.312	15295.4461	11096.78028	26574.60015	7902.706154	17547.95106	13820.19911	12523.73571	97409.75715	12115.23947	14689.20172	35550.65342	36674.03448	15403.09867	12803.97232	2540.451136	46818.07773	27882.47394	3288.5208	4140.791174	3651.57625	3384.691176	3369.165316	3576.810958	3505.556667	3815.5663	4110.721588	4360.189923	3555.67256	3658.5694	9053.843842	8892.032864	9547.967647	5310.16388	9585.445558	6730.421571
8985	M249T718	77028.5828	40736.10527	275808.3567	44361.82004	35580.53714	62617.21936	57726.50854	32612.443	126526.5023	34711.33148	53792.42	232829.4215	101656.3903	60301.0955	48702.50795	95697.2194	185500.2907	54358.97624	87361.146	36383.6069	29954.64686	102856.822	75516.73636	76635.53182	158869.5364	97782.33086	84094.04366	53630.94282	126089.6905	87491.78238	169667.7465	29530.214	52912.321	47379.70052	93567.30573	38402.08191	108032.8364	22348.04363	58925.3593	97652.94478	20719.92989	24928.07908	145818.1417	53132.57468	11605.47027	70894.90723	149896.4698	28901.94013
3638	M343T667	31377.22544	36331.10169	323379.617	9316.339214	43685.95352	30528.12526	80593.49995	15253.30973	102994.328	6982.995536	27270.74175	416009.4802	71579.35074	79501.48516	43664.5	36170.63957	84805.19234	150217.7281	156003.8358	23886.33353	60852.01994	82884.24444	80026.24305	99354.10069	204334.1576	150137.6129	177067.889	109232.282	102178.1053	78370.1775	23900.65614	4199.031571	4509.313375	19672.53988	28755.69244	17427.95959	27345.85241	16397.60157	19042.48052	25351.45364	13112.541	12698.24146	73152.69806	15514.653	20293.03451	22371.54853	24977.34839	10428.25647
1191	M260T72	4669.77565	5378.959571	4028.751214	7438.219474	8985.842349	11023.21682	15944.04866	7726.9555	13205.68935	9212.067	5575.836	5397.930667	12728.07771	14423.65812	11886.0595	5307.013895	9345.7	9439.818857	15653.25776	12358.1581	13716.93706	17616.29538	13472.10905	41503.21953	18458.90525	19448.5172	32494.81006	27913.28346	23234.30356	39191.17925	921.8822193	1026.807692	1564.390118	887.465087	1095.916986	585.8412857	1154.754706	1145.057143	1016.409385	889.5732273	1320.644615	2249.965667	2340.020333	4574.214	6609.016818	4391.034368	3655.53535	2983.296229
9438	M827T597	2687.927246	2169.28	2174.186667	2337.868333	2381.188644	2383.824444	3510.683333	1620.757778	1021.8039	1344.426667	2067.720296	3963.878455	4653.806667	4499.170833	957.3115385	2770.650228	2627.147827	1735.557183	2187.145429	761.3406033	595.8619792	1441.938714	2832.534988	1117.681229	1215.574875	1089.0675	896.9766667	884.8168945	1034.173286	690.5731201	1275.036889	1005.955875	1584.922499	1027.770515	1168.9	747.6444444	1413.067986	986.46	885.8686667	1055.955	1077.165025	694.6473456	4605.78203	4762.553333	398.469713	3017.638129	1558.653333	2942.34
8695	M563T304	2331.851278	1358.564308	1343.974	3518.635909	2141.051828	4102.38675	3458.148438	1713.487	3159.338182	1163.899952	2593.824071	876.1161875	3305.030842	3557.500333	9295.836833	2224.629979	2126.159959	2608.513504	1648.79	1840.061691	6357.561872	2561.557192	3774.147333	1892.444017	3104.38446	2048.015667	3436.626	2801.769231	1368.084091	1732.443	2618.632773	1739.722751	1345.855556	2160.377607	1805.375	1622.9625	1061.796	3916.572909	1542.478273	1814.136414	2469.115091	1945.09213	1269.7755	1421.643263	4270.660143	1898.242996	3267.296246	911.1198324
7126	M279T254	2987.321455	2083.779	25373.49881	4397.202571	3689.128048	3943.917895	2400.51	4594.520619	6666.048	2291.521905	5163.076857	41126.34945	1732.626611	4909.318	3636.171	6386.410579	7827.374571	2763.401091	2110.137533	1896.676909	6817.938524	18111.33938	3232.21319	84119.03657	13840.02471	7385.131765	11389.63781	6856.152188	104673.1985	88569.24824	725.5431422	826.261	439.0261364	687.95	822.0459	676.2396327	488.7109	2399.6945	712.6875	2641.9673	542.7851818	1159.585429	9278.955476	6980.488571	3571.746375	1112.618947	1732.015909	1630.409118
6125	M375T724	8406.727136	2139.876944	3448.835846	1972.998	2917.586143	2464.8028	2588.75	8638.54645	3248.64	1749.393684	7617.38419	7364.007	3075.355636	10442.74241	18383.85095	31729.37994	826.2788182	2779.672579	1706.913167	4720.583182	9185.141421	39813.87836	2617.452545	8579.371579	20244.84923	3921.469364	2261.0415	39458.715	1818.945	3620.399545	1682.8295	898.8392105	1282.346316	1329.432905	1509.084	798.679	2067.648158	1170.938526	1297.145714	1475.779333	5206.739591	1795.8632	1802.416364	3664.117476	544.2861818	623.682375	1710.956842	1457.102778
11263	M401T374	12069.92811	10176.93043	10694.6155	10794.45665	10936.01273	11639.43409	8557.686087	9405.196286	10256.91132	9608.676136	13988.03291	8902.851043	10915.43348	10639.07387	8066.406125	12565.8455	10504.29564	8914.293522	9883.669478	8626.108909	12020.71368	11417.43957	12710.93897	1145.342647	11730.30982	9432.310909	9385.142136	11416.86372	9559.846545	4230.943466	8851.7	8015.581	9312.547304	9558.821818	8975.264375	9142.169478	11569.07215	8106.2355	8036.83287	9041.954	11400.89366	10957.59704	11332.57921	10088.32932	13060.73443	9717.2585	9470.626818	8171.147348
9095	M477T794	2245.26296	2210.476667	448.9878845	2212.199212	1361.624674	2050.842	1728.56	2347.838714	1209.89	6258.361375	3551.775	615.842	1871.152059	994.136	2649.42	3570.217143	2105.34525	552.012	1540.656	2354.837286	1905.912	1574.18	982.085	1293.047729	983.94	1474.668	2998.74	2247.0542	1555.335	1676.48	4482.4	1159.288	3901.942857	3326.47375	3638.34	1174.215	2993.27	1048.017	3573.99	1054.785156	1000	939.5122	1450.095673	3686.328571	340.711731	4237.33	1432.072727	3383.678571
11228	M295T709	67746.58215	91640.532	89940.55257	85114.43545	31055.04368	178568.3465	77474.05138	114130.1084	52017.81274	315432.6919	321625.3247	125365.2571	129720.0208	141388.4607	648754.1406	436783.8738	73707.27691	67462.8374	116036.102	122458.9646	95430.71992	230097.8913	83566.12957	104916.3423	520511.3991	157848.5128	180343.1644	203985.2557	98432.38762	91065.71614	249427.1886	61548.71	200947.4617	81482.29976	460911.4923	44235.072	180588.4718	15629.56473	124585.271	51682.79162	28830.42143	47005.0229	61501.19048	216806.6468	32939.225	473819.081	55666.2181	227885.0933
12239	M225T737	501680.5514	864929.9366	945992.3737	678108.2385	232180.721	1729976.814	831130.5295	510840.443	415804.9586	1789335.857	573204.1447	1518928.917	1210245.251	495340.6817	1102120.322	1117779.214	589748.7001	370839.5312	815018.1301	701582.8099	768480.7376	866932.2614	205433.8561	488927.1574	1427781.462	1003713.029	932012.5407	901607.9065	740029.974	404823.9623	1416012.699	780110.176	1167858.968	638530.5487	1185541.278	512216.3416	833820.6418	253896.037	899843.7833	430953.7135	249972.3866	296368.7179	728233.6215	738379.5174	77598.15741	1069806.971	375514.5203	540359.8466
5452	M912T233	1555.130286	2619.883	3075.36864	5349.225	1824.335684	2418.990808	796.723212	2310.364913	1511.9611	2350.862905	1713.422135	1595.087086	2505.353615	2430.978667	3246.77929	3196.481864	2537.571273	1881.840323	2157.826548	1506.413891	1950.786838	1469.728958	3882.971239	1199.606268	2162.285862	2255.064	2215.492222	3031.716109	1924.346375	1891.681737	632.1454737	1863.526737	1751.230553	1474.299969	1577.803227	561.728381	991.9586563	2284.0792	1011.615607	2842.198269	1280.279895	3749.803608	2585.076759	1550.547647	1108.639786	1678.031789	3002.483789	1209.82725
5219	M397T310	1538.232373	4040.890583	4728.783714	5783.452393	2371.476439	1648.074633	898.8098373	2474.328142	2435.119301	2562.797726	2411.40055	3315.224903	2718.470263	1471.364672	12346.0792	5493.513833	1802.877333	3249.828906	1589.884512	1792.834131	6542.58475	2082.311865	3725.019514	3609.425754	6260.596345	1854.649194	5681.82576	7516.560919	1944.073617	2664.064696	13835.2591	27551.66741	20980.55136	32158.92957	8465.272929	18171.53583	6211.124581	36912.18686	10284.462	13618.37214	7632.192523	16790.86845	4605.74762	3637.016909	7060.6927	1999.023349	3471.785842	2424.163114
8350	M299T733	57540.2625	113766.1198	626598.22	85571.42376	69190.01177	163647.3543	120493.0456	110683.2297	50292.9099	305394.2738	342284.187	1213683.534	151200.2917	272353.4145	3312568.803	654723.2032	39991.15421	121634.1678	79728.30264	131027.8805	686090.7008	330300.7948	43515.15871	8076770.657	1717387.161	205312.3926	88282.48815	238197.315	3586946.028	5493068.277	270779.8154	55862.92464	120244.4098	61734.41057	612959.4087	25582.41837	179693.5402	18806.80311	133157.3884	68332.89483	65461.44808	31459.0397	78176.23552	614375.4309	17655.41207	416543.6396	70691.66178	273485.5858
11623	M353T629	2173.99752	3179.086522	2782.216862	3256.78625	2935.306304	3379.299	2501.71975	3573.528	2603.16975	2174.08	2440.053783	1674.494231	2363.203792	2680.778091	2141.7576	2979.782625	3363.505364	2957.948	2801.105409	3174.112571	1968.507692	2603.183667	2701.216	2186.653529	1991.668348	3431.231917	2511.728043	2781.676625	2139.5424	3016.9595	3095.6925	1715.280875	2665.971783	4258.297957	2284.887741	1857.40275	2510.21804	3400.025565	1582.5595	2295.818217	2225.012821	2290.35425	4859.72275	3235.507042	1512.397821	3207.711522	2282.66844	1521.325087
399	M629T812	23842.64512	22809.349	38858.05304	15073.18822	16497.9067	24999.59613	33344.05478	22697.74841	29769.56183	26798.0087	23314.62268	41371.33644	27113.12264	26910.47565	27652.8525	27221.43846	35475.1167	42395.43618	38682.64467	46548.43596	23641.21538	33054.30333	29905.04402	28619.99876	39573.13587	38676.44	34277.07728	33416.68894	41757.12	20274.22831	20414.55248	17084.94309	14059.67155	9765.210612	20933.42327	20072.28267	14543.92127	21727.91264	16111.70917	16023.26086	16642.78002	11124.23035	26146.9611	20846.04261	3752.256555	23099.722	19311.28755	23806.50636
2752	M190T217	65968.14254	32402.60166	169917.345	105276.9108	71326.86071	129758.6672	56857.13419	243242.7499	174212.8974	360320.058	163249.4967	186907.1661	370182.8782	281295.2261	724357.9	830401.6535	268457.1897	412606.6707	230240.9545	553564.8259	920723.8773	599863.298	499098.3343	293990.3886	153472.0495	613825.3749	876197.0371	1000008.365	72632.15141	193149.6528	55806.14935	102840.8941	117006.9381	68194.17446	131419.8048	41770.83565	27656.82865	82370.17234	19203.47636	27246.8336	36133.36467	56969.64371	27777.62161	67335.51505	207660.5146	24090.918	100527.9752	50721.42068
1063	M319T650	15383.72786	10764.63582	14565.28902	8707.018704	12847.13311	7077.123	16113.08585	5912.128268	13993.391	5626.1597	13467.14542	23913.59405	8557.519048	11004.45696	15856.44935	8135.26886	14450.21169	16937.3949	32816.5668	16118.06368	15784.1502	18172.88974	7416.207275	9611.0784	15300.425	24691.8005	23152.0793	12084.01635	12899.5423	8418.616956	7340.080655	3018.010241	6137.223931	5614.791	8962.468714	6575.077241	8828.853038	4279.172172	6374.184034	6677.054172	4485.199636	4107.854379	13698.17282	9492.133368	8209.352258	5848.988833	7771.108571	3873.830211
4765	M293T712	10708.662	8458.253514	31615.93088	6821.439667	6470.251849	8681.69829	9297.3045	7818.931235	16308.18716	9785.057842	13157.5108	40842.27513	12784.81538	11676.91233	11084.33381	12939.37542	19561.39977	14228.38903	16098.16244	12316.63745	9700.272387	21548.30229	9606.9876	14635.58687	31343.28402	18585.62277	17788.50431	12080.2066	18796.07181	12745.148	13734.4506	5173.019634	8354.015273	6513.073412	15155.73271	6559.412059	22706.14357	5532.304317	8078.23	7870.1805	4519.144457	3373.569818	15263.10123	11110.60647	2725.743077	11266.14794	11921.68745	5044.754435
306	M303T812_2	15418781.3	16944139.06	25733498.73	12679863.48	13364784.87	14108500.55	17725927.05	14309357.44	18633525.42	12524649.42	16417959.32	27598688.07	17006002.35	17728142.56	15731947.15	17658470.85	19665760.46	23267681	24277170.02	23136781.97	17693985.51	19504069.59	17516536.38	20525517.24	21792009.75	23352447.94	20262550.88	19045760.5	22874930.18	16140185.59	13704551.88	9950986.694	10073363.14	9920367.637	14760778.85	13841346.6	12602218.27	12718039.59	12791274.27	11541123.68	12278603.45	9526208.469	16972630.69	15467615.62	5469202.153	13758218.5	13257842.66	13353931.44
411	M327T798	17118126.15	17395693.2	33059024.13	12189733.45	13471961.55	14428861.49	19941770.09	12265776.09	23189144.92	10730114.2	16588819.15	35699358.07	22887131.54	21267383.6	18722078.52	19445197.91	23109828.8	28017428.27	26644494.31	22328111.15	20953733.05	26127384.5	22726112.03	27757651.96	31686782.91	27887527.68	25169259.01	22558562.15	31069897.08	24704649.37	13780891.07	8105002.441	10665848.34	8362512.691	16488727	15167459.38	12222907.87	12391930.78	12854154.24	11916205.8	11333200.98	10059865.24	17570642.86	14771659.05	4210874.657	12701097.45	14197304.3	11561611.55
1114	M301T667	3838.356182	2471.734182	6695.290286	2137.084473	3508.476	2982.256393	4800.447826	2429.157792	3805.973182	2259.7256	5212.358103	9351.43831	3558.457333	3548.760955	4725.250375	2117.078304	3071.607909	6369.790867	8619.263276	5024.956	5475.522067	6594.975333	4057.61087	3954.779483	5712.865241	7721.676267	6432.54618	5302.7139	5317.614103	1585.315684	2260.541	1170.61187	1726.941391	1819.640818	2485.299636	2591.173261	2469.43775	1578.420696	1838.782227	2291.162116	1875.837261	1171.133864	3735.946635	3294.478696	1809.306818	2266.391609	1947.863	1539.997455
10413	M307T646	1802.1304	2334.6015	2625.79563	2224.981615	1300.579027	4701.376062	2117.203308	2941.09024	1847.516387	5356.55725	8386.15588	2735.823714	3113.71284	2613.726931	3590.861217	8293.557816	2051.061455	2286.971314	3324.186406	2864.653385	2979.655909	4945.436879	1835.458727	3801.071692	7781.30876	2388.243	5707.679774	7025.448885	2465.182364	1875.357	4355.10475	1513.5145	2667.73332	1513.896333	11185.98198	1630.23913	3379.07164	879.6590838	2225.484667	1501.805023	1462.850975	2586.513874	1915.839882	3981.73156	1853.651143	8818.07672	1943.862833	3933.4284
11670	M602T616	8988.43132	3697.94888	4470.5205	7550.385615	5570.436947	6176.7675	17172.76974	8745.56687	6775.08295	9796.599087	6994.282297	4158.439941	11508.09571	14950.93783	11285.82222	10609.08929	16016.75481	17117.83412	6277.069006	9907.337687	2736.072452	15810.55778	10741.74619	2382.501462	5777.079	2949.773579	8084.114579	11953.58493	5181.726789	2884.707031	7759.5786	7660.826174	6471.2046	4039.920686	3955.7325	6477.55605	5719.283956	12066.40858	5201.498389	8966.419116	5176.691325	7400.534074	9164.716701	4390.424571	1132.386025	7942.25955	15577.45581	6289.208316
2136	M522T621	1948.272762	1106.952	1166.154	1655.9827	1455.028429	1575.562538	1924.383773	1476.97875	1950.588889	2051.2077	1809.62175	1093.5932	2224.838571	1544.554286	2263.948	2132.483843	2030.96056	1183.662222	1875.313286	2102.8745	3024.860891	952.0517647	1535.372278	1685.604643	1436.86984	3076.155667	1501.560643	1566.604833	1721.841684	1484.817143	1256.321	870.7515	857.0961818	892.3719339	1460.676	1395.627619	1253.222727	1511.619032	1291.352	1629.645462	1746.15037	966.3092362	1587.365833	1247.869	643.5338824	1322.961444	1682.499259	1056.307861
8794	M401T389	4464.108622	4211.581304	4562.093455	4452.983435	5418.486871	4706.988	3513.165909	4159.882083	4198.220491	4231.719045	5707.641507	3949.307	4689.512091	4551.92681	3617.320333	5273.425391	4011.882	3858.885714	4429.288217	3549.273952	6542.824036	5088.564667	4950.879364	13659.80184	4510.58285	4111.196091	4020.4957	4531.712684	3934.02375	11970.23253	4192.190769	3254.863875	3957.985346	5083.746052	3715.67776	3707.65428	4968.558036	3646.795833	4169.33616	3696.880798	4404.933714	4931.716346	4944.793318	4381.245783	5195.411261	3707.768167	4140.058125	3581.32832
526	M725T215	3405.570204	3278.116304	2419.533773	2732.030739	3073.343596	3404.191304	4790.559625	3399.72624	4213.4832	3397.316105	3496.842883	3457.958063	4594.920964	5715.467071	3295.515	4296.98175	3560.50175	4296.405034	5404.445518	6220.055852	3409.799512	4213.492741	4103.118543	1702.380981	3560.680148	6805.748464	4804.097556	3137.942654	1906.740565	2511.093896	1680.72	1712.721793	1974.084118	2024.275218	1797.913471	1437.015125	2051.09086	2126.565667	2460.5	1801.3293	2494.398104	2172.817161	3141.521718	2826.489913	2129.047456	3592.218392	3413.88355	2219.076143
7518	M329T471	1848.476348	1251.623545	2296.204522	2957.185136	925.5334286	13815.80168	1594.940136	2471.960696	1192.68635	15296.21873	1882.98465	10015.85166	11384.8505	7854.448875	59945.75611	5819.975727	1124.107091	5233.528091	1365.615136	1471.524211	8697.626955	2546.084455	1603.756091	8569.717545	26239.79486	1569.95	3161.597353	6970.043158	1736.635957	2384.751056	1117.675625	704.4357778	1187.959724	643.5240625	2909.0628	802.8705	841.0688	969.1845455	1988.715826	1565.749429	1218.290667	410.177625	1175.676727	1356.127231	381.7533292	710.3484706	6214.066364	1153.8665
3517	M256T66	2482.99005	1862.573533	5238.03966	6507.751444	4889.182375	3496.120056	3502.931591	3572.611737	1938.895	10940.19674	6746.796	2890.60944	9086.731625	8976.272899	26756.8125	9568.180771	8305.893691	9542.5605	10210.97513	5649.991368	11897.70268	7408.695238	14236.60117	11480.54069	40644.51443	8499.605769	13397.09523	19526.46625	10843.22621	11984.1004	2032.595167	1130.236926	2715.870238	1981.102174	2005.989333	1746.150182	2110.777	2590.445379	3133.979324	1612.677857	5749.788624	3333.111115	3023.511	5616.408	6225.454714	3942.230226	6535.807591	3089.361846
3373	M279T824	8460594.805	7229534.558	10096809.83	6574061.027	6740514.674	7845996.267	8781445.029	7506960.494	9032853.664	8630483.668	9431912.081	10956066.83	8444026.795	8584089.61	8470241.442	9815016.077	9808790.151	10746529.19	10340063.78	10952217.09	7784077.446	9573097.55	8186499.89	9263825.173	12455838.28	10833601.19	10081724.91	9581523.815	9427433.266	6148308.327	10149876.8	6335261.578	6715206.553	6935153.891	9519365.736	6608623.01	8067661.25	5409404.162	7735852.441	6267163.403	6339449.457	5465479.411	9508374.529	8838362.247	3607688.323	9735817.433	7175212.602	8411140.225
2740	M557T204	51055.2782	56275.8168	4205.66265	35220.51765	64760.05757	31464.096	12701.21739	22281.10905	42051.13675	26264.8491	57000.07115	557.4704211	7841.1944	538.2903889	1220.61629	1862.030967	12138.90556	2061.254061	1917.203828	1854.2805	1372.415526	442.2672857	17608.32939	784.5940455	1572.511075	1652.582519	1122.113377	1766.69688	659.5028571	566.0402222	30056.34683	20169.04663	22734.29088	56969.10709	36805.65489	45418.42194	67123.41057	35775.85188	29663.275	47626.75955	61662.94878	20075.20212	60182.39184	38306.72137	16442.30277	52859.75143	33392.65274	31104.6495
884	M317T715	30652.767	12841.94345	24903.5439	12601.48091	26704.2445	13228.82982	21415.95273	9381.485909	34494.56045	13403.12978	25113.23545	43600.83171	14474.23886	18546.84082	19052.698	15688.28409	41161.04114	27498.366	30966.39723	17695.64355	14669.25314	22607.64195	19747.24945	14951.72973	25739.08291	27053.00318	23471.54345	16628.159	22008.75659	9651.947591	8195.51	4871.895913	8412.121364	7834.260955	18595.6311	11855.3395	10989.74768	8918.37313	8986.482909	12127.99159	8247.015609	6650.090727	16235.89855	13962.68	4755.268174	12222.77774	17373.36504	9529.40413
4414	M203T523	27944.68265	21987.84096	42486.09516	37183.23968	36098.161	37856.44368	51998.15133	23698.23456	47939.27707	38373.67829	28269.813	40207.93176	66043.36147	64045.78179	11600.75918	83764.20623	50298.3001	51168.75975	38663.9568	21913.989	33741.99044	65839.9398	88512.55512	45950.60738	40166.75836	73043.68917	36317.16935	36387.49118	40761.7067	32249.15837	28265.04235	24964.4661	39027.28076	42468.85452	34871.6637	21138.40031	22230.33407	23168.80255	20659.88421	27690.29592	34159.8505	18449.58875	40467.05896	47506.61315	30431.28096	53131.39385	10656.41712	4294.474483
1474	M341T680	12989.58252	7483.166727	32687.20609	5324.561864	9636.210455	6205.173682	12981.76157	4251.732667	18594.89755	4847.992571	10423.80081	43015.93033	10845.41562	10808.10619	7719.938722	7267.364001	21794.12673	17754.91686	19344.1709	8686.9122	10604.43655	19072.68586	13827.68524	19211.40532	24627.264	15912.79457	17893.94414	12039.689	24382.11576	19007.19257	5439.193333	2240.851822	4260.124762	3520.883882	6565.746	6653.793762	4954.397222	4856.911	4457.774545	5853.518	3273.055952	3634.624762	8387.193714	6380.372143	3389.200435	4488.095857	6926.856429	4037.566364
1753	M357T229	6366.49487	1070.627056	1017.7288	6951.155833	5450.799826	991.3335263	997.0425526	1034.922933	1082.282564	1886.8487	5477.493542	1864.290909	1165.660615	1242.984273	1559.296421	1366.865693	2009.25304	1316.877645	1464.063523	1089.519955	1769.961753	1539.932625	1574.602798	1183.919609	2679.318279	1351.369034	1680.87837	2243.720005	744.0402454	1014.3181	70657.40723	24523.876	25249.28	53517.80205	9466.166048	46713.60719	25612.74123	11683.8288	33131.87023	19220.02338	24334.20405	7488.039	6559.979483	4753.25828	18538.55509	2828.492222	6273.374773	2193.812439
10555	M275T677	1106.329869	1679.605263	1470.934361	1952.29813	903.7619019	5175.885636	1751.05787	1188.280917	1198.670083	7177.977783	3977.835682	1489.279591	1793.957455	1317.574782	2519.598421	6712.915455	1053.153704	989.8985417	1291.593625	2082.658545	1091.819826	2265.0005	964.6172541	1050.9785	6063.589636	1873.835727	2191.092	2337.3335	1549.692	904.55976	3857.513864	1193.677826	3437.618182	1287.241281	6960.118773	1097.340917	4584.463739	846.4186895	1871.628	1184.743304	957.6875637	974.4174545	1400.126818	7509.530455	1246.105174	5457.589091	938.2749565	4929.545045
8730	M240T211_2	17165.7255	210445.2964	5052760.137	10058.57596	190864.9507	8913.780708	49144.49025	15857.41904	16282.65552	16147.32443	243072.7184	3781393.696	12743.33159	40295.62991	12390.46667	17861.8524	13769.04311	101225.4901	71620.57064	5377.432591	671650.7143	28437.74413	35365.92636	15294249.07	20827.7287	22197.5883	12401.55478	31646.7648	6590944.334	8939355.702	27528.21333	16388.3714	28423.76441	30476.80157	133890.8262	9821.3942	117101.8039	27782.3123	35146.74386	43639.76177	10369.63041	8741.43125	47723.67444	36332.79222	86511.34167	6721.429	20654.9374	29724.13085
467	M283T798	1141724.198	1146235.098	2164330.667	801071.3897	925638.9775	959726.6657	1165689.225	826005.9296	1484279.887	728776.4442	1096415.723	2362638.53	1531824.434	1423614.381	1230739.66	1222132.375	1276064.61	1691032.279	1674105.543	1339228.719	1375995.846	1503295.329	1434825.612	1675345.119	1748814.898	1713820.224	1619900.847	1436390.135	1767965.217	1425189.255	931709.5137	538616.7526	684814.7117	590809.5435	1110506.787	926601.4043	829021.7764	805092.764	901369.5667	851931.4239	734826.0804	666150.6596	1142883.115	1042103.658	328225.9938	843627.1469	1040062.741	798298.253
603	M677T798	28458.36505	25955.65255	53144.07975	13571.26364	13067.59191	20488.69255	37109.69804	15385.612	33425.36074	17607.9897	21989.39507	63888.78664	36054.79439	28855.55278	27804.49737	30724.6755	34309.93943	54820.10804	42314.72738	44269.245	30019.24518	41605.58383	33968.64378	44399.5714	54828.32525	43943.484	39098.79183	37075.84408	58085.12588	30935.20454	19164.40382	11226.74845	12311.98575	8090.551217	21707.26133	18135.5655	13834.37684	18260.17368	14638.21843	14620.71326	11750.40637	9981.245	28809.21193	21085.28543	3143.997452	18091.93742	18143.79982	18941.32929
11742	M253T808	4464145.88	5696928.324	4740565.971	6008648.682	2875431.923	8341523.718	5025931.638	5007910.647	3819295.383	8029552.857	4997545.029	3945765.379	5947532.196	4308212.16	6692050.397	7969103.71	4218606.621	3560548.094	4955577.988	5473907.943	5548403.855	4406463.969	3695619.253	5840461.676	5418748.35	5710717.595	6386167.818	4379119.675	5671915.899	6613844.347	5558326.902	4937050.775	6939454.365	7040844.816	6011795.357	3293842.484	6656276.47	2746960.314	5868012.78	3072653.392	3460488.559	3089414.552	4243751.219	5753886.099	799186.6593	6433623.382	3306296.439	4917951.354
9764	M318T62	16676.60505	7772.176762	6621.177714	25828.40881	21191.28627	11730.47929	3878.92515	8676.29965	4417.710857	15329.84055	16073.51057	5373.47525	5849.15335	2529.280725	1263.161379	4461.60625	10766.78748	2853.957022	1193.308211	850.0685	3271.22969	1435.460229	12610.437	1310.020667	1648.9203	872.18208	1146.1241	2161.971	671.4418333	1314.614583	2298.04365	1815.909188	2274.014667	3581.962333	2685.750091	2256.226826	2872.5662	5322.289143	3206.9294	3079.630571	3594.187368	5015.622857	7625.145	11956.50495	18586.38727	13564.32714	15199.46142	6461.090053
11266	M473T597_2	1400.511	1216.1292	1424.382273	1478.742857	1412.092655	1386.068	2814.8915	1451.849524	1129.3485	1859.064667	1336.098545	2049.831636	1903.572	1827.299389	1023.125	1993.443278	2144.862831	2242.767333	1374.355818	1442.670579	901.3196667	2103.493955	1413.303579	1417.812724	1784.185333	1001.334333	1081.861333	1354.300952	1654.14855	900.5800909	1230.974294	1648.6041	1726.705737	993.2702727	1514.216625	1121.6645	1195.145211	1611.226667	1187.563909	1091.66395	1059.27885	1408.956632	1615.470684	1677.729091	731.7754545	2596.719	1532.884591	2400.240789
8495	M469T500	2141.077832	2466.478143	3633.448	3587.725786	5244.31427	3896.414286	3923.595	3103.616471	4398.584071	3897.408462	4583.260091	2759.152846	5133.358143	5227.357071	2488.364545	5356.995714	4007.748214	3887.241875	3551.482308	2728	3505.255081	4974.793846	3480.400959	4378.549194	2734.770308	3846.7814	3684.035824	2609.962083	2363.526154	3883.765989	4420.685714	3455.297077	4803.585813	1428.825627	3174.9084	3382.5408	3483.749608	3415.44	2672.676	3295.8716	2974.522125	3006.654429	3611.847828	3877.850571	3023.82724	3953.1078	2358.62375	1529.921538
486	M430T93	4962.121043	3230.4265	3691.839136	3514.686913	2798.117864	6135.228027	4948.929043	5697.553864	5267.382391	9279.701581	4968.936391	3023.274591	9565.387826	7497.800471	15021.92168	9419.551131	8584.865419	7464.522043	10217.2993	8426.408957	11218.73125	7257.018625	9637.467442	2904.687867	7155.499441	6313.40816	13119.82171	10119.74748	5540.043233	3035.905091	1014.760972	771.6644615	1239.497	1221.629021	1150.595238	643.2344828	1890.782633	1264.70925	2301.1945	1247.915789	1721.168566	1704.440727	2748.463607	2907.301286	6606.56954	2887.5626	7006.55898	1412.4069
6118	M471T330	6826.875	6473.405182	8663.893682	7079.553125	6332.130952	7624.122	5362.7462	7283.595529	7527.280238	6106.939136	8698.33245	6996.726286	8350.867364	7364.4252	4917.365744	8534.401255	5794.4775	6086.128368	7870.284231	5468.874158	5389.188889	6931.462545	8181.518	6806.136	6459.117486	6538.554316	6678.608	8009.253371	5645.731733	7290.452	6724.765789	5850.883886	5573.172316	6469.08	6887.724127	5436.49	6284.514444	6037.832058	5150.543318	6096.1428	6359.603926	6289.671429	6872.126947	6637.680368	8408.612733	4696.233333	6818.826429	5221.282371
11865	M517T60	7688.8926	14683.19563	21798.11819	8675.413043	8995.303292	9172.975491	9028.548409	9350.11968	13083.305	5052.64125	10491.22065	6444.692231	8225.331593	10543.995	5452.23718	5676.903755	7794.59871	2825.769	3958.127654	5098.469357	9081.808214	6686.258125	10184.74971	21622.32349	3796.308643	11242.40314	7629.785933	8596.975742	1007.684798	25325.50532	13735.89955	9299.045274	12577.75658	16806.38171	9409.01	11412.40471	12682.36763	9414.1376	10854.0888	9323.434438	10933.12822	13815.95715	14084.26274	6806.6475	11599.40189	9372.651167	4648.3805	4295.834045
12219	M223T1049	54658.24	47096.36741	66584.86383	50383.97308	73325.71256	63846.29818	49941.31	53049.216	57028.56216	47715.16061	61024.58345	67742.05731	52351.28333	57148.78416	82162.81241	57301.20162	40697.5	43337.75143	47347.02643	32771.82917	63476.22206	46273.96875	61755.56182	73563.81946	52394.67	50956.05267	41645.42308	60385.32581	54253.81442	72001.74538	49330.42714	32578.2624	54816.92227	94830.89538	43906.2696	70492.016	95551.59	45541.82182	50656.26257	69031.48776	47401.1496	47499.22286	51317.98385	48287.64259	66316.30833	44301.48964	60265.46595	33990.56222
9337	M242T424	12766.55739	7724.26287	11785.291	14706.99857	10525.788	8659.622632	6277.278333	12866.56539	8706.809045	6850.625304	15742.155	9286.300864	15169.11922	11699.07072	24336.73295	45011.64047	14698.64355	6984.67175	9141.753136	10145.57005	198989.2996	9506.255556	25217.05674	23285.48563	16731.77089	42362.11987	19684.70422	27901.08864	25780.82904	19355.3128	13083.80405	7150.913	8008.563043	9068.761043	10616.5113	8764.52	8730.009	7681.172087	12201.87449	8449.900565	9106.201818	5695.774261	12425.8321	12059.68717	20745.34075	16160.904	9307.792	7115.228828
7817	M269T474	67362.52343	103721.4404	136126.2867	310180.4217	83744.80036	1204559.074	61313.34171	110545.7654	114900.18	1292822.827	137861.2671	330624.2262	662217.5032	141820.8168	912627.6301	83240.644	56164.023	101306.5812	90826.38686	79851.7259	293570.8731	55093.67867	84291.81955	1555287.244	283457.9714	105949.3342	205611.5468	49741.41509	59699.34143	212699.4852	52728.46745	49541.08841	39070.66173	27239.2185	122827.0044	44096.313	28346.91109	24575.7181	98630.26171	78698.69818	25548.04873	14307.55364	63259.15981	99592.34924	12651.49486	39233.5875	1064714.383	66208.065
11178	M585T808	3162.148657	3724.306667	2411.236	4519.998	1975.852	7427.040643	3154.92	3015.245455	2136.22	8334.186	3844.176636	1636.016667	4121.203636	2270.2074	4571.268636	5259.038182	2604.871368	1976.275	2813.93	3436.349268	5572.234802	2484.108	2302.422933	3930.530511	2866.122	2912.5008	4073.766667	3827.415236	4530.777778	5043.829091	4209.229385	4643.805103	6253.325455	5975.349417	3022.747818	1998	4508.513716	2557.442586	3308.1125	1915.443833	2494.685455	2574.588	2421.7	3478.4498	618.3626447	4503.743481	1921.109091	3987.583688
12413	M113T69	465255.9926	595019.2014	973742.724	494601.6698	380923.6749	650998.6058	580618.4593	612920.6633	1209547.207	590792.4802	904309.1457	1596459.804	933959.6239	611235.8106	1409090.133	903170.5703	811590.5029	1530399.39	346548.6386	257297.6782	315229.773	266829.1166	323339.8212	407394.5486	183906.4987	337165.7896	243811.437	396846.4655	347205.4478	384140.0289	944024.0391	542743.0618	804560.4893	798923.2542	1125402.48	832352.366	1009405.843	428032.2048	938033.8217	469040.3509	743652.6129	379113.756	540059.0139	535989.965	1050093.96	563008.9707	586646.616	836340.8728
1825	M341T720	6534.1495	3993.680955	17096.40455	2704.620261	4508.784	3097.106714	5369.80075	2782.644667	9109.407391	2371.847722	5114.025522	19210.98783	4875.270286	4925.722	3519.8358	3891.84292	10238.09862	8299.143706	8275.15	3987.1975	6368.298	7218.459773	6376.045455	13914.181	11515.05057	7169.790273	7688.5765	5162.154785	17256.99557	14640.74074	2871.78225	1312.135066	2073.283043	2079.933565	3374.632	3440.9036	2750.678304	2396.445333	2304.127571	2363.720045	1959.859478	1813.944261	4627.823571	3301.41025	1306.842429	2455.922368	3690.407304	1932.826824
12417	M187T193	18841.43174	13370.59074	10469.53247	10660.43859	16343.6961	17153.4181	9964.6769	14019.4686	17667.28026	28249.9256	19753.50406	8114.133667	23108.97182	18004.29542	36088.04607	29155.79931	27953.49314	25526.21703	16957.681	13046.88477	27662.99902	22606.05671	27632.5542	5775.820833	29891.56307	8379.853733	24088.95629	51302.51307	3613.0569	5083.8907	22157.18109	29266.90532	28398.52026	25693.70227	22920.05943	16696.07455	8860.29875	32287.01748	14451.78498	15441.46638	13705.38465	22036.392	13960.64971	8999.865714	132814.8406	12161.43145	24820.576	5007.950944
616	M538T215	19606.31651	17502.94778	12347.75606	16563.05243	18865.4453	18067.89395	22162.11913	20262.93	22831.718	18322.96489	19774.8937	18170.8531	23503.76648	29893.8476	14606.87067	22375.96075	19690.69686	22445.7075	30953.95088	28301.03613	15762.8653	23054.5917	21525.52584	8673.616837	16435.22721	33831.11529	23713.1302	17121.66821	10413.47928	10964.71866	9160	8719.236176	10875.25263	13901.45925	9847.6642	7453.122462	13202.82	11264.25497	15319.33543	11009.17425	14676.9148	11611.56789	17078.66792	15978.33922	9497.261538	17465.39795	16571.4089	11980.488
5336	M391T594	296399.712	80260.61667	57227.91665	115580.9503	67108.68857	626078.5808	92229.27325	1081466.903	146609.5301	2126345.091	238265.3835	146270.465	962798.9232	1579503.391	1183294.32	1027543.135	8515.890545	470867.3316	63957.72635	978876.0976	259284.0162	3583724.311	94245.08492	4282513.14	1158137.299	218425.5281	1100556.408	774065.7874	337814.9333	72975.4381	45028.7838	16332.13714	10504.76333	13490.488	12528.8989	36505.403	79327.58152	10905.96032	19330.96773	24170.81263	21784.295	32379.945	105561.5	144157.7588	47445.01255	43851.46955	232569.1354	25134.285
10262	M315T595	2017.476548	6396.829692	6937.907808	5301.771898	5018.875923	9238.2105	13353.54578	12582.59815	6963.163536	9815.327269	12321.61125	7123.456037	17724.17593	14566.69327	10141.194	17235.61538	5234.79121	8358.522194	8147.703143	11021.47872	10643.11111	12991.61153	5014.812593	11075.64022	17025.99507	10432.71346	17697.30746	7548.654612	6083.687607	1796.032227	12119.33767	6875.501573	7145.672286	31475.71336	17906.04922	5911.408095	6452.389343	3126.413893	5453.014852	4004.980269	3002.487704	3804.547185	7694.027852	6732.391111	1284.458894	13084.14051	4429.807321	4912.658519
3299	M243T64	10971.4395	18697.70489	4859.5615	23452.27595	15285.44479	21431.26511	10394.20505	26881.973	13706.88	14665.23211	22500.90553	3141.165176	22408.57143	19638.85944	20870.08729	39709.5715	25139.77795	13871.31475	28740.67831	26766.936	31635.21368	38483.31059	44353.82571	5405.125333	38760.10122	23168.95467	44071.37762	89500.51255	749.52	11802.80862	4850.547353	5995.160762	6803.721474	8192.20575	9470.835184	5904.01075	2316.439364	15548.23521	7343.98687	7736.451579	2319.136462	15408.63338	20718.63137	24482.22428	24105.03327	8752.767273	12928.84295	11314.81143
7013	M473T53	11896.61689	5785.07275	4523.889665	5424.64	4532.46992	3157.754669	4143.4596	890.9195	2327.866667	2100.623529	4420.715385	1564.613368	2993.360782	5749.501607	4055.010143	2333.626448	2446.089	2216.505833	3316.472222	3851.314371	2822.027243	1936.138256	4633.112161	2895.955515	5927.95746	3572.651	3150.613478	2351.28	3476.805714	5693.462853	1504.7275	4383.7665	3900.0654	6113.470942	6498.2932	3722.726057	4397.544609	3412.663582	1932.66828	5016.97952	2475.047	4805.976593	5299.759091	7151.057323	4291.502	3180.942	2371.901475	4428.280345
726	M259T812	107593.6002	129664.5028	229459.5216	82859.933	95839.31404	91646.26457	111761.0975	94893.78235	118700.5345	86725.43217	121894.4403	208485.8783	117911.7233	114994.179	104017.4295	111452.4734	122416.6061	139607.3524	166333.9986	140398.9006	124528.3099	116153.6977	116231.8301	159739.4545	135942.2066	145735.9352	134657.0223	130030.5331	157949.4504	118094.7495	96072.64808	58443.99196	65465.08291	71256.0355	109662.8918	89434.98957	94168.84067	75151.58504	93771.20188	81840.59639	90685.19917	59994.64309	114369.621	109946.404	35414.89466	86434.49325	91087.144	89698.08563
5326	M271T48	9385.005429	10090.93429	8668.786047	9625.417056	12045.69773	9732.69675	14375.30017	4913.559	8822.337364	7538.378182	11227.77085	11454.99757	10008.44224	10150.14639	4897.117	5841.499529	11899.85448	7607.007857	6067.862857	6326.012	3915.484375	7761.816	7276.706407	9067.862176	15808.76405	5161.248889	7624.96	5948.434	10738.40294	8758.0619	20651.00991	9926.080579	9244.29615	12363.17311	12219.81572	11029.36905	12892.94276	12169.53947	11408.72105	17646.8868	14081.22286	6360.744	13777.24695	8568.301	11344.58715	7681.164	13041.95143	8464.4546
1249	M269T738	5554.208636	4042.529409	5788.188	3591.100864	3667.101682	4733.305136	4686.231864	3473.473818	6420.818227	3947.951	4497.837045	8776.151429	7463.9815	4862.464091	3581.537143	6321.517909	6298.1475	5175.097622	5324.295091	3875.935227	3541.779	3948.773147	5239.576227	11096.76117	6343.524409	7196.569895	4338.931909	4006.498857	4682.611652	5499.165375	4225.388091	2349.630565	2879.412	3534.241261	3963.048727	2522.180455	3507.147261	3122.307184	3194.523636	2791.203	2444.682545	2313.486913	5289.53	4206.207091	1711.071905	3248.232273	3995.107409	2524.176261
118	M351T215	209192.4104	183436.0363	194186.4472	179140.808	181514.6784	230380.8222	242568.0074	249521.5493	263120.2649	219029.9493	243078.4152	207055.4015	299014.419	326302.416	208552.6279	272348.9443	256106.1052	265499.5688	347504.1876	323410.1689	204023.039	264199.9058	281885.5888	81235.19294	231445.12	356751.0621	289491.0648	228882.7563	138359.4711	172516.6712	93819.00572	87333.24211	108985.2021	105470.6671	94402.68809	74035.40031	122188.3405	114598.4824	144420.1945	115068.0999	132041.8562	123959.8301	169936.7715	173175.4559	108697.1379	170264.4598	199110.221	121094.3911
3834	M744T56	1551.260811	919.4742857	671.7188462	1173.97994	359.2383333	1012.7232	851.1157692	902.9632314	1326.977167	1432.965545	1038.783277	478.5396923	1089.12759	918.07375	1185.531	321.5294	948.25	1134.869585	963.013274	755.9093333	400.452	1206.845482	409.6285714	498.0812778	507.1027273	508.1090909	733.7929091	1272.013652	76.68421114	402.9542857	1777.811111	1669.723122	2435.931667	2759.276463	1820.502905	1560.142	2506.478715	1566.545933	2288.169	839.477454	2082.887161	1550.9054	873.7670174	1137.556702	2224.421675	1470.621882	1609.444056	457.68125
4575	M325T255_1	2859.779696	2742.908739	2168.535243	2464.400913	3223.076955	2276.83665	2663.71887	2221.56	2428.930045	2056.602435	2421.494778	2278.419	1757.35813	2307.501391	593.4274615	1981.249389	1837.400783	1463.175955	2376.725787	1688.169867	1584.355418	1099.4195	2151.144	2725.239275	1599.013583	1908.424435	1662.147349	1182.982737	1282.193128	2307.59248	2842.23135	2114.51	2590.550056	3110.105364	2667.923333	3051.725118	2960.380348	2599.606286	2750.3501	2828.521667	2989.121391	2359.138087	2877.929182	2613.717565	2256.852	2612.898955	2365.046217	2368.123895
2731	M361T73	5477.8605	3828.5845	7412.224	4525.399286	3832.0223	4626.742857	10098.9828	6283.40375	11173.63765	20847.00904	7408.3152	9393.85205	12934.36019	6512.034875	3309.491333	6755.3035	12643.26632	8375.4147	10079.20194	9264.8504	18051.60265	24527.55042	16928.99667	31932.6237	53692.49356	12526.34469	36208.38133	45207.66943	30584.533	42268.50833	1625.230182	1930.121591	3266.563592	2338.120995	1772.434316	1817.153556	2120.405429	2474.116667	2790.0405	1702.986188	3055.33347	3220.367094	3235.428	3086.80295	1343.869491	5902.165	6098.658364	3025.878
11602	M251T215	4003.786286	3765.878375	3517.168167	5996.596667	3581.533679	4051.428789	2043.369827	78674.77892	2342.64845	9357.794842	3634.89165	6396.286217	4582.91275	13774.24074	9764.27816	21157.56865	162241.8937	26407.00667	11808.08838	7338.951	34885.03242	12603.39472	15345.33279	6389.85072	29161.61565	4872.6524	17167.53136	40522.58322	3181.693179	4575.052885	21897.48497	42387.63225	32654.41978	26568.49371	35247.85039	14016.115	4019.58	28406.49193	3653.204828	11457.82703	9375.445	19786.9575	4947.667	5575.974533	10587.00638	2551.566125	178644.2341	4984.096563
11330	M241T1068	48856.2536	48174.61852	52141.78154	44811.82592	40474.08522	31822.40625	47436.76653	50683.2872	41584.125	41687.16	52030.77958	48539.85938	28922.09318	48572.7382	40756.90957	52361.25231	41135.87321	46638.718	43467.64289	47987.68082	28725.75667	42665.72327	45746.09348	48805.55958	47891.01306	50595.37286	32745.06514	47408.475	43837.2097	45803.57143	18585.05857	39913.21213	43749.6768	38043.82667	45614.34615	52033.23867	43093.58936	45212.41375	42760.138	39802.96809	42640.96021	37872.07125	45268.39041	44909.73209	52927.83176	39585.44652	49740.7968	37140.98933
5784	M251T763	2634881.468	1386258.572	6199106.667	1453284.52	1394473.69	1909974.192	2202371.123	1318798.304	3340650.75	1191042.07	1595602.016	6648795.143	3065782.148	2331662.156	1908630.408	2645302.454	4672626.405	2432294.294	2678586.983	1743277.117	1164193.678	3369733.992	2593267.807	3077682.445	4507242.569	2791534.532	3224887.947	1888561.743	3801170.278	2847604.576	3563564.176	1045625.581	1449586.324	1615847.88	2425365.258	1730181.219	2372653.589	928974.6432	1952975.557	2521030.247	935500.075	876695.9568	3651936.159	1804288.141	317423.2858	1649395.296	3584419.508	959590.7448
10514	M371T71	22101.7698	27794.761	15404.1915	18823.70286	22964.445	19105.1581	29170.503	15475.38333	35360.78864	16303.22528	24193.13	2730.694318	13278.74538	14153.54291	2718.560056	5982.155591	17316.12	5405.301136	4757.422091	4429.049023	9084.610652	4313.352738	8583.071238	2783.75281	2764.224649	4113.113517	3529.340294	3868.439727	2496.940643	4583.120314	10323.527	5090.08381	6498.204857	6346.423588	3446.214	10410.23695	21305.0822	9698.884364	28961.70695	10578.22745	21586.01848	13431.98686	16884.374	10653.54486	11768.71647	26353.82715	19651.24318	5714.538476
12381	M309T614	3091.196652	5071.442318	4118.552353	4213.334632	4358.121353	6630.307412	3582.8074	6165.2745	3900.345263	3710.265667	3832.080087	2218.816615	4305.15445	5425.761235	3312.644211	4424.3775	2439.949515	3662.087524	4191.321273	4686.889842	2675.57787	4075.833182	4719.078783	2924.034071	2026.488484	5209.31087	2734.7884	4000.690174	2512.24319	4924.968056	4672.228826	2777.865571	4288.949	6024.239222	3374.360591	3302.358957	2685.531619	4954.555087	2915.64	3585.511833	3590.988818	3794.679944	6712.46325	4699.744826	1652.201526	5098.80913	3642.338778	2860.786167
11258	M317T247	4412.7005	3371.663667	4305.085778	5226.429176	2849.6105	2725.823333	1913.123438	2968.070122	1362.41425	7996.184509	4376.902512	2923.297183	5128.469	5391.614857	4827.496667	4697.298	7498.034286	5625.657692	5972.37243	3638.982269	4130.68	7521.775273	10293.93724	4171.79075	7139.405	2376.847	4708.656	6297.8985	851.9263636	4651.864592	6987.947421	9951.549419	8645.597545	9957.186444	8633.5146	5323.5138	2608.145455	7778.192273	3955.525545	3440.625	3201.526154	5432.115	2897.34	3656.188824	7438.766211	1813.55	7491.40413	3314.74477
7997	M583T309	1479.910203	1466.349808	1673.037227	1856.920136	1173.1244	2178.645773	3094.6614	1203.225474	1789.739615	1448.014669	1151.809807	1656.400778	1837.952696	1998.243783	1826.629235	1373.186571	1414.960074	1711.427085	1541.66656	1383.14016	943.71875	2278.300535	863.3643481	1499.08389	1531.202563	1947.618962	1904.639042	952.723938	1880.231571	129.0694427	3358.165476	2005.758926	1952.3935	1229.006677	2759.12381	1758.078125	1179.565938	1987.886926	1709.42772	1538.962333	689.1000163	2035.73036	999.2694092	2132.524955	2197.808057	1746.750923	1945.00725	1068.107923
8990	M275T710	3096.62813	2559.256364	2818.599955	3017.463045	2538.638591	3088.736182	2498.063478	3047.115217	2291.826143	2662.103889	2261.681333	2694.48513	3723.705238	3646.494159	1898.21	3136.295238	2710.580478	2348.300045	2439.721955	2094.810955	2127.091	4106.397263	3357.152476	2537.346318	2153.153591	2621.716435	2372.829682	2661.009	2495.297	2276.390826	3021.12	2145.143455	2252.768333	2848.333727	2007.446294	1908.018409	2389.947773	2317.585714	4154.353677	2283.04713	2885.880045	1772.253217	3284.381545	2766.102588	1557.554957	2909.590773	2489.1505	1974.515304
10484	M227T795	3241673.524	3653343.633	2170962.274	4000441.322	2273314.509	5313580.138	3511493.911	4030462.442	3221913.317	7806352.288	6526712.674	2331262.134	3808700.672	2822612.004	4380739.811	4627295.883	3212808.498	1933051.604	3949471.232	3740208.541	3972790.618	4573421.654	2465513.448	3177522.692	3803452.529	4232176.387	5156920.808	4580275.955	3548709.257	4039826.095	7753384.99	3322144.237	5155425.422	5256804.517	7085999.595	2689861.705	5631977.247	1996170.915	6552976.302	2429180.556	2343744.574	2453511.247	3434931.354	5971407.633	862086.3701	6241062.976	3044163.643	4161313.657
569	M638T812	23707.64984	19917.47396	29770.29239	17485.64713	20775.85738	21165.0138	26863.97574	16949.79213	24720.13708	20034.534	23726.1283	27220.94869	22779.04528	20890.42262	18384.93205	27555.76936	27539.05915	28209.7545	26462.23261	33865.98478	25976.95536	29866.22774	24106.21471	29463.37508	29074.84136	32359.79127	24768.29052	25085.19989	28465.91638	26875.57096	20507.22504	15764.67026	16394.92683	16765.4869	18934.23197	17597.73029	20490.04501	19336.07452	17111.85288	13864.69365	18531.98629	14594.61027	22201.11275	22936.00586	6678.25471	24276.5764	15549.28514	20851.59
4155	M641T571	4058.692817	1472.707273	2080.032	2231.633154	1817.386882	1472.853278	3364.4655	2019.369333	4697.652	1223.448333	1916.055715	6200.79139	3089.256529	7212.244	1808.839952	2882.318833	8049.818341	6478.937182	6797.656311	9740.038286	1268.623876	10459.20277	3360.285122	455.5707751	928.86768	7465.447333	3203.907368	4162.402212	2726.330381	397.959505	1494.1247	933.9628421	834.1706667	1013.496399	767.448	1013.175647	1863.054989	1479.725222	1494.170684	1683.686421	1059.845649	976.1883333	4459.085388	1736.863364	401.7995789	1038.7	4499.417	822.1901333
6980	M293T251	2609.9388	1473.621176	2692.348235	7755.987836	2541.205333	2752.84875	2298.851663	6447.273	1747.111935	3028.3995	3176.653864	3126.9834	7096.956	3261.28656	28580.31	12396.27128	6631.481409	21222.11827	2428.707368	2318.893348	27221.48708	3629.115167	8588.494565	23269.48569	21750.53436	5322.29078	8553.481727	15882.08781	8673.451395	1111.240722	5054.8545	5873.194556	5264.12	5171.688158	5535.078095	3445.968	2045.329625	6860.6685	2034.920214	2386.914	3761.484058	3872.346571	2439.6645	2679.181538	5997.18	1963.625857	3756.1125	1731.576
11283	M221T648	13018.9584	16671.31709	41717.5905	12750.86797	10613.61686	18281.19397	12695.05804	10568.2462	16695.55872	10614.341	12024.967	27730.72447	20688.20229	15269.39521	7012.939179	14158.27572	22854.97307	8518.220455	14639.10483	7770.602759	10152.77143	12545.57917	14051.96083	12967.52102	33694.0092	17259.25989	18383.55524	6099.675	14859.5886	14646.3744	27157.51966	7568.022207	11736.8704	13952.29489	20120.47107	10095.94007	18260.844	7096.998103	13437.10401	14350.16824	5978.542043	7748.996456	29150.631	11312.3529	13199.30258	14269.18261	14984.5772	6667.924633
9105	M568T576	42013.51692	30944.61939	66406.35486	45638.69938	33428.98888	37889.17648	116897.1368	52562.90105	37789.15777	30871.10522	86985.60869	203134.2327	120360.3665	389734.6153	1480781.331	55085.32775	16139.09279	137975.8233	57234.6901	142691.8143	35519.65397	225508.9563	40060.69926	17580.83717	3985.547727	72668.79662	22913.73386	157961.2394	8141.050667	6830.202148	33525.05929	10480.932	15903.50824	14876.54839	29460.142	12848.42438	33784.96168	29866.08353	26753.98941	23630.99382	10641.34872	14440.28183	82202.18733	24153.52241	4416.385533	9667.546471	69894.57176	15403.49883
5823	M185T71	6379.789921	11216.13863	2148.4821	19732.14811	9589.095292	13155.879	3301.3035	17368.58616	11330.61986	1780.392857	11867.999	3701.35656	13041.7714	8909.080773	7324.022222	32773.72204	13428.92	10834.96267	20707.55567	17727.00386	8415.144118	14955.10629	41419.14133	1659.61819	11857.835	6011.703	21594.64103	18898.163	1126.310706	1013.841176	2796.768309	6037.264667	2923.755563	4081.960909	4333.145455	2922.578667	1250.026667	11754.2753	3988.433026	6558.5315	2715.603912	10174.23838	14654.77152	12451.63167	28170.26314	4164.699178	5745.211784	13640.494
11142	M390T56	4421.499133	2091.215356	1869.023	3318.004148	3970.732048	474.15	1978.578167	1119.067237	1358.854503	3422.72	2757.594783	973.584176	1519.841344	3723.194115	2647.027391	344.0487273	1816.662672	3000.350546	4927.546667	3468.610154	572.096	4660.695444	2071.628263	1644.716913	697.476	1406.323502	1164.8474	5887.867516	702.3512857	1481.535865	1361.802	2182.656927	1999.694813	2506.2562	1408.725955	1617.914944	2125.3875	2489.211429	3586.618667	2476.026667	2620.353684	2379.750857	1729.886459	2758.115824	5399.805643	2764.205714	3521.792857	1569.448644
245	M752T56	1972.133278	799.2	756.0072381	1489.173333	1934.380377	929.5223684	889.10475	826.56	724.315625	1708.785	1213.986268	672.5457548	867.1812844	885.3594444	1141.27	983.3889608	893.9493211	1005.155733	1470.820837	1447.6676	801.31193	1123.806565	1002.517515	520.0307417	466.8430769	935.934	991.182	1253.461456	424.0502656	395.7992628	1956.088125	1621.8125	2071.880333	2717.802425	1975.7094	2093.233529	2526.822421	2110.72	2190.28	1523.546133	2370.93441	1502.645	1146.255219	1674.984788	1640.183258	1691.785667	1681.024714	920.0580968
9784	M591T737	1819.313843	1873.700087	1844.8135	1904.964545	1634.254046	1963.195043	1978.798304	2760.073864	1746.693409	2292.915917	1755.336415	2324.874087	2880.969545	3085.389318	1146.328313	2403.194609	2619.3495	2018.8065	2188.022545	1665.239864	1435.482577	2263.735545	3087.830702	1944.796009	1780.539682	1882.106318	1708.835045	1795.008478	1791.957316	1398.009574	2518.560074	1690.255261	2507.616243	2003.944047	1657.895909	1641.992727	1858.27356	1866.096737	1474.531364	1501.439565	1936.675531	1367.272696	2405.428031	2425.184957	475.4084144	1877.341636	1580.830304	1802.366652
8877	M243T188	61915.05491	36437.835	27559.94025	80483.03709	43806.93043	70027.19325	41706.10386	76071.54538	36249.75122	97728.68718	131544.8115	2121.01	55917.309	1717.438143	5438.043059	9810.025714	68655.45267	2470.0299	2348.833333	1480.662857	8362.315	2144.4308	70492.6152	3343.6375	2743.447778	2179.682222	7250.545333	4886.552077	2923.73	924.732	40660.8	52883.65068	56170	63954.723	47051.4318	45811.33	29062.78633	35645.09333	39973.59315	29552.40438	46631.62974	56441.76157	49575.65867	62158.044	346220.8404	58547.57127	105481.3698	28082.64056
2329	M501T60	9701.93997	43819.13455	37534.01811	16311.06645	19967.85248	37510.40367	21828.76705	40400.06825	29448.00067	5138.055941	27157.40859	27937.05406	20835.69333	32102.628	15476.93371	21000.68094	17130.93968	6903.098045	8263.856706	5262.076513	18463.94318	12478.93783	26325.94543	29768.44215	23654.07667	27734.56586	20925.67929	18900.73298	40938.23025	56599.05774	8934.368	12874.42424	9687.819789	11112.36923	4728.2508	11217.44472	11425.54198	7233.178333	5754.597688	4920.507706	11451.65578	13602.17	41562.1734	14401.58808	24519.53179	8717.581053	5367.328313	17913.27703
7981	M311T375	6194.51448	6307.015458	7103.0345	6440.08475	7156.76087	7116.702476	4447.582571	5609.856	5270.287261	4904.048042	8350.540375	6125.6475	7513.363667	7112.214208	8751.28419	7276.113409	5138.448652	5290.119545	5664.95664	4056.5894	9174.739458	6311.12496	7425.781957	10718.32305	8536.439	4547.822087	5630.908706	8273.747	5385.740043	7620.527833	5621.147292	4440.977	5362.350538	7276.67325	5835.25048	4879.48576	7660.138	4126.820042	5336.15908	5838.288333	6190.22925	6206.027917	6644.493435	6161.783703	7690.73725	4943.148	6504.40512	4017.003391
9138	M185T668	32329.27874	23590.37374	23493.10174	21612.0715	31448.74852	25330.393	29094.05551	44151.04311	21654.05005	24844.13673	32011.1597	31283.39261	24257.98635	26836.97236	19191.9535	32392.73068	23134.72543	21705.55343	24917.54141	19881.63357	29733.08164	42539.92929	25649.76248	31223.93695	42944.54455	24906.91705	29637.88009	35858.11545	43734.94556	31256.63052	25552.76691	21483.06059	17455.76441	21647.18543	29299.25461	19602.08574	36323.27557	14811.05059	32965.03874	31974.27113	22586.46339	25536.98873	34527.906	35067.17348	23598.34035	28025.76643	21051.09955	19526.12327
9470	M293T680	215287.2674	105846.5136	289498.4197	162491.9138	151766.1848	181291.711	207159.0856	121429.23	229430.6218	303843.8954	216806.6793	388174.2086	166308.4968	163385.4998	229865.7277	240070.2458	297893.5561	378102.3311	263116.4043	333152.2504	101718.8363	291392.1591	142240.0911	120146.9343	611261.4071	192256.8633	270612.0303	234446.541	214359.9218	64721.45025	239810.1243	117778.0717	182705.7476	168551.1912	390314.1115	149109.5051	197406.0052	87625.41804	117449.3738	168779.3095	55941.83845	119158.3863	193817.9832	262874.372	103378.2604	302373.8052	111176.8467	279084.9533
187	M662T798	30921.81516	28254.76325	42527.45371	21832.61755	27009.9751	24674.112	28551.32919	18919.56277	33296.59892	18967.728	33572.22339	43122.5538	34933.22625	30403.0925	27230.4	30983.59482	33983.11796	37379.08153	33437.64144	27934.14908	35989.84987	36161.04619	34574.54413	40046.05478	38981.63423	36454.11285	31077.05088	34519.28584	37606.91744	38080.41029	22699.84222	13058.91183	17227.75568	14831.679	26624.9025	21360.35971	24735.70238	20831.56052	21448.64826	17674.53252	18441.33319	17454.05427	28800.17853	24782.976	8515.997873	24393.44521	23524.74509	20457.036
3271	M338T74	9650.677895	6801.62275	7530.899455	6951.7872	7720.901111	5818.812632	10019.82032	6475.486818	8819.972091	10085.93095	9322.502789	10687.58024	6963.669947	10341.51643	4923.648333	6005.342571	9149.866526	8677.882125	8987.571765	7749.88	6936.163889	11057.25824	7433.1495	8707.9	2547.09	7775.206773	7852.124118	9529.394333	14252.34257	10721.45455	5902.756889	4693.205333	7540.843	4937.19	5644.272636	4382.457667	6304.116765	7231.528583	7588.1	6113.969	6705.786524	5544.344667	9442.147714	7612.446818	1011.972545	9948.918571	10626.66188	6610.184905
30	M649T254	6082.135775	4371.622	5226.045636	4080.264136	3917.910611	4486.99225	3782.002941	4271.843952	5714.703353	4962.122789	6578.291151	4546.422474	7676.285727	6509.317381	3901.188333	5542.775903	5067.696273	6962.964706	8058.911	6320.7245	6387.056041	7141.76	7695.792289	7087.201546	5539.143077	7677.744667	6891.799833	7209.061283	5279.761579	7306.099322	1290.544324	910.6537333	1325.695571	1701.04157	1253.688333	1185.19375	2867.392352	1711.204647	2814.790765	1701.106632	2727.132115	2200.0845	3462.105764	3815.031467	4343.489499	3104.3615	4963.114211	1704.310915
6737	M339T545	1643.000211	1222.361636	1688.1	1479.028571	1592.196	2377.675474	1432.25765	1613.418947	1920.274364	1458.005727	1593.460421	1380.580737	3385.973105	3618.404045	1035.485438	7677.671703	1621.2015	1873.649684	1715.616	1155.907772	2265.090611	1944.988111	2235.728158	1917.9355	2315.821765	2540.992182	2488.106091	1797.415609	2008.2725	1685.40645	2395.34655	854.6694	1659.734722	1529.31381	1288.71645	1192.022364	1276.52095	967.67	1450.383261	1179.642	2163.59	743.8164001	1967.064947	2186.571	474.3830952	2736.081522	1105.036765	696.3118421
12095	M199T671	12134.70036	20111.70295	11817.25943	15047.31667	35997.48828	19776.70252	16600.41219	9863.714708	11722.89736	84420.25167	16868.62759	10152.38217	15161.06952	13020.40378	8561.466316	45932.276	30240.50775	9982.15187	44041.02621	13304.19091	12943.1115	6293.51205	47120.82588	12180.01473	4841.107368	11252.17604	11059.707	13055.51352	8185.170503	36463.23027	15088.00077	11375.02305	8495.138476	33277.38857	11862.26223	36740.27602	56877.25286	10101.19409	20366.13348	9597.95913	11299.43615	10256.9435	15364.65641	14573.10909	10901.8395	9077.859913	11300.89274	17167.44464
7392	M525T763	2586.645	943.1285455	7372.706333	1194.204	800.6353217	1429.1648	1859.189773	869.4583182	3436.319727	750.8378824	799.7596651	7627.454286	2758.306667	1506.501563	1227.074625	2390.85	5674.24	1926.6045	2099.514692	1344.648	383.7938462	2934.679	2104.428545	2894.000718	4239.801133	2208.2125	2663.088235	1579.944194	4014.347273	2334.801576	3528.305333	700.4370909	844.781	1563.020182	1646.9045	1280.1994	1990.3092	526.4148571	1577.319818	2326.546364	807.959354	453.7686667	4137.277079	1252.351	201.0668415	1319.616	3764.533333	523.7946
1943	M383T73	22055.41164	13380.25195	12470.81943	14836.23109	14739.98599	15672.45581	47151.00257	17277.79368	33798.78327	68939.74336	19107.4915	26634.77227	26974.86148	26224.64709	9364.625	17942.93812	25829.37229	31225.7729	33982.17168	27016.05843	47216.9025	57643.0512	36355.16735	43740.42732	78774.37895	40098.102	83489.97455	77371.22959	87518.80224	64506.08137	8083.265864	13706.33125	23435.08938	6814.783131	12665.73476	4414.80735	8393.357143	15172.12069	10617.89967	6525.232636	9715.82536	12561.59025	16010.98334	14968.39105	603.2786667	36042.6	24179.95276	22543.78436
9285	M289T397	1193.569696	3842.277545	1947.293	1717.124524	386.1503601	68619.89107	1491.991091	1983.012957	5954.516935	213877.7284	1673.920364	6332.231764	11389.97953	5837.457875	445878.7632	4862.737091	543.8188141	8106.323261	1283.801522	3105.711636	4255.806532	7025.813217	1060.007	664501.1257	52428.97983	1127.622174	8042.002043	4814.02881	3097.245125	34013.31025	4928.018684	4535.105143	661.1862381	1106.180864	1904.546571	425.1747904	1422.551273	1238.719211	1590.259429	1614.545917	360.5188395	917.7172105	992.93095	2178.135238	1332.452857	1936.736421	22029.18382	1060.258941
10813	M635T734	1811.973833	1760.682913	2737.660655	1823.029565	1499.114086	2359.563364	1735.5315	2802.40487	2178.0616	1706.260292	1548.050878	3179.557111	2835.849957	2435.016913	1367.893737	2055.075652	2147.247043	1757.930087	1853.739	1389.282913	1189.934975	1857.163	2428.912453	2675.906909	1601.288182	1541.477739	1463.755913	1594.511774	1746.758506	1656.307553	2236.209643	1683.058333	1992.808708	1976.658882	2061.161419	1780.955957	1640.135091	1598.859087	2015.658839	2199.683829	1748.176358	1312.804	2641.721976	2005.373381	522.0311631	1889.275565	1787.355208	1409.094636
7543	M346T67	37413.21518	24149.32473	11520.65045	33203.95027	33107.60309	6379.883533	5493.58125	17281.4929	10928.11081	26229.82878	17246.65421	24533.83981	9624.0116	26131.72773	7608.1635	9715.5423	7310.271111	16229.48843	25896.33011	43222.43414	26247.93057	26004.71226	23712.8057	68046.26664	23921.76857	39699.46783	36404.37047	26617.34733	62184.302	92555.69031	43515.02704	30538.3872	52248.83059	60855.855	21034.29744	51933.03225	47424.87545	41863.069	50283.65	33763.33923	50049.89854	33689.745	37659.226	30907.70864	82313.86057	24905.39463	35032.55	4593.727342
782	M243T588	7455.675672	12510.10917	8643.736705	7573.753043	5483.842261	9694.926957	16267.88227	23951.20066	5431.926957	10197.06552	17271.76908	4538.848826	27456.99378	25028.15103	15449.154	16746.40482	4105.227913	7363.586542	26901.80155	24814.60939	15026.157	18622.66774	13122.0609	20990.4683	10829.7756	25670.29457	22279.31835	20909.45759	5604.359091	13418.43691	2475.494476	2431.3485	3798.129895	1917.8545	4717.5015	1974.6636	3301.054364	1394.174364	2579.90655	2027.739913	2344.936563	2306.238136	4565.653043	11389.6545	4338.999844	16673.78003	3072.122182	2902.212
9522	M577T783	12734.8121	11639.82805	21960.97925	12762.46979	5054.471191	17782.27606	14253.39717	13278.49539	15850.9685	25575.5775	19073.83628	25653.78414	14503.13118	12859.6415	13232.74333	25533.64285	19275.88884	18463.345	19842.81383	22444.631	8490.416618	19591.67374	11528.14893	13287.88536	27881.52845	17434.254	21987.18895	14344.60602	22234.7293	6730.971298	22545.58185	10999.22406	13998.88139	10842.31056	23548.14732	8690.550294	18125.48005	6326.061176	18288.80778	12644.24229	10327.63733	6155.395941	16863.90395	18340.62857	1061.090975	27424.60014	12849.07742	21853.28976
6339	M261T346	9840.308591	20560.91864	2594.2961	24075.32495	3591.126957	49341.58964	3753.268591	38544.74341	28337.088	10695.01483	96596.159	3094.548261	94743.28744	1619.976818	2443.92	108727.7855	69425.86727	2329.99492	4616.444211	1006.101429	4368.492	1169.955491	42412.04541	1467.908569	2164.5624	1948.695374	2045.439783	7277.917316	1452.056864	1908.77573	781.5010385	706.3009325	724.638	923.2661818	736.9375139	720.6145	1729.9897	1868.870631	1844.4753	1683.5808	2655.854545	935.0560435	6807.483818	4137.917478	5662.6695	3418.397727	14439.59873	1783.984174
7521	M277T783	13261343.68	12380876.94	21670900.62	11975154.1	7300820.94	16661738.89	13163478.41	12158273.88	15723510	17548785.84	19346546.82	23303636.5	14729605.89	13707374.06	15134127.78	22683851.55	17008118.61	14794307.52	18477076.33	18151369.34	10951869.14	19601775.78	12164398.11	15338320.95	24919281.71	20084948.75	19507124.31	14616497.06	20434472.68	9715606.014	20326531.13	8854765.268	13662430.79	11266072.48	22471835.16	8786358.57	16744654.71	6272629.69	16439929.41	11776723.17	8540854.658	7030001.237	14258746.8	19786036.61	2086611.416	23137235.3	13508299.26	15585651.17
290	M611T254	9251.800365	6550.006556	9833.944615	3978.772857	6021.913857	6048.161438	9859.346667	8529.274676	12143.25591	24249.02095	9286.52	8484.088176	15192.441	12773.17342	20702.6512	13077.3274	20551.83441	19345.88583	21127.91385	24078.86813	22489.17814	20383.25966	19411.76351	15677.28225	25056.64511	19176.29371	28110.80563	28388.62808	18149.79819	17524.62	1421.5436	1597.242978	2344.385978	1566.387667	1352.248	1436.81929	2247.463086	2827.94225	3319.14645	1537.90835	753.1163696	2732.043409	3794.488111	3716.348339	10994.56	7506.771474	10450.82767	1595.023154
557	M465T57	3536.773714	4406.512158	3238.515136	5382.428553	6627.900778	2434.827357	3672.6144	2590.922429	4464.6165	3087.586458	2936.696167	1207.805543	2567.649259	3433.892558	1585.41928	2024.219142	3273.570273	2691.632957	2404.267714	2639.425833	2101.749333	3456.647205	3776.774345	2271.983053	2538.888	2119.226182	1653.350769	655.625	1262.137127	2452.80512	8046.085143	5119.074	11376.71463	13684.06494	6577.645	10756.86395	10761.89178	6394.588421	5662.251083	6249.58155	8637.915353	7594.733737	3846.02375	3859.662727	8717.433269	6436.6092	3706.273455	2332.426714
217	M532T215	10771.14645	8920.168909	12027.14669	9970.407762	9881.400252	11698.32261	12188.92468	13275.576	14016.88239	15123.77283	13717.69262	13379.76877	20882.82642	21787.27636	17623.37337	20597.02439	15969.17504	16851.48267	25330.85986	20423.37311	22051.40308	21427.64837	20460.33961	12136.94953	20865.96254	26781.0092	23581.16918	375.5921	12266.03515	14538.49457	3577.949444	3025.069091	4096.981579	4794.120532	4688.297087	3091.831333	5925.098894	4643.217	6885.749611	5009.557333	5961.645905	5398.452258	7630.13666	8523.741842	7330.050485	8401.96	12841.17538	5662.3875
6426	M626T619	2121.270172	3864.454865	2127.675563	1838.882444	2252.801192	1242.049467	2954.244079	1790.579167	4201.7322	1474.886789	2081.998677	2589.058235	2472.557323	1382.010429	4330.674921	3074.879818	1491.033632	2033.838	2377.327778	2106.88335	3147.954517	1630.461304	1711.932739	2580.753479	2984.142769	3972.225833	2015.5884	1534.464124	2224.485789	2344.925749	1807.033833	1975.6536	1400.994706	1260.265247	2325.4659	2135.521579	2172.41085	1733.498684	2959.4508	1796.106667	1764.082638	2931.953171	1956.685566	2113.836789	834.3924286	2526.785486	1930.519667	1363.542067
6292	M378T63	1532.586571	10809.50817	9877.699	4536.213545	6858.191077	6520.260318	7369.810474	7563.975533	6422.752643	1848.8875	6700.515828	9847.773	5835.804444	6897.279586	2311.340824	6934.981692	4237.478389	3488.622	4586.212583	2619.765294	4270.452828	4483.951273	5247.8325	10455.10531	1704.711125	4873.640579	3152.801261	3165.71944	3147.849769	13577.27009	1932.7609	3913.471929	5517.72	2766.385515	4232.358727	2318.43	3315.750577	2239.071667	1700.876	7182.244417	1443.071111	6318.953143	12250.08	5083.9061	7532.165667	1797.907692	1694.015714	5939.696739
9097	M293T641	9017.497652	10799.25417	9281.468583	14595.15557	11647.63635	10008.89977	6372.533087	13917.48939	7005.534273	7411.830652	8764.8904	10156.61822	6777.475833	9260.16	5605.1129	7901.09013	11348.11878	9267.141609	13412.31588	13697.36416	9542.587783	9195.846174	22444.95096	19962.86404	27117.02514	9150.014958	7820.007565	13752.13596	12186.48535	14301.76726	9481.316739	5786.903609	10814.40618	33698.86	10714.61387	14816.1105	8007.327565	7183.284045	6173.371696	6547.614087	13615.72293	5136.347609	11290.80477	8431.999	4170.31216	7847.660909	7415.968583	6034.875826
214	M123T797	137612.0125	127846.6488	219381.3224	99191.13509	97426.7465	120668.9508	140596.5791	94164.82409	168724.7287	102336.1928	128599.7665	231592.0535	164946.8546	160289.9377	131242.72	161319.525	159510.7406	169670.8292	179943.2665	154593.5801	153839.6906	152520.7005	157972.6285	193807.2675	183673.975	174580.2581	167128.7443	171549.1878	191094.1644	168721.5287	110005.9417	63558.62955	77794.81043	67334.02232	146884.9831	107366.6834	96853.16217	95866.12115	102787.7532	90331.20834	83982.89757	69866.21986	132858.1238	120909.1766	40479.64764	101701.71	106534.0882	92207.46
4207	M559T823	23671.67404	17117.4718	34105.63967	16066.9438	12971.55918	19013.77147	35634.04	15731.39047	26277.67064	36394.14533	30170.73465	52329.24775	24261.91714	21487.8595	28247.99	27786.98624	43987.94127	52385.51061	43030.85891	63864.30014	27225.37537	56042.66777	31007.68982	25654.26144	81691.61741	47257.9855	35566.93636	32458.57963	54353.5307	14056.10902	28174.61527	18124.2619	21239.59	15025.82015	26964.31723	14356.439	23266.72468	19563.2115	15448.20842	11763.36788	14650.01432	12988.53496	27946.64125	26856.97445	4763.743978	44085.51764	17199.252	29550.67657
11449	M275T747	132520.0268	123925.1715	273439.9047	116252.3673	58116.77327	212633.7269	114903.3655	107609.5526	157470.261	217884.6744	235298.6967	299036.7508	165582.8972	132874.6959	164562.6915	376417.6263	252864.4845	144398.2831	209774.5668	205578.5512	106930.0705	280159.734	121388.6225	144995.457	439210.5844	241342.1237	236701.9605	193482.1927	276230.43	72351.38182	319992.1833	72984.46759	157724.2276	107484.1282	345925.7148	72671.20705	249752.862	51998.47377	249399.9318	159487.9066	94233.13995	81256.72455	216961.7497	277699.1335	13100.12195	390341.0942	205048.9889	178958.3091
5717	M253T457	506.03	6563.9202	95493.51	774.2296285	1508.428778	1182.333933	10347.3315	494.4306	1483.985353	26069.02556	2287.185	7784.838947	1870.378818	9201.096438	33376.062	1809.6078	821.4986667	45973.04368	28680.44374	21231.375	7575.16	7255.24	11651.52061	67813.42086	4917.93852	68479.10667	9941.586667	2552.116	14689.84218	100421.5695	1436.55	473.55	768.5468333	624.2150879	1807.330909	1269.500222	903.3290909	1355.339941	620.4735556	743.1123636	598.4509108	446.26125	892.9485	2737.115143	464.2093846	475.6694336	4743.653813	1327.248
2775	M194T200	3751.945696	61087.4464	171546.3377	76178.736	8756.52587	167778.7785	18877.44	375714.4007	116854.5318	41615.68505	115634.4461	189792.3893	231206.3761	89244.4475	305710.8358	441310.6366	140466.2564	260667.4827	170929.9554	354389.6487	869842.0526	167126.4734	245550.4963	19125.69819	108953.7563	519576.9149	429224.2927	296802.1723	835265.8756	29049.26475	1180.175218	1434.729565	745.0671285	1300.4246	1323.379783	854.6528473	1718.37704	2013.755636	2855.486	5274.296258	1043.765436	5798.4192	29504.42133	33912.86277	178087.0316	4930.662381	2971.828391	16850.25809
4689	M251T72	5049.090178	8751.619636	811.2203684	17355.41189	7414.959286	16303.604	5271.113833	18382.575	11685.53933	9851.343667	18133.43378	4011.66	19659.78274	10429.49289	9527.678875	27836.30033	15491.49455	12566.95886	12612.02412	11054.07208	10857.37161	14370.88013	24497.03475	3123.581696	15645.19067	6015.71345	12069.82057	25146.1395	952.3933333	1464.33	4446.694143	5196.16	5170.05381	6423.964183	6325.446857	6744.583588	2053.2702	7209.18025	1914.090231	4032.846091	2518.680472	7665.224444	11779.92889	15262.82731	818.33962	4255.359231	5914.023692	14966.0647
8119	M263T752	6853.4385	5832.877333	16297.69019	5471.124955	3637.561727	9989.053773	7402.125818	5299.877864	8653.385048	11771.47113	12694.18927	19988.53405	8445.322857	6893.531048	8097.579	16226.01873	9754.207571	7634.633286	10535.52014	7899.821227	6329.603636	14799.12933	5671.324381	8897.309286	19427.07971	12472.44505	12444.35905	9087.190455	12456.09123	7549.556333	14846.34424	3240.486591	6429.479143	4701.177	14144.20636	3140.093409	9788.002714	2438.6095	8265.683136	5524.948667	3366.493864	3259.574682	9516.388714	11246.52014	1166.434043	14634.69091	7418.6575	7425.4125
918	M301T774	3657677.938	3225261.512	7588160.361	2675912.746	2035874.305	4896580.742	4497510.013	3235203.453	5043130.032	2865419.595	4080203.178	8876402.276	6917213.629	5960608.331	5473597.917	7504426.982	8220047.404	8024315.601	7180847.433	7710214.34	3873512.868	8221555.28	5883344.36	3659227.276	9500834.714	9215121.073	6480464.294	6360670.136	7460229.492	1822820.598	3612552.861	1365690.48	1950169.698	1740775.764	4032111.821	2326226.156	3139236.771	1641497.125	2802297.923	2496103.179	2513741.756	1570166.287	5395727.162	4090563.458	394845.1853	4839647.812	3396690.609	2790064.528
8469	M619T613	4143.957703	3122.83165	2902.105263	5304.5832	3509.871046	3628.02715	3319.395111	3885.15	2848.932882	4285.56825	4267.34965	2473.686692	3451.442105	4168.874444	3065.013333	4363.6923	3849.14755	3143.6925	3816.159625	3546.715158	2112.765679	2566.099	4491.364149	2205.397095	3003.644412	3131.62815	4004.556867	3812.021973	2402.286444	2452.195542	4783.273793	3533.29845	3354.553071	3858.047378	2930	4366.697867	4159.330929	3806.073333	3930.2288	3921.47025	3461.604578	3356.908476	3679.340282	3404.544	1269.281074	3679.842353	4103.715	3467.0307
4840	M360T42	1230.225176	694.2	1804.8225	2558.963774	2562.407782	934.3952143	1079.146133	1335.590118	1699.8426	2414.350216	1409.162057	1883.486103	1751.967632	912.4277647	6730.080294	3283.941661	1217.246154	4709.947189	1948.176	3130.870158	2500.8048	3606.889857	3012.152477	12527.42032	8963.349545	2947.210615	3565.84	5457.030988	2291.26	8496.146865	736.0868421	1095.635969	804.4575	1764.873236	637.7892857	875.6221053	1300.585648	1146.936	1346.7604	731.4285714	1325.49121	1839.530966	1103.616792	1146.500357	2554.852509	1636.997128	1247.1384	1764.623728
8541	M659T790	2298.33929	2379.053894	4793.789209	2048.578286	1821.681995	1767.662286	1121.464818	1757.430937	1436.8838	1144.825615	2523.250488	4412.152234	2086.070182	1502.073615	1589.92	1577.277778	1497.763333	1334.230909	3522.169399	1359.247024	2135.055141	1106.92125	2440.56853	2545.082845	3550.878557	1089.7055	1108.7361	2270.281836	3056.399438	1906.566275	1464.624615	1545.0865	1423.720588	1828.061263	3108.197461	1432.3448	2532.147013	2131.624634	2022.847687	1769.167969	1580.267029	1875.553684	2143.224654	1680.914133	1633.67464	1094.0025	1857.11125	1090.714083
5090	M110T54	12159.78107	9139.749174	10404.01655	8015.443333	9528.63968	8516.157222	7037.047588	8351.815385	11834.8185	9783.266852	9823.146313	10418.87679	10718.78537	10893.37432	7156.484842	9534.024316	7804.48905	10407.16495	16821.61329	11824.82862	12075.70678	21812.77257	27521.245	38446.69447	13098.43389	27460.4445	48301.85994	46934.45782	11706.852	66576.01803	6527.914065	5234.210625	6238.24652	7131.89176	6896.199391	10651.09528	7779.8148	5330.089412	6217.122677	7747.714333	7040.604889	5609.91112	8874.538087	7680.62936	10477.27552	8399.865889	8788.71975	5437.285463
1019	M399T74	3752.9325	2284.38	2662.528	2616.692308	2289.42	2869.893652	5521.704	3233.054118	6131.794118	8322.608864	3152.6494	4038.231647	4405.758857	4239.546619	2298.500316	2863.621048	4483.29035	4021.268773	4697.248	4886.439331	7475.689455	7204.701682	5594.793	5852.808	10750.35447	5939.960045	9951.484304	9111.771	9434.084625	8170.793256	1203.5408	2281.877867	3302.824286	1288.905	1844.128	792.3758125	1489.8	2481.792857	2198.3361	1270.146938	1664.995071	2434.283051	2570.276429	2618.73	587.6995789	5145.77215	3992.958409	2096.979273
2934	M251T780	201435.8044	107687.2058	305100.947	96068.45107	98695.45321	163502.3799	283188.2237	117627.7032	255868.5641	141111.5993	128892.4926	443806.44	192832.1036	203695.6269	204500.2575	195241.6593	268915.394	177206.1861	265142.3851	209589.1431	155342.8069	273944.366	237682.4522	242043.4102	342672.5202	253077.4831	338170.2294	199395.6017	358239.4809	280700.7094	257006.391	83444.472	109565.46	99747.94428	224343.3535	99195.343	159721.3898	76767.2431	161952.9821	126297.197	75739.46807	68269.37379	218841.2571	227847.1512	23396.8285	188455.8968	239486.487	108989.4658
3875	M283T58	7325.717	5890	6101.538	3440.237421	7259.079273	8767.977375	3778.051167	17849.51863	5992.508699	4564.957692	8382.604261	10480.4128	6083.482172	4573.997933	6031.539353	6932.535556	2115.548692	3780.705	5648.610667	5875.2429	6560.822863	3265.891071	6526.21994	4676.494578	11178.31875	5277.2	6168.034053	5457.907899	2503.761667	4446.743315	9902.652632	8528.7085	10503.97	10720.0251	11998.294	10941.18263	12972.53059	8890.5845	10326	8555.068125	9589.828778	6839.677565	7054.036667	6206.297579	5492.03692	7470.633333	7745.930833	7818.127625
4955	M239T793_2	58869.76727	48118.37362	95865.45291	45473.62122	44001.17368	63659.35333	98113.8153	44645.17814	93855.0765	79848.92573	94318.688	86691.67357	61282.81377	77285.53527	57845.18721	102794.2131	62525.76209	54027.105	82340.43436	87922.86157	66206.49667	116344.7351	81844.815	88006.45386	113905.8112	107040.0397	94593.86455	66521.16191	115531.11	101924.27	102903.6271	34499.29	52632.17486	44066.44325	98996.59613	31100.09623	78311.74193	28530.65948	61678.53844	38054.61718	31144.55293	28514.22138	62551.21464	125329.1576	7997.3335	94965.67776	58259.88474	62277.36492
1972	M233T204	5260.118765	8727.098714	5597.3733	14186.85086	7618.62912	13052.03359	7134.923476	14326.6445	16464.347	11577.95468	15640.09959	7876.8246	17179.17895	10154.25774	11030.0281	17665.269	12203.00267	6171.343895	7540.585462	7361.866923	8614.12825	10723.33104	32325.64059	1850.6646	8896.152417	6269.690875	7647.208174	17590.913	2412.178333	3171.42	1792.550813	4287.189073	3310.042576	2319.087909	2692.021765	1982.69335	2584.146738	5191.025455	2262.411429	3646.522	2618.778182	6466.130476	10795.14396	9966.932263	10519.40184	3241.392	4410.17	8853.88216
7862	M547T741	2410.564162	2147.573864	2966.141375	2666.325261	2007.152492	2539.947261	2578.73	3339.753773	2351.368636	2365.935	2190.587418	2969.944391	4089.232	4241.239467	1734.48155	3370.503783	3201.429	2669.755739	2650.818455	2022.374043	1765.667289	2977.484478	4322.825168	2450.862252	3649.29675	2538.912	2435.888583	2173.033281	2347.279174	1820.967297	2504.867	1958.699167	2546.60913	2660.732968	2582.776596	2067.516522	2424.311834	2000.040955	1886.184	1968.514478	2247.479052	1775.30713	3281.705857	3056.006609	534.0554077	2614.785739	2071.772182	2176.324957
7298	M101T1046	24208.80657	27917.99929	19467.51914	30261.13175	16438.53077	20276.54357	29226.81571	16148.75333	22092.45538	23158.12857	18807.90143	25406.86659	17215.46	23486.54	18789.66968	27832.54634	19553.64923	27913.44795	19917.49471	21928.79314	26721.76927	20519.89706	29359.79265	15620.16704	16080.95571	14576.85429	19376.54455	15602.42429	19669.09714	15837.918	19491.28552	32301.192	18462.74964	30336.54905	24459.00116	25091.79951	31449.14	33420.2861	20511.02118	21876.768	17087.93	20699.32571	17628.87731	29350.53714	20256.22038	35044.42667	24172.12293	33301.65143
6242	M267T612	3556.446522	5792.628913	22448.17826	4173.778	6785.113125	6782.576	5330.733167	3743.064591	8227.91387	3160.92	3570.672615	7259.819	11705.16312	7290.577333	4525.82819	5412.93804	16579.899	4341.02348	10663.9811	3861.214	7623.572583	10994.19292	6464.77156	5501.054	5254.145391	10551.7965	14195.71522	2159.088905	5944.224	8186.412	12835.08936	2233.372538	3274.548414	4657.628478	6288.417634	6731.442174	6685.39668	2190.051871	3499.439087	3504.769042	3907.295087	2851.156417	11059.26267	3762.138167	2369.591866	2991.53475	6844.159792	2824.264909
4214	M309T667	3629.014091	3654.659318	7843.698739	3084.063478	2834.168864	4211.566703	2947.478568	3859.288364	6854.013	2763.448636	4364.845273	10048.64891	4921.238227	5400.675	5516.021316	4147.408114	9077.1895	4451.249571	6513.774091	4471.142351	3482.407783	8416.399136	5596.617409	4882.964318	5440.390137	4134.129545	5838.231455	4537.764973	4519.5065	3244.275	3654.475	2255.875609	2920.037043	4550.319409	5514.580545	2976.952727	4072.049652	2236.396636	3818.535304	3833.473091	2410.070909	3313.320409	3986.203318	3810.699	1912.904304	4036.188545	5805.123261	2847.56164
8819	M123T1045_2	383067.8841	299509.865	186079.525	350060.525	310328.1034	326222.3716	251859.7634	267586.7344	400261.055	275520.4436	344131.7301	292970.0651	298359.7228	399980.0361	199761.2806	340665.7009	274195.3834	375863.8987	249462.4104	310938.4888	252340.8362	278606.94	397659.9846	301424.6475	262211.3856	272131.7379	344015.7931	242409.9995	246670.9911	301487.926	319205.5676	452104.6182	262964.6885	294216.8723	341014.3439	390574.1385	374753.6938	443975.2728	204587.9624	320953.6864	271159.854	206094.9613	362302.4668	319860.0685	370970.919	345883.9732	242168.3615	464063.3872
9834	M297T729	8609.483376	7914.739471	7786.040143	7589.972064	9021.684082	7617.360274	12507.19895	18567.53468	7815.872	6992.194286	8911.018372	8280.23813	17333.60455	7761.242798	5593.510588	7948.443429	21037.49893	7618.373043	7410.428143	10694.90706	8112.173429	7543.620955	8695.892545	10516.177	12837.65037	8027.142545	21267.373	8443.010727	7973.497636	9454.820092	7937.905636	6121.839273	6926.843682	8238.976364	7130.67281	7664.506045	14211.54336	7394.217652	7774.038652	17241.76383	9074.12975	5999.016667	11970.07103	8135.199783	7943.713191	8227.591826	7191.1655	7329.02
3321	M321T703	4567.942105	6310.1052	15629.07357	2456.391095	15234.14448	10135.20458	14618.79689	17994.86467	6311.720526	6445.097148	12331.79115	10844.27658	14996.50145	17566.41229	8508.331824	9466.598471	4732.99935	5654.612632	18296.54986	9299.447368	10836.5581	12223.63952	20852.53338	38207.45164	7637.967647	22241.995	27563.69448	13247.57273	25169.15932	57652.12145	11554.781	1450.8	8913.796364	2620.1335	6097.83075	3136.931211	4249.257833	2394.14624	2648.335895	7655.899339	2789.551889	2325.476923	4033.778737	8173.1673	2385.615	8352.57619	5939.850462	6726.02112
1920	M160T62	14390.892	6606.0995	12600.31182	8094.695621	7598.88381	8622.052238	6511.32755	11208.2076	8194.605714	22003.488	8320.738952	5642.429154	16652.079	16575.79	11316.322	25011.82	11135.782	12144.34253	41444.81816	45586.91274	55040.39671	23918.27657	31693.58747	36593.56437	6638.9655	30758.73745	34286.15006	42051.77472	12141.744	11672.2674	3180.223286	2402.383617	3335.726857	3021.971273	2593.244706	3912.6528	6133.804483	3630.7685	4909.753	5017.091579	5551.659091	3617.878824	6906.48205	6627.455286	8082.123955	5389.15	14104.20867	3480.528095
11362	M247T687	9126.952364	5668.356964	13949.72408	7202.396903	4869.8082	12945.30671	7004.879138	6073.78271	9346.704125	8467.363612	14777.39241	14114.32019	11219.3125	7524.13375	12241.91043	18911.5029	16764.10794	7944.927915	8726.106724	6210.790818	7494.586	12428.94962	7718.354719	5379.12	26232.10793	15414.91838	11555.349	11037.76597	11319.10784	9312.439	12116.58364	3876.527586	7164.740733	6070.04172	16827.96973	4880.593222	17511.62326	3913.478677	13237.64383	15089.76093	5340.406097	5648.30729	15510.26119	15858.66835	4883.155548	16483.12501	14661.718	7768.866409
4945	M159T297	18293.84917	5382.034393	7896.276105	7068.914	12193.54941	14656.4595	13839.07177	87251.80371	6536.621727	5943.084	58301.39444	16622.97821	86887.02553	59407.32065	48054.89025	343257.8146	30555.7035	81980.52611	117661.8168	86314.04444	330026.4827	92593.18184	24294.9771	8031.330286	16199.82	178427.8073	174153.5477	154482.672	138282.04	22640.12	13723.97353	4600.10375	8131.112118	7738.424904	5353.833813	21368.15567	12228.26276	6677.815294	3371.659062	5962.056	46964.197	4889.095059	7329.477917	14747.876	3703.338379	4908.665125	8409.22425	9487.151579
10330	M339T666	33447.98925	34350.23933	35824.34808	37638.29388	35887.60733	50334.91596	31622.73221	42257.90954	35245.15017	25545.84838	33202.17032	24236.74226	35596.49267	33645.53358	23635.527	46152.76756	28439.74296	34529.07562	34279.44157	29429.14117	30300.60824	32479.85363	39926.6952	39614.3658	34862.54435	31302.09917	31809.19671	32930.41824	36198.518	34091.69275	40260.16004	21568.25546	35542.32358	62194.36613	30203.85728	33721.91258	45470.59928	24996.5325	32634.83952	25128.22992	32355.79912	23923.28333	32479.1568	42097.85538	14679.258	31265.08138	29514.02616	19922.84613
1268	M357T87	9917.264217	3646.46892	2230.014862	5394.558	4752.74736	4241.6675	1394.808882	2741.255478	2602.800826	3303.647106	12892.10274	1264.669466	3545.284417	821.7117529	4020.063826	1380.524591	3367.995174	1300.203743	1012.040079	744.1602979	1127.270923	703.0024185	1385.521342	762.2315311	1882.703186	1349.621928	754.2191162	1180.68509	633.8189764	608.8937416	19384.57643	5560.706714	6983.505455	29801.69577	15947.77258	24483.75621	20839.46815	4687.363241	15887.62235	8014.243111	23895.94296	6002.485375	3817.290174	5151.365583	1578.047173	6308.907091	9129.408591	4394.119
9023	M590T576	3791.837302	2924.667474	5749.224448	4118.04	3560.784658	3585.822042	8728.482579	4504.553316	3204.6628	3003.453091	7618.739251	14503.25967	8571.885263	18085.42895	95719.077	4879.1314	2142.501333	9589.0863	5059.871333	10656.62857	3159.008423	11340.67795	3280.322903	2132.788968	866.3873077	7009.225105	2182.74963	10925.8816	1240.211676	997.0937644	3209.428778	1252.634118	1803.9775	2043.963038	2942.817714	1455.454375	3446.185981	2916.409412	2532.112941	2192.105625	1352.890205	1733.153611	6867.01037	2911.789565	768.3336515	1180.572647	5131.567059	1726.473278
1495	M625T774	3177.31972	2542.349864	6724.066174	2181.53	1321.102679	5143.326857	4745.612864	3489.944727	4905.501391	2524.786045	3924.77439	9557.880182	7955.331455	5448.3225	5735.356286	8278.147909	10202.4703	11467.3667	7640.255409	9720.954955	3125.216893	8876.507478	5568.4198	2728.872355	12938.98391	9795.429	6166.0305	7322.354434	8665.334273	1074.275293	2933.243143	1203.809524	1615.194	1230.071931	3405.819	1607.229818	2280.93045	1283.0025	2496.465182	2162.37	1976.053583	967.8100435	5539.292958	3792.735333	361.2440655	5366.51145	2488.621652	3109.661227
2027	M233T46	18740.83954	12301.15765	6430.243421	21263.13706	16528.91956	15435.98709	4051.5995	7307.265724	9194.613739	7891.621833	9639.9828	4208.744864	14129.024	5073.917625	4694.204167	6607.25	6172.664118	8081.10608	3007.736652	2734.413188	6787.022729	3330.795833	14614.41857	6431.557889	5809.9239	3753.201269	4089.171059	11547.54249	1340.430136	5300.12403	16459.62991	20886.91467	19910.69595	24342.05729	21438.9766	18749.2163	12528.90735	23014.66485	17994.19765	13493.9451	19383.63097	17310.2017	16822.7804	19771.32667	25851.37678	13141.904	25793.53258	16940.24258
9367	M119T1045_2	729989.4643	814979.8429	831708.5586	957323.12	736920.7207	830007.9695	938042.9719	972551.6607	727207.2986	1059273.027	808870.1907	1085380.071	809666	851322.7943	1371338.716	724839.6457	885864.2371	969352.8814	779519.1703	879740.8635	751384.6552	1304961.545	639693.7552	865155.2284	986289.6457	732174.5357	957199.4914	905982.2811	1009717.149	802548.4045	860348.88	895208.5524	1147133.404	761305.2662	1241894.781	763430.1257	674332.1329	948356.5811	1154979.49	1176471.613	857395.0446	1131544.125	645267.2614	1006330.538	767427.4984	933477.0143	1248578.943	1067868.02
1122	M607T812	104371.5324	76685.99996	172439.0122	64921.823	70978.69029	93127.87336	215588.1518	67455.15524	161846.5862	86384.68445	95737.92308	238675.8373	139913.1949	134620.6255	138353.6081	160124.7634	274295.4517	301231.1625	188772.2206	308160.3103	136735.0289	254506.6858	138341.8748	135368.6479	350418.4192	275980.6	179596.4115	180962.1921	260700.1532	81108.75896	86685.68291	46720.024	59833.36681	41407.98739	71128.54914	79412.84414	54817.44088	92974.73729	56086.49455	52860.67257	61966.86831	52068.15711	87737.25833	100543.0086	11071.73161	131433.3145	79259.3259	87062.17727
9271	M289T398	624.8255217	1655.229259	1030.454976	893.4456538	461.7984161	15009.07065	1095.676703	1156.681857	1621.513304	57430.27721	935.4966577	1649.704	2521.410917	2157.27556	116111.2773	2308.211091	713.5905204	2834.045792	824.7753057	1186.818063	2086.461894	2084.581864	854.9761485	178949.0454	13230.00639	994.8175049	4826.824737	1536.120529	1154.352941	10253.55396	1685.090455	1534.367739	518.6834335	673.6302971	868.3236667	406.89774	620.864	701.5796185	728.7971064	826.8371591	397.5917192	527.9997253	699.3139414	911.795625	710.7833182	750.325625	6257.662391	465.8621053
4088	M549T600	2580.840895	2814.725136	22787.68223	1981.77024	1179.978348	2633.332905	4421.071895	1817.237579	12044.20381	668.5734	1428.518889	22341.69852	6172.759704	10722.15278	6217.736824	3528.104254	5890.888072	18159.56569	8601.121737	4894.528378	3585.634556	9243.648303	8707.661368	964.3635	5468.285842	7691.242167	6365.459611	6951.593105	1564.244118	1995.874833	1092.520421	536.9666667	718.7652395	716.1019474	2628.093714	1255.7006	1069.1235	798.7315789	956.4061053	1000.256056	447.7463108	654.3692632	14020.69089	1339.139842	435.0117958	1132.112722	2344.918889	789.8813477
18	M283T93	184543.4785	160101.3232	221670.97	128674.8969	112626.8534	189295.8885	183023.6695	230897.054	221928.5643	183865.0227	215714.4662	231637.5463	286258.5298	259907.2422	343493.3695	280860.4831	243561.1062	210964.6426	276069.1159	294755.7993	333129.0903	238531.4777	285433.5493	185503.3227	241081.1229	345544.0593	234453.6687	209087.5962	225598.6746	232161.6013	33251.22722	39398.10358	44855.615	45911.70786	40517.70455	24266.12982	54579.75357	63963.75109	86591.208	45436.9728	68444.06123	68197.33657	121561.588	133869.6606	201126.8919	109387.5099	202685.1964	55476.41277
854	M257T774	125080.5206	98122.57573	218631.259	83460.60216	62497.8	149467.4434	134579.9405	95848.23789	151758.2386	88883.236	126205.7413	266470.6765	207767.2813	180172.8989	167320.8385	218051.9848	243552.7683	225917.859	210953.0587	205780.7499	124834.5578	228125.2992	176153.6145	108636.5665	269352.2013	267092.4161	195800.196	197095.574	215681.1909	58943.544	115365.3331	42254.20105	60630.2645	53589.43059	128340.2938	68977.5275	96022.99556	51240.15068	85727.9718	80455.24033	76050.4925	47111.216	176508.6205	125436.9794	11516.22932	147177.6063	109399.6689	85247.775
6175	M349T593	12429.37788	4401.050286	10024.2703	3719.353	3939.441769	4616.712842	5666.123571	3855.090346	15660.16627	8576.797984	4809.543731	17851.5194	6418.46237	8079.616929	5414.975375	4213.609115	19123.00963	7293.759107	10684.39076	4100.320741	3941.719786	11386.32735	7817.458235	5718.497542	11500.79094	6114.509739	8564.100741	5859.905179	4996.406462	3442.162862	9903.8	6378.684	7793.209899	4318.499308	5009.5736	4712.111448	3792.46516	3667.570703	4049.86112	4880.538182	3007.816731	4488.776923	6544.802842	4311.65644	2610.688741	6759.686955	5927.574074	5734.057515
11527	M220T56	12665.05541	9562.779042	14520.43268	9171.281926	10558.96417	12314.65476	9017.916724	16450.36849	18595.16171	7285.712633	10299.71208	9891.790478	27092.07375	9944.367483	8548.5049	14702.26446	9893.775333	9876.91284	11399.38403	5667.2906	12685.58269	9241.681355	28902.28144	7246.451161	2855.49264	8608.432704	11592.02844	18411.40682	3323.9355	6046.307597	7529.492857	6018.6	9033.239	10135.43	7115.881417	6269.160462	8862.330727	6401.361353	7923.214286	2505.4054	8390.034692	4093.1478	10162.27429	6463.559577	14146.90664	4803.92	6581.34431	5095.072531
3736	M439T646	10630.82921	4256.927794	17348.81413	3510.065458	3009.05325	7539.552	19188.16278	4658.68	20412.36052	3356.596696	8195.05225	41955.9673	18307.73554	36007.42671	12756.99285	9602.813174	17378.85505	61778.37368	62286.95109	47220.57673	33499.074	98583.31943	14548.24892	4447.589583	18875.86809	94326.13709	46612.67274	57764.9623	10479.92361	3499.77525	3187.071375	1684.015667	2163.6585	831.3280454	5752.925759	7965.609533	3432.385696	3534.165542	2535.702478	3012.490875	2663.948	3241.319875	5383.988435	10042.98948	714.8502857	3409.612043	5518.296957	4547.778375
8537	M311T606	54049.44791	85946.46403	67262.09361	64167.06065	70509.30774	99619.07287	108594.6051	101961.8951	99627.5475	87818.03263	42857.76768	66307.75865	55840.605	49830.78143	68404.84929	78529.59191	89771.96725	90017.54609	66769.33529	96611.01848	41006.41596	98103.26048	50272.57036	47007.6065	76056.7288	75628.85962	79952.2595	46660.36513	90080.67883	55897.76996	83083.34096	79727.95938	113773.742	121867.0408	82629.04163	98424.21967	51472.92112	86574.21125	88056.46783	83855.91375	62024.537	89540.12987	56055.62552	90906.82119	37266.1484	114850.2333	75399.64174	81257.35243
8453	M503T744	2365.371477	2873.387547	2890.676478	2524.400455	2119.122925	2659.147909	2529.719217	3005.163652	2226.011087	2155.558739	2058.59933	2901.067913	3973.4685	3729.607826	1972.31	2992.467522	3190.908273	2583.131783	2599.828773	2104.327304	1716.165844	2702.673136	3915.226438	2586.023254	1962.124444	2274.407182	2141.077773	2232.401629	2301.558652	1750.934797	2385.645348	1989.276545	2337.449	2754.428933	2161.930517	2090.313091	2374.151722	1939.081091	2492.178146	1934.7255	2274.42835	1819.3575	3320.006836	3045.150955	590.510376	3191.933333	2103.912136	2067.509091
1908	M265T794	83695.02718	71937.47836	158053.9995	64303.06695	43463.70743	75484.17236	81871.54675	67445.4415	103800.5621	78561.44293	125486.2862	122498.1225	86823.475	111278.8922	102568.6603	166542.3923	138496.4255	136316.185	154032.1173	158933.0763	88279.74124	143903.5391	96195.76563	157006.2094	215811.624	173380.3754	163121.0188	105811.314	178290.7618	87054.986	105312.2039	36236.13386	65211.7421	48770.46555	107690.1701	49336.284	90881.37224	34575.21048	77255.73682	62836.97829	48854.19886	36955.37127	84096.04657	92720.75632	11880.79895	135721.9104	83593.776	79154.82609
6283	M331T255	4760.541059	3810.421105	6600.257333	5073.677647	4414.227864	3915.028714	3597.622	4393.813875	7831.622462	37798.94953	9132.596217	3112.916818	29555.9155	13303.749	97705.3437	3973.757351	10376.17412	29913.1304	15904.07056	11897.93325	15630.489	26300.516	8812.37	848.2548462	2701.007909	9751.207261	42373.5885	98024.77782	1561.456795	5857.077778	1529.518544	1483.246	3564.855048	2461.882367	1665.308037	1142.451753	1353.609286	2292.7975	2493.522	1035.509538	1726.241625	1668.922588	1847.154375	3917.23	7900.293696	3028.741333	12454.3206	1598.892625
155	M719T215	3357.248693	2468.663438	2619.459931	2059.573333	2320.452166	2804.1029	3240.7865	3363.063	3363.28	2577.037317	2908.082128	3136.646864	4938.192032	5526.62628	4241.400308	2912.136612	2371.379462	3259.700902	5586.997607	4666.902963	3877.690185	4829.997333	4169.698285	2135.569305	4060.988308	6006.215	5440.174192	4262.13891	2826.858536	2658.977792	1135.271829	981.46	1298.5925	1262.142749	1026.212455	934.2438	1476.187406	1503.002375	2037.283889	1181.770909	1643.358437	1493.566667	1971.405182	2377.867563	1793.400795	2391.2	3140.371333	1264.581279
7894	M337T589	6572.407961	2000.447136	98190.214	3256.649519	6310.241174	3849.163696	7952.680589	2494.530217	6315.763526	3847.034208	5686.987568	30994.34542	5211.054514	7820.361364	4524.9568	3115.927043	5796.561545	8587.711955	8948.114692	4749.908909	6336.23453	4929.287435	5051.749565	57274.66105	2868.473348	9323.026937	8337.809753	5902.621484	146761.9238	37206.10481	1278.395615	1170.305765	2190.353045	2657.551304	3113.183792	2248.050701	2900.90592	1993.125522	2070.29175	2484.504772	2021.259625	1604.675875	5003.04913	2630.495957	6453.385986	2104.616818	3584.326364	1741.158348
4134	M613T56	1358.810378	693.8706364	689.8065	1081.520125	1268.325684	610.3278947	467.9277778	827.5763479	769.4442778	1181.731846	1135.508441	546.3095967	667.0566818	646.4169474	562.815	836.1252066	704.4067692	624.155	931.2670711	629	882.0555938	675.4374737	1323.157421	494.7732308	404.4091187	464.9446154	506.8717	1550.251268	190.5969892	653.1651324	1509.47	1449.25	1687.912417	2071.036889	1551.393143	1041.9612	2084.541863	1379.154933	1645.915714	790.1142857	1905.299639	1073.7285	864.375109	1090.097217	1681.700142	1194.266357	1481.741594	569.8026374
2205	M619T575	524972.4032	241569.2411	1134619.343	211948.5971	164547.5607	318186.3641	908312.9295	377147.8375	1312728.179	184407.5528	688508.2356	1145645.231	1638908.408	3400722.045	755022.8424	672182.85	1306268.64	2178550.972	2480345.553	1712758.417	1060199.578	2155292.747	1099890.285	219704.1899	101939.4567	1479117.805	686725.2467	1371457.533	663205.2177	49736.16867	105203.4616	34125.55667	66106.19833	38829.04795	92424.9222	86224.81356	154768.7929	116029.707	248360.4867	102391.55	71648.11957	54492.13267	841486.0478	286414.3366	50462.76099	163564.8059	539515.1582	94122.64194
7075	M384T199	2179.879661	3027.463864	6389.367231	1959.100364	1866.575221	2627.969658	1944.897364	3502.279	4609.889517	2567.863828	2819.381579	4811.502889	3578.654545	2883.992323	1878.683077	4146.8015	3313.708571	2975.924	4529.202476	4297.12465	7972.151	4251.796429	4583.764167	2608.260701	2675.18	6466.265	4505.383471	5272.964905	6734.331429	2957.459625	442.0385646	847.29	660.36075	581.0913969	698.8084286	393.1624146	613.4769914	550.088	764.2603889	988.2	690.5793047	659.934	2178.639139	2262.268377	22777.50916	1397.391469	1674.411995	1057.947667
4919	M410T619	14363.45641	5340.862435	17463.05404	6294.073217	9408.986364	9813.066957	11011.61864	8403.779261	10665.13045	3133.17	8996.9852	36973.6008	12056.70883	15233.145	41622.792	9936.334435	9099.137609	6127.140158	13416.98182	15255.14605	30085.56017	19920.73818	7944.442684	111040.719	8117.9165	24887.51318	28753.24036	15392.99488	106177.5776	79313.90152	3784.0245	1371.516176	2491.349955	1706.769409	4697.084783	5037.123955	3288.618478	3403.541	2974.383	3440.06464	2715.130304	1709.225125	5876.41487	4780.972318	947.157	2830.2372	6262.179609	3038.807476
7611	M187T154	17519.12786	7078.816	10002.048	9918.013045	16041.68242	22332.73043	9969.318656	20676.18	16888.83259	68088.9258	23248.37741	9210.907412	46100.78796	21347.79606	172863.7904	57286.54722	47889.9736	57222.07185	43212.09744	34317.29036	83587.94889	50633.81819	65609.21321	5553.17	128998.7419	14368.52841	99743.92927	167478.1976	2805.843765	4764.404081	26933.60888	32050.8222	24621.83351	19154.57443	24814.50324	19199.82947	13973.5427	34773.81063	21856.15287	16060.464	20783.26442	25231.6054	18741.34537	13077.41233	88962.08678	13839.44969	53435.79476	10707.60091
3063	M466T639	5050.043917	3544.393417	6053.97075	3382.802074	2914.872875	5190.870125	4649.987391	3989.948958	5836.961625	3443.874636	6602.880565	6759.403875	12699.07491	7185.250909	7498.82837	10791.84157	8760.218652	8668.579696	10514.66629	7134.704545	8296.946833	5016.574633	12419.50442	6294.019958	44678.16996	9379.942773	13612.83327	16544.97848	12935.91953	8234.451	1553.5042	860.3757604	1313.26136	738.9894064	1870.068	3598.006875	2082.437333	1537.395833	1246.613591	1524.491429	3047.855767	992.6802222	2677.762542	2860.687174	568.8641264	3142.384875	2250.538261	2217.687
3893	M311T629	9678.397696	11155.17495	19934.94488	10219.851	5112.753136	21320.05878	17719.33568	30446.13797	15985.59605	34091.4467	14725.41565	13592.9403	38408.86071	52075.32423	47337.28536	49304.37	4513.722222	13142.97048	22438.0263	76338.507	54844.00165	142402.3017	13790.33509	34775.48475	115188.9187	24447.51365	28387.64168	46605.35883	26311.41561	11349.98346	6112.58	3922.737	4130.364045	4218.114	6834.920091	2687.612182	5749.1784	4748.0152	4137.278087	4382.48425	5632.922167	6646.017667	10052.814	17709.53545	8496.067111	16239.41941	10575.21786	10818.82865
11495	M434T215	5461.7415	3733.072662	1613.046286	2548.786647	3143.331783	1891.609765	2088.169714	2488.898276	3091.5456	3492.007808	4180.152	2256.574696	2801.545964	2486.965276	642.39	4068.506568	3492.654455	2240.166424	2057.762765	1891.61	1445.283583	2231.815986	3469.01284	2583.990306	2995.676316	1527.410684	2010.884304	2203.611389	729.801	964.7	4773.705882	610.08	2659.539241	2671.15836	9382.4171	1207.082735	1153.42125	1944.293769	1289.6	1452.71034	1218.3275	2470.385223	1545.677438	5890.923129	8216.354692	4165.891983	4882.964959	1885.35664
11052	M616T613	14080.90548	8882.98395	10877.1025	18608.211	10387.40729	11007.8404	9779.099143	11555.2774	8939.595143	13195.94	13235.03685	6441.393143	15366.17412	14751.02462	8892.645294	13208.29468	11735.87555	10092.35294	10956.72035	9842.80185	5442.105241	8086.978312	14156.48448	5198.025616	7801.742261	8436.261409	14656.33755	13003.36729	6222.64425	6075.127493	16527.63035	9510.818667	9920.2972	10880.16965	8599.892	13389.7423	12873.20768	10978.4589	11892.9322	11368.8375	10343.25153	8389.7127	11852.91935	10100.688	2828.167647	11023.32465	13548.21195	14383.28361
11235	M346T202	4068.578125	2685.073818	6416.642	3881.787	3582.157696	4237.329316	1841.927182	2352.872143	2683.659333	4895.544762	3741.310727	3171.021739	7337.810058	1522.953474	2663.176667	3313.10315	3161.395286	2907.4199	1532.101003	1194.666423	2762.962485	1682.529636	3250.841	1621.484106	1605.744788	1355.864864	2175.906512	4305.842864	561.2592926	1550.373399	1692.363929	1873.99	1943.222667	1510.820085	1651.653	1046.845385	1374.274286	2448.761269	3688.48275	975.9157895	1848.199781	2173.15	2153.948767	2871.837727	15216.454	10118.28831	3644.63	2071.4468
4452	M333T74	6454.91	5643.9432	3863.016429	7182.504343	5257.053	6331.703182	14532.89422	6473.378571	7652.615591	19481.11122	5791.834529	7318.76072	10549.58482	7823.035273	9879.487714	9411.823299	8780.276946	12882.95442	11743.96609	8691.142773	17970.32506	11354.80457	13957.08735	9794.630471	25762.6819	12254.13	20335.23657	15711.1405	18063.00324	12382.35625	6456.4416	12161.07161	14669.96905	5695.07675	9540.963	3638.859714	4155.224864	8731.199348	4749.965	4161.074	5432.10075	7834.222571	5267.133333	6956.52525	2452.468846	11796.61636	8523.817773	12714.50832
2663	M643T576	118698.8729	38652.18951	206085.3783	14215.55718	29942.77288	34015.79738	126199.0321	39745.47908	141678.1179	10202.28494	61313.25445	206460.5344	125781.6449	376860.9285	98616.042	54431.271	154342.3365	332784.8084	361767.0012	153158.7595	113531.7092	364220.6731	232901.4236	35914.9105	9756.648	145472.0219	73522.26	174620.3163	87010.33278	6769.018832	8520.224235	2142.72	5401.221111	8981.714554	15928.72764	7956.508235	22085.72342	8260.370824	16142.05515	7606.0335	9904.562785	5199.850167	152177.4899	42466.98173	4840.643412	21171.6121	59950.42059	8148.420368
11634	M267T844	9852.121429	7517.799423	9137.9358	8530.9952	6352.7955	11068.74788	10388.8935	6219.837929	6549.53376	17957.39868	11632.09956	5422.375636	7941.543963	9742.43872	6729.851818	14765.96458	8439.072	7721.945	5085.233565	8014.1145	10055.48938	10901.1453	8751.765846	7668.135385	8751.691545	5339.510909	6155.29728	9279.344815	9507.903682	9658.795083	9480.96	8911.726778	8717.593333	10319.46103	10135.01143	4597.626074	14798.26385	6532.293704	9122.594963	4797.7425	7021.4625	5762.411815	8572.282071	9606.1424	2098.61685	15026.75689	7367.942143	11886.91592
12265	M249T69	9260.467462	13070.61171	29067.77152	11881.64714	14179.4378	10339.30437	9021.6532	8984.680833	25935.22439	9523.4805	32108.21813	54632.99975	17233.89706	14819.476	31970.0225	19692.08694	20791.439	49359.1885	6619.09469	3568.911652	4203.516955	3279.279711	3296.021538	8942.07712	9368.081538	4418.06835	2567.3472	3122.186375	20846.372	8856.69	17348.02361	5886.855	14993.02943	12973.03571	21422.63691	13114.39384	18766.17746	11265.18605	14780.64343	15551.46565	11733.10448	13633.15143	12992.40847	15212.43967	38460.09174	13646.2235	9055.53276	39718.94972
7377	M390T653	4846.629682	4088.627857	4057.847727	7534.659	4701.030857	5316.423095	2970.607895	4560.906231	2331.129857	3194.241448	4532.532545	3588.450261	5293.160556	4353.204	2380.73	5873.86801	3153.289422	3767.7893	3917.6774	3614.64227	2016	3069.779653	4167.074286	4435.3061	3088.267136	3577.886	2532.275533	4230.152381	3924.651111	7124.11875	4553.887429	1694.435455	2704.714294	3734.07625	3155.266667	2762.619778	4757.877368	2299.275	4129.0154	3192.987	4385.094632	2707.658077	5035.368421	4393.221864	4266.165714	2783.661235	3278.973636	1880.200256
11893	M645T749	685.5798828	3013.7668	2821.17225	3017.363692	1421.482031	3621.855619	2703.980769	2973.9654	2998.8088	3266.837838	830.0880432	3072.82976	2879.160375	3168.050742	2866.148833	3077.587416	2699.26668	2847.572769	2962.50048	3466.165864	1066.494265	2699.73312	1066.297852	860.4115677	2697.784417	3158.947692	3065.0032	771.31875	2640.493917	1656.320114	2874.1776	2606.064923	3787.308	717.7229004	2961.66572	2946.351269	1265.320928	2831.245	2897.59152	2948.740577	1029.416804	3526.6096	1100.288183	3011.23625	899.0328487	2562.72996	2913.43456	3070.340094
6864	M309T643	9059.243417	8969.402	22185.52265	8219.44104	6934.537667	9028.918962	7631.702106	9991.27536	16901.36292	6928.03944	11051.1585	24896.22129	11776.44108	15765.29191	14518.95913	9277.923199	22945.3315	11052.39205	17122.2675	11974.60472	7982.86788	27426.37807	15491.07728	12181.70736	14980.62757	9346.49196	14309.67312	9859.474167	11135.16863	7753.85948	9517.49232	5500.1035	8647.2495	15288.90162	15163.92025	7711.08072	9662.68576	5779.602	9846.14628	10887.46452	5879.561846	10801.09264	11495.66413	9400.55456	4819.789074	11385.36768	16156.88544	8676.501958
7737	M503T763	2373.6	833.949375	12737.66063	870.8575263	809.8505556	1181.096	1446.37365	743.0585909	3615.201545	653.72905	799.5313182	12323.04848	3162.082737	1946.151	1201.221563	2014.74	6470.916444	2276.556842	2565.86	1086.4935	667.6512858	3829.711118	2431.860626	3024.262765	6216.073538	2461.8	3170.32	1292.6015	4202.507647	2411.260571	4159.146	483.2783	923.377	1019.381684	1828.8763	1216.1775	2461.374286	480.577125	1359.677375	1871.78	461.1931898	427.869	5529.776435	1116.111733	150.8001311	1404.945833	3969.82425	558.7020952
787	M662T821	5489.705685	3424.6354	5487.735077	3446.752714	3685.264545	4877.856136	6988.455087	3229.5492	6146.274857	3631.221619	4934.248819	9207.59805	6346.69	5156.115773	5235.14145	6064.083179	7115.84895	9421.23435	8778.204932	9005.588429	5178.410059	7709.824375	6019.255234	6730.382977	11692.73421	9125.872	7554.576857	6591.713568	7895.079176	6394.193921	3985.725522	2059.394737	2936.161105	3078.906372	4470.969429	3906.170667	4308.925492	3750.762545	2772.664714	2856.824774	2612.353897	2500.8115	6519.607688	4313.817158	800.3720225	4351.5105	3802.827636	4112.656227
12302	M587T808	7697.454545	10258.61615	8643.397636	10424.0016	5803.144286	18258.33125	8767.833813	9636.8612	5821.23	18131.02319	12546.56227	5773.62	11297.46545	8218.796727	12403.11127	17681.78435	7029.078	5377.15	8288.73	9002.679815	11583.63692	7423.156364	7610.530909	12506.25	8921.605253	9051.103818	10892.09545	11364.79907	10384.668	12982.94541	11538.44931	9829.490901	15006.73718	15635.51933	9964.577381	5272.5195	13824.78832	5413.7314	9644.390476	4761.989	7038.18	5442.606812	6641.913574	9027.075	1799.187619	10757.86966	5342.723	7837.358751
10302	M561T794	10555.99293	10012.52933	4786.199438	10539.03655	7399.291971	13124.715	7259.5455	8434.061455	6914.25	18322.01518	17510.91769	5142.3	10540.304	7505.994286	10052.79093	18498.12068	7344.831	3889.965209	8800.317333	9660.631444	11778.23345	9986.434667	7817.230453	9946.189312	7418.149222	9471.111	11310.94	12080.92474	7525.18875	10131.18408	17424.08564	8903.7391	11628.85071	16527.98896	14719.56316	6598.607095	16549.54987	5195.819793	15155.14043	6924.524667	7197.492371	5436.305591	9150.804712	15654.8795	3803.16343	16620.78037	5904.738667	10998.74333
4666	M596T573	17857.13829	4091.053034	57851.75243	2593.112368	4379.3385	4135.4313	11566.35725	2975.944714	40439.7474	2017.116316	4783.2155	37763.82466	15127.72388	28666.44153	3468.595278	6673.791361	17306.54578	13755.18478	26801.89105	15752.26324	2161.317667	24365.13892	10153.43737	3434.213354	2994.81393	11606.32063	8735.390048	20953.23922	3960.79561	763.58	1907.052632	656.5942105	808.1518421	710.1450556	2059.774333	1333.21255	1651.94925	1718.69268	1354.641105	1665.888	892.3445	809.7391256	30169.89945	2822.015211	1173.777319	1737.9096	9391.702526	1864.204727
788	M237T711	5087.932043	4030.056545	8379.2165	4378.88513	4195.949522	4812.286696	4967.123727	4753.993783	4653.414652	3211.807898	4263.106217	5950.909929	4707.03887	5056.698682	3046.862813	6342.485891	4746.755364	3130.07	5129.196636	3832.800652	4290.875455	6721.026087	5421.480682	4990.945	6452.418864	5846.985773	5758.506217	4421.292411	4751.4075	5768.509174	3730.365	2380.638641	3466.515	3684.877818	3722.700435	2882.698682	3953.072826	2321.252391	3305.599227	3883.153849	3660.258273	3106.921636	5053.506652	3960.926126	2568.490458	3319.017412	3623.439	2211.620609
10762	M512T395	7155.507022	8536.397727	4572.118367	8675.297462	2315.805245	58454.76667	2781.449455	3797.659429	6702.1795	932926.5575	5425.114162	14410.90062	116163.0587	7631.4285	560637.8651	3034.1214	5443.570816	13398.51531	14951.32342	4681.371783	12333.93505	7156.308	4126.930667	363724.7316	29762.86844	4320.4488	129904.489	15518.43945	2831.488059	63381.23387	105363.1631	76002.51477	5618.53968	11056.72891	32196.80455	3560.905739	6210.872217	10428.73591	61616.71742	17197.68364	3329.51664	3866.003077	5501.878029	10451.664	6072.043636	29379.225	490504.1705	6362.87107
5895	M344T576	1084.916842	1713.208714	7569.4755	539.1521569	2318.550182	821.5886102	1843.883	561.7014	865.2205263	888.9954	2342.6053	2900.328421	1366.540873	4495.505	3829.726	1029.5754	1104.574545	4067.977375	4098.8875	3213.4143	5493.006	4789.880955	1936.492909	18599.64706	1564.9095	7025.184409	2251.302667	2651.310409	3120.123429	16015.215	2119.1373	845.6089474	1503.2475	938.211381	1036.552714	867.9797647	1479.56981	829.311	608.5062	1513.502412	535.0762381	620.2075	1852.3349	1187.502	450.2352905	447.2628333	1587.3835	1767.363095
56	M267T202	3544739.536	3221261.368	621472.7163	4849586.067	4052275.815	3023359.566	1057898.609	1970282.021	3600518.659	1976246.182	3182026.474	200928.4052	868911.3461	149337.7797	114271.8508	262071.3346	1251009.654	96943.77778	108753.1024	98730.77222	68048.981	107936.8657	1044448.845	197013.3582	119812.9431	84848.01142	101111.2507	98366.69722	117207.51	76690.07611	6369649.89	4371447.119	4629417.905	6338126.426	4902118.18	10171467.51	5953716.166	5917738.08	6279104.522	6124178.912	6328332.007	5235709.948	3855094.306	4519976.637	5783726.902	4252618.265	4452763.225	3209660.287
7651	M123T214	160181.4565	142503.7313	294993.192	137594.6824	151008.6462	155870.0286	123012.4987	155570.9948	155876.0592	151999.1964	172267.5419	127378.7786	425845.6021	160038.9587	284724.9713	166550.5534	155878.4527	143419.7595	150742.7291	121223.7834	108965.9513	107346.484	205940.8025	94494.85765	207367.5269	158819.3163	147915.315	191291.5991	57375.53263	104986.3087	111100.7889	81066.97385	89583.0858	117579.9083	117568.7293	57997.35688	70479.84176	93376.5872	127536.7585	116636.0444	130581.7468	104870.2562	135839.4583	136460.3495	115262.6979	106897.8731	347206.4119	94681.22728
6857	M447T633	2925.028609	3249.844375	17083.60435	1500.2355	3443.92175	2380.334478	4463.193212	1081.669613	20460.39956	1400.135071	3837.244167	44711.07181	5202.220826	7956.823609	2059.7676	3207.119217	9249.655724	14020.98955	5858.549167	4049.537286	3631.632875	14145.35048	5204.3871	7344.510333	3718.945542	4903.239	5093.22632	7251.467826	9237.97213	3735.882125	1892.788435	764.2406538	798.9433333	1441.563261	3832.02887	2190.967435	4184.34192	1710.177	3509.916217	2980.8765	3217.08	2268.70236	18774.63839	1836.901875	912.7081786	1643.289333	5540.252	647.678335
11152	M533T714	1276.83903	2507.067158	1314.885	1455.173	1334.964618	2861.398091	1626.532108	1263.163158	1210.62281	6946.691182	5596.381913	1401.934545	2149.238	1396.493913	1763.771	4933.069263	1017.462947	666.3128447	2320.444	2396.436222	2499.995361	2289.006947	1004.526105	2014.232191	3356.3215	2807.4948	3950.637955	3164.517227	1052.943842	1523.882037	3513.9	1139.071579	2639.783	2355.244444	7303.668952	1868.257833	4146.195421	729.7452	3813.468955	728.8507083	799.9812	976.6313684	2109.924581	5473.66995	1037.386667	3386.328545	966.4938947	3505.81
11637	M325T205	3806.45725	2149.772308	5317.626987	3414.667846	4082.929958	1565.351765	1594.6275	1618.168357	2215.138059	2017.633929	4751.938333	4808.474667	2212.194833	1713.148826	1654.3765	2275.507733	2519.254577	1855.728	1420.194143	1281.61	2165.863545	1492.338389	1738.485	4782.107227	1911.378467	1691.79836	1860.616154	1909.288063	2943.52956	4199.292	2493	2722.86825	2776.94108	2097.84525	1560.197333	1978.907895	1659.272727	2814.114421	3673.651765	4820.32387	2328.032	2405.23	2957.9726	2690.854318	26549.47521	1390.038	2663.451	825.6317647
7330	M386T613	18972.2351	13695.40694	75558.09078	10768.21609	10772.58565	14182.71879	13700.4595	10556.3273	19379.65145	5353.492273	24367.968	73169.481	18956.08732	16645.09978	63021.10526	10663.20976	20213.20959	22504.15186	26367.09995	27785.053	85862.45517	44047.991	10614.834	523926.8942	38924.4605	91983.29286	112965.5726	21356.64391	371873.1045	185922.8216	12987.34745	3887.704333	6159.502273	5402.5048	12916.19373	19934.54686	13949.56717	5071.610348	9554.97	11312.193	7013.375933	5243.085	19004.784	8976.145304	1469.656875	7310.783348	11617.22704	5155.655
8885	M520T567	7968.97326	3655.576105	2886.3885	8265.633619	4279.563913	6700.017762	15629.30832	5334.3343	3420.42635	4684.811895	6620.673381	6653.726735	5957.52885	22907.5905	21550.50878	12983.36048	2758.026316	11701.96658	15498.79714	18237.13053	1958.940125	12310.89537	3645.42733	1040.469984	1373.122857	12173.39421	4938.548571	15280.68408	1291.2586	765.6798503	10094.20068	3277.842105	3413.282727	3543.038025	9503.588273	3147.797524	4524.52065	4527.743143	5484.826773	4956.7848	3119.781154	3200.52825	6981.774048	6120.03	544.7227306	6758.939429	10768.70573	3659.1018
11417	M358T282	3350.141667	2277.31845	9825.778188	4210.194737	2257.699941	5290.873579	2277.414829	8018.274	2325.685167	7162.848333	3349.018333	10556.42824	10942.75188	2420.463398	14831.26223	20552.72975	8938.776111	9023.829	3703.459482	6483.553382	43815.52139	4892.069658	9286.051154	38889.11305	8919.887444	6159.053147	4449.958143	5801.796923	4343.505333	26868.222	13119.45377	22768.62877	17327.59333	17585.33333	17134.96857	7231.943143	3478.50865	21760.5283	5637.5298	5510.733053	4537.9791	12585.82632	3448.454286	4964.076684	8975.474357	1847.965	7236.063611	2204.141217
3859	M491T494	1087.489839	1040.491421	1825.12176	977.3418214	253.7795215	5161.345292	737.6758636	1896.010238	1860.184625	14441.94928	782.0705566	2744.038	13469.2025	10099.15139	22010.926	3906.624522	859.9466261	8266.095143	3457.6276	3072.57048	7275.772095	4035.879	1709.234275	19652.79053	13436.54627	2030.895236	9649.29245	8386.917182	3438.43792	3959.462971	922.7173333	628.6487222	404.4433594	159.262137	464.6722412	1037.598421	365.2792603	543.4239269	519.4183158	641.172	427.0025024	584.4440842	512.9189758	1127.203	219.3965959	1152.27	4266.483529	714.2782609
4935	M389T553	6848.418	26605.66838	10141.77075	4656.1135	3563.895176	155724.7732	9410.33652	128765.8545	33147.69792	803220.4145	32598.48674	21113.59413	663712.7543	425620.1556	322829.9169	172664.9133	14174.42856	81802.38073	23253.72	94237.73319	139452.3904	273347.5632	15439.79456	565985.74	503423.235	41232.59345	618669.9725	795913.7673	67466.35036	27340.1016	3488.018143	2517.3	2369.487313	812.5635	1570.220211	5809.755684	3793.213217	1673.586243	4631.996182	3816.999571	3172.514741	1190.262938	8111.691095	56505.94722	2362.748038	11067.84255	160054.3852	7650.308103
672	M285T820	13474.03595	13286.59765	22431.0597	10514.76014	10025.028	13249.24816	17273.08468	12777.9951	18733.58483	9917.123579	15575.50679	22473.45333	18820.24368	16927.43282	19110.11733	18025.68	22302.34888	22512.06568	29162.112	21102.93083	15679.36656	18994.71653	17538.27674	24010.46333	32734.25771	28266.46406	26919.29504	19827.49447	21030.10088	22792.15059	15666.2895	7134.994286	9903.628	9144.487773	13819.52361	11476.6953	10412.2557	10549.31482	13075.39712	11382.93	10162.314	6529.25	18119.12073	15398.74005	1936.395	12139.499	14830.01314	10707.60219
6401	M585T763	4728.058594	2571.047368	8975.614143	2808.71235	2937.057929	3439.268591	3110.29895	2128.111579	5863.149727	2005.95525	3182.683329	9395.715455	5098.939947	3793.467	3237.835421	4578.661227	7081.568	3522.359737	4352.9695	2319.283333	2429.385617	4936.2417	4678.386359	5759.126248	6315.5685	3896.41395	4513.139091	3323.20733	4864.095333	4918.086047	6996.385727	1510.358474	2540.174722	3334.66608	3486.456105	3007.1223	4984.58737	1568.947368	2787.878947	3735.201364	1848.619931	1590.1605	6302.883612	3373.613739	847.5517019	2593.782364	6052.028864	1377.696524
4045	M507T598	89521.676	135123.383	1319002.137	54026.68474	30650.19407	26044.41053	247694.6511	49755.768	625215.0771	20413.044	42406.848	1329504.558	144736.2125	730732.7781	580006.1647	80928.62444	328959.4249	1302379.839	770011.3773	328430.509	176126.3391	744781.7582	487204.9465	96564.22253	431342.3518	499188.7381	364537.7319	689255.5725	144618.5215	58759.64063	36592.15382	7572.622222	18964.66133	7674.902667	107679.865	45740.6565	29658.5355	23582.50526	18470.99789	32707.40639	21874.39043	12823.48053	815582.3609	48464.43963	4712.077778	38856.34481	103748.1822	22341.1601
10861	M311T1030	21447.45703	23384.27396	20560.49345	19621.47248	32108.79415	20130.32394	20877.64025	19386.22825	14021.44181	20825.02721	22927.52729	16872.18125	19503.16669	13529.49942	18774.63358	20957.25055	21983.35792	23670.88302	19029.62985	18509.5305	23940.23901	19164.88409	22087.02169	22197.01313	19605.14693	11517.70068	15634.95283	27753.18	19928.08698	24588.02585	15706.95938	21149.64238	14109.65	13932.71839	24147.33977	13560.89047	14783.35632	19024.58496	27277.65221	24735.21128	21766.40387	14129.04521	23193.46426	16089.168	29194.05396	20018.2719	21666.50456	19615.76209
11788	M283T205	168857.1453	72777.26302	40099.3432	32589.19054	104888.4711	72704.46661	125036.214	123809.2713	115264.2038	328017.0303	60052.38378	2045.78978	62272.73617	35720.49223	1669.4055	26135.378	56518.67617	18568.311	12003.13728	8639.211484	3945.99159	7100.1	123492.9422	2712.945223	5418.233105	7646.292429	2551.136	3835.65	860.2987895	1669.159143	51026.11165	68754.34459	61489.98	55669.50094	98962.2227	36136.20641	58564.78467	24851.37889	103853.1658	27189.528	108357.597	36267.687	61580.08889	75029.15269	111413.3557	124434.4689	194228.0444	27283.64333
1531	M661T574	15954.45973	7328.376	38343.03344	6587.324294	5719.135437	9691.449826	21775.04653	11701.99035	30981.09864	5350.4325	22558.24661	34706.69918	43287.048	51596.65078	15594.705	20802.42289	46304.52059	37279.81186	52687.3186	35926.28805	28596.72185	59951.57327	28679.6895	6262.625692	3147.249	27146.5655	18859.696	31118.17387	16040.05362	1834.33025	3283.358474	1189.246143	2160.842778	1850.084033	2778.0804	2777.244444	6005.691081	3689.444	7316.676524	3260.93	2445.53275	1877.824105	22881.80257	9030.060105	2406.865449	4840.375167	15563.69933	2896.3992
7344	M272T660	5475.154741	6716.247368	8223.099857	6570.510158	3612.652806	10950.96378	15726.97088	7245.408773	6924.048952	12430.29247	13912.6585	7087.966364	13798.86947	36521.9842	9856.892158	18939.55556	6751.925429	5763.993857	9446.002905	11497.49562	7171.655	10848.06867	5593.343318	11273.75264	12658.29976	12406.59764	11706.51314	21924.11429	7268.221364	20350.52448	5453.28	1933.790474	3180.709444	2662.17875	32945.73677	2020.413857	6225.557895	1786.42975	5065.070526	3816.081111	3788.472973	2236.8528	4704.133808	13455.58056	2702.859526	24292.8028	4824.128045	7793.907421
5667	M490T637	3336.079	2155.926087	4740.950647	1611.198783	1653.5436	4013.949937	2725.912387	1936.57824	3995.884565	1364.462	3238.40087	4551.802857	8586.862208	4030.0264	2498.2875	5401.739401	7158.27	5079.491551	5132.3135	2422.839342	4706.532682	4239.577179	9716.865136	7092.027167	41856.16443	4189.290391	7592.645958	9400.092375	10117.674	11331.684	1275.78481	738.588375	1101.34852	626.918733	1239.096409	2407.01536	1375.246565	1309.06048	890.79795	1279.113333	1984.442633	746.3775	2557.230667	1661.792478	389.2704327	1996.81264	1551.071429	1321.184215
11045	M507T808	12343.41698	18102.79889	16174.038	18769.00033	3884.804016	43373.7496	16738.4	12824.13367	8646	47492.79652	15289.26086	8221.4	22152.91322	12935.81667	28487.14733	33306.62909	14227.705	9839.023333	15249.39	26259.4563	19934.53681	17756.568	7218.928243	21042.78267	31754.8737	21142.896	21406.75636	14905.53591	29370.3444	19269.16911	17197.05564	13577.2875	28246.745	20765.50488	17815.05444	5175.75375	22625.27974	4261.630333	16374.84	3600.1325	6463.432007	5528.37875	8530.069466	19259.008	433.1057129	28094.48727	6468.44	13902.4405
1213	M313T770	5392.7153	5599.2635	24224.21486	3981.017429	3435.977143	7234.131048	8325.036381	5828.577872	13231.5645	2421.846	6039.679905	36861.25952	21163.66643	12496.0569	6922.636	10959.15505	23418.40741	22674.60668	24215.50271	14615.30176	9118.404864	22571.51009	15821.21152	22644.75186	26467.83186	27909.74319	26247.05967	13052.47081	30827.28167	20911.677	3544.950619	1338.1017	3507.39025	2631.063	4117.574524	4136.436143	2955.967864	4049.79908	2750.616714	3026.711	3291.331282	3087.303423	9814.370318	5095.568571	851.9791579	4231.916762	6964.498829	3766.09049
6766	M611T783	35459.875	29385.24759	40634.57686	27629.57462	21290.55084	39629.04064	26175.82629	24508.10556	35046.17024	34748.0532	48321.51467	44386.4344	35536.823	32563.54572	28621.15615	53526.69976	33839.013	28710.98133	38967.17931	36198.19828	28429.07339	40539.56493	32976.93945	38127.68203	49527.65059	38983.61555	41472.4098	35180.19047	42244.01767	26488.60962	41125.91029	17378.40263	26428.08808	30350.21283	44636.65341	19888.13822	44348.47149	14035.02163	32135.39452	22926.02416	24694.60779	16469.54704	35268.42839	42411.06208	6172.804688	43600.28217	28227.84255	29391.53673
9515	M357T63	14959.19741	27557.6355	13221.59168	30987.96995	25549.33	12263.93532	23772.0425	12948.2895	35669.32682	14487.67377	23097.8535	3729.704143	15029.22342	16474.85923	4995.677607	7171.294565	27623.22314	1031.757	6865.739043	5071.313427	4124.72152	6097.203286	9707.489591	3593.263143	3178.746766	6476.7545	6381.203818	8733.016286	2992.273737	5532.6495	5545.958571	4180.382533	4161.9858	10540.129	4086.175286	9819.772773	13235.20993	11232.36812	12749.43724	10719.07971	12602.42364	8095.60633	20721.85043	16044.30095	41793.3308	19996.8535	15690.379	718.6961538
8046	M249T732	262532.546	73948.06745	264431.8172	61905.85414	74914.45205	165399.3664	315472.2208	98515.09286	386968.3065	105414.2462	98642.323	459051.1647	211405.193	153921.5086	94601.82967	156037.3757	198571.24	170536.2714	173193.0907	94622.27195	92415.21409	213524.488	123756.486	61733.42712	290266.578	214195.6997	236561.8505	133281.7091	146568.1844	121070.1336	393140.0364	53093.85714	110085.8332	65124.01276	188484.9237	52373.05205	153291.845	40994.58239	132967.507	169265.8247	46975.7652	62642.44429	246688.4093	140567.9949	19422.35633	118333.6945	327714.2397	55593.22371
5244	M323T62	416.0846667	1957.117483	4393.367174	594.95	1146.890625	949.841	685.0424211	2139.027727	1265.08725	1425.647167	680.913619	2181.970182	1476.705333	495.5653726	1161.513174	1260.42393	1309.454542	753.7707395	810.2875078	548.5231137	1537.411966	406.8904489	1747.070222	965.1379524	563.5101032	403.6447608	556.9371429	909.2930294	478.8647741	3454.402	3683.456267	27909.59262	27343.86856	6971.3637	9492.304457	3600.792632	2197.1495	6894.827964	2750.885526	1455.5372	2894.673833	3027.25596	1435.377955	2054.644846	903.8571429	2129.117432	4059.416111	598.0253529
11895	M604T617	19946.4921	11624.40923	11291.01765	18038.85504	18069.28983	17564.4	15920.40831	16683.58	15026.14539	13281.95743	19634.19347	10216.521	20798.02768	17438.07571	13146.51273	20516.03714	16713.2517	12888.10062	14436.21267	12594.076	10473.05162	12318.52455	18363.18399	9252.880859	9264.548833	11492.96881	14777.90167	18332.37915	9401.223	11065.01049	20190.25077	11873.89923	11399.23077	16293.68286	11028.80067	16206.026	17826.60136	14593.11575	14369.78276	17278.05417	17460.08566	12184.78462	19597.28023	13316.04	4269.138092	13551.25	19151.65989	10448.49495
8219	M606T616	156956.3006	84837.89733	201101.5508	84140.74117	92466.61087	87199.55412	107727.5005	62002.98941	187503.9978	46525.44539	92751.88168	145865.4151	140845.7752	405911.7244	119553.9033	115654.539	93442.50635	131291.5537	116569.4063	50992.65945	57892.32959	160234.2459	186367.7725	46481.49314	59229.11159	57283.71375	189885.1926	166494.872	111057.9792	40011.94098	96509.13	44166.44384	47079.28694	58639.61591	64341.44174	86002.722	98219.3821	71067.99494	144833.6638	105302.9585	66782.51473	141134.2025	225516.3533	61966.02176	11531.11015	51014.29721	148309.4608	68568.43995
8094	M297T562	7880.559	5192.055176	8287.5321	6809.328032	10752.11852	10321.49647	11653.29962	6246.778	15182.07308	2870.494563	4140.255	5262.309643	10448.08675	20333.86324	1322.825	27325.52055	7814.4216	6801.66396	6934.151724	4261.292167	3718.576364	12032.07245	8998.26469	6407.18705	4537.601567	7393.23	10459.0878	5317.75076	8703.3403	3842.239267	5237.157176	3208.54216	10019.25	3666.3	5617.275871	5111.167111	3000.748	10101.87586	2655.586053	2912.571882	7081.698667	2982.928846	5721.367733	14579.2016	2625.543529	17104.72077	3053.124516	1726.5875
12136	M241T831	84696.3	58099.39568	32526.888	87376.16364	108781.5295	86640.62081	99090.8301	66695.47364	63373.50667	106712.9653	95287.65429	13705.39608	37332.16881	64064.39955	58701.80632	88613.848	47251.70154	26898.93029	30870.7196	55763.30255	60787.43167	46033.27196	101326.3284	43212.35233	22118.16579	31014.06	34804.2922	47364.68743	46255.069	87434.56976	80161.55714	57960.209	46235.07195	69992.07691	54847.468	40749.5814	129348.5625	55349.21973	61406.59218	44030.96826	63599.74909	44641.30936	68633.59217	87127.22757	30519.61343	87883.7932	66684.47118	75072.62038
744	M125T199	49815.26959	24911.15053	151671.6932	5864.202	18456.41878	79433.17226	112860.1575	126116.3768	86007.35739	281681.2847	84082.24514	160147.0552	265875.3908	276834.6084	312320.5707	264268.3699	198604.6461	256164.6359	348426.5535	229019.0754	465558.9296	324564.8317	302342.3774	327368.4008	11920.14756	285235.2076	417200.8739	405564.6462	368850.3641	313775.5982	4295.887313	2157.49125	3985.081691	2577.512313	2461.909091	2757.910813	6608.15925	7392.265714	10761.46275	7578.0075	8937.733308	3679.1027	16974.615	27532.7744	95559.69231	13488.31144	20890.02529	5663.339294
5852	M255T866	300188.1956	333620.5147	208741.2533	375633.7068	311876.1183	304311.5491	216221.172	338705.7333	276145.667	218850.252	263348.0557	213671.964	213966.2094	271721.689	237520.4825	404270.4582	227513.6505	254420.8183	187444.8851	311173.416	303734.69	271833.7288	302577.9986	290199.1609	195882.8006	237962.8957	148070.1283	329364.4948	477700.3728	613725.6698	165415.2314	224434.5743	160563.8494	227421.9257	129333.4409	164180.4433	424061.794	249693.4257	309294.9056	194641.0056	255217.209	211869.8472	313564.015	228674.5484	125513.8034	158149.7326	269580.1727	194328.6978
5380	M303T729	49476.69626	38795.4555	67807.22645	38621.09557	41340.6287	41010.83048	43899.97976	50838.09341	32027.0715	34530.4017	35043.99464	51337.86205	63525.93375	75729.36316	25036.74567	49636.92141	53944.2015	48108.3051	47590.04441	43181.7781	31699.80976	53232.99385	96494.02757	59711.45416	48444.02074	47280.98918	37566.513	50581.27595	44885.33659	36216.23995	40723.761	26327.35636	39185.90257	40465.96316	31078.881	33990.13005	42277.03773	32728.79037	35405.67211	35987.31933	34036.88671	24587.47989	79044.9153	51275.691	6351.844619	41835.08719	41350.21495	31981.56159
10515	M329T399	11972.79217	5103.268227	1078.434783	8867.628478	9147.829957	6083.91	2779.480261	5143.850091	4628.844	3455.875913	6834.115636	920.8963636	6786.723727	691.5173913	1859.605833	6531.143826	10496.23827	1537.335311	1377.066349	1409.94546	1733.776692	1594.488373	6724.704364	1749.752145	354.28	1989.778773	2201.113841	2422.045	1419.900563	1218.577066	2405.634652	1759.223636	2171.13	2596.801667	1365.147609	2128.072286	4133.943478	6558.231957	7289.745043	4403.239565	5092.321826	2676.369409	5631.938591	3452.459783	7301.06787	7179.501522	9284.676955	2849.608
4807	M552T622	66289.98282	42482.0835	167886.9474	31944.44	27307.63011	45345.85528	66518.11765	26767.14229	95281.12006	37905.23631	34935.60059	144542.5193	96173.623	317322.7402	182519.5038	62890.80729	45663.21382	94981.27363	141016.3929	26629.52755	29298.2847	144151.5079	109883.3075	21291.94574	26834.83765	32236.85088	57232.331	134537.5826	48884.4312	14574.02492	29669.29407	9699.38675	14380.19719	10077.21897	49439.80133	25579.33175	25283.19113	26478.79806	65136.8556	29814.58427	20635.70579	24341.86781	110744.0033	26502.22763	4212.381483	15748.63513	59460.19687	12659.16
6549	M474T585	3457.654843	2079.127167	5735.550833	2995.970842	1401.338402	4019.785579	3680.470895	2543.608895	4814.446368	2264.116222	1662.370531	5144.581561	10865.016	6847.235294	2196.177667	6264.568158	6239.2827	2770.082	2769.358412	1566.077278	997.0652161	2761.190588	15836.66938	1376.892632	3203.614828	1445.73	3078.707211	6182.054009	1525.722105	1231.207489	3064.32105	562.0518494	940.329	902.2120864	1189.305	1397.153778	1256.153797	1352.98	1383.186778	1719.747474	1534.648983	714.4925808	10713.882	1335.755882	395.3304765	1836.511684	6513.808579	781.4827059
54	M151T84_2	2729891.793	2721444.423	2865959.239	2344541.975	2538180.437	3318076.295	3777697.803	3515303.959	3903976.56	4403431.929	2513061.368	3025662.697	3701072.969	2651827.023	2599051.224	3155106.167	3230637.351	2830802.617	3511858.582	3070550.452	3731547.43	2979652.186	3410202.888	3318541.282	944378.3994	3431358.437	3755794.705	3250781.105	2518240.442	2771958.952	1535868.07	1488457.389	1525680.991	1426437.087	1611372.888	1158605.149	1444557.422	1546334.736	1832349.502	1548558.07	1651236.066	1664752.695	2071059.306	2110625.45	394.6467778	2369030.639	2795153.93	1293762.973
9288	M323T733	3203.899235	4809.1605	25180.468	5744.094632	6503.035	6119.798333	4729.4335	4038.021522	9879.165	2412.800833	3436.888588	11864.34	9754.163	7432.436645	4677.9495	5174.079	18033.34909	6941.766353	7865.868842	5221.643591	3155.894211	15916.46233	8134.569478	12077.70667	8042.178857	9225.39495	9091.005045	4871.850207	13959.11048	9893.92725	14198.58374	3053.192727	6760.59045	6395.75619	12118.42205	10035.21071	10555.28743	5741.769903	5799.620925	2804.925	3635.248703	3094.540909	14433.17823	3347.314765	1382.188304	4795.24135	10405.03619	2459.17825
2742	M415T647	13004.64288	12726.39503	68393.39917	7343.323231	5722.94556	10232.69296	15930.26264	6344.015087	40352.38648	3801.512083	10759.30178	105682.4989	27084.43775	30424.84809	11839.9545	11434.81296	36866.48083	46499.61633	55465.31526	49630.12346	29557.8435	78796.769	25400.05333	17445.96713	31486.25896	85368.39026	39604.5663	48873.20821	23991.85691	8117.168	5225.351957	2980.733838	2892.940174	2481.947417	12655.02849	8690.540043	6411.747125	4269.306957	6873.593696	5390.721375	4376.575	4064.22313	28993.835	10034.3023	2066.44852	6906.887478	13408.77726	4987.250783
10658	M295T689	17579.06059	21100.81825	91657.25961	18925.52291	13265.72279	34184.46832	54066.06858	14794.35388	32329.06129	2883.673333	23879.53802	37710.03498	40710.32372	25100.74738	27418.36584	2475.812308	42113.93088	17203.70258	32204.83358	57686.54587	18719.26016	52265.21394	14762.30462	32056.54597	41329.84006	55826.6536	36836.68497	18649.62619	80977.33314	18405.10375	56452.33517	7724.241	22796.69235	22111.78864	43168.51172	21060.02972	27042.4915	11235.80822	20286.56434	13082.41257	8487.636571	12010.62658	27134.66557	20582.96477	6190.183061	105096.099	21278.28441	9376.892432
9407	M594T67	2974.7496	1583.121909	342.5694385	3635.170909	3823.275294	1928.264481	983.6755975	2054.879615	450.9523132	4903.06509	890.11375	114.4490967	473.2209066	842.31	2444.179	401.3860728	395.0748489	211.2842484	3726.937875	5946.297343	7368.374636	2298.1875	3743.14875	16423.52918	27.91398468	8679.544333	5871.967714	1960.103009	15.31322021	14304.413	5560.952286	497.9361642	1048.520515	4375.953333	3973.120385	2726.248	2137.064286	2600.466667	2563.6975	1739.372357	2992.52925	3115.691844	902.649366	1904.81	5766.969455	3917.01862	2391.132071	188.1086537
5632	M135T75	1724235.561	1277713.126	1797613.288	1388429.257	1441851.973	1071631.934	1425559.758	1059707.111	1644843.307	1523298.076	1822100.162	1855886.014	876920.8635	1733307.939	817678.1583	779254.1446	1608896.711	1443952.065	1341270.802	1281833.458	730046.128	2008205.716	929403.1585	1731169.669	173749.2652	855169.7709	1164154.436	1615699.831	1699483.821	1504411.944	951439.2537	746319.2803	945221.9533	965416.5101	730970.1792	896249.6643	1124697.973	1425176.045	1485341.154	1205772.109	1194517.76	1046503.026	1699411.023	1456211.449	1278.651304	1554726.884	2002141.004	821889.8524
2618	M374T652	5163.795692	2952.29887	8371.731697	2116.362462	2655.332077	4330.125333	4715.858708	4347.474545	6936.83484	2559.378333	6138.385385	12442.01504	12162.8036	9162.490846	26632.53955	10035.40271	7312.597161	9618.10875	14840.52738	11401.92445	16995.7374	11127.66031	11572.67484	6287.214	51974.0605	17116.26188	24081.79129	23228.5606	16809.30692	7229.283722	1577.13336	708.3824921	1190.342077	793.4095154	1953.62388	3357.1092	1976.6305	1250.559	1559.490231	1374.942333	2141.173938	910.5383913	3370.88928	2571.497808	646.2073015	2342.73375	2737.41225	1439.578538
9187	M582T616	483635.3846	220722.1467	247628.1967	384485.6921	356575.6278	376216.2685	474242.2557	382667.6172	369042.2196	314724.3278	464860.394	206455.1383	614614.154	731422.1128	574119.2175	614746.8047	507874.3705	512153.6383	354127.7059	318289.8416	189462.035	497029.54	628305.605	162089.1407	206681.4834	233999.7263	417805.4534	605318.7462	194104.9475	186128.2637	463174.8794	242205.4317	224499.2612	283391.1566	193411.227	334609.9115	376899.7258	348112.1046	281892.4987	367063.184	316262.0398	267700.8266	552094.0346	266988.5631	59115.46631	300637.018	599607.2133	212075.7901
10565	M558T613	474388.493	239643.25	333416.3764	920026.4986	281569.1403	320450.9392	373159.8929	317603.3466	257674.5463	377676.5171	396584.9009	177768.6888	560305.36	569490.53	294896.2622	498689.9077	453823.793	430233.6442	407059.2012	346426.4149	131692.5108	335826.9232	583689.1332	125836.7078	227427.8044	250553.5274	489842.4491	511308.1255	165225.0989	143963.3904	465344.6006	241413.982	253124.058	261337.4082	218904.756	356959.36	325921.6613	346638.5239	298185.5363	304484.2551	254294.8264	244621.7388	440857.6303	279706.128	57310.90412	311571.9283	485608.5213	364264.5769
10798	M267T192	4311.91252	2212.334545	3409.28808	4686.385714	3545.508571	4839.9	3799.3375	2650.616375	2969.878909	4415.42964	5684.794826	4113.597774	9455.363647	4898.67455	10724.21614	10712.41942	8230.696333	7218.062964	5234.397923	3981.420692	24334.50729	10257.32517	10322.191	5699.9256	8960.511656	5084.762148	9648.26575	13282.99643	1979.359046	2416.712031	5282.386167	4887.628125	5457.93925	4068.678955	6371.103391	2624.26365	2356.431458	4563.495442	3702.393375	2064.773913	2630.696391	4738.32885	3306.744	5515.6725	37543.76322	4665.707583	4137.94271	1880.739944
416	M329T820	2604496.692	2229381.988	4341464.496	1873706.355	1994141.557	2447727.497	2824411.698	1771964.764	3449653.467	1599746.481	2542637.662	5809810.533	3645466.266	3132853.321	2489523.833	3100372.08	3463913.434	4200057.709	4254150.802	4029876.749	3291651.018	3312932.513	3198001.7	3831875.641	4307693.365	4989670.008	3668166.204	3719301.815	4178375.037	4190683.044	2231011.513	1136031.858	1544070.666	1599328.179	2173705.434	2193572.689	1878600.254	1759120.973	1714866.707	1642705.184	1627508.795	1230208.53	3066723.075	2458073.696	346305.8857	1754849.716	2034841.97	1580390.733
5904	M335T804	92143.19455	78493.84064	40373.77232	249078.1661	126864.6486	82486.50073	50577.09543	90053.15491	58458.83114	70490.65739	100661.6963	29192.81972	58540.72132	64766.24455	57893.4299	77143.99145	46949.94545	34749.68061	40933.01725	35920.47855	87907.25182	35927.90352	85217.12182	61891.358	25901.17043	41271.86515	45954.46178	64171.77818	32165.88752	72659.6007	83647.78	84347.39545	77172.7845	127809.166	61410.71577	85162.48773	109444.1093	82353.95291	80935.31832	90848.85009	123421.332	90324.95068	84705.1215	78598.9035	200186.4572	68014.779	83100.15105	70875.14582
4929	M329T461	34497.65298	14218.27731	27606.36689	16983.95298	19429.87423	36662.69124	28995.67111	20670.82393	22737.86581	12243.09286	41986.56231	38635.16028	80847.68625	39561.59021	34615.91878	93325.35313	26183.45654	35198.13341	16131.36513	50570.89124	75423.05817	60972.78307	76918.15018	10686.27725	49648.68848	79899.38158	44232.72321	113540.8498	43823.83087	5009.061333	39678.66	8177.908042	19569.93784	46957.32724	68198.84802	24251.55588	14976.08999	10193.53638	15717.97564	15617.38348	7299.078054	7566.65625	22657.03733	10050.5676	74969.80364	22838.89323	30086.02619	8096.493889
22	M436T94	12750.95575	12595.26631	17611.32087	11908.38904	13242.32896	14826.17774	14478.56483	17424.6528	15749.9785	11241.95488	16780.67475	19243.48958	19776.09612	19258.26125	21739.5252	21824.985	16954.80581	14833.99936	23341.75567	18529.14888	21222.801	17796.06369	19925.97456	15444.27952	15850.78613	21931.614	15460.67135	13292.29296	16434.24313	18711.135	2322.790273	3223.1895	2903.33519	3327.935368	2885.049474	1795.420588	4188.07687	4861.01565	7160.302	3912.48	6197.104414	5309.9415	9384.219636	10295.78	21416.17562	8126.639043	14390.95884	4825.065789
2216	M603T774	5472.828241	3976.7655	15455.39738	3301.682667	2020.655273	9155.09196	8338.173955	4557.857727	10693.71863	3980.193364	6643.672412	22903.49948	16249.0278	11502.224	10787.8375	21074.73643	25030.23591	25387.15273	16920.71014	20822.86405	5850.187537	27730.6785	13080.62846	4754.445038	38016.35441	29549.98836	13999.06677	15449.29685	17786.80436	1469.430899	6259.156346	1343.777273	2300.094857	2101.600264	6888.117818	2557.735696	5278.401925	1613.065333	4070.716045	3186.529	2957.098315	1419.455273	11547.32419	8270.287667	345.02521	10955.56323	4192.337773	4177.3179
2244	M319T737	18981.28252	33632.148	165661.1753	20282.24487	41991.97807	28026.88951	38032.4197	13631.77887	57305.1745	14925.62189	53170.42991	159670.6591	43768.55907	29326.941	52249.94979	20541.50404	66684.7335	56632.09596	98982.0187	53308.74319	35903.29893	68651.84947	26900.18446	62701.72253	53261.82659	78500.78952	80114.41437	50034.02186	72517.22321	73493.72105	25999.82755	12408.34104	8501.688	17175.13479	42870.32949	24819.64127	29390.42922	8433.332917	23382.7553	25449.56849	8160.922	7757.15087	40599.17067	34516.09996	10713.48862	19097.35833	18065.74435	16637.92508
10716	M557T316	1918.130028	717.2896957	3464.642688	1658.7669	1755.21615	824.709375	636.5281364	849.6959091	781.2215102	1453.932263	1843.535476	2116.557771	2196.8295	1120.496824	20484.3672	3355.151864	1786.8569	2132.707429	1678.647278	793.0922667	20956.31959	2707.436667	3212.120127	9140.336872	2331.468667	561.4870526	3134.132591	29544.05804	625.7972353	3218.057373	4254.830409	5702.800714	4202.265385	5415.843193	6604.7751	3870.980103	767.9989333	3650.601714	1529.296294	1188.876308	1568.168042	3196.3135	1326.895562	1546.8685	881.2131818	1058.683947	1550.9076	896.0313571
10635	M455T795	5452.620954	6100.52	2726.14	5538.96375	2018.858333	11980.55778	6038.6	4812.9025	3470.225375	24054.4863	17366.20433	4901.631429	7369.037143	3892.14375	9211.2475	16589.31667	5959.691	2276.413333	7791.471429	11615.29325	6150.445714	11513.7	3408.862741	5363.112857	11110.319	8109.06975	13251.84	9353.282959	7198.814286	6588.404286	23023.98467	5395.8575	10495.36	9589.288556	22149.43333	2891.314286	12714.81778	1874.014286	18110.29	2250.72	2155.735714	2482.858571	5657.75	14978.62889	322.4	25201.25333	3646.9125	10733.283
2706	M347T469	2661.329818	1972.671103	3550.001	5065.110093	1034.937466	18069.42434	1327.218505	7246.240846	2775.531943	7205.762433	4956.835692	2996.21925	8077.26004	3349.147415	12562.34931	18328.75967	5149.99316	6039.952653	3198.814871	6885.736667	18123.58296	10022.174	6118.38136	8035.025625	7492.807882	7885.436419	8094.50731	7644.803407	4857.968	2910.6024	1224.455	2447.52088	1119.305979	1178.094705	1808.494375	496.7298	839.792012	1927.068	837.4677716	1208.400286	1077.113818	1084.269656	2616.161143	4437.635317	2854.056407	1434.947097	14180.43867	1491.756115
2272	M327T1047	2025.14381	2247.335294	11557.65682	1000.182857	1174.685	1581.784286	2927.613889	1111.313333	4016.024706	866.12	1804.635	15092.52273	3741.506087	3206.467826	3244.5248	2418.302727	4349.4	7112.618182	5901.034667	3570.875	3664.551724	7374.882273	4373.807586	7410.589565	12375.06828	7238.484783	5580.634091	4160.181818	10670.81241	5771.994783	1238.5125	736.436942	809.4053333	802.6828164	1778.58	1637.485	1096.365789	1078.488889	1239.7	1106.025882	1028.39502	948.1976471	2390.625419	1711.638261	572.4361894	1158.285882	1458.190741	840.328125
3029	M271T681	17985.05177	51389.55717	31930.92315	40021.75484	54912.48918	90296.06143	180520.8706	138835.095	32909.75053	55522.70578	30693.50725	27194.34073	86483.67762	119963.2382	56224.9752	32023.95827	14724.01984	18622.35629	134086.0603	66695.63632	58104.01894	27610.13773	49970.52362	37342.5423	29681.72619	194422.8898	160794.5549	28079.97266	24986.78535	44198.43129	14613.89934	12303.88394	17488.362	7576.175967	22605.95206	21862.79665	25694.26794	18563.66508	13481.94092	9096.467867	21945.72457	12931.56352	13169.78317	42694.0332	4389.41718	28796.6888	18982.38586	19232.04503
6335	M201T49	99400.36239	148174.2	150742.257	104920.0619	137437.5723	158652.6455	145600.5747	185134.1935	118879.9277	78819.5981	127754.2408	160294.3772	119466.3682	162854.915	111349.3055	157127.8121	123042.469	81371.19671	101513.7332	79191.80629	86629.89523	77297.60766	111740.5258	97311.30403	1585.803517	125548.4618	107175.536	67843.33667	4835.198333	506.4581538	125481.334	155872.2775	152449.6789	156351.5294	141798.2633	148110.8651	111726.6955	135213.8767	97377.50411	108330.6665	114812.52	133954.6406	136511.6313	133931.8565	114874.7802	100330.6775	92729.06166	109981.7222
12227	M506T578	1762.029818	2043.731766	3008.95035	2947.408444	1611.205773	4405.657286	1324.5396	3073.211591	2180.230714	2020.042	1279.91423	1527.5358	4424.571429	3443.204286	1232.685	2220.684286	1797.0875	1038.472865	1089.853267	741.8331053	673.822381	1799.498278	3161.230667	743.4677734	845.3103333	928.4537647	2052.504667	2541.609333	751.8274286	521.7694118	2264.536421	1464.164	1821.54392	1792.825222	2637.7575	1815.175571	1712.071909	1260.7336	1738.595556	1745.167273	1111.469335	1287.8175	5455.436773	1488.760952	424.9187927	1663.582727	2453.88119	696.8088235
10193	M556T587	5928.473607	2441.465737	5071.651571	5685.8277	3230.466643	4477.704	5007.269444	5535	4296.04005	3857.3251	3938.198706	2528.615	10722.06086	23701.56914	2768.88975	7666.86965	10445.00732	7290.07708	3020.927637	2402.185895	1229.761209	6597.636	17048.34272	1357.984921	1784.892421	1694.584895	4357.34465	8825.916273	2505.32319	1333.622782	5365.101	2051.7272	4466.83758	2451.397561	2203.912579	2901.3341	4355.346567	2866.784421	3535.1904	4512.3048	2948.039294	4256.248645	14564.72601	2404.242737	872.600412	2952.017947	9535.4147	2026.066737
5093	M367T714	4480.947267	3475.954565	5299.439273	3791.016773	3610.367435	5545.995783	3833.742964	3507.502	3015.24213	3980.680091	3830.669053	3880.843522	7922.764957	6521.127826	1888.628824	6131.167818	4217.732591	3972.96	4599.119565	4426.059	2630.78413	3841.591111	8673.53714	5805.155282	4513.783045	5707.66	4155.240682	4501.032491	5021.827857	2850.779474	3748.717955	2743.402	3590.1819	4033.855862	4458.93	2581.68563	3046.535091	2216.18325	2612.965739	2827.321043	2800.757563	1627.83495	5903.425235	5666.769652	640.6075393	5211.071696	2520.964759	2105.001
1270	M541T74	1899.183875	1256.783111	1306.817095	1403.758	1629.80188	1502.037895	2998.799933	1640.052632	2070.822286	3298.945696	1668.966613	2315.613	2028.4405	2596.906455	1374.219	1634.038712	2314.62	2567.311905	2727.441632	846.2966919	2976.901941	3082.21605	2973.738062	2230.432758	1472.272611	3005.0735	3662.898	4143.131082	4414.363692	3191.71215	836.2486154	930.1125	1403.325	924.603986	1080.911357	607.346875	1034.122356	1345.683053	1130.3653	997.6682941	1320.733431	646.8924432	1778.028519	1654.02714	377.9183556	2369.910842	2137.25	1776.915133
8826	M714T617	1875.801066	1378.273227	1484.4344	1314.735517	1023.063253	1933.812963	8652.895385	1881.5695	1047.508125	13880.54721	6488.007724	2036.936	2947.863172	2318.117	2447.227333	6112.184273	4389.561	5875.819091	8690.875	18043.27846	2738.58251	12708.21091	2295.021016	2561.466987	7966.477125	8020.751375	30550.90626	21192.69292	5604.146667	1556.860114	2492.62575	1254.088889	3469.0284	665.5136647	3579.84425	1879.621095	1502.836868	1428.578333	2496.593087	659.6378988	502.0946619	864.15875	3185.108751	4861.314091	468.3897346	8694.802789	1390.958633	5215.425947
3991	M463T643	11464.98574	7844.682261	49267.57409	3612.349	3456.852473	8640.644087	18181.46491	3499.096696	45378.95283	2687.5275	10496.36575	138814.5725	23594.97669	43684.96496	33277.092	9615.428958	14376.47782	79174.87932	88929.9317	22885.00209	45554.55591	131406.6696	24467.11025	5493.947879	17914.41457	83707.06909	52327.15857	63069.89448	15887.00583	4944.755565	4233.799167	1421.3485	2868.372783	978.9062308	16174.76917	10733.33863	3212.31024	3842.119565	5551.784609	3937.0995	2632.282304	4170.498	6760.525635	11722.60504	1189.595423	3037.094348	5672.517036	3744.806565
812	M635T774	8677.170573	6700.53424	15164.51475	5881.807792	4672.334717	9454.287826	7468.384571	6117.241565	9501.813115	5586.281722	9127.850153	15948.14967	12328.08588	10902.117	9313.847304	14126.50136	13555.9675	12546.336	13867.7254	12190.44946	9209.715399	14861.66424	12946.44469	8018.414775	15372.62317	15412.397	11876.994	12908.29757	12225.92258	4699.922696	7640.872	2523.709091	4444.736	4787.692911	7607.958217	4730.27525	7797.160378	3161.0763	6054.579417	4502.257421	5989.261361	3161.7216	12212.62534	8592.516833	1193.17818	9248.140957	5603.862875	4623.52
1288	M115T359	415002.4572	2499399.661	723676.3293	2550158.598	735505.3413	3846925.976	958979.5568	4157262.411	2689963.907	681970.8668	3074542.875	1271362.379	120590.1	963179.2628	1731598.07	5547595.333	2599795.586	665527.5486	1133202.059	1444005.879	3097913.423	1596525.486	2754638.972	3212429.765	1740385.96	4105051.689	1674835.01	2898934.322	3913064.544	4653172.631	39392.27993	73228.37971	71624.33652	157174.7068	124145.3056	82905.14145	44923.77411	569952.8281	137134.7509	607294.352	56468.00393	592855.8254	2453877.439	901031.211	2980095.042	199154.9467	118792.7451	948429.8304
11032	M291T645	11458.18221	4489.089759	14643.80956	4641.725	4084.65	4843.271321	5155.664889	3807.381	5683.163231	7123.623321	8564.360769	9376.0587	4505.646115	4574.62236	4425.067862	5936.805815	15348.82308	10071.61413	5306.740963	5638.584421	2976.35317	6117.722654	4846.065081	10500.29134	7994.14	8562.135908	6099.839657	5551.5405	5321.283941	3383.744	7128.209143	3469.994138	9592.647576	5215.748407	11446.15433	8192.388255	6040.987704	2739.715364	5209.221179	5263.68375	2587.041414	2854.93575	5009.648038	12763.23817	3712.502679	17517.77891	5846.052	6135.757115
10264	M555T783	45693.50183	41054.9575	92114.65309	41212.29956	13959.26465	73051.51244	42738.22143	37214.96771	63049.50986	97209.92211	116533.1042	114931.3533	54526.28961	49405.06118	45175.312	167115.0177	68510.2531	59262.36167	78605.48995	88872.435	32291.80578	118140.4907	34685.56703	46665.87902	219468.97	94945.28	89026.04533	58730.19817	117528.1907	20659.73698	122721.5061	28372.12706	60236.73853	42193.13735	143268.1437	21852.52479	85498.74967	13336.14579	75211.53017	32146.334	27087.42142	18383.76889	48524.64761	121098.9005	1541.913806	167302.5755	53980.06705	72918.20595
766	M299T93	6308.369268	4317.945261	7275.981682	4448.584304	5092.742213	6802.936952	5961.692	6719.102609	7523.083043	6762.109053	6500.866304	8351.342632	9282.244065	7106.561042	9134.682435	7490.482625	8059.428	7115.963356	8699.092722	8789.150209	9798.569333	10649.4122	16040.07563	8329.970977	7232.557522	8366.88104	9858.004571	9439.245789	5761.659818	8671.475474	1240.894409	1455.870913	1649.612864	2166.181719	1507.142857	1037.043412	1862.543609	2196.829435	3602.9528	1535.070273	2842.748129	2407.325682	3655.233391	3731.3905	19168.35008	3277.469696	6899.551277	1634.257828
11973	M486T579	1698.781339	1434.074	2909.32845	2026.890182	1384.781751	4327.588571	1824.141	1999.3031	2167.965	1775.23	1110.122257	1544.150864	4951.542857	3399.62719	1382.346	3176.3395	1659.547059	999.6845238	1077.871923	798.2764706	704.4938001	1670.622938	3425.933966	726.7201795	643.878375	852.5648235	1112.325455	2454.895611	704.8315	567.6456945	2552.929714	1408.824	1298.442	1834.011198	2417.861111	1565.062571	1691.087582	1101.36455	1655.4	1585.411429	1011.890266	1211.928071	4437.198138	1352.188667	358.4958231	1514.405909	3455.347538	1034.1975
9726	M219T752	52307.00114	45038.43177	57555.59195	56968.06541	56594.22673	60673.61577	44782.89914	47026.5015	49813.04427	37232.04905	47933.64555	55737.48109	89511.96032	88058.95214	34614.65953	74762.20168	62214.73273	48977.03673	49865.8875	46600.90332	31685.06182	37986.11123	75182.86118	46252.44591	33396.74245	59540.99918	42162.75464	51527.57855	54560.01559	32441.7015	64999.19927	38048.30677	39098.54945	52627.11921	40086.68873	44535.48561	50889.35314	40684.23636	40637.51232	42971.95636	64620.79982	29424.99773	71824.52823	60587.297	15183.10687	64145.86691	42041.1575	40955.5305
4911	M636T650	4970.306874	5436.5985	4859.754375	8423.555576	5777.24888	8387.082789	4417.620391	5268.899625	4902.94	7477.229913	5125.537354	5075.07096	4438.533	3382.577318	4002.6378	5096.702	4446.112125	3597.100435	3929.04887	4000.603304	3667.660082	3215.926	4232.751287	4105.540863	6566.655364	3863.665087	3845.719182	4087.165793	3811.948	3312.163239	5390.567625	7208.554329	7030.390672	5964.119785	7281.917597	5489.9795	5854.772389	7531.557716	7640.038606	5738.598167	5536.397657	6879.350769	4591.085282	5015.018522	2257.213755	4901.736174	4964.386667	4440.385522
3071	M345T691	10521.18482	10130.00187	25867.7419	7218.600886	11554.01672	6932.053975	9107.405172	4331.206793	21162.68192	4379.445714	19370.90667	29381.85585	9034.022065	11517.1336	11944.24104	8026.465333	11920.94935	28757.98586	46858.13957	21876.04251	15852.80722	15955.53956	8930.759821	32861.79568	21135.61832	24547.54195	21501.00804	12996.56478	22063.76822	43098.90387	7882.911	3284.201614	9909.632383	5692.223444	8427.972068	11815.46382	6675.989185	7896.480455	7042.074634	5195.034429	5620.806393	4777.416689	21020.73296	17961.2381	3991.151683	7482.827556	5441.379259	4491.160471
5019	M367T626	1011.551143	708.2915909	2940.452105	514.8228571	1044.175444	949.3115	1010.787714	1420.222432	682.2516216	401.9833889	1057.654538	4576.288	2686.535364	4345.235385	1393.339522	2914.996636	1302.101727	2915.814688	4581.271429	4019.316	871.7616667	4979.221	1286.718529	951.8307692	790.5688	7262.960727	1657.415	4330.186667	1655.251455	946.2861633	1591.759227	996.2703607	1107.13119	587.4668457	620.6181667	603.8232857	1104.765474	690.4583182	639.8678414	1089.438364	1344.663594	709.6986522	1430.532522	1041.507	406.7826899	513.3112941	1089.49325	1156.883636
8308	M274T247	2536.08668	4260.049091	44301.53352	1439.993158	5076.253	2655.4862	2274.042214	4974.852773	2508.276826	13081.06214	8663.271656	28775.26374	12543.60111	6174.289773	21719.01795	21623.42386	6568.3772	20397.75636	8100.7897	5585.022136	39438.06462	11781.53277	10603.0124	376349.0725	33728.72856	3661.892522	18957.325	51218.03248	89230.86904	258553.3271	2902.7304	3048.822769	3260.000681	3408.455346	4393.936	1559.505024	2409.306319	2949.105138	1603.364843	2932.20049	1360.31688	1377.306	3243.6043	2572.853684	3524.88245	1407.469882	3019.15395	1829.862692
3796	M650T660	2181.288208	1715.198625	3355.126381	1290.659714	1178.063507	1426.54005	2559.75255	1409.673273	2697.957048	924.4607895	1695.776324	5626.714286	3214.975762	8150.766	3090.742235	2861.949018	2237.119857	6698.444	4381.927381	1995.179429	1723.291437	7414.3775	4403.164944	980.1971436	1320.8783	1664.15925	3070.078824	5463.480042	1406.147727	868.5439453	1009.47	662.4746649	1041.87825	660.1262556	1234.221857	911.5629545	1035.194278	1058.127619	1065.337955	934.47725	1057.981234	1088.71481	3009.563757	2260.420615	365.3452294	1196.695294	2837.533054	624.31155
8492	M626T616	3867.869056	1986.9999	9086.357444	2341.945105	3942.147663	2232.93205	4698.15625	2055.528889	4274.140833	4249.564421	2567.746412	9072.088615	4119.487167	21692.73183	4777.536824	6637.711232	4161.732308	10535.34111	2978.977235	2711.051762	2985.416315	13158.08961	9042.259055	2710.425415	2224.804	1762.15595	5785.6836	9410.878738	4276.680683	2445.426271	4253.0432	3335.659895	1855.1451	2495.118181	1842.7185	4213.675579	3795.32135	4918.6249	4169.068324	4431.6663	3226.662459	1792.672056	9807.8463	1691.423462	1110.578156	3898.09335	8120.2892	1945.766842
4802	M546T588	2773.273151	1516.3281	6920.564	2270.668048	1593.780396	3456.7114	7711.193684	2241.462167	3023.387053	1613.1933	2351.611182	7086.773878	2918.670947	13813.536	12610.62461	4145.358737	1586.499947	12311.73465	9140.7164	10342.7466	2403.184445	9874.331393	1684.717337	1373.291334	2949.9784	6836.3568	2735.781022	7045.185521	2573.398588	668.7220256	2547.5268	1331.883429	1521.842	1536.982486	1930.4545	1618.560364	2397.966037	2308.74455	1906.059286	1980.492429	1533.939145	1240.03319	3150.675354	2280.84955	467.9102783	1420.097778	3882.17935	1949.799923
10735	M439T795	6784.838455	6292.145833	5893.541185	6417.673308	4897.016381	8936.088	5475.94485	6218.499	4628.813538	14469.28127	11241.25757	4226.982308	6303.75	4353.8495	5939.5833	902.874	4840.953	3224.663308	6880.485714	7147.156333	8097.874286	7169.54	5703.18925	6770.39	5653.3441	7759.089	9056.721818	8459.739167	4813.903333	7755.391458	11971.16731	5961.168	7671.805333	10681.43662	10549.33005	4630.55	10795.44464	3012.214471	10937.91	3435.070833	4411.8715	4187.722	6881.079727	12390.862	2404.161103	10017.52547	4120.272	6753.996
11707	M653T658	17865.32687	4442.578143	10308.23945	4364.874591	3626.133115	2912.890273	6504.625714	3326.676091	4721.472857	3135.29719	2119.304121	2235.42	4050.378409	9519.073567	1891.116111	5184.775333	4444.418889	9392.079032	6085.341857	4237.9995	1917.368327	10222.52373	2720.31529	2157.382324	2239.822412	7080.256318	3260.67225	5440.833932	5842.575407	2233.439636	8975.040455	1832.740474	6911.299143	3401.774496	2300.882682	4484.534	4939.403181	4513.185714	2888.060429	6526.939182	3577.694932	2472.73	8954.62207	3576.2097	694.2462424	2766.517	4170.350526	4751.445429
5559	M301T729	6506.023706	4859.1105	8488.128533	5009.647364	4925.949	4933.312364	4991.3055	6312.245727	3901.641	4090.890227	4446.774	6462.680714	9077.61381	9889.649524	3029.325	7149.536206	5938.059143	5408.832	6513.099955	5236.245238	4540.621571	6100.580714	12577.68043	10209.447	5708.5875	6211.48005	4630.126227	6704.004286	5866.772571	5643.953933	5194.111	3381.062727	4371.114857	5149.016571	4836.993	4450.80515	5656.537409	3777.142857	4653.887571	4860.267545	4437.313455	2685.352357	10108.61485	6992.742	1163.728727	4455.531286	5352.725714	3720.461333
7430	M399T689	7235.60184	13346.93828	113658.638	3741.83875	3918.635	5051.4972	6305.241659	2932.978	12210.30564	2246.475161	5287.20815	78956.33604	11388.42516	7782.792363	7654.340217	5610.668579	11384.35584	13003.09668	12781.04334	3610.780182	12562.578	12249.04456	12320.75442	51784.15872	5229.31901	8068.7754	8899.42112	10929.09796	18623.98783	24507.5056	8509.6656	3665.734538	4277.52644	5752.5385	9992.43468	6332.63488	4185.873818	3170.054258	5976.5475	3756.76268	2843.795885	4150.9515	592.1910025	4504.65756	935.1032581	2586.469261	7143.32436	2608.104
7820	M417T812	23362.37459	25928.79208	24185.72227	22060.7798	19844.23667	21668.72768	14976.516	16980.63354	22044.88079	12705.28914	29012.62526	17647.85906	59818.07879	23012.63608	17515.26257	25116.55615	28123.65763	19470.16983	66420.48069	10777.56459	29393	52775.24948	23770.43505	72515.42495	20761.12163	28629.56923	21875.15455	29987.92173	22983.65164	35574.02804	22091.15758	15634.879	16174.06747	21538.10495	31824.88212	18408.7596	26956.57664	23633.92443	18661.78004	13313.8224	17750.9039	10937.98465	25311.61227	21421.56861	9243.737818	17900.3599	14955.17195	18307.13029
8782	M309T624	40989.79597	40533.70645	88738.792	37709.89359	28974.49241	40214.82246	58646.13219	47215.30314	87311.44831	32034.03429	54064.37545	127746.9673	52263.83218	60113.12432	70716.05611	45962.30897	113681.581	55249.9452	84388.92671	93475.57111	39026.11076	184474.5506	97764.4293	53437.57464	119522.2665	45853.02907	74490.01218	45343.936	46108.75697	28425.70786	53168.64845	25101.4548	41017.2127	75258.5746	90348.61779	36313.96562	43236.98234	24454.36283	49612.164	56384.0039	23899.9559	59184.58594	54692.65728	50108.62243	17935.79722	62174.59146	76760.45314	74425.71313
10485	M564T614	56610.96484	18798.4428	37323.78415	53722.5031	32409.90522	34051.353	52851.21	35992.32867	32044.79685	41520.15771	46275.76585	22311.217	73110.51214	92122.14819	33858.51557	61267.20745	62702.6334	65554.62081	42222.5357	38614.19048	14078.2787	56710.64	73245.55974	11847.61628	22208.4786	19546.55855	53244.20519	57061.89333	17129.6488	13947.03474	46565.96267	25230.70145	38247.11363	24701.70129	18577.27233	34796.33514	32830.9441	60451.06642	28712.70185	31857.20262	25813.3915	25453.41354	57362.60455	25421.41643	4072.491368	33283.31148	66975.27724	23455.11025
8956	M626T640	2791.148529	1470.845778	1090.18457	2794.695261	1622.408178	1943.372087	2734.429333	1834.639304	1793.833417	1971.310391	2648.319702	1083.763544	3744.511304	5269.593038	2228.344654	3853.735773	3567.921261	1743.700312	2568.833682	1856.144636	950.218099	3069.681978	4475.692749	919.7627563	923.909	1366.874857	2428.155818	4538.725919	787.5976285	845.8488548	2310.115565	1294.650913	1216.393923	1364.853505	1425.096429	1863.85013	1855.185041	1683.69873	1666.641	1543.545417	1540.114136	1326.553692	3104.52629	1747.564391	373.9735285	1750.795565	3451.601667	1125.565021
11398	M640T616	20058.28453	10194.68867	10164.42	16830.04474	16408.15326	16550.64874	16496.06156	15873.12209	14997.34713	12686.82733	19520.87282	9295.116667	21441.42535	20603.59737	13589.55692	21384.7513	16869.21667	14859.4425	14680.22533	10943.21384	8841.693281	15353.84533	20745.71647	8225.303599	8223.994833	10245.70393	15958.76394	21364.21121	7919.860667	9172.632616	20613.60277	9901.5665	9864.604316	13940.74548	9889.32756	14795.63565	17557.41806	13942.39983	12905.7818	14510.6024	14766.03649	11220.94455	21723.05528	13018.09358	3478.415636	11915.01035	21284.03174	8893.69255
1614	M325T768	118892.8083	112081.9205	559228.3009	42771.29814	41885.16905	99867.38512	127092.9818	41985.96227	245975.915	28779.44373	76396.776	580793.2414	267153.0225	211264.6873	73301.314	135426.5601	263053.6864	341040.3337	244350.5573	104087.5963	140341.6293	340725.4291	230219.4947	324420.3633	568357.6157	298165.5526	215225.379	220069.8165	370690.9516	195362.1883	51010.54773	13582.9815	27777.09041	15023.96436	74909.40045	47840.66355	38494.91752	32140.823	38124.16959	32948.35191	32831.18032	24594.37841	132946.2367	58738.84773	5443.508696	61690.25082	74378.93897	28365.12
3479	M416T738	1477.080238	1540.2709	4481.631	882.4314545	1709.952	1237.3629	1156.759017	968.136	2248.466091	873.6096039	1076.827444	4403.181294	1998.320714	1792.729412	822.6273333	2566.034747	2026.55681	1762.398193	1454.01675	930.8281708	998.95065	1705.271747	3048.343714	2439.822875	2471.139728	1466.342857	1618.187667	1997.983333	3598.049927	1616.535353	1085.0595	587.1989777	673.5605164	1041.781	818.2033333	1210.999909	1538.860909	814.8079444	1133.349409	1318.642952	1199.428111	954.9915771	3119.647619	801.5247059	293.0736111	941.817375	1207.512682	521.6888123
111	M304T85	8175.545625	5981.941409	7987.666545	6535.854	6747.177957	6049.607143	10466.6562	9393.039857	9486.449042	16281.96129	8179.987818	8888.241136	9677.521304	9754.21325	11274.03512	9086.6415	9355.359	10778.51255	12167.1945	11560.832	13342.9831	11521.36863	9711.32344	10685.0657	4529.078063	11013.90108	15458.74566	12016.44649	8901.828261	12370.95727	2917.985217	4097.425393	2863.28575	3261.002348	3745.06704	2120.742	3764.996522	4585.7952	4932.044087	3508.315682	4736.1677	4407.420652	5709.512348	5905.900739	2420.082258	9245.004828	10835.17707	4263.886478
9895	M235T687	10124.26364	13102.21208	9255.187364	9676.824286	10062.81548	9221.953526	8783.161545	9105.160952	9151.834364	8262.8188	9930.0237	9469.835591	9679.034143	9169.9245	7385.248684	9188.4186	9001.761955	8418.477273	9410.290773	7996.506	9184.956136	14251.05824	10471.18983	9393.716043	8857.098182	12043.88403	14588.62281	9010.517333	8399.6005	10628.4491	16408.38038	8356.693913	8930.104952	10197.66014	35800.68106	9161.688273	10253.16365	8674.171391	9029.483857	9181.886318	9639.916455	12170.20268	10153.30827	9073.055158	8189.353667	10986.36	9046.50713	9584.2555
457	M333T97	9934.119139	7657.008378	14259.34613	8183.178488	6459.451179	8558.32214	8287.076595	11416.72427	13435.21928	12774.98789	11772.836	13917.8428	20416.704	11219.474	14460.94521	13262.16369	13796.19213	11908.48475	15982.21049	16739.99264	27439.43977	19860.28119	39989.06108	26233.67382	22903.7955	21163.84648	27837.27124	30585.88	17268.86409	28700.18692	1989.343503	1729.390857	2053.537951	2901.437617	1860.348444	1372.732541	2523.073171	3030.234529	3534.6995	1903.227263	3657.477227	2754.336579	5242.044595	5416.428632	2466.132429	5732.48525	7760.287579	2477.0915
12079	M117T1038	727468.736	880548.9308	1024911.245	1121557.827	668243.3373	1161949.008	936606.349	1001247.452	790732.9783	1080157.137	770133.9761	1309509.156	1369644.849	1246562.013	1477495.428	688714.5615	1145337.275	1128278.288	920934.3863	1009283.351	807340.5478	2051705.685	637965.0129	756839.355	1343681.925	856662.1754	792120.2647	793888.7096	1137204.057	726105.7071	760480.795	922476.2215	1111852.222	677706.5689	1274204.975	715138.1863	785452.8741	1026112.764	1141599.144	1065499.478	733088.59	1699016.255	809024.0314	868902.1365	716761.0313	1179169.326	1529460.536	953464.7122
1841	M417T685	3326.48606	2398.1024	8199.942913	2086.267171	1978.297455	2926.89775	3346.958364	2006.708909	5395.39381	1694.303558	2517.402361	11308.00364	4873.51876	8584.041923	3259.279143	2927.614444	3478.56635	7610.44012	10150.783	6031.76808	6901.23448	11089.49	5127.404122	3115.59198	4646.62844	13114.6818	6932.995565	7866.438581	4022.52675	2414.688157	1579.03625	1235.380787	1226.400251	1469.374753	2667.21556	2559.774	1718.247471	1528.162045	1991.938217	748.91775	1946.623396	1463.390714	3293.006953	2548.564636	1325.404743	1253.1285	2255.03745	1302.835
3091	M350T649	5329.61436	3422.811622	10017.98304	2686.598964	2838.388	4015.195962	4250.257444	3529.817077	7851.54752	2451.6162	7088.224	16218.34267	11740.26519	10632.31912	24035.71971	8522.741231	9321.113538	11068.75223	19608.28896	11767.74732	19120.33846	13280.42472	10135.10763	14715.15477	61132.14896	25178.68416	43298.83282	18231.18188	26484.11452	8932.10304	1803.425636	708.1923996	1427.252	711.6169499	2684.136	5388.036615	2768.494792	1426.907333	1743.231704	2190.0945	2105.500963	1022.114077	4683.969192	3490.987867	675.3700114	2501.295296	3522.24737	1486.824296
2615	M427T798_1	11513.46502	82704.80167	243426.6593	52138.10509	30877.27	89096.19945	83889.97018	41209.27905	106959.7722	33751.75655	60802.23914	379840.802	193858.1587	178150.5515	161103.0474	71324.93755	120454.7776	145789.0251	164213.2702	108935.568	100015.6693	413329.373	93792.37936	153475.7795	312530.4853	154900.863	114430.2487	97716.24891	203302.4809	125595.9706	41754.42345	15156.325	31854.7913	12792.77176	105572.8736	39557.78918	32764.9995	37460.45591	61106.20733	47866.84041	21374.50459	41352.00407	67188.3615	61204.06271	4975.577136	42841.01343	103387.4294	27533.62696
420	M382T744	1361.445667	1118.172909	2165.244667	804.54	870.4524545	1148.192941	3523.021048	2088.721517	1557.48795	2073.47475	1850.338095	2125.89575	2338.93165	1475.349588	1015.644158	3173.504407	3061.612	2947.123672	2003.265	2300.02325	762.7883077	1432.047952	1735.799318	2308.674409	2748.488889	2381.470211	2204.263455	1566.0359	2816.686	2518.365667	699.9638	566.970459	541.9828125	605.9702087	626.8117857	826.0856471	539.9806875	1037.309091	508.714	588.7748333	862.413	520.0058754	946.0529091	810.633	377.1845648	939.3886667	910.4872778	632.229
8054	M576T650	28369.0466	29899.49696	38644.30544	29403.1307	28708.98368	37900.213	22481.76365	29664.42187	26895.54343	27016.51367	36154.3742	26484.34533	39581.46837	18217.36135	19115.67735	26471.06031	23981.861	16306.61155	20005.76127	21386.26882	13999.0855	16361.22373	24569.51247	17502.84757	23529.00452	17549.63636	18353.59736	21285.75039	17468.514	12593.59492	35465.9634	28341.35509	26266.82052	30670.05652	27716.02474	28246.60774	30210.35173	28544.92878	35511.7564	29842.09565	29286.10672	26242.24661	26956.42859	25717.49678	7605.676488	25611.16687	40269.04469	20556.29645
7070	M662T671	3766.838004	2820.394792	4285.113	3453.550174	2679.00595	3513.25275	3171.10475	3830.548286	3763.639742	2784.302833	2541.800816	2729.2525	4492.913708	6496.403333	2847.316091	4165.568333	3651.032583	6870.614032	3359.225066	2510.0965	1797.563795	6651.064677	5249.51821	1420.385702	1383.64872	2300.709783	3037.168731	4847.269361	1695.747625	1135.891663	2855.143375	2263.234875	1775.154	2201.984787	2258.575826	2452.93225	2493.141479	2759.468839	2601.379208	2828.458875	2225.145508	2148.54584	4876.486355	2271.084818	678.3136074	2474.783517	4248.872333	1541.55016
9476	M504T613_2	340532.0925	139793.5557	115090.3642	650005.175	119059.1316	207575.806	249638.8117	198731.4894	160634.309	241476.3653	416118.7575	76755.22068	427273.5284	535631.726	188703.7922	352811.002	330817.4664	365468.0376	294940.0702	234146.7572	77793.60811	267219.2804	468320.2529	64721.48817	132474.9272	155579.6631	367381.9946	413861.803	95588.2845	78444.4496	312465.1162	144193.443	149647.7081	151262.6553	123203.857	226220.2301	180720.2544	210438.5046	187646.2129	191388.9285	146127.9813	143396.136	339891.3388	174253.248	26906.6929	190738.3953	349155.303	216566.617
7604	M650T631	3694.542592	1553.732	2783.345056	4760.111644	2155.055728	2770.498957	3621.633542	1740.019444	3324.204842	1729.009105	3032.466926	1942.491938	4909.673	7663.163	2579.52375	5432.457231	3489.831579	4502.4592	3435.466444	2031.941579	1213.141886	8169.69	5875.297367	977.4322917	1170.584211	1731.384	3179.613421	5644.825124	2815.829862	982.8152669	2294.633	1118.006316	1190.282211	1562.613159	1271.657471	1849.478105	2492.251766	3341.180977	1848.353158	3528.508233	1742.351717	1727.8464	6914.763835	1657.522438	378.6788635	1608.586947	4304.074211	1029.931368
1934	M281T768	29964.561	24169.02091	164548.8843	10695.33789	8709.235286	24188.8192	32507.59091	9899.545386	65423.92467	6472.403636	16557.03875	172695.3924	74525.38587	55000.53846	16374.245	32917.5396	76639.00759	97513.15105	67605.202	25721.86283	30242.5272	99167.60263	62452.2801	90132.04357	166169.5564	77699.3991	56815.548	57352.50675	105645.0735	50971.43346	11081.52158	2335.772308	5905.3257	6053.401012	15825.01667	9985.937143	6951.115125	6419.650909	6666.24	7396.40175	5718.994286	5435.475	32004.05385	12451.28	3744.088232	13242.4425	17508.95385	5894.985455
1060	M514T775	2539.212295	2041.207857	5478.495045	1723.571158	1422.684214	3739.962545	2325.083381	1929.706333	2937.146667	1499.785211	2606.317925	6420.57175	4338.306	4019.838864	3507.233318	5284.937667	4885.565684	4327.176	4947.892304	4146.889478	2373.628714	5999.894	3696.898722	2520.70189	5985.387435	6301.295591	3797.577	4334.444749	4261.32	1262.598083	2455.382714	761.9894118	1100.162176	1172.620422	2137.734273	1403.0819	2695.349345	858.9911111	1689.804652	1141.752941	1642.491286	934.108	4573.501641	2400.271727	330.6854645	2597.161765	1834.322043	1226.724
1369	M303T1047	12710.22414	11017.13276	43520.88	6074.179091	6429.522273	10996.97727	20529.94955	9031.37	24402.15727	6264.694091	12441.0869	69279.44318	21190.63909	21550.27586	24170.5296	18716.22136	29029.52864	41976.58759	45538.20652	42916.27636	18510.13818	40842.05864	19175.15727	22029.915	52516.79455	64190.17174	39242.49136	31958.08636	38322.25	9016.729091	7047.94	2949.35	3513.923636	3094.865455	9676.287931	8328.511667	5744.715	5937.018966	5694.96	4976.5	5223.43	3355.71625	12364.36966	11469.69043	1495.090435	7488.442759	8280.66931	5034.034667
6856	M205T727_2	181413.2221	154078.9224	173554.4831	278318.6209	229147.575	205890.9549	126872.1777	170792.0635	135058.251	144761.05	284465.5683	237196.1683	281502.8733	305432.4119	216060.9267	170351.7229	138625.178	110817.4467	201142.6461	163018.0964	270131.4386	217591.4815	245582.526	370944.459	191837.1452	246396.0497	166894.9546	209377.3067	214870.5454	262004.4627	163107.1739	117376.6048	137836.6796	178901.34	181137.8246	139971.9368	316142.6806	112041.5073	174899.6543	158777.638	155708.53	140942.7151	195955.2393	231865.6235	138665.1119	141826.1711	252229.1079	123301.563
[truncated: 2,774 more rows]
[truncated: 18 more columns]
