# Supplementary material for: Metabolic profiling of femoral muscle from rats at different periods of time after death
Source: PLoS One. 2018 Sep 14;13(9):e0203920. doi: 10.1371/journal.pone.0203920 (PMC6138414; doi:10.1371/journal.pone.0203920)
Supplement: S4 Table — (CSV) [file pone.0203920.s004.csv]

	name	p15585.1.3D.1..T3.POS.p15585.1.3D.1.	p15585.1.3D.2..T3.POS.p15585.1.3D.2.	p15585.1.3D.3..T3.POS.p15585.1.3D.3.	p15585.1.3D.4..T3.POS.p15585.1.3D.4.	p15585.1.3D.5..T3.POS.p15585.1.3D.5.	p15585.1.3D.6..T3.POS.p15585.1.3D.6.	p15585.1.4D.1..T3.POS.p15585.1.4D.1.	p15585.1.4D.2..T3.POS.p15585.1.4D.2.	p15585.1.4D.3..T3.POS.p15585.1.4D.3.	p15585.1.4D.4..T3.POS.p15585.1.4D.4.	p15585.1.4D.5..T3.POS.p15585.1.4D.5.	p15585.1.4D.6..T3.POS.p15585.1.4D.6.	p15585.1.5D.1..T3.POS.p15585.1.5D.1.	p15585.1.5D.2..T3.POS.p15585.1.5D.2.	p15585.1.5D.3..T3.POS.p15585.1.5D.3.	p15585.1.5D.4..T3.POS.p15585.1.5D.4.	p15585.1.5D.5..T3.POS.p15585.1.5D.5.	p15585.1.5D.6..T3.POS.p15585.1.5D.6.	p15585.1.6D.1..T3.POS.p15585.1.6D.1.	p15585.1.6D.2..T3.POS.p15585.1.6D.2.	p15585.1.6D.3..T3.POS.p15585.1.6D.3.	p15585.1.6D.4..T3.POS.new.p15585.1.6D.4.	p15585.1.6D.5..T3.POS.p15585.1.6D.5.	p15585.1.6D.6..T3.POS.p15585.1.6D.6.	p15585.1.7D.1..T3.POS.new.p15585.1.7D.1.	p15585.1.7D.2..T3.POS.p15585.1.7D.2.	p15585.1.7D.3..T3.POS.p15585.1.7D.3.	p15585.1.7D.4..T3.POS.p15585.1.7D.4.	p15585.1.7D.5..T3.POS.p15585.1.7D.5.	p15585.1.7D.6..T3.POS.p15585.1.7D.6.	p15585.1..12h.1..T3.POS.p15585.1..12h.1.	p15585.1..12h.2..T3.POS.p15585.1..12h.2.	p15585.1..12h.3..T3.POS.p15585.1..12h.3.	p15585.1..12h.4..T3.POS.p15585.1..12h.4.	p15585.1..12h.5..T3.POS.p15585.1..12h.5.	p15585.1..12h.6..T3.POS.p15585.1..12h.6.	p15585.1.1D.1..T3.POS.p15585.1.1D.1.	p15585.1.1D.2..T3.POS.p15585.1.1D.2.	p15585.1.1D.3..T3.POS.p15585.1.1D.3.	p15585.1.1D.4..T3.POS.p15585.1.1D.4.	p15585.1.1D.5..T3.POS.p15585.1.1D.5.	p15585.1.1D.6..T3.POS.new.p15585.1.1D.6.	p15585.1.2D.1..T3.POS.p15585.1.2D.1.	p15585.1.2D.2..T3.POS.p15585.1.2D.2.	p15585.1.2D.3..T3.POS.p15585.1.2D.3.	p15585.1.2D.4..T3.POS.p15585.1.2D.4.	p15585.1.2D.5..T3.POS.p15585.1.2D.5.	p15585.1.2D.6..T3.POS.p15585.1.2D.6.
17453	M87T501	236942.7648	217228.7304	212809.4726	211490.301	215822.9475	229631.3003	211159.2227	241973.2693	222533.4973	215369.6412	218631.2845	228537.7473	229150.7194	230599.6157	228955.3812	233830.385	213216.72	233747.5518	206937.6653	225144.9013	215324.016	297381.4105	222017.1304	210348.5547	228542.451	224818.4056	214254.963	223514.41	197765.3559	221277.4808	214977.8113	265660.3861	176641.7987	219286.2186	237019.7518	309616.8717	197768.8021	213368.4654	252333.1656	303375.5978	247214.1339	239699.337	219814.492	212320.36	219121.943	214304.6288	241198.6858	230908.0168
3604	M383T67	4987.908	3826.433333	3385.46	5095.658071	4322.925714	4917.15	10092.82353	19180.48182	6976.935714	6499.300091	15091.23545	15444	4077.4194	24829.0064	3917.701941	11513.5824	9528.939214	8560.462091	11919	14827.79888	1876.888487	7823.229615	11557.2377	1597.939692	6417.008143	10041.46	3007.808243	4734.575476	459.2428571	2347.1701	956.709	1308.820154	1095.793333	848.715	986.1243333	767.701	1651.825	3318.964929	1976.806621	2570.430321	1408.889462	2181.329351	2978.4	6925.734083	4940.789083	2854.268571	4681.441357	4902.485182
4124	M231T39	23055.83775	15087.08571	8695.130563	21715.7268	25255.962	20723.298	19272.33	10840.83438	15438.4284	18615.27731	22997.34709	9498.578571	26133.21006	17507.17056	2406.285222	17601.20833	31077.7325	8758.421941	7410.315	4487.336536	2568.014758	5099.20065	21523.3785	3339.6	1821.681823	3594.6922	2681.155092	4997.3	3015.127678	2769.768163	24526.3984	21251.75342	20873.52	23990.82094	29661.0336	18997.2165	28339.18219	25979.55	18734.551	18421.74353	19594.27973	19018.5	17602.59857	16822.93631	25384.824	26065.67308	26025.78556	4185.007895
22671	M298T61	21118.81258	17762.27727	1574.06	18943.57182	17286.22964	17065.99358	14379.09133	9577.213692	17779.50909	12350.28	16859.6496	1782.466545	9404.555	1543.776667	839.5636364	4605.114	14129.84958	1432.361818	1854.405	655.86775	2780.304947	3443.598	13935.49	2707.3706	1956.740408	700.7197273	438.764125	837.5057143	1796.408517	2655.487157	3423.383333	5222.007692	6749.463636	5752.638867	5975.21925	3213.291667	8989.340909	9628.063636	11127.14562	9608.512	9401.595167	11438.315	11327.43125	15603.03273	15900.815	19603.78027	22784.02	11868.57108
3388	M449T588_2	3705.772	4128.125692	3079.748176	4628.926813	3754.3077	3940.265294	4069.656	3618.878824	3166.707526	3529.70775	3881.61	3109.254938	2787.943945	3100.831667	1752.166687	2977.77025	3363.528389	2571.292125	2610.036	2829.43125	1904.163333	2310.511111	2359.421789	2640.038714	2409.135385	2519.275733	2185.894	2012.553133	3001.975385	2625.924512	4551.05385	3478.245263	4530.042357	4251.294667	3236.992875	3773.678234	4448.629211	3477.905737	3521.684211	3554.495722	4014.608177	3636.686158	3968.478947	4171.99975	4825.503	5008.94625	3263.251765	3854.34
15351	M488T596	4061.098938	4341.634187	4122.117333	4315.96	4101.885062	3963.3228	4849.506267	3471.579187	3760.37	3552.788067	3834.024615	4563.826875	3808.4298	4304.241333	3185.847563	3490.38825	4221.4255	3390.359143	3657.469125	3490.327857	3008.745	3160.075533	3016.2338	2772.414818	3152.835	3547.2125	3237.8096	3055.004615	3559.394	2948.0675	3806.082	3710.732211	4470.26	3889.755187	3756.170625	3305.440833	4487.026562	3602.215429	3786.315308	3110.226	3582.648333	3321.719053	4175.451	4896.34625	5652.313333	5455.558687	3847.437	4025.099842
18859	M846T596	19696.81064	15177.6	11596.536	17432.84617	16510.59777	17352.12	30912.66667	8103.088308	7356.130909	11642.25231	14982.96	19022.97238	15315.64333	26333.7945	3975.884	10086.45136	9443.252545	7494.56925	7186.8995	4716.738	2940.392545	12380.28	6446.83775	5226.558545	7370.707434	5299.502222	3416.0753	4695.998182	6852.114	2812.599091	9950.978	9239.3385	19769.544	11219.88	8603.691727	6154.96	15932.73291	9799.284154	6701.775385	6620.8768	7852.071231	5812.851784	29752.28118	32244.44308	54500.764	27857.634	10852.6389	15668.133
1758	M613T193	80281.803	34988.93308	4043.922727	38645.62158	32927.39083	18798.48917	15176.02	15749.96364	17748.96667	31119.79675	17688.41455	10700.72	5131.17	9591.15	1729.215818	4497.56875	19388.99067	4455.52725	3274.345182	4690.790727	1018.348692	881.1387294	9753.395556	1262.979455	2856.772329	3897.504	858.9080529	1365.576502	1159.615097	957.4533691	40531.07081	39225.04813	31369.738	45264.5207	23943.71009	34633.592	42893.613	33585.35318	65214.5	32741.58855	37683.87131	23492.17736	50464.89225	44529.41091	132487.5704	33192.28575	34632.2925	7810.786
11144	M533T410	807.0917969	788.3758995	875.718373	960.8397624	472.142529	1307.97006	707.0812647	993.9926524	836.7655765	4083.365	2606.483294	1519.419952	1666.295313	2216.88	4192.833875	1359.978708	758.3168571	730.855	1352.924208	1451.534225	4530.100273	2430.694359	758.5183487	12518.4405	3377.465	899.0694714	5132.041765	2934.486389	2072.678357	3775.872941	554.9638462	596.9230769	514.5525	681.2981667	1443.805632	1095.601261	350.016	309.5283813	2023.280676	677.3676923	405.1258011	521.4002658	879.8332105	546.27	879.3477539	1440.197737	2437.875	592.7325772
1692	M329T802	192877.89	173700.45	382131.4402	117871.2	158540.3196	168482.76	245668.3997	128682.8114	244749.0052	108722.124	179862.644	508165.7212	205904.7408	270109.4207	198961.9491	168317.7784	205897.1103	295364.6533	253374.33	200854.2109	224882.8346	333023.3537	173726.2486	298297.4267	473489.0985	289148.8199	234425.6642	213551.6674	421763.8525	280890.1674	128913.8936	65048.345	108025.0816	97300.51429	178343.6218	120859.3013	123838.6275	124770.4329	120684.3348	121712.3587	91225.64967	78384.85711	221701.0886	129441.6821	137390.5842	118213.6154	167214.2996	92395.303
22917	M427T61	234033.1683	200908.9613	13253.63181	207610.425	187159.9354	186644.3746	152277.6594	103823.1552	181374.435	129428.5108	168414.2875	16169.27564	93497.42769	10644.1125	4237.1586	48012.34667	140456.0928	8964.891818	15268.3905	3226.952091	2390.34375	3455.936111	144742.0183	647.49	8271.4695	3944.228909	2543.334	4972.866273	645.3473261	1074.258731	31150.19636	51143.81932	55474.74617	56599.35023	60006.8805	32262.03763	86816.11364	90943.69545	118211.9857	101136.525	82968.8925	135162.8217	113788.6755	168541.5083	158691.61	192410.1154	248768.99	132685.7006
6680	M272T66	134246.0885	234607.9147	30175.79671	454212.9943	240699.448	372816.9711	114635.52	313799.5078	345950.0082	234947.498	357569.5214	71392.425	353589.984	223267.3013	162233.8654	341904.6068	441317.6623	269777.4751	234661.5538	156603.8414	107220.6107	261242.7699	523796.4501	10399.90714	234482.3624	89237.66027	191330.1009	397091.8843	7093.290077	11867.856	50271.81586	110478.6469	63646.4688	85587.79475	93755.12695	52591.01442	21830.01461	268760.5288	64339.94817	120893.8342	39343.69428	195385.2839	321037.2359	295110.0785	400735.9586	111713.5214	147692.6605	205597.221
18338	M452T690	35348.2904	285099.6702	31027.5636	28998.675	12063.436	16556.31107	94788.267	39030.00643	11004.08314	83331.85667	154599.0726	65560.69947	90367.475	155895.7756	14590.765	29958.80636	78407.66747	17369.002	34011.88	29281.8968	12097.922	185249.6894	45019.1878	86416.317	13820.30923	48055.30433	76962.98893	65336.1575	140673.6315	37457.58753	33668.60021	26840.71079	157689.0642	38137.2134	79921.80864	74722.43928	80525.72	28054.91	154524.9259	19967.61433	93785.96562	4987.608024	371923.96	42624.95657	97526.4772	352443.8546	58875.98829	3828.145588
180	M144T268	195400.0167	134840.8054	271716.4409	112114.0019	188058.9544	154228.1665	163565.4984	143984.473	207102.1899	266728.2842	194594.9824	179784.0914	296913.9454	223701.3972	350946.5831	309922.9688	336904.542	295849.329	270420.7435	276900.1142	456896.8508	216056.8098	311727.8401	331911.8182	235213.9528	380520.5622	419669.9101	479208.3582	293968.4089	368147.6672	55567.9968	60056.20132	74641.85953	70515.11071	67126.22377	55981.56433	83789.8516	95086.19423	93492.35	61440.4405	92989.07553	59907.52718	117293.5321	113058.343	147596.5948	143446.4901	152771.0712	67171.2042
1928	M650T787	4822.844833	4860.154047	2351.439625	6220.955868	7373.831679	3318.715556	2846.29637	3011.502452	2304.38655	5173.323125	2422.332938	1619.17834	2789.92308	3259.562194	1219.948525	2009.524786	3384.024522	1529.201429	1465.215469	2140.488926	1441.06089	1634.442222	2399.124851	2254.973538	1386.698611	1712.799149	1456.493543	1855.044434	3025.337931	915.5680769	7282.585825	3041.19025	6708.95148	6526.214857	12208.20975	8944.407231	5646.973714	5105.14568	4919.32104	5945.298385	5159.098462	2581.335556	4687.932	5673.0467	5972.771109	12250.9421	2962.966333	3034.201478
17224	M713T329_2	14063.88375	12397.15936	5729.75	14317.09033	13105.12521	13588.78182	15738.95375	12147.30491	5902.625625	11117.4973	11063.31713	10732.5675	13383.4	16109.51511	11597.80436	7904.992786	7911.274154	6876.42	4105.15125	3980.413333	19148.32894	8483.951253	8039.4816	6187.115	5282.803538	2591.956	2574.341	21759.16718	2454.4179	2672.105408	10697.5944	9878.7676	16944.26787	12776.17592	6689.25	9767.964706	13394.385	10497.78167	7084.111263	7163.681	10739.35183	5865.6125	26782.848	22168.389	30902.39292	17906.06746	9842.716333	17853.75529
4756	M227T501	727011.2507	650287.0186	625147.2993	578128.8809	685376.886	597969.5118	696527.7069	623525.9733	647717.2436	617233.4751	682725.6047	608378.7394	612828.4632	606601.7352	498994.5445	627369.3433	666014.3007	652369.883	591715.974	628986.0996	491788.8543	476682.437	676265.8864	726265.7024	419518.2174	561765.4654	466371.9525	541004.4765	555309.7591	679132.6749	648773.4169	969496.775	716385.3686	707803.5813	665969.2673	729753.5489	683245.6077	755549.2601	724663.8589	761038.6434	817308.9693	588303.0298	744401.7	632597.2212	746515.273	752813.2463	638672.7116	646481.6584
20974	M279T788	40817.97579	35368.66667	58746.44347	43124.10153	23209.1894	59914.4496	44707.40286	32525.55	38907.24	80134.01913	81853.83771	83816.24571	29509.62486	40868.05193	28394.667	63350.83457	28356.216	32311.1304	35094.42	34547.17071	21633.22714	64864.954	22276.97273	34231.2	106462.376	43678.46143	39385.515	27018.70307	61022.452	22748.10254	80919.72043	27366.345	53775.37013	44978.1034	97560.51407	22899.37106	67531.4002	17966.61831	59544.27539	39843.09178	22779.3735	18823.90271	49573.01143	73134.82864	50736.04007	114693.4056	42632.42367	54423.25
3895	M90T56	830341.1293	709822.1662	625315.1545	774246.0564	775099.598	691448.625	735268.9301	654963.1753	737159.2944	732402.9266	827904.6401	610443.216	687322.4664	675358.4542	561366.8133	615354.6592	795039.0654	653894.3943	549978.952	611522.3063	596093.4613	552675.3047	697172.5326	103853.6492	469458.99	581290.8863	541004.7038	607793.3205	103625.6638	69552.42023	720231.0642	879197.153	960336.2451	920629.6908	822452.956	663912.1042	875462.5137	898071.4468	854529.4438	591844.905	866586.5126	693687.3033	762852.9067	743166.7254	914482.2064	817823.5873	686891.3558	637079.4274
3935	M414T212	112913.916	85235.059	63110.78867	143812.5252	109350.0496	76589.89487	25934.8088	67561.208	116448.2963	91136.93573	148489.7808	73030.815	85260.71247	52279.5456	50757.38119	94275.51012	184269.3531	77489.97812	28451.62994	26174.9702	46962.36235	60996.39016	117942.6333	11146.82174	50195.91019	19046.87438	20264.65344	65906.44219	16155.61338	10874.50274	2570.9385	2547.188368	3203.291474	4352.40375	2953.062625	3049.5114	9224.9826	11161.34388	12665.15158	8771.657625	15284.4285	17775.695	34096.33333	48125.4228	168886.8107	90944.33553	63880.11367	25146.89504
419	M557T44	7880.787667	7915.247313	6215.017188	7899.345125	8323.5124	7507.080063	7473.365308	5873.656091	6233.2122	6045.7524	8563.28625	6390.778867	6236.602667	6422.849071	3282.920063	5636.169067	6974.575733	4980.146667	5344.795071	5475.591071	4190.526908	4428.797935	5707.5365	5261.582688	3739.406407	4574.079	3661.887857	3809.136063	4679.984	4527.196688	8752.7	7975.351077	10677.42	9120.696	8632.98	8183.422895	9372.485333	8313.097333	7843.341	8488.754559	8217.01664	7821.001839	7985.477875	7736.239867	9702.020813	8852.140375	7295.5716	6905.36
18616	M432T596	125768.7647	117755.6641	96397.37467	125366.2133	119479.3132	122726.0727	159353.4554	77162.48447	75748.14493	99504.60867	113092.848	121900.8157	111019.5282	149768.2686	46118.69114	92729.8448	97791.7514	75828.67114	73508.6664	57245.1334	44912.9205	83049.96618	71194.2406	61875.4988	64447.28373	61075.25333	45760.5	56644.336	71371.882	47819.2075	87386.8372	82275.55467	126914.592	104451.0347	77657.76029	64045.05533	125740.3235	90461.3644	68877.29	66594.70494	82338.40017	59015.26711	157210.4843	161222.4853	230111.2147	171385.8588	88527.83786	108123.1657
2632	M594T701	4355.142355	3561.183059	2220.453143	3897.822933	7363.681875	3768.6352	3108.6612	2800.411862	3727.16926	4131.896276	5168.883657	2197.069519	3632.970774	3862.050128	1448.10325	3190.701862	4133.885559	2883.0594	1442.963419	2489.9475	1967.782737	2387.570984	3378.632466	2791.302462	1334.706	2081.602688	1183.932733	2576.764576	3486.68175	1816.479	6214.262316	3705.884606	6445.004833	6316.6725	9812.3524	10426.668	8394.447586	5025.58631	4741.67107	4055.618483	4748.345813	3378.59431	5811.169892	7884.2516	6296.678294	12329.40263	2324.524571	3834.28271
19438	M163T375	151206.0896	146230.975	162167.4875	168438.244	144137.2404	148310.9143	152364.9252	166580.6089	142472.4035	157606.4313	151630.2072	167655.3866	159059.712	144642.2052	196175.0434	147577.4284	140992.491	156321.2071	149419.4389	146370.7286	122233.2592	338454.0943	145274.2706	126523.6225	171724.5714	196409.5336	144506.1415	176656.3354	149253.1012	155547.2072	124159.9667	171331.118	135502.1933	139746.1281	149186.8467	458842.2389	149896.4188	143298.8853	174373.1609	159620.8344	157679.6278	304094.8522	151785.4653	148873.7426	152041.3688	131832.4	151344.4623	163453.4606
18326	M555T294	5735.995667	4488.463636	2692.8	5310.825182	9756.151667	6905.028571	9401.92875	2678.502571	4006.09	3372.696364	4867.221583	3612.84	6756.426444	5603.794452	2060.127486	2797.677909	4993.7481	3392.48	2886.255286	2785.0115	2391.722095	3229.125079	5980.472273	3142.1098	2518.07175	2341.169	2821.821882	2492.875	2843.466429	3111.385667	6455.930646	3830.384188	4902.12	6359.61475	3213.756	4485.107849	5529.4504	4814.276065	4265.326077	3607.900077	6794.432485	3127.2263	6369.887333	5421.384	7997.99	5715.498643	4899.416667	3683.569833
8906	M303T780	28536.041	22820.73686	58876.9578	21077.66267	20289.84994	34378.1386	30298.0392	21474.42675	33064.72333	21908.565	31768.464	70056.83194	33345.9196	45473.49462	28673.62408	32648.53333	38611.65675	42865.50987	32385.75621	36682.01181	21993.36715	46444.51815	21402.98867	21793.77031	70266.08564	53489.8455	30875.51647	28889.07162	53878.35	15767.12118	29246.925	11093.58237	16418.08407	20180.70958	35701.2	15530.322	27408.92093	16039.144	24653.08076	21899.99594	18750.62017	10495.30263	54579.8258	33506.0136	32083.59	60778.28013	26928.37327	20338.528
21613	M460T596	127860.8349	128471.0784	120533.8147	127756.9935	111576.3272	126368.9762	145247.8095	94531.04531	101833.33	106087.3927	106137.864	118274.8618	126909.0942	150204.7204	78110.3466	109222.3768	99362.0056	98724.01025	100346.6178	89844.0894	77980.87537	97989.49421	94406.8134	91247.2796	79159.84647	91507.15667	85446.71733	91690.83467	83611.722	72181.52	113568.9223	100934.9851	106221.024	111525.7073	98477.2575	96127.16333	120402.1493	106111.3652	89790.72289	86933.19284	103439.6528	80010.43326	133815.8334	137596.2631	148183.665	130299.6099	105035.4276	118253.6758
23781	M229T662	2959.478271	7617.178231	4989.046857	16097.96667	3194.667862	12982.08356	8936.112	2748.563333	5941.725	8960.746667	3438.259623	10910.14662	7474.699231	8441.97	3700.519625	7096.95	3106.2117	5039.423333	3119.553333	3325.846842	3578.51886	3732.84072	3025.791789	3693.946667	5236.05	5082.276818	3712.577143	2868.945082	3873.829346	4066.406325	5580.840308	9026.8715	4157.309347	3165.775269	3943.311111	6235.352667	3889.614312	8370.759857	3145.415	3082.73875	11315.73429	8630.32	3091.755012	6335.815381	3060.907883	3316.869316	6776.055	6870.323077
18156	M137T72_2	2714882.196	2082282.218	3261294.007	1994585.803	2604377.505	1728214.752	2388633.405	1495716.305	2398688.42	1631275.101	2960312.008	2911933.536	1428534.711	2321176.369	1355234.238	1121234.46	3203310.515	2029736.585	1608378.095	1781400.08	1671733.234	1825274.596	1684932.022	3062212.04	99010.89814	1073896.207	1735191.562	2898688.177	2701126.268	3344296.59	1986589.908	2044444.572	2583396.921	2408826.456	1495164.739	2036626.255	2733584.448	2294401.322	2556975.015	2107115.368	2358340.058	1396840.11	2555574.458	2049868.687	10862010.93	2551918.113	2133688.195	1362104.453
11396	M392T195	7641.730067	6476.736	11884.22857	7466.865333	7025.082187	6939.170143	8957.306667	10966.23	13969.68907	12735.88747	13434.482	9259.96	8166.604	9810.2484	7570.525486	7858.247133	11876.57453	8988.435	5212.447154	4287.7916	2287.923	5264.941118	11221.65869	8066.331	5300.123636	6610.718571	2720.014692	3927.338	3052.333286	7659.80129	1888.473727	4581.613333	3245.675692	4839.52	4849.692195	3291.564618	4095.9415	7556.7764	4634.878706	2715.4485	4716.028333	7068.402	5258.283188	6681.99	33885.36064	5229.939	3286.859545	3386.145737
191	M205T269	2084397.109	1509691.346	2618968.995	1347050.515	1470987.564	1714846.589	1921710.412	1744119.533	2468074.906	3164318.317	2326533.325	2036860.432	3971817.765	2572736.022	4497954.03	3437801.43	3770026.6	3522765.257	3478844.015	3274091.349	5723824.104	3047921.909	3698620.988	3950508.569	3227442.995	3951348.924	5059341.522	5562609.728	3978869.024	4084947.881	497050.1186	452620.2567	715668.5389	703643.4311	506396.1063	514237.8368	854843.682	846092.5372	989009	635253.717	942529.7565	668842.5034	1240035.005	1173722.401	1721220.973	1525289.905	1831965.024	630824.729
182	M170T269	76285.99631	49754.79	99012.34935	44021.87138	56493.98486	55081.88	66958.5678	56971.70769	83932.04757	115506.7325	72521.808	63302.70086	116527.543	79872.1344	138164.9962	118944.4277	133500.6981	113757.2578	105225.7999	105229.1858	175053.7671	92546.34092	117886.5235	138321.2763	89906.778	140096.9815	160102.3351	176009.9469	117407.233	153966.9009	19679.23125	17684.996	28080.33333	24523.57714	19603.02913	20479.48845	30871.17275	33730.93024	33504.08772	20772.55556	34937.26753	21999.54169	45054.74025	43420.966	58798.94893	49567.83	58179.321	23922.67135
23335	M144T61_2	206693.5091	93323.00727	163272.8855	148639.2818	171887.6295	153564.522	152322.6975	183242.5406	234797.13	118037.4375	151315.48	161496.8928	141750.4392	177098.4001	69730.81417	183140.1464	193470.0219	88085.19643	120281.3968	151096.8203	140074.1438	113225.6803	216055.3617	63332.82096	63792.22336	144016.455	121351.3104	118206.7475	47073.446	71783.52369	94129.02083	109766.1485	105745.9958	107803.2309	88505.64091	89398.91164	168864.24	175976.1	157516.0428	143214.29	196289.7514	101536.025	234693.6908	178583.2125	189306.4309	180660.7616	180171.9457	114823.1962
4571	M376T588	184008.5421	181487.4241	111696.6015	211184.5003	176968.2763	195537.2356	221218.1339	164300.5	96394.2124	167515.362	201205.2576	122461.7486	108541.167	130066.2857	50244.73077	139101.2866	131122.9714	93652.9674	92376.076	92520.766	60486.282	79000.00588	71378.81887	95953.02	89918.144	71813.47886	68215.4886	71105.44736	128269.98	82386.28986	183974.4158	135202.3317	228894.1425	219087.4499	118071.6348	153104.4986	224614.4672	171487.8438	162106.0472	168772.1107	204835.3686	136829.7738	199303.9707	191340.6319	297904.2454	252668.6587	141575.0529	172915.1111
1476	M182T185_2	1668881.39	1232002.207	1906089.618	1327656.232	1302985.976	1413787.122	1550672.302	1543503.3	2160758.315	2108376.43	1968936.304	1762538.407	2545892.191	1391907.82	682885.9637	1647186.357	3164127.545	1547536.694	1300111.392	1317044.083	2307751.983	1999153.628	2980710.591	4696951.844	2765088.135	1474502.526	3013921.159	5667471.275	2360654.494	4936016.845	446631.2656	415690.4078	638744.6566	579998.2781	468668.9013	352878.192	639663.4348	766127.5794	842838.9113	497755.4091	750837.2884	556362.3265	1061872.501	1053479.345	2095343.11	1284931.637	1150889	600014.5104
16925	M415T596_2	753893.5015	674559.9371	609345.052	723545.1906	717152.5816	715753.9124	945631.067	490345.8742	481055.3576	596298.4293	698831.712	767345.5975	673099.4046	818502.5919	313211.4544	576788.8088	596830.483	491743.7152	463953.3912	380419.6335	299131.218	469206.6483	450963.6862	396127.7218	386544.2437	386634.8267	304799.5046	367820.7493	433255.962	310742.2157	558708.672	518682.656	783178.368	650642.7412	490849.5429	432318.7017	761492.4495	594353.1092	462607.1267	434058.2886	551925.4603	366958.6418	958807.9376	909401.4793	1300848.215	1008393.493	568443.6836	643942.9721
13598	M164T345	126181.8311	28333.59111	51886.13687	71356.38	128201.2467	48673.58436	183145.7231	42058.94887	72433.01029	109386.5971	41899.121	65538.91077	75536.74291	190275.9748	16287.05077	85993.64521	41086.90457	66652.33714	52243.26462	41826.87	9784.723	104491.008	50746.98342	88430.05367	48706.85176	66181.857	36684.91429	23740.4695	22565.8125	76697.5328	116265.1657	60839.26682	203728.9659	133195.3746	99307.09867	101176.338	110711.39	85497.85714	69775.39761	83529.63667	138373.3267	43444.17513	59476.84643	114590.4505	117039.4605	186509.7407	33134.94927	8663.088412
12922	M585T285	183912.5	361142.3093	37369.25538	1188150.383	406014.7418	587708.3327	108445.5106	836029.9904	284759.6742	520570.1095	1248983.951	155699.298	679852.4899	282536.2295	202085.1175	653953.6758	1073121.108	217036.3321	126071.7383	65955.854	128601.1292	160967.5033	1277815.54	62584.668	223857.7308	52491.66154	77368.32167	283775.0718	32499.70065	62843.40836	13659.80964	27762.15029	17341.7979	49836.02286	50816.0255	27208.24218	73926.6345	281573.2008	172635.3506	149501.6299	180739.4047	278752.6122	505836.2319	648077.9933	977427.1634	321840.2822	629890.0351	406696.0652
2560	M477T588	1162.35	1571.45975	1023.704267	1501.937818	1312.577	1547.8	1346.927615	1496.012	1127.147143	1219.782	1269.892857	1231.115286	1050.8385	1143.093231	519.4492308	934.856	923.4526875	790.9666667	1223.121538	1135.875714	576.84	753.1425	707.4775714	832.9266667	1133.754288	842.6944286	867.1990909	802.0142308	1050.242875	1154.160192	1592.324083	1368.601867	1144.337929	1408.762385	1087.753333	1646.965385	1323.141	1276.873385	1364.080714	1663.3908	1368.896667	1425.73499	1188.867692	1893.147231	1507.381	1433.690125	1185.333333	1425.050667
20320	M229T187	273698.2718	199532.0466	379342.5785	175958.6989	232257.1069	192274.5302	243040.4098	182330.4081	322197.751	173359.292	273758.4806	219656.3645	225688.6273	183450.7316	360309.2404	184422.008	317724.0129	282244.9277	215169.1898	442947.3761	1545162.659	270699.3991	295586.4436	414477.9063	238129.778	294879.0883	506117.0377	803669.0739	540364.1191	650613.194	249133.045	249111.4428	359842.6066	306138.8933	246032.6271	193380.7665	290678.2425	260721.3024	274543.3365	174448.1176	282695.9852	203436.2033	193089.7163	152043.7625	1626486.486	245438.4667	167344.8711	91972.60719
260	M91T85	137264.5815	119151.0881	151521.422	117309.7428	120282.5199	116577.2769	123629.0918	123331.6239	144889.8115	138340.2477	157081.4411	174100.5196	144216.0603	137547.558	109976.5852	156726.1378	171400.4079	156472.0263	137108.9967	135172.0865	221180.5177	123020.5629	151447.1837	309428.1476	111916.9358	145188.3722	208300.6659	196384.4459	192650.926	294009.3406	58873.45735	50978.92138	75353.31305	75227.74115	55715.35878	54199.51417	82469.0349	90730.21732	91511.67104	65440.3185	85343.75822	65672.01313	107288.1869	111628.9045	10292.2151	115870.3037	113981.8435	70888.27125
118	M131T227	108868.376	77280.799	126391.0979	121852.3194	88840.45714	100085.6188	101666.9457	155409.5474	158520.219	219035.7543	182149.5973	149831.3744	216118.5623	184088.0413	244975.7847	233423.8109	240387.9715	209115.0177	209342.034	205602.9584	305702.232	156071.9986	241085.6098	276995.3979	160039.621	225395.8725	244134.5561	273998.2154	284712.714	260417.6901	40344.0336	46455.49041	57378.5526	49112.60057	37934.82107	42875.17013	51321.80743	55967.20086	73681.95607	54408.91807	75466.42513	49527.83896	108244.6695	71109.12	110627.581	90928.12143	94283.35714	59045.85216
16747	M249T62	474112.4827	276802.84	21793.0985	467819.919	405799.7961	328049.4589	248052.8446	135070.154	282815.7857	446862.49	404198.657	16122.58987	218260.6965	208374.7241	13249.83333	159863.902	271916.3629	219284.5824	146203.8778	66381.8194	43205.22825	104289.4421	225839.1397	16082.9625	183157.4342	22376.5152	48811.87457	160040.4833	8812.298309	9767.56212	297867.405	302092.621	394515.8892	441152.3859	304321.3746	291498.4807	294358.2039	613972.1213	367924.4951	288472.6687	404211.2809	374458.5763	366240.8285	404644.1743	564930.7095	409505.9191	443340.406	244294.6044
1961	M116T57_2	594803.7585	399110.8652	42704.14315	314359.8826	453542.8042	452007.5525	599475.3983	402068.5244	535519.6694	833766.5971	557821.8896	32000.70411	1065258.541	674383.5613	1332185.25	903667.6242	967829.9633	739655.735	1183741.211	952098.4275	1175980.157	850915.2901	1170434.574	144387.1613	916352.4116	951856.0281	1582233.643	1672146.969	94834.37194	156774.5112	123538.6373	72650.77338	101666.113	112324.6898	82444.464	135335.433	201331.6066	129037.31	216173.7405	231788.1063	362699.9305	118886.0261	378858.2588	278310.4511	333866.3426	416994.1926	549934.9453	189469.4127
6962	M385T192	26475.54043	8503.000333	1117.954102	24951.23179	22388.487	9185.310214	1516.536728	1865.636364	2633.01445	4631.777143	3462.631727	1030.933012	4729.252	2674.376118	1445.605042	2201.457092	1347.997667	2834.502667	1457.27644	1606.060181	1095.427273	2332.282776	7611.79392	1790.229077	1485.102338	1707.275146	388.048	1787.818213	1627.268141	1385.950085	10414.94571	10182.60941	12944.95587	11437.915	9262.337143	9364.858533	16724.14779	24264.38125	21264.249	11822.37117	17998.639	14203.24829	17267.445	21209.16267	76910.44573	23154.13407	24895.15714	11665.79372
37	M495T44_1	16999.00378	16592.47488	7375.447875	16771.05375	17310.37745	12921.23	12708.76567	5222.53225	8908.256313	6662.111924	9909.226857	7069.405	2589.3	4716.7046	753.7392589	2645.800701	4878.174327	2884.662	2955.961125	2279.65	393.2069877	1784.883045	1885.069286	1937.1625	1248.922704	1629.666	822.53	662.2233333	1668.827032	1378.2087	43458.29278	27360	38387.41	34547.315	33810.31309	38972.42375	31614.86364	38825.36	22444.35992	38711.84667	34900.67	19483.88222	22280.5125	14812.33264	17962.39375	23618.292	9702.967909	27957.08438
484	M147T42_2	379670.521	279425.7573	453378.0014	286558.8907	289748.27	304595.402	349412.0681	400369.7287	467459.0059	424698.5088	359975.824	407818.5342	590418.5476	442939.4657	709294.5429	578480.4029	530434.0423	575182.7412	526661.7341	602410.24	1016446.165	454941.7471	718657.6093	1025875.691	719796.4044	640291.6514	766114.45	969177.627	889206.4729	1061562.249	82556.08083	196872.459	186726.5414	212791.3098	136744.49	91591.18374	176395.9176	139438.3349	158527.092	96562.03504	165855.9007	157527.5277	216367.6868	278466.0655	337319.1435	287398.3341	353591.3722	171786.5823
20935	M992T652	251438.6781	179398.4	449612.0636	297001.784	126183.486	253788.0384	113606.4791	210789.8172	193964.3031	179646.9877	76372.64385	223518.5682	364579.1331	255580.9773	21244.00286	185932.0292	180621.6336	59420.86677	73281.90042	47908.61675	5844.407917	92797.3297	319734.9925	12077.67592	132549.205	16715.25692	23517.82838	132666.03	20101.92385	4390.369853	175809.2746	135709.6413	126032.3077	152153.8307	124367.3625	138916.6884	114012.3359	180690.8914	176919.6598	142478.112	114857.2301	120527.0365	669587.4082	116048.7015	99695.54	142074.324	296033.7247	48472.4754
5852	M393T588	114001.2579	110452.2382	66073.98436	131838.5613	106051.6161	120472.8005	131099.8252	96989.89929	55740.1855	99522.00182	121555.3424	74309.65714	68605.12915	77264.54069	31302.48107	83605.94327	82018.02769	56709.3072	54347.74818	57455.70769	40855.15	50653.61556	43597.1962	59756.90143	61170.096	46466.61	45149.518	44544.26067	83241.54	49646.03207	105971.6565	78663.88056	136523.6222	138286.4227	71713.172	89512.32889	135322.1468	101282.4962	95265.05067	96668.13706	119317.045	84214.41077	122857.1413	114148.4934	177039.136	152836.936	80951.45747	100396.1056
13734	M313T492	2099.136	24490.4275	3339.743333	1515.522	815.3922857	1113.084	3938.080923	1417.794583	1006.199571	6993.7	19146.1835	10238.27018	6040.583333	7924.1802	9030.945	3536.637071	10801.791	2759.137778	3651.512643	4040.035	6343.050778	13176.23308	4470.377	38472.15864	2085.805385	11723.56383	15451.94385	16859.088	25472.5959	8319.481077	1101.801429	1692.482075	6021.665214	1320.9052	4275.999	7679.1582	4153.681538	1682.441429	7074.496579	1167.662857	3439.957333	647.3712346	12593.19	1392.118	8951.741455	6550.4222	5744.646769	794.2643855
131	M118T269_2	166996.538	119527.7232	196173.0997	101188.5416	127030.42	133341.0771	151757.59	131231.6133	190442.8421	247125.2009	167915.8196	157896.1029	273560.3162	199484.9826	308356.7996	248179.2804	264573.8461	246667.0718	240091.143	245810.1909	386632.6286	209310.2913	273209.4936	268243.6333	216000.2208	290995.0565	370961.9286	389537.7723	266579.626	297027.9208	47854.45329	41192.16875	64183.2655	62407.60857	45484.9098	50807.04534	80480.98875	72746.1388	82369.53243	56043.69073	90160.83375	56237.42507	105275.4069	97116.34258	134396.9615	128864.7	138717.4908	60011.33024
6773	M144T284_2	154171.3172	9928.308884	77126.58882	17801.12559	45610.31711	121572.7461	74090.82195	2223685.584	23913.56008	49236.52511	598661.47	396251.5547	2259041.389	1673232.363	1123461.563	6313545.282	1133811.046	2275069.442	3044270.633	2844627.903	7861112.427	1912050.619	674735.1948	80560.07719	477362.194	4125420.613	3694211.775	3363527.356	4379097.834	54034.13378	33385.53126	10552.30349	40590.44289	6543.457228	17943.52296	145160.4333	45128.60528	13962.59572	4390.573374	29778.91714	331935.6229	5895.532684	34750.70568	96299.03742	6259.51765	40194.67598	28095.4635	97396.66444
6580	M424T494	23354.28621	3178.9128	13042.862	17769.8152	9177.285333	66674.95753	16772.3088	19261.8764	17181.2586	249902.5707	33787.4592	35725.8048	171691.0386	225527.573	257374.304	37113.26673	32813.71927	120915.0081	53791.056	63467.17229	208512.9618	68363.0275	30594.858	396325.0456	261018.765	17186.9516	341924.3167	211952.4514	15356.55333	126893.3387	8425.157063	3422.612	7797.207333	1667.936563	9184.8372	35923.68	6987.861333	4549.068	4892.407111	6779.76	4659.771111	1577.896895	7642.1484	24948.91067	3108.3342	5942.888438	74261.39547	6015.9645
12477	M350T884	14442.6694	6038.764	24768.77593	3717.653333	19845.468	5456.9954	12783.17293	5386.6642	4687.92	14529.0428	26215.53467	30379.44807	5759.801333	42995.97	57924.5202	13419.82906	7897.356643	47940.94819	49610.4834	95244.91853	105979.5906	239049.0111	4121.771	251104.3621	118164.849	245209.0764	230498.994	81598.283	697103.5192	48319.07143	18577.30225	5608.755556	26161.05533	6418.892308	5726.172812	27587.02263	30099.88533	5273.64	3420.710071	14161.27484	5098.738105	7128.8841	22259.99231	7478.3475	2597.4178	5828.7086	16121.568	13806.75113
248	M436T80_1	5517.607313	4938.161765	5571.944	3782.821059	5400.71775	6841.486438	10725.15083	4604.716667	9469.5851	6366.385412	4879.539375	6230.882857	5562.956438	5442.372	4834.944615	4218.984	8258.95525	8697.843	7713.679167	6048.059643	5146.05605	2871.88	4595.945538	3962.661538	1526.056299	6840.611357	2068.986111	3686.03969	4073.673	5577.694364	1076.989802	1072.037308	1822.592	1205.477438	1226.669769	659.7009375	1685.223438	1236.091133	2292.676207	1133.920375	1588.700647	1913.572964	3348.956625	2898.371438	2544.4966	4591.043647	4983.951706	1056.51
229	M86T139_2	1197746.011	861770.574	1572698.787	885385.7042	890248.5884	1118331.653	1264590.126	1365716.785	1512971.263	2023137.52	1472273.198	1282686.031	2460319.875	1730395.488	1344785.691	2440670.314	2559696.97	2594669.071	2195628.449	2345010.533	3226281.6	1918431.908	3243356.923	2967692.831	2116191.81	2357192.905	3180868.275	3813246.031	3006137.238	3424063.065	224828.5562	233473.2	384613.5567	353413.9892	269370.279	221952.3115	433387.7015	448095.7699	522134.1213	309293.213	367141.0014	334669.8668	694716.9808	723484.4841	1203684.31	896250.2708	1096952.304	361020.692
7830	M260T73	63976.88133	48492.70508	33503.0535	102015.5678	72117.06375	97343.1885	47447.34808	91786.51333	93366.43192	251874.4418	154200.3219	27890.83031	215869.2086	106028.9171	411267.6857	239895.55	269489.85	362240.2	121784.673	68131.04333	215533.8928	103588.6314	271892.5793	51201.7628	256769.0438	41751.30214	244949.4806	673236.9565	16052.29929	23338.15225	42408.06429	68287.77333	66020.09307	72681.48413	69390.72	39745.64352	22635.76667	100466.4165	29724.849	39101.86235	40160.54356	54871.13846	57056.11636	82711.14473	167895.7941	76717.25087	98706.855	60245.72685
10327	M102T72	33115.05471	31085.02649	27640.7534	22586.17979	38692.62107	23249.68486	33060.42437	25635.4531	40173.81726	18487.5105	46942.81433	38625.435	27187.7166	28481.24429	47545.4829	39416.25249	33419.37229	35982.83779	372340.032	314759.3921	335268.6548	272604.2108	174675.6236	570949.6845	220144.3564	394264.6752	281306.2357	185480.7106	307430.3121	448823.151	31935.627	48946.0125	64388.47358	33325.62	45169.77748	130639.605	66246.62818	33017.56526	30820.38592	65048.664	36529.14164	30530.95814	25245.51714	19781.46692	27871.13392	27657.49714	34503.00063	70106.05777
12354	M336T859	5714.928571	1992.9218	6002.9655	1589.660467	6445.296	2202.062	5573.4704	2153.6	2247.68	4811.568286	7565.076	5385.990909	1649.596733	16243.084	24780.0855	5800.0152	2774.184	18806.84723	20621.204	45456.41607	32461.39286	104841.1694	1590.15275	22964.34333	75629.068	111303.7924	115973.4186	30561.52427	214552.0338	5495.447143	7109.791	2908.855	8787.9512	4549.924913	3574.294114	12611.52447	10277.67833	2342.283875	1365.447059	4913.925722	2273.780353	3832.162632	6649.366667	3133.26	1339.438	2908.507333	5604.787857	6338.798889
11480	M607T285	8365.49	16977.03695	5545.0395	69633.46746	17023.56538	24586.1509	5791.543357	27436.29231	13910.2919	27585.7575	48196.97045	8405.426077	25685.00115	11013.912	17785.69886	21963.93067	45336.522	13576.67008	7990.966667	5602.058182	19697.0995	8532.705	49308.90217	11603.889	11802.56333	5334.062596	10150.53978	20104.02952	5611.374462	7832.8088	1511.871143	3430.588862	3218.91228	2966.6	3228.506667	2960.42544	3533.88	14501.3228	7499.256471	6281.936625	8013.426762	12752.41191	24659.78538	27360.76493	48054.08754	12868.31333	34227.60928	15935.46525
18690	M851T596	46099.0618	42589.8058	38827.11857	42645.65486	39260.416	45637.3455	56579.48021	29702.92093	27199.69921	36186.85067	41332.86143	45254.35993	43826.0382	52604.57714	18923.22771	33439.2088	33317.14843	28743.58964	27746.5968	22813.2398	16662.67167	25093.75711	24583.0264	24353.3015	22491.86354	22547.96333	17547.6264	20528.51429	26006.29	16125.435	34456.78927	30306.48018	44097.312	34681.45107	29156.19821	24662.05313	44656.58057	32737.1295	26388.65382	26826.60435	28810.49212	18264.19824	54005.19413	57193.56133	78662.584	59585.8302	33365.37857	43280.23288
4946	M613T72	158685.8982	71555.90325	10708.35408	83383.2442	67889.62125	39326.82483	38046.554	35974.07757	43917.76479	61834.68686	51394.79765	29827.44438	11811.43927	29683.90864	3949.642615	11365.21067	53479.83	14117.99667	11320.46453	13325.1975	1428.637595	7958.644	21164.81792	1631.020231	8237.128006	11410.74092	2087.375	2794.318333	1749.591897	1627.456064	58761.3	63700.19765	49869.31238	79111.60918	42557.81818	54298.50462	87974.11818	55983.17846	119502.533	67887.85231	72829.07638	28880.1842	84787.55909	90652.23623	250049.0832	67753.4115	53134.653	16420.41908
1381	M165T185_2	1167953.309	916893.0095	1360528.612	899194.5286	940157.4776	946874.6494	1055084.471	1111196.106	1562214.16	1475755.374	1416190.116	1337976.676	1787181.3	956229.303	487131.9908	1235378.738	2174759.978	1129993.626	958638.2	900548.04	1616948.197	1269441.345	1990767.779	3414393.716	1875171.876	1081293.764	2137139.374	3789181.815	1606785.18	3394146.639	316626.2725	312755.9702	466241.7992	422248.3359	344080.8201	260763.928	494531.3231	553275.6488	568288.9821	373420.9102	525060.2779	361657.9884	778624.8948	776337.2699	1418896.904	904118.021	866302.7025	415215.5249
535	M102T51_1	120128.7665	111537.6996	60658.92308	109080.1892	100923.543	115206.8923	113918.8402	104744.07	107917.295	140960.4508	135961.5233	47965.75714	140091.561	72569.09545	57707.28475	160049.0369	135852.8155	89322.4045	168372.5548	158930.5107	79108.04067	86074.53033	110071.6327	72676.89147	138249.6111	112513.4	118872.4348	143850.8988	96926.12923	63749.44933	27108.95733	33503.66229	43804.6	46964.04943	27396.82127	27308.26043	43340.601	53956.70309	70318.23166	30531.08618	60474.53087	39398.77809	97099.86183	93771.88067	101992.2167	106788.723	127182.7455	38509.6
4049	M276T256	5990.407254	7375.5	6774.0317	6930.2002	2095.282857	7396.064	3747.622617	7008.309	3849.685364	9673.875	8242.75725	4239.281718	7375.397538	3912.325556	9319.817004	6611.68381	7860.105	9862.255368	3916.927273	3760.866	4311.19	6624.61501	9760.234786	9208.888889	4808.9651	2763.709667	5261.7788	8251.1669	7110.405363	9434.577148	11512.162	19655.58371	26433.29408	17692.0416	9959.205273	13300.15082	17153.03081	5753.243333	16679.1555	3511.172653	20259.14637	18334.41842	4301.066667	6490.519846	10054.14943	16002.88364	5592.962358	5965.306846
19463	M371T289	5521.169467	9408.927167	5545.6598	9860.257333	4003.8789	7726.775578	15493.61	7438.959167	6547.410231	8312.166692	6151.218273	4738.181534	8719.974095	5452.683286	16164.4329	10572.65969	9994.464286	6908.547507	11189.93764	7964.088857	16080.75125	8257.091433	5193.64725	6867.067692	7264.002164	5741.967381	6757.863167	10474.80359	5937.756893	7851.5262	14768.48693	6790.033278	14345.26609	8495.70075	7656.524506	7179.073	7871.552	7019.597143	5425.42428	7475.265692	7260.7246	6037.528	8486.147214	6015.624286	8091.775714	12545.88928	9011.390061	3334.0568
1400	M305T814	180754.7331	177561.8604	357674.1	131268.513	166762.6	166764.5486	236034.248	154932.7844	178220.7538	139923.492	214902.4178	366541.2059	162770.3667	210269.0326	160019.0833	181887.1013	184485.336	249305.714	228988.116	208987.5629	195340.6267	195103.0388	149112.0077	253905.84	256112.1267	228569.588	185261.0309	193149.376	345275.0955	170718.8366	130659.0811	87113.20872	113771.2317	117006.3857	160291.4586	110693.5736	137295.6063	137724.5967	127327.7926	118696.5789	129176.7772	83383.35017	192639.1219	164642.768	148447.2291	206026.1073	144692.08	118713.2802
15402	M609T963	12130.8775	3798.035625	1839.691429	17953.82944	3052.8862	3437.183375	7379.2125	1773.6918	710.1210256	5591.592929	6505.350937	9089.65925	6086.908941	13166.85	1699.8315	2450.00025	1482.36725	2199.015	926.04375	1968.239471	647.1207857	2218.224105	741.744	1632.072	2281.609412	1508.795941	493.136	2525.098588	3569.751312	1478.752688	1847.937412	12154.86005	18106.8375	1953.895816	4750.075	2421.9699	7715.576154	4277.965625	5871.336579	4447.240941	5620.5875	361.5	14633.72488	1066.164313	2890.661647	17932.513	8650.207059	1074.85
19458	M218T371_2	17858.196	3847.500143	8371.28665	5529.789	5002.769714	5651.934545	7463.52	2231.25	2483.2161	11207.7385	5616.482143	1685.866667	3596.479385	7941.048364	2065.036364	4400.681	3790.500526	4777.507429	9720.24	4053.131071	3889.473714	5214.374553	3593.453571	3863.271429	2058.4	4672.485	3791.096364	6930.206696	5595.8515	8925.8325	10818.95283	2224.867765	14026.68167	14229.86838	5384.921923	9433.007765	5821.272	4290.978095	5822.306471	8705.255	7327.397	2849.360771	15412.06154	3440.887333	4166.937444	5708.058333	5221.7232	3158.040588
4806	M769T588	3131.975714	4198.148786	2219.804143	5627.665643	3663.227692	5117.6735	5244.892714	3786.074286	1814.74575	3600.901714	4321.2175	2558.914286	2467.435	2588.278	2062.796478	3128.826071	2429.688462	3769.201583	2034.348905	1794.335714	1095.275	2143.879667	1343.245067	1917.28034	1938.929138	1412.7165	1419.291429	1267.105071	2327.687667	1423.893	6287.947632	3135.912278	5161.473545	5079.389857	2510.106857	3328.540429	5468.798679	3832.479	3960.015	3953.483529	4628.952389	3016.976758	4618.570667	4833.520615	7756.3838	6276.218182	3072.86	4170.254118
17922	M262T210	36289.49138	21312.59077	37530.58	20836.35831	27002.82846	30064.78313	24801.68333	24610.34	46227.26423	18645.98462	34855.72624	23311.16435	18963.63325	20422.83892	11206.32122	20716.04573	34289.875	18994.329	11179.33325	12599.56367	12125.50102	13122.72692	30068.33083	20872.5594	10963.35	10513.449	10103.77646	16782.30225	13965.336	148153.3233	33854.79521	27989.57755	40428.02569	30274.94059	28553.9815	23522.4633	28112.92613	26615.342	40407.52495	23638.18794	33168.07215	21286.58658	26181.69215	19735.46667	53852.43573	26951.76071	24215.31	12404.63368
1666	M91T184_2	99688.7105	81535.42518	159831.1056	81005.04259	84830.69183	107643.1965	105610.3352	147379.5841	144932.2996	213116.7792	145526.871	135362.4322	275457.8583	188641.5605	251108.0343	324344.1288	238633.287	306490.1879	297418.2077	196682.8361	798076.0088	243004.2042	295880.886	296601.3359	211895.2685	402305.9991	365357.0664	491571.96	401037.9283	335956.5017	36901.61461	35893.84404	45626.27112	40945.03444	34417.50638	30896.721	47959.51341	53335.23529	57308.04135	38706.69695	54315.0845	33983.82475	70920.42506	70145.0115	129432.6271	78086.37994	117659.7892	43265.70653
11067	M553T65	7269.89854	2364.149231	1703.055385	11756.29579	9298.907273	3681.486	3207.352077	2766.968847	3070.249281	8532.189	5105.785556	2637.712286	2865.082929	2249.92	3517.924683	3212.467143	4784.0975	5569.2676	1351.736769	671.3066667	1968.284344	1370.280037	5028.73	2162.730818	4293.212	722.6054675	2713.54952	4323.865	900.8546433	1092.045	11138.638	15964.69729	19245.413	19519.50933	12774.81191	10708.72329	4464.567643	26999.30248	5388.85513	5405.9245	10261.51343	10820.81064	6490.393	12966.30594	12922.56142	7164.521846	7584.843636	4058.6595
13881	M335T61	12506.8125	7400.7	6662.357	5499.17	9655.3297	6952.200375	6494.5854	4326.607286	8334.616667	6238.567857	9432.96	5138.120125	4733.766667	5189.408889	3327.87	4930.95	8462.542857	4701.49875	4420.768909	5393.649529	2561.9172	4485.111867	5649.878143	3704.166667	3057.96	4314.156	3678.955	3690.4105	3362.375333	3837.845556	9070.144444	7417.889	6032.5625	9150.2825	4752.476333	9007.024529	9555.725692	10237.14818	13878.51516	9488.199667	7871.379667	4895.22	11441.28878	5621.74	14045.48182	7164.98	8199.072	2763.349571
571	M257T357	4616.755	3660.992242	5359.41625	3233.880125	3457.7	2607.82375	4191.6675	7447.450267	6185.5386	4728.682889	6998.319125	5310.544667	9647.061545	5271.706125	4129.577114	9689.4756	6859.086667	4342.88475	4071.377117	1802.930225	12214.755	9072.37375	13615.25433	5819.965714	7869.204	8427.209538	8362.542857	10148.67333	8084.11462	4980.001907	1293.535801	1089.585976	1404.382324	999.2871429	1082.917786	542.8224	1137.955	1355.491	1535.005	1092.760167	1481.871429	1286.381592	2745.6	2704.517786	4475.4032	2455.94625	2990.789091	860.382
15911	M571T963	3656.0475	1661.35375	1047.861391	5455.704375	1141.5664	1272.059733	2167.776	317.7249349	317.433431	1969.353867	2307.501391	2416.839688	2180.781667	3898.51	565.751	1291.630571	580.6376831	926.3291304	572.4337728	644.05	474.9384945	892.7430769	461.5930298	614.590375	725.3082353	532.6273739	389.1277262	885.2782353	1405.023437	709.5317929	701.7634708	3199.954909	6215.397333	1058.20425	1235.2725	920.4229524	2867.948696	1454.7375	1583.351667	1230.9351	2108.167556	206.9279297	4884.914783	437.1664268	1062.415059	6536.38425	2175.678522	459.7466077
18804	M295T233	34970.7505	27360.02514	49771.9968	31097.425	25062.33279	33712.27333	27751.628	44848.0125	35142.68795	99657.45643	46100.02561	28548.06988	85517.53629	59152.50637	174342.3403	141122.7964	121995.9587	207002.8319	52308.99559	28192.2342	106023.1781	45715.34265	111762.7031	82192.87906	115733.6662	21191.31561	80876.08375	243097.0093	25410.15136	65404.59131	87936.05077	96687.7058	170842.7202	159354.1582	95649.22857	92181.883	41182.33824	102712.1326	47684.65737	40481.76076	53194.48083	43410.3691	34857.757	35673.39471	63357.77143	22029.15343	51196.40036	22317.89192
6517	M765T315	1235.1894	1197.759	2272.92	3367.899467	1500.733846	3050.3526	875.413	1863.256667	753.289	3179.129643	2019.907714	3508.297571	2441.14	2023.545643	4039.875	5449.7597	4196.0213	2796.867	2173.0092	1265.88	4366.594286	1222.3682	3960.669071	3282.583333	4348.681774	723.367	2389.157143	5469.4695	828.7563846	1273.52918	935.75825	1708.928813	1616.734019	1429.3405	1334.887125	993.886625	762.7336875	2442.206609	1063.428	1067.946063	992.4197368	1347.398471	3110.135833	3166.099867	2969.073538	1057.833	1999.033867	1155.811
1210	M243T44_2	35200.33623	29450.20009	37564.961	36730.02667	28121.1875	28580.87464	25925.88627	25381.53746	35060.09829	29117.41333	31419.31392	29759.16313	26325.01667	23903.7876	17394.12827	25142.86667	33420.177	25706.84533	21647.59617	23945.99363	21440.82617	22049.49428	26090.61583	27475.7914	21509.13106	23347.09969	17846.35662	18328.324	24278.02231	24465.78471	37547.884	37083.79942	43922.23175	43234.22393	34739.28	32260.9882	33982.66725	42462.15146	38625.43626	34176.48	38019.19864	28238.78884	29411.34844	30586.69757	40171.479	40020.5094	27342.04525	25025.07479
7771	M166T426_2	9689.3858	23039.874	117805.116	25950.3624	5263.7535	109908.9786	14818.5	235941.8162	47499.75	30472.05636	74543.5984	77320.04571	146283.1361	50767.03929	181669.8256	370761.8381	68335.346	184207.1248	135444.5166	278473.5336	1195488.588	124908.3225	192291.357	49396.74736	221288.5517	562280.1214	567966.4817	577545.9311	1047647.027	77354.78143	2017.149333	1017.547	2697.417857	1135.066288	3492.445375	8314.4175	3025.919	1383.196267	1389.39148	2436.26	6611.169556	831.5064	17268.15	19333.2076	6452.145571	3379.408714	3737.58	9635.645059
5263	M233T74	35786.2063	24290.73186	38061.29194	33218.77	27597.3096	42001.53321	37643.2002	42522.91853	53283.78182	123214.8422	59633.7228	24299.87313	113186.0781	80365.841	227351.0854	144906.96	154164.1158	220639.196	113738.9362	86143.98813	157953.6643	119405.5082	132456.9292	53059.54926	146695.9354	56573.28544	185150.0894	443376.914	36273.36533	50385.39178	23543.61429	24229.18445	37877.7913	34560.74271	26564.37	21572.6665	14212.7191	36385.048	19215.504	20830.62209	23054.90478	25508.87366	22044.73615	27695.50371	37577.82162	33978.2742	44180.8794	14980.008
8196	M704T1018	2319.644444	1870.227692	1251.074118	2061.042222	2312.111667	1844.362353	1709.52	1030.2	888.2972222	1624.0812	1352.884211	1116.72	1115.746667	1338.24	184.7075825	980.0877778	1204.28	920.9788235	867	796.7338889	590.9180908	696.4545455	853.0952	1033.511111	885.3135986	895.8431818	431.9291284	792.705	1536.846667	738.673819	1829.603137	1088.834783	2857.205	2905.207059	697.3546667	1786.197317	2852.433333	2251.05	1784.35	1660.925143	1852.920952	1038.251743	2526.508889	1988.622857	1599.438333	2840.142222	1689.534	962.55
13150	M466T471	2649.751563	651.1531333	1306.033846	700.4	1031.00075	1572.75	2154.6804	828.235	1335.725714	7770.735933	1742.266971	4194.952667	6074.506	3379	36762.5784	1495.355	680.5067444	4778.282083	1500.9778	1539.938077	5599.950417	1611.535073	1770.926786	7578.724071	7596.249231	980.5680625	22794.31245	14482.5	867.9403571	1509.313867	1384.7064	1752.637643	2174.242571	1140.012923	1719.8382	2840.492471	653.631	741.2002105	854.2947103	746.4565	878.9722941	546.6048667	1043.479286	1039.03351	948.1536	1323.322	2500.297143	956.225
6339	M189T238	103107.7336	49637.14875	25269.921	78298.506	66411.02867	108804.03	64862.21	136783.5625	94324.518	446775.0927	146349.9293	25995.99188	292507.6211	127924.1297	571174.1878	453558.785	279621.672	369704.2894	257917.8324	234315.8773	551172.6374	236174.4545	362316.9751	17509.21324	514559.2558	106087.6718	468564.3093	828685.3461	11382.47729	14664.958	60777.35427	46868.86733	76828.356	78380.57029	53947.16836	49889.2455	69544.59486	89953.2714	89366.03022	51573.33792	76198.7945	56551.908	66800.901	82221.27387	111614.5941	91304.77157	211109.7232	38691.61111
1048	M136T185_2	870984.0818	673639.7072	984601.4233	667104.0254	689347.3412	690269.1729	770882.8022	779253.3353	1144946.24	1036937.134	1070811.46	966872.9563	1248988.013	701642.3527	349258.6606	951377.9676	1583058.923	862642.599	761896.0585	670882.5274	1070245.913	946171.6369	1429637.775	2394615.661	1425813.003	788506.3017	1282827.048	2513000.3	1259170.185	2275254.783	233898.7763	226864.5963	356059.3842	313846.1483	244958.359	192610.6576	369515.0445	418320.4119	428753.1965	264947.4659	385898.81	275828.6885	579131.7935	571626.8469	1077519.397	697279.0575	602492.1125	308457.4019
506	M182T85_2	2985686.582	2409031.738	3285342.938	2597978.35	2538080.671	2446342.626	2607076.705	2449370.707	3308035.971	2906672.112	3327174.704	3243431.114	3358246.317	2490133.315	1281261.517	3067738.181	4313606.247	3065376.351	2576385.298	2510280.417	2964801.999	2831768.225	3631259.144	7512482.238	3262908.942	2797696.007	3607124.66	5506757.755	4930922.583	7355765.534	887590.5833	756360.7589	1177025.259	1157878.945	816865.004	772760.315	1366977.353	1534304.993	1544192.368	1014763.583	1513689.872	1164195.948	2166974.328	2051048.894	1302.937447	2484101.526	2065560.82	1136063.944
15274	M502T744	72788.67187	66973.99331	48175.323	93110.4954	69977.19625	78889.18706	97813.90937	80232.7725	59681.814	82064.08933	74298.59513	54733.37956	86575.65619	112336.8012	29292.72238	61573.08456	84243.15812	55768.17163	45746.91581	48160.82167	33632.7975	63485.21667	75268.30863	51489.98937	43595.08156	52904.29513	42489.61194	43108.0375	64272.3964	35609.392	70555.85731	67337.01326	109753.8638	123729.9525	49673.70424	70164.89217	86596.50606	72702.5906	45043.53842	41964.56	84119.49853	47189.74674	87757.6575	101808.9147	134720.3323	114302	50331.26875	72989.367
2657	M158T340	23596.57376	21822.89667	61270.94412	12646.42041	16095.26967	26405.01917	39220.46882	61751.34447	45683.83853	97145.71819	35993.38271	53125.19694	163834.5405	73658.74519	183821.943	144284.3704	105779.2651	130741.3151	140551.588	174644.8933	344194.3415	127847.2112	187144.8847	178288.5448	30345.66633	187507.9981	303395.3558	368102.1493	76293.97772	250010.5417	3634.303059	2804.700381	4864.091	4112.977	3598.381071	3798.483353	9983.715444	3906.681529	9930.722014	4213.595115	10183.6998	4674.061167	12575.54135	9875.756471	12485.19412	21913.70029	35652.836	4699.859
4329	M528T657_2	226753.4167	161939.7208	473516.3716	199422.2444	190898.5362	228908.0829	542817.2786	152014.6299	381229.221	175749.8914	255372.885	893096.4293	435962.1633	1164103.141	592409.4434	281655.935	461771.8	1297451.933	1108369.853	878067.2538	446758.7835	1424676.918	469662.9868	217463.05	252530.7829	590462.4431	513635.6965	684340.7145	556937.9374	96316.57264	160761.5174	115775.3167	103719.4583	57885.08571	200315.1299	174506.6132	113764.4265	218324.4446	132110.9706	110096.1339	118061.3901	153232.9758	293830.6273	301622.6243	146190.7203	137588.7846	196593.7025	218042.9215
1341	M311T802	10356.06	9052.156182	19141.72877	6311.184545	8093.5699	9059.113636	12996.529	6672.182	12863.73162	5839.150333	10648.0465	25489.13231	10700.68125	13652.97164	10510.06546	9506.196	11770.65818	15764.08167	13841.63333	10863.905	12294.04583	14938.96	10033.69767	16818.2	22608.48	15015.80054	11786.33554	11996.07667	22675.4606	15403.39421	6738.58575	3405.416143	6679.040182	5616.72	9163.025417	6512.570375	6875.64	7069.580417	6558.799833	6373.7481	4969.952	4205.2905	12202.46818	6564.185	7171.479125	7310.976	8494.719231	4853.5725
19756	M133T260	114842.2784	51241.65369	48822.0705	77862.61083	76131.69523	80984.75308	110564.135	39215.14054	63457.46825	50136.77869	67623.447	41689.44058	72193.68437	170809.012	16225.16182	95629.56	58279.00592	50840.51538	49000.21117	31594.91945	58745.277	60808.442	63907.45593	47094.7575	24886.83725	59912.16908	44664.624	28954.38808	60951.0605	55468.06467	85858.36846	62172.16071	118922.7911	75548.42533	65966.04677	52945.91714	72529.955	66471.45077	55389.96346	44525.46379	87817.08343	40575.14286	87150.93557	104209.9698	107543.6056	167449.5022	41125.99692	6725.400273
22684	M177T571	4656.114667	3821.036	3791.75	3778.1454	3889.008	3890.506667	4172.209333	3269.9196	3843.469467	3787.452937	4071.0144	3276.181333	4319.6634	4449.670267	3182.219067	3854.562667	4097.118	4972.73425	3312.570562	3247.951133	3744.68	2797.373474	4551.962133	4032.21	2426.238	3370.1446	3302.544	3591.316667	3930.698667	3589.742	3270.15	3686.930333	3754.362857	3900.704667	3022.485125	3987.341053	4128.726	4009.3074	3306.94	3581.341211	5191.6566	2734.405579	4393.9558	4067.8	4928.298867	4345.585714	3429.094286	3586.672278
13568	M480T677	196722.6996	180234.6355	892797.056	76622.00836	99364.35621	157931.4649	310029.719	80273.98857	322679.7491	97019.7038	91067.9798	964230.0422	191795.6143	173807.2826	211903.6813	82614.62071	196994.1876	392311.275	384318.598	377074.3906	167203.6221	337014.5128	131856.7286	72808.03313	2342227.943	375135.4698	451481.954	195085.034	76777.6646	80479.4215	103694.5357	73114.70035	98902.87487	69001.9504	173602.7118	121898.2256	94542.74357	110847.744	121697.5262	107210.4412	53231.02588	45500.26063	534886.121	125411.4396	56520.00667	92005.35986	112825.3815	80003.28519
427	M130T42_2	567549.844	407042.1418	705331.6922	429000.1109	435869.7016	454333.3361	521684.432	639242.4222	714634.3494	599004.455	554081.8116	603730.4	892639.3952	691547.3521	1047769.998	883670.2944	807011.3454	851563.7429	811462.8412	860837.0934	1487573.221	617733.7698	1076874.507	1470858.225	1035937.195	949161.2414	1046884.334	1341477.942	1335554.59	1496925.528	132139.4681	325141.4542	288687.5264	341929.2692	192276.8029	134029.2666	287163.9442	218781.1767	253361.3534	172705.6902	239966.7468	276354.4	381155.3467	442922.3892	534886.1219	426755.4436	594240.8279	272406.7826
14077	M466T656	2580.751968	2403.450833	5951.333333	1847.935167	913.7781818	1907.486667	1195.66	982.8711667	1923.886364	1310.917091	1311.874154	2996.536667	2388.760318	1714.65675	1544.913417	1506.437667	2016.96	1894.978727	1845.978182	1125.703917	872.2325	987.611617	1063.284441	2983.389091	950.8190667	1813.569231	1377.308833	1385.468412	2691.23625	894.5533333	4389.765667	1448.199	2597.961692	2551.352727	2726.062091	3451.125214	4558.13325	2540.3805	4583.69	1938.8655	2926.911429	1783.437923	2811.190909	880.2	1287.18975	2307.752727	2060.1	834.8156667
11895	M504T674	5668.087895	3993.615182	9596.33295	4808.236765	3545.706947	6304.207412	5535.345792	4016.542105	5862.87912	4399.933895	3465.003667	7066.986	6566.701421	11971.02421	3610.399	4959.092842	5467.270167	6510.648083	6197.536	4961.30475	2675.718384	5872.381611	8085.603529	2050.308526	9293.075806	7132.946419	5476.063947	7304.098157	2544.688588	1921.012166	4107.792	3570.431481	4915.332053	3540.534579	4979.065167	3671.967136	3671.377107	4240.924421	3353.838095	3732.767846	2514.376317	2786.00796	10224.95286	3605.456056	3101.287737	4829.289111	4384.571286	2777.866715
22112	M119T72	26320.207	19483.50692	32345.523	18240.04	23057.6814	17214.78227	22060.717	13075.07143	25258.67614	16798.58614	30437.645	25159.07245	14068.17455	25098.81953	13204.53333	12503.6475	30689.17873	22962.093	16150.86982	15792.876	18587.27538	17028.79808	17547.42343	34720.14545	1935.738879	12582.24435	18925.54615	33604.12679	28233.742	37944.6925	20072.55093	13121.77087	21219.93387	25587.75736	12040	21271.6	29752.2365	22205.06615	25071.51508	22273.18154	26701.03688	11319.95006	25727.00308	19416.15362	129268.0688	25061.784	18834.48864	11379.0755
21202	M667T616	2380.644	2801.819286	5933.081538	2091.372071	2978.699583	2523.439333	3111.247629	1897.973833	2499.401333	2119.721818	2556.0552	2241.733333	2191.319182	6948.844776	3053.237154	2448.4415	2167.236667	2467.3871	4098.685269	1933.538889	1940.51	1261.748571	3545.932	1746.342857	1424.8	1825.729538	1949.937778	2921.763545	2249.820417	1581.6416	2796.488938	1734.771429	2575.862333	2823.95925	1557.600636	2089.431	3341.5494	3934.459529	2295.518412	1482.993938	3700.074698	2193.7078	3468.2175	2429.277118	3027.9135	2368.1125	2614.716	2137.46714
496	M84T42_2	232876.863	187936.8671	272245.276	186559.5829	183776.2975	189602.2571	220143.5349	248907.9267	269491.6988	277559.2242	270386.774	263550.378	332176.9164	282695.7947	434435.7208	360826.3213	358557.7357	350999.3421	314206.8405	318225.92	623364.5301	253967.49	424588.2965	640309.4232	379290.6144	386215.3851	447493.7525	538978.555	553442.7995	590542.2662	64396.21547	142921.726	135280.8354	159306.675	99483.65	73236.01667	137267.7222	100430.4635	145716.9208	73721.63228	136455.3304	95269.44612	153021.7795	183754.3791	225782.7768	184239.4756	244421.8736	111226.6164
5435	M129T39	87320.09813	55670.53788	26934.38175	80183.05406	88888.94438	78019.28471	73120.48275	42534.70667	55872.62876	83234.859	76232.77381	39600.21994	92521.78725	75370.50263	4797.351	88164.59894	114490.0175	34008.49856	26263.74059	13268.3655	5042.545556	14363.09795	92756.61862	7492.331351	3477.859508	8854.692395	8257.431977	19454.88037	5530.014286	5450.302	98690.52	79752.90339	56280.319	87367.15969	124680.4515	73224.96521	86266.07194	107591.1375	78706.67278	79297.18484	86947.08021	69693.62264	68948.04	64751.91638	84891.0855	85775.36143	114269.2999	15103.52211
4012	M122T248	11686.47421	7254.7244	40246.60743	57771.15587	4504.5526	31566.78407	80501.0796	50520.17667	14076.205	203079.68	54723.9	49371.86557	68542.48357	171320.4073	701654.1095	164175.6431	121329.6229	349753.2696	317376.7169	300931.9275	604217.7029	355307.3816	117224.7893	351904.4022	87919.30471	490876.9931	607699.3242	366585.5078	418820.2798	617439.713	2494.415	1695.830002	3267.733929	1975.8893	2054.557617	10644.2712	3387.612	2563.578076	1626.47231	4076.314923	3477.005889	1847.747744	4065.262	5266.2736	3145.670667	3235.017	91078.10393	7856.898278
8001	M595T44_2	15213.40364	11745.30875	10880.61	13997.8575	10516.37031	9657.391429	10336.24043	7341.70925	13127.46857	9342.37	11424.03233	9474.224667	5779.44	7453.719778	1649.665	3851.94	8209.455344	7539.10125	5220.928333	5635.113273	1192.809525	4604.873	4620.4105	4326.896667	2624.131	4417.659889	1608	1604.047091	3393.6805	3000.447833	7673.342857	13734.30438	15417.05573	15808.63667	11368.00364	8718.276667	13256.85833	11938.46	13023.42658	8919.663136	15917.7375	9200.561357	10844.61792	13192.12125	17889.725	19660.00689	12046.50857	11297.76267
7465	M260T69	13043.38336	11743.28571	89824.04826	22016.21018	12593.07736	30786.322	17933.76	29780.94	12619.7715	138005.1333	24198.51375	49912.48167	60244.45618	40734.886	526916.2022	117418.361	40574.60574	215994.5518	67331.64608	74075.80846	190314.7796	73957.61007	54723.80438	130639.9264	269224.4	44458.09569	173620.5052	258378.8005	27688.52533	108058.2562	14067.12577	11359.55808	16069.33067	13138.296	16199.1725	11532.21314	9925.587	13952.213	7604.664231	21867.2324	10743.49722	12825.83322	13531.974	15597.984	21761.5775	14026.22338	63122.57676	12499.23429
3617	M248T96	12333.37664	7485.737	10348.49383	2298.706	49201.2968	2634.3356	1544.925598	3336.133743	2015.486833	2426.879625	2594.455664	8216.88	6604.332529	3476.898173	2656.202063	5050.526593	6298.930555	1184.8665	8472.192659	6372.355322	1743.743615	819.7599375	5445.772997	10229.9472	3027.756706	8111.636758	3869.813452	4154.382	4062.779083	1816.087	31746.37473	25653.40556	12664.57714	57135.97547	5505.651	37478.2823	21653.24805	27663.38357	59357.87467	163932.1952	10833.80775	11025.36623	117612.9237	2180.86643	68922.70867	2027.183205	11508.56771	1345.522156
5967	M426T530_3	363375.7427	75152.15467	159856.5645	242896.9693	137773.0067	593869.7533	196371.5087	90159.762	102804.358	1380677.222	358291.4729	669218.7749	1180633.695	792253.8678	1358511.691	337259.9699	48984.7248	718619.4187	244094.56	209314.109	972264.51	242166.4233	119619.2461	1687879.539	949093.6688	100340.4795	1338153.846	1178357.908	249760.082	641814.7948	126744.0167	46718.07192	123306.3119	27623.35867	266862.4128	486263.3625	106995.9798	76889.33887	141795.6956	108082.26	102281.6355	27232.36894	105635.5929	76022.33057	55497.93229	94387.37867	331537.7142	63471.45278
5574	M695T44_2	6536.107667	4040.439	7243.275	4984.858074	2993.257909	3615.678	3530.21625	3881.166034	7948.170444	6081.83714	5079.895333	4656.87	4263.6225	4705.90575	3003.268003	3831.96675	6244.426091	5392.989167	4569.240373	6119.510105	1863.029445	5789.95	4488.530813	5866.514167	3421.145	5058.044444	3084.218182	1808.68	4620.864116	5335.1334	1340.62775	4156.9714	4010.960455	4863.665455	2474.4225	1258.597667	2683.0375	2419.76	5390.636667	1611.12	3586.750471	2641.949508	2597.833333	4210.594375	7018.684444	6598.396667	5416.66575	2708.89575
12194	M424T535	9544.149	1309.96813	3156.188533	4376.691429	2028.400214	28682.53107	3745.666929	4116.9684	1667.474286	19417.07143	5325.288333	9753.759	37894.4	13583.13043	104730.6129	11626.16571	5369.505857	29462.01286	24912.28636	12190.66264	53591.40064	8777.315	5273.192	11321.4525	33125.6578	6866.144	206842.4643	98468.5896	2713.113077	4062.548571	2051.984	1141.580722	1958.545067	492.3407389	3001.64225	21493.29195	1755.544	1461.973333	1455.272333	1690.489368	2427.207059	604.0703333	1798.2964	4540.369533	754.492	1368.501643	8147.3112	2191.178889
1249	M165T85_2	1898793.054	1541396.777	2145038.219	1569503.76	1617011.837	1546349.6	1675002.717	1534456.388	2130716.962	1767876.961	2088294.809	2285009.814	1783471.425	1479998.019	657799.0377	1842813.837	2387835.156	1721278.599	1387557.199	1291810.329	1473558.21	1441169.17	2024529.656	5034946.647	1608269.907	1554692.484	2021339.169	2837161.871	2711663.047	4706870.614	652741.3031	557060.6261	900851.4218	881878.1121	611367.5535	539013.4281	981723.6403	1102492.488	1101638.75	748192.9125	1045514.092	736251.9745	1441356.295	1392679.528	1758.289833	1576375.8	1336451.173	779174.0694
9724	M835T530	84296.83099	2372.512214	13591.37827	29126.59991	8753.691429	226281.7797	21598.98693	3906.636	4602.864667	1004141.463	76494.3005	283610.01	759142.607	339921.3882	1425249.086	71235.25727	1259.440029	302417.989	36371.82	25441.16979	484141.98	46419.64222	5890.101643	1694585.279	609292.24	4607.479071	1189011.418	730513.8582	29049.98182	223460.026	8060.194267	1211.08416	5629.029857	595.8725789	53929.61057	163956.024	4636.605857	2781.940467	12069.78056	6513.129824	4207.034919	918.57954	4338.45	2543.431571	1470.912284	3358.196154	72055.44621	2070.999412
4620	M279T240	160220.0893	383465.3285	87804.49307	1024762.607	356297.4654	798495.9285	130331.3945	769433.5033	514696.6853	487755.1025	958921.2343	110041.0985	982120.5498	448084.3588	651450.3487	1289795.519	1107915.032	731110.1611	483541.2969	383119.6211	783747.984	487061.19	1420310.07	54511.89545	553268.7991	339796.8022	715326.0646	1774494.384	47063.59856	39924.05083	29236.9822	82412.97329	32373.61885	63996.70248	76297.85904	29233.42841	11221.409	308021.6912	69807.00222	137843.6825	35851.37333	283887.5927	626057.1086	650310.1364	1002000.692	124362.59	265582.377	503077.7212
6560	M261T199	143147.004	99464.33873	57346.11082	147348.6045	132667.8446	170041.8655	129116.3543	126185.1353	186122.2546	344695.4909	176815.9117	48525.84	348915.4235	166556.1272	496721.4851	371699.9995	349223.2307	471777.9196	188811.1457	147090.1248	176273.9569	165283.7389	423319.3255	65668.9995	475639.3077	55187.1905	266474.5869	660961.5706	25463.7145	37481.61429	49329.1426	88386.7605	112944.6782	110625.5984	81473.51143	57696.66479	32609.1024	176412.1664	52689.42559	66611.95765	81595.073	98924.97374	129742.7103	145979.6267	424415.7324	123270.0187	194072.9435	93704.19347
1963	M136T86	1208957.568	1001596.03	1408145.56	1013927.635	1038164.606	931347.7413	947385.5146	910179.8847	1331377.994	1073104.179	1374791.461	1531932.298	1138299.122	920145.5751	431443.8364	1131330.58	1554493.167	1094356.87	882017.4647	861103.6686	1019826.591	1007425.87	1292944.955	3532832.467	1225871.83	971882.1591	1432577.811	2141872.566	1884946.089	3338715.214	449854.044	390386.8416	641733.8126	610511.2642	431875.1487	378678.4662	684194.5188	743185.0767	722697.6275	490306.7802	709713.4787	509507.0787	924968.55	898244.0259	13831.81779	1059970.612	826546.8926	519117.0549
12575	M130T50_2	1290248.218	934816.6046	656170.4439	1026163.739	973569.328	936012.0171	845420.4	724217.7376	893586.3146	1238987.017	1004865.646	482865.2414	935417.1094	551238.2593	619346.6409	993646.5333	1052124.618	585651.9104	977617.2858	1046378.206	503598.627	597568.5425	708966.4083	606843.748	933836.4405	745140.6608	887466.6989	1064792.157	692199.7667	493922.3593	592432.4024	597727.3909	711979.9764	674504.364	465647.7964	565428.2626	745812.7719	848569.841	966389.2182	607104.5791	842547.6765	646093.8534	1086096.126	923672.4162	999662.391	1124394.119	1101833.518	540180.1705
7056	M604T763	2773.694	2346.41975	2070.9918	3044.23	2297.790267	2437.644267	2762.1594	3282.825846	2445.986208	2777.962682	2525.4005	2243.976	3047.16564	3085.729933	1027.249	2349.362667	2768.727267	2316.527625	1793.084222	2271.92525	1860.604129	2284.2428	3127.92588	2278.561875	1308.804214	1868.279812	1591.85625	1875.137207	2765.29175	1174.156588	2316.120188	2461.863783	4002.79425	3346.294	2401.41924	2706.400038	3417.01904	2833.70325	2184.3998	3523.968	3358.863333	1820.157714	3550.7618	3415.39068	4268.140917	3710.064188	2026.6323	2538.957667
540	M331T228	35409.82923	26972.60793	48580.77231	27998.19792	28780.08	32111.12479	36503.61733	44155.345	61522.45394	86466.38532	50511.402	39792.08031	95301.35389	62898.874	84370.51829	96744.91605	104683.6824	94932.93971	91198.37647	97333.13157	159997.1428	67145.12384	112812.9953	125345.0605	69873.40629	108953.2402	129973.5336	141697.4646	132507.107	132668.4168	8001.969769	7862.450571	11447.79231	11276.51636	7191.5902	6683.98975	13220.1792	14355.004	19951.1292	9620.123077	15447.02589	10583.40721	23328.162	21897.251	43123.74773	27948.56417	33535.96133	11507.7945
12612	M432T298	12807.91419	27123.45809	11540.14047	27703.57888	9138.327762	19362.742	46848.48	23390.95	17796.53931	21338.99033	18705.4153	7113.344	17878.49962	15830.60345	8480.602	28926.97589	26769.77589	11745.27533	35266.5	23712.46892	24532.82227	24974.48571	11494.883	8118.795	11062.7623	14502.19077	17562.72741	13473.97133	13701.116	16039.18352	43849.65095	19318.341	40875.639	21187.34727	20232.30736	17821.87344	23414.80454	16531.60892	14207.21077	18916.46692	16100.38625	19376.45074	24312.076	16985.20152	18837.849	38584.96429	18876.97223	8681.086923
10	M275T44_1	110218.2961	100592.1268	49841.87345	97832.09571	127011.234	84437.82455	85303.339	41617.9538	60971.00691	43841.215	75263.03288	51628.98767	22842.68	36354.38788	3624.93425	16704.69169	33839.074	24373.52778	18779.99722	15616.68931	4417.214	12240.6471	13628.74567	10700.819	7735.2295	10871.5081	4722.738519	3909.08	7570.549966	10082.21744	203029.86	167571.15	211370.5455	180193.2116	170702.1373	169107.9969	189830.18	197053.5615	149058.2769	187353.6971	197772.0086	118286.4193	136555.7775	95291.96207	121268.1	146816.5248	67648.018	147407.832
24050	M579T44_2	19102.07	16105.76527	10640.4332	16455.11111	18761.52618	17070.8105	15993.8998	11170.495	10937.31473	12097.01671	16970.60692	11981.574	6765.943333	12851.77633	1673.17991	6535.278	9914.94404	10007.0955	9977.834727	6636.34	1488.449455	4882.3089	5229.956667	5066.356455	4335.247164	6077.729538	2884.488268	1694.805517	5335.17075	5788.741455	6034.875	9634.105946	14023.77586	12838.704	10375.17333	8644.36625	16521.82	8555.866667	7356.601	5964.991167	11160.97371	9870.402743	17961.93544	17111.259	15226.173	19476.94509	13875.70738	16978.36113
192	M459T44_2	25145.08967	16590.57833	26177.24818	16195.608	14407.47733	16931.63654	20250.49813	21326.84773	29812.029	27939.4195	26662.50275	25053.67915	30917.93846	30358.959	26940.56508	31533.46246	34382.27275	41011.0625	36180.66286	44420.8621	28324.8295	37906.557	35169.57617	57650.08456	39881.0735	45946.43645	40825.63179	29447.32827	55123.40382	61280.94508	2034.72	10409.89575	9579.426556	10980.48343	5762.592	2720.435667	8819.582733	5200.27	8953.554176	3676.07	8806.728	7773.904	11087.05325	17132.98987	21419.559	19665.69653	22959.1986	9483.450947
19461	M263T62	259261.9022	77417.2824	48463.86109	324834.545	286690.3543	155477.9066	9554.6288	91353.70145	97495.33333	98319.91333	58389.68925	41396.50114	190726.1308	5770.146667	25102.73927	23127.21884	65715.52909	12191.35107	13996.36919	8867.343857	16289.15135	5357.370091	213378.1429	5915.14	6312.5615	5101.49	12181.95913	19233.42571	5917.061192	17263.03333	93594.6015	77919.86	100899.093	121006.5676	96370.72393	99404.34317	120446.8929	197493.632	98380.994	118234.5008	169094.2956	128628.5737	185877.7182	229934.3814	247743.2973	262904.7382	228743.6914	115792.9568
8115	M121T185	84480.4628	45752.30388	1002688.949	102739.5029	29716.55971	574601.5521	410048.5223	1622770.07	181324.9142	2708971.86	844911.2389	760712.3333	3775050.608	3256908.105	21938523.34	6867827.004	2096958.586	1729978.14	1892251.506	1994476.489	12317665.51	3282613.543	3943001.538	1541679.779	1143882.336	9149348.958	7403457.191	3481819.541	6667767.336	2507702.28	10588.17375	4198.253333	15559.51669	4778.797737	6977.526	45671.36553	15654.33441	8186.36	5609.956706	20858.14732	33955.4572	3751.985	15732.49527	50514.96918	14570.57714	26803.053	1077851.333	52842.21853
19015	M505T43_2	4806.432375	3086.9802	2350.091333	4069.672727	4079.769862	3453.610091	3622.948	2439.1465	3733.207579	4638.290148	4733.584486	2859.9865	3562.08	4314.5505	1339.359798	4274.382714	6575.184	2774.376	2512.114545	1637.77	1553.035706	1981.185327	4529.658	915.6272727	1316.348765	1520.533548	1446.587966	1901.008174	1621.137114	926.05975	1471.71375	2150.775545	2844.287333	4060.157164	1554.160098	1324.856667	3560.458773	3241.222414	3415.39825	1866.4	2463.582316	2002.254429	2920.744538	3603.8106	4948.023857	4890.904071	3867.2871	2176.134154
3369	M114T53_2	541668.8805	371243.3105	3280475.723	611171.8541	441936.1958	467883.0857	586352.2304	689138.3035	918623.18	781943.76	767238.4073	1103315.983	870497.826	871421.3667	901741.302	988561.4274	1282769.579	968835.5096	809018.391	1124587.617	1573238.366	1066756.308	1106659.697	88682.72133	948608.3436	1538305.64	1162913.664	1305470.146	163498.1922	46395.5729	188378.6116	235155.4133	287355.819	250884.9633	215032.0689	181375.5314	288179.6204	382926.2523	354369.871	232747.4207	312603.3276	238008.5559	357174.417	401992.7396	704445.6	474076.98	421994.0077	264127.998
14084	M608T324	2682.311385	2803.665	6372.084091	3171.034308	1219.324615	2456.8596	4367.117647	2910.021429	2085.345	3434.886	2413.52375	1116.332547	2897.783571	2453.107034	2960.176175	3911.99625	3105.9647	2708.2482	5381.049375	3036.009455	4125.127846	3129.967429	2138.844635	1411.242667	1898.1	1653.514286	2553.047852	2771.96	2187.534286	1834.14	6855.6879	3284.37625	4740.255	3018.497273	3556.6965	2250.963	3898.639231	2158.225091	2541.384545	1924.092692	2296.4178	2086.395333	2601.463375	3158.055	4443.956824	4566.413769	2730.653333	1207.147118
5676	M456T229	15023.26894	21266.61821	5867.413933	54302.12763	24309.04488	26035.29483	7238.774536	16796.13944	13122.3192	17615.80759	29159.87194	5187.264286	12439.5818	5471.6902	18879.96857	14761.39637	13249.01543	10581.741	2410.758231	2783.3212	11764.13516	7823.007071	13024.26953	2997.743727	12098.204	3488.491615	7388.66008	4967.148462	5389.835294	11417.2536	58707.0605	59717.9995	63831.32	66528.11822	46954.19318	50888.20385	24127.74672	81499.07179	29416.69136	32077.00365	31283.91455	38398.48241	32379.84853	31648.92458	55245.2778	17554.02821	32803.389	17121.40486
5023	M298T256	9206.991165	5319.615545	5371.649626	4655.786	6907.38266	4866.522222	6245.945455	6461.786667	5520.181154	4392.704538	4747.808182	6707.590333	9234.2347	9131.356273	1949.704	3659.454333	10413.845	4042.416	3630.141293	3188.667383	3074.5021	3045.386667	11881.311	6901.95	2096.350625	3174.71625	2808.892308	2760.669333	3074.184418	3918.457031	20490.065	40195.711	41937.18029	54394.01705	6988.715455	45202.73485	60149.12324	5659.9375	21670.62857	5908.294286	47030.70273	3927.458856	14484.84136	20554.79194	38332.09875	15544.38513	7308.836833	9792.51
23812	M478T637	16217.7418	10978.47	9130.619474	7593.481429	8466.035143	8820.606262	13528.16148	362645.4877	10311.9765	7132.700476	48505.23047	5928.954	7167.943611	17403.02679	6352.041409	11538.93206	11562.22155	13401.42	11151.9451	8929.874487	4916.782286	11070.45332	9040.857444	4474.866789	11415.90627	5894.210054	6965.792435	17529.81005	6496.278136	8463.246923	22869.89286	6789.843333	183119.9963	11508.38657	9978.602637	13288.00695	7126.28687	7239.82805	5385.465912	6479.361101	14055.79395	17567.10612	69252.24436	8108.45775	6509.578714	12021.89236	9739.227857	9596.255087
3680	M997T315	2221.503786	2560.378077	1283.758857	2748.4025	2670.542368	2799.3688	2373.925636	1469.3318	990.9	2039.346571	1954.831667	1726.470214	1291.286357	1704.939385	1388.662	1287.852	969.7563946	714.1809231	723.9	543.4	602.9754357	919.7994777	718.85926	602.5300714	793.5802176	538.0461426	665.3613717	813.4189453	555.078343	459.4411339	2304.499316	2042.415143	3429.061554	2377.423667	1860.9746	2216.154474	2670.96	2124.155133	1463.336941	1992.293894	2178.126971	1343.318956	3663.111429	3915.782684	3929.211214	3784.645023	1879.055	2961.585316
93	M427T44_1	15136.72666	12350.853	7772.45275	14735.52	13004.75357	10176.757	9389.324125	4586.478875	9553.586777	5571.93	8508.909375	5768	2473.76231	4155.754293	659.6825	2146.731429	4170.240429	3139.96	2407.036125	1960.52	283.7063075	1660.86275	1487.594	1608.131	888.8809041	983.4068571	755.0785714	597.4095802	1237.893631	1251.358625	41061.87711	24910.25173	35387.71338	32928.94857	31296.36	33041.85625	26267.055	36183.08571	27830.18008	34454.53875	36626.0175	15494.36744	18091.54286	13355.793	16261.92	22068.12344	8557.206429	18057.9165
7572	M288T287_2	2814.280714	2837.031943	17850.3315	2878.5564	2966.580963	4204.801923	2899.599071	5973.664286	3632.651786	27306.12508	6768.892456	9607.984077	17164.82923	10614.38229	101161.3429	39094.27714	21652.09062	47302.49143	12595.61833	11824.93846	51819.1498	17576.65572	23896.65992	17825.45371	52334.46207	6108.105818	42281.61538	101088.3636	6207.698081	10061.89225	1983.882818	4066.506375	4167.2564	1618.400538	2042.316995	1665.001538	3128.038269	3771.12793	3196.966933	762.4	3331.375066	2353.979896	4345.296522	3667.34117	6045.232612	1216.32	4964.475346	1272.852471
16350	M316T285_2	207750.8929	144932.6775	111105.4569	148543.6118	286429.4242	237546.9454	328834.5555	104403.8399	157424.5316	129863.3826	141682.8024	134060.0096	232554.8174	255270.092	71796.1	110485.3404	183820.14	135633.2753	116782.7593	99714.17455	132075.1949	155366.8027	262328.1713	182861.5207	105894.8883	74480.868	97578.09083	94706.80691	116783.528	199923.2242	235806.5427	141267.0168	209034.9751	205004.8057	163805.5964	212233.1757	181472.8339	152158.8058	127809.8744	146707.5096	167049.778	101755.5283	272960.3261	263653.3625	320698.1307	233233.1769	144844.518	180283.352
15208	M458T746	59225.74312	53445.1382	44131.65788	75507.60787	60332.1535	64952.91833	75240.9246	60649.29	47849.6375	64656.73725	59082.03506	50018.77438	69115.44825	91287.72881	22956.3656	47761.326	68903.0564	42493.8066	38127.6	37977.7125	27254.11913	48085.82478	62691.34813	39705.61933	34999.03873	42113.01562	31632.26663	34743.23747	51664.89738	26657.61106	55533.52438	52960.70853	92195.51663	99586.7824	40037.67827	54291.59289	71268.7916	57060.89138	40215.287	36208.13811	63146.07711	35804.42526	79971.0275	81286.57467	99489.6166	90742.392	40774.59375	55345.33333
23418	M120T50	112980.6315	100619.0549	5588.113717	89987.727	89953.42014	92240.83284	83205.92753	62061.975	75853.924	98237.13231	101232.3674	5092.324619	89797.12481	50223.25636	7094.5196	81351.9	70104.00208	52333.313	69216.21173	57840.72682	30534.0942	28992.128	68187.81323	3088.279071	63912.13868	26723.075	8771.312938	64056.16538	2645.228634	2334.847748	43732.88452	56275.38444	63753.165	81208.313	49733.55656	53281.65426	64419.94533	69819.37136	79298.7655	40710.78	71416.19118	47668.35241	94299.56238	100667.8221	103545.2492	114456.4282	113131.3418	42503.04406
72	M166T227_2	7865688.369	4580412.942	10386726.19	4871253.113	5080014.536	5580140.78	5746957.877	8759559.606	8875275.271	11572594.1	9568462.17	8513370.437	12539298.3	9998411.738	12697888.5	13102470.05	12837675.54	11986923.99	11536348.87	12555655.55	16407933.62	10408235.27	12663463.21	14998866.11	10382725.48	12518109.34	13973621.63	16112945.06	15411842.81	14687639.36	2352743.409	2622677.913	2995975.902	2809507.013	2716383.229	2475702.483	2822413.235	3243250.863	4220784.593	3256814.984	4105443.224	3311082.719	3963028.029	3961926.864	5959243.486	4893181.857	5598599.786	3425995.512
5448	M484T193	17076.564	6755.8	1555.557143	6532.534286	6690.6882	4696.621429	4951.736933	4052.8635	4411.94	7556.932333	5495.99465	3081	2019.43725	3056.627333	816.9839334	1528.567857	5385.6918	1642.195143	1501.8345	1570.968706	696.7863554	672.0922134	2957.93275	633.5064	1325.703597	1356.264	522.8207588	721.1782217	520.2608948	550.7870922	5345.99	7864.5535	5890.7442	7270.6994	5218.9795	4669.0925	6543.914	5537.313	10529.10321	5072.888556	5561.296063	4439.817708	6300.935667	7905.661143	27787.9095	6048.339643	5387.354065	2013.938667
256	M159T269_2	91151.392	68326.254	116801.5514	56288.748	71485.36364	73776.30545	84986.59667	66552.58182	104394.8855	154358.7187	99531.41591	81628.6365	157790.9139	106822.6704	177773.9502	166490.7045	183505.5525	153497.8348	130079.1855	124577.6036	231249.6465	109667.5431	169009.422	184179.3515	104591.6274	171527.4655	206899.4187	229434.4194	167525.2503	192791.851	25148.69287	21987.50908	39864.40636	36272.418	22681.74	25172.982	46467.11425	41668.17164	44989.11521	27406.16667	50970.64384	26996.32289	56478.44533	56782.2376	79752.9986	71898.46143	73986.3005	30926.29056
6719	M302T311	114256.3958	56429.84838	103294.5735	84670.65658	64458.44923	181601.0627	44427.52	122735.5273	129952.1253	309995.9875	141116.0117	130731.6649	755517.5324	228143.0054	630759.0385	998521.5447	473956.4937	505379.9143	163127.7083	144082.4198	706121.5039	302712.701	730393.0018	90319.8813	417706.2185	147979.1212	663477.9182	1689045.588	36081.386	49595.48893	18758.72236	16320.62657	48105.512	44831.13916	24373.98107	40538.32941	14163.39263	65761.895	20251.956	34382.81065	20276.93925	39656.57614	126945.3582	63968.175	197095.5402	31512.52167	59654.37091	56147.1866
3424	M666T200	17679.01311	35605.35956	23245.45567	33870.83381	39497.37353	24192.88329	11722.216	55948.89753	53469.88785	48551.42286	15500.00336	7788.965333	60468.69785	31904.866	20676.30613	18807.85315	27306.77538	20786.44915	9374.136429	11898.11077	16206.65143	9979.151773	77803.25215	36836.33231	23619.24454	10641.36371	28516.53183	26089.94513	15089.415	18086.54297	153470.2557	170611.9676	179056.3346	195665.9333	144653.21	143198.9	129084.88	153585.4235	121123.3455	83181.32005	109283.1546	97522.24088	37962.30447	35316.378	87963.90353	27826.56789	40096.78035	31384.4895
12244	M426T632	4705.5375	4152.793071	7354.094143	2614.733538	4136.343286	6598.424308	4545.324	8637.141333	3641.312	2031.202133	1843.833143	4849.954286	4985.331429	2952.960923	2245.405714	3036.283385	9055.772	2371.75	2036.284429	3979.281429	1393.989231	3201.66	2672.707857	2371.367462	2102.835882	2109.7674	3656.797143	4134.888643	3235.275286	1071.634231	6242.406429	4119.42425	42687.895	5401.445875	59741.84014	9027.98	4774.006875	3224.092714	11315.50588	2994.213563	4012.68	2698.095882	7802.532857	1570.644143	2839.334667	6652.902375	5157.850929	2612.007
4070	M375T162	3890.624	6033.751304	9409.784476	9848.753195	4865.245821	10305.09336	4271.478522	9186.235913	7500.259826	15597.84065	11334.5748	9857.48196	10446.01747	3767.980667	9448.375	13039.32932	14224.6104	10940.98406	3061.867368	2570.081805	15895.49891	2933.634261	15510.85465	8112.673684	5636.34985	1729.754857	5385.738	11904.2804	1776.672233	7144.673294	3436.979444	3803.393	5327.147211	5090.4555	4148.386036	2538.64975	1772.83504	6384.002714	4317.094773	1616.384324	3467.1756	3903.245125	6249.604286	7969.3509	11288.10868	3153.744842	9416.901755	4172.536815
5223	M105T248	67757.49829	37991.0916	306955.0112	359392.2696	17350.0812	221771.427	534362.2774	352385.5114	85197.255	1604974.816	357359.92	334383.5503	545791.09	1320621.526	7777610.142	1367437.742	896607.0591	3277568.351	2460834.003	2487305.41	6164720.008	3158067.335	948547.64	2878692.705	757063.7004	4349135.643	6019724.523	3666269.536	2861369.426	5324089.28	8725.095929	3793.719705	11507.72913	3946.973032	5973.443667	54648.71136	11947.06571	7410.486176	3805.915743	14056.6754	14101.7878	5229.958296	26556.363	26406.5354	11605.67607	11112.231	591350.256	33929.61778
14133	M599T290	29653.02792	34328.82681	13393.87762	26798.44623	76541.29779	37697.89969	51647.771	15791.044	21835.185	17526.91455	20867.13417	19700.44173	37393.39154	32988.13925	5625.365308	14825.24767	21061.4175	15435.60385	14631.9195	15417.60462	9988.59475	19336.42869	31778.68083	9818.714286	10511.27273	9867.368923	10681.67333	9885.641667	12819.03545	14542.1525	30873.20364	18878.76333	27826.54444	35368.31618	31706.86408	28815.2105	29517.0322	41401.74693	18461.05843	31816.71758	30772.66073	13321.96477	36724.04167	36127.09875	51944.42727	31091.46175	25129.06083	50818.92891
10500	M520T312	6654.8	11445.35854	6501.8	12863.92477	4003.611111	9213.46725	19293.04455	10900.251	7655.76	9584.057875	8050.548	4666.520544	9268.349796	8158.685791	5843.968	15343.3152	10210.715	7831.600889	18110.766	11602.13606	11441.418	11733.744	7206.003	5469.82	6690.011597	6658.496	10082.127	7418.739	6590.263846	5588.09475	24352.467	11616.69403	18565.15775	10439.63692	11595.3764	9503.871318	11284.86025	8269.065375	7902.47	8750.865833	8270.131071	8867.858286	10619.4375	9174.032	10584.3145	16543.8065	9420.8	4168.88
14634	M701T876	1602.72	3836.079923	2264.325	1530.539357	1270.443231	1746.372467	2817.0505	4335.475385	2921.092308	3329.061214	2192.894	1580.109091	2389.3942	1224.985867	567.9040527	2069.022643	3543.543125	710.6616364	1050.163	741.5925	627.71275	1836.000488	921.3215	1302.825	2309.781278	748.8757477	556.2218182	1526.606045	2186.244357	1512.0254	1679.900437	634.96928	1947.851917	1549.021636	667.2791466	983.2159286	1751.284286	1417.625	941.2778571	1044.527105	1439.198556	869.3428486	4211.687813	811.4481818	1231.013306	2634.111735	1896.640062	949.0052143
22503	M635T73	4682.6382	2451.312375	1329.204706	2262.4425	2605.5704	1894.258174	2066.915438	2142.392235	2907.145048	3941.96	2723.2364	1413.3715	2059.3924	2713.463211	1623.353038	1746.525962	5867.432923	1532.39185	1971.698741	1451.217273	351.3031769	935.440259	4258.37412	540.5927647	1520.541429	2468.764773	493.3966613	676.50739	645.7179269	674.1157894	1497.021429	1513.5355	1220.013	1826.646214	1431.710286	1624.993125	2656.6752	1767.791103	3146.50375	2210.10248	2312.584969	1677.882889	2490.533846	2731.2012	16046.68926	2738.5204	2285.7485	1189.0095
12891	M232T65	222120.02	115597.8256	9339.201429	178923	183425.5267	154469.9243	91121.39443	115944.618	196056.12	191342.8	180482.5025	6016.179	315386.7733	34351.6363	33044.6	158392.9506	270069.7193	75228.94691	26893.23627	11044.09391	23986.88914	37620.73669	423722.4727	10266.38647	32992.18115	10085.98763	30447.774	116473.7275	4612.332118	9601.13908	29068.9266	49651.79569	54266.8375	57998.5385	44708.05086	31468.389	13839.78464	99096.2	21504.39714	39116.92903	50726.11922	54358.20413	93554.70717	130221.207	194128.854	148670.7045	179280.84	72248.33483
11124	M130T279	13435.16064	17997.29707	8595.738552	17989.71837	19389.83793	10384.35523	14193.40371	12061.7322	10039.42407	11795.205	14396.48643	8772.351739	9524.759214	13172.92457	5946.396	9352.795571	13516.59021	13909.417	9868.644	7604.1525	9836.58675	7276.020632	8487.92	12470.48	5062.8252	6605.97	7405.9314	9018.612667	9040.064286	10035.424	17125.47124	11000.89188	20377.73629	55485.75348	13054.50514	27145.61117	12928.53321	11669.01686	9841.605056	12331.75091	28656.31888	9489.049667	13038.19253	10233.52913	14499.25557	16604.55554	8396.332933	9302.449263
1631	M679T44_3	9206.434286	6272.262	7500.005	7182.509091	6477.959273	6595.8199	7386.517545	6723.28025	8279.60625	8766.80426	9220.9162	7686.905	6785.702727	8633.843429	2679.860333	6240.43425	8485.846195	9478.338889	8578.571429	7567.6125	1818.913111	6430.455	6098.300256	7101.840364	6190.42416	7967.112488	4415.066759	2763.526667	7976.743317	9086.677477	1193.69	4285.679462	4420.277455	4933.237	3118.632727	1817.475	4665.11375	2798.744	3333.856625	2053.911111	3948.715	3769.670775	4995.580333	7604.697	8652.625641	8343.8607	8047.749875	5111.98875
19820	M672T230	5653.950811	4810.846889	6272.944278	14923.183	7109.469053	15052.70166	3212.114278	4724.52825	2816.558393	15431.79894	4379.13775	5128.049438	10798.41519	7328.24313	8671.823333	12871.98	10357.05845	9616.5024	5449.477727	4106.550207	5598.308923	3279.604846	8570.488846	4679.347062	5566.327476	2878.125297	4116.121154	5660.346667	2866.086379	3339.382909	6220.714667	7737.68065	5733.249474	10528.32944	9573.944	4300.950714	2817.354	12993.8227	4107.996	5583.728571	3660.327227	7026.87	11055.08085	9735.195474	7299.546429	5796.47	8984.786684	6897.138857
18230	M564T318	3740.525455	5562.690429	3965.706	6389.766364	1989.235556	5404.399714	10009.00736	6029.208	3813.224462	6233.167769	4399.347643	2170.38	5643.678277	4055.5395	22853.93292	8292.2565	6291.028	5410.416778	10921.74892	5987.851417	7744.0191	6628.02975	4119.531571	2129.4	5631.12323	3771.378634	5531.081667	5018.775	4918.198333	3584.043333	12702.3725	6630.8	9572.9634	5868.272875	7570.149699	5385.864868	6819.559652	3895.87	4881.696296	4574.341	4256.124286	4639.662	5200.01	4965.7403	6397.733333	9505.358	5743.4245	2438.932364
4643	M263T277	216848.1829	272305.0826	78443.62423	516110.4936	282826.5138	478470.6479	133572.7385	402346.329	364972.6369	655945.9843	544380.4154	90638.11143	815551.0455	405157.8889	600666.695	980364.3411	967128.3005	711424.3533	508941.9029	326820.6537	512427.4147	470457.6488	1101714.286	32791.43614	672301.2395	288527.5902	624539.4691	1567172.802	35062.55955	23506.29453	88315.18571	145932.6194	143952.6016	167845.7755	127259.79	138411.9469	77088.30721	320839.3833	120660.9511	135353.8208	99171.84144	194246.1404	368784.8636	360691.408	543617.168	151735.5614	235591.7375	218882.0271
5176	M595T390	2240.183231	5520.808429	6595.009071	6408.772857	1044.183467	14975.44607	2092.41	25060.30714	6460.025143	2490.512952	17805.86818	4890.0826	20557.59	4859.904571	11316.89369	26619.21472	7381.644762	11546.64	6192.8572	14331.14871	57408.51497	29943.04353	15698.23564	1812.208667	17384.25617	16506.9364	10304.35385	42451.89017	46286.34964	2135.401154	819.245	2840.506333	909.6842727	868.4705	1122.1755	865.6885714	1036.2	3135.274286	457.9356618	729.9092308	1881.317857	2470.540632	4853.411357	3702.6396	2131.210667	773.3366667	2001.538714	4017.3245
4852	M246T51_2	27950.14189	22020.80336	27136.40313	34262.91394	23760.33554	37548.93985	20606.936	40408.45825	27861.32154	110469.414	49129.63667	18401.7868	89142.47945	58451.9137	308465.0094	157860.0065	74520.76662	125447.3122	65170.83046	59681.59454	109032.4683	73950.1264	111968.9136	131946.0101	288169.56	39725.0742	128067.351	274908.7984	93495.85374	105226.2615	14089.92	14918.06367	26422.4625	24010.68325	15301.48874	12369.72583	16680.12813	22312.5714	16089.80086	10137.40324	17395.81974	14099.23412	16982.8806	22444.50081	33683.41548	24135.854	39877.30992	14349.55154
6220	M285T311	18440.435	14050.5105	28248.1675	21756.64517	16756.26818	48381.54512	11858.4	37120.6472	33719.6405	81603.60571	37772.88167	36827.04133	192539.0502	57829.28063	116418.1853	271386.1147	118733.4509	139376.7693	69399.10741	43597.6148	186556.1458	78549.89653	190629.1899	26846.10176	113206.4921	65160.9127	171422.4719	434964.6357	12249.1005	13906.7775	5679.732937	6781.904036	7409.730111	7349.900235	7253.934	5117.463	3600.8924	17215.416	7587.163086	10814.96208	6778.813858	14653.80331	31728.19194	16772.15556	50752.11417	7903.774444	14747.495	14399.70665
884	M345T517	8272.494667	7318.8024	12442.6412	8254.4316	8829.979786	8851.356933	10144.0108	9311.062933	9299.081909	9824.641267	8879.4345	8338.171333	11869.452	12669.52186	14095.0164	11045.3895	13551.11	13626.93507	10335.512	10750.45	13796.19429	10416.2805	13259.827	16722.3802	8959.3626	11470.718	11105.28643	15040.92664	16559.4528	13490.3534	7662.5712	6606.5654	8687.782667	9487.306733	5642.961	5642.985632	8177.13	7546.0138	5996.124783	6494.816	6943.591543	5782.472947	9245.984615	8318.685	10088.42746	9211.299933	7732.326692	4755.614947
18982	M654T811	16373.55542	3651.683077	4060.912	3226.983692	4204.662	2653.059615	3878.805	1819.7463	1575.676333	2855.65	1682.336667	1629.638231	1507.097444	5241.895385	1372.329643	3321.909231	2141.78325	4360.513538	1284.321923	1749.401083	1324.074267	2875.47975	1015.473667	1745.4008	671.9184875	1501.26	802.4108571	1348.785	1701.126667	778.7777778	6776.07	1147.753333	7060.24	3581.126545	2426.3925	4283.262462	5750.354154	3492.847462	1507.728643	4442.96	2228.661565	940.9081818	6161.226583	2336.963636	2940.342857	3493.93625	3851.807273	1775.857846
24056	M348T353	115378.6189	46895.98846	56297.48546	85395.44571	71429.32785	77045.515	80149.28769	33602.135	65455.96	64336.38464	66256.34362	29236.23333	89980.91264	141761.5292	13333.04657	106710.3704	58096.48	54187.641	53555.0125	23571.08675	49520.50144	55983.15038	50647.0825	29189.0646	32127.52781	45727.32455	47079.794	30251.84043	46248.62733	38663.67	67971.55362	49841.60059	71265.9382	46660.01571	71094.74679	48498.66881	73605.10921	68196.54714	44168.01132	30476.51571	88214.31452	32944.195	60420.67985	109777.04	115595.4279	132062.1462	55152.72727	3575.985353
12302	M388T289	12106.90693	24260.488	11782.86815	26363	9657.536045	17669.6901	39927.8645	18051.876	17741.87847	18035.36444	14812.12714	7338.278583	15935.59154	13162.549	7849.06	24258.68923	22189.77143	9038.545455	29032.53685	18273.81482	19997.66229	20883.18942	10812.28548	8420.61	11040.31143	10930.90615	13735.45636	10199.58707	11628.354	14995.42314	38041.185	16720.61091	36054.73275	18624.11075	16466.568	15761.44253	20350.4625	14589.86385	13342.65457	16957.47329	15231.29875	16501.40282	22731.09379	14693.19211	16227.79311	34486.48088	18307.04571	8161.170345
15766	M200T647	12120.15	10317.78367	10893.84607	11797.04957	12970.80271	10552.75	11320.77471	9216.257143	9966.318	11657.0925	12336.096	9980.2258	11032.20007	11423.2335	8270.946429	10297.41621	11708.98593	11726.7025	10170.7	9824.102	10306.22413	8185.970722	9826.337643	11690.118	7090.540667	11241.77373	9847.68	10234.422	10326.08121	10715.22657	12045.02279	11441.8415	14841.98368	12501.12	9681.188929	10936.05094	12159.56333	12444.49763	12313.63552	11551.95837	13368.07144	9023.432346	12177.93386	10311.4452	12823.5085	12294.88086	9876.262857	10381.86632
14872	M362T493	49516.4696	13950.85663	19365.5562	19772.29733	11934.42921	8014.138125	17135.46863	3928.808	4462.773375	13280.55667	8944.621125	2642.324063	9554.272143	17287.528	3160.704706	10801.07898	6785.5194	9715.909267	13575.25314	5849.408412	7252.074529	12719.805	4633.09875	2999.974857	2144.037	8427.983	3446.257436	6916.673563	9023.9278	6126.890882	29940.69375	3553.2105	41320.38844	27731.93738	12479.94	29213.81474	14158.352	12099.92	16594.501	20744.25111	15504.41253	3894.966211	13158.34082	9211.164438	11548.11375	11401.32994	13513.088	7502.46965
13740	M522T673	1305746.052	758556.1194	1977568.265	1174163.901	651519.388	1209134.98	1392265.471	855933.4863	1125872.227	911208.3635	612590.4398	1113845.005	1899427.177	3719631.954	624619.3127	1218274.569	1224142.226	1452267.501	1038266.635	726815.4586	289855.3494	1539846.716	2172978.247	200545.8344	497141.8615	491596.3623	751003.5753	1761282.051	374660.8476	132082.8038	756945.4208	478899.7507	576570.8455	559704.1004	597164.2915	585458.5771	580646.2495	799266.095	618754.886	655223.3599	626677.3753	433995.1865	2649974.348	626803.2438	676962.1131	747478.858	1137380.876	363855.0899
13604	M262T72	27874.18769	14128.88908	18494.091	20182.4925	16483.714	14511.288	8591.575417	17121.05769	19045.55713	14050.989	18843.86238	14099.33062	18762.33846	14022.3875	7129.11	13866.672	27316.82363	12009.64096	7434.620091	6603.48	11263.785	7062.228222	15596.21814	15341.0751	20750.3976	5829.222	8120.448	17480.74245	6545.558733	22110.25127	37031.90563	19746.96289	22842.4324	24504.59909	11724.509	34173.176	22141.31	19393.35125	25884.62462	22896.62189	15489.80308	12132.08886	14748.042	10218.53	6314.121	13886.712	13325.82982	7545.1839
17889	M435T690	3540.6478	25256.13	3023.0935	2666.216	1632.889933	1817.584733	8425.623733	3746.575	1311.259357	7200.558167	13917.904	5475.202	7587.798462	13328.39423	1680.06825	3130.938462	7333.612308	1994.876	3289.9	2733.578829	1480.8218	12812.08765	3961.810769	7727.2182	2094.401	3984.8	6269.236133	5732.97725	12950.6314	3588.875357	3014.761923	2757.950313	13997.402	3970.141267	6671.818643	6481.010769	7107.76	2895.74	12979.15182	2236.6056	8868.594222	691.4876316	34329.83077	3724.143429	9080.924286	34259.0032	5132.867071	718.1416364
3787	M362T213	8717.155385	9226.49	31645.59815	16155.84727	9568.258364	18274.94311	18880.89162	33454.242	26913.34567	54349.42531	30795.79564	37040.67438	58628.73115	42884.22008	147505.3311	87291.02769	59391.29615	174304.7281	46005.75	40748.44629	89797.69231	42553.94994	139474.1898	81362.34571	183790.912	19958.25857	67255.245	124004.1235	30927.4722	83010.18771	9766.068412	11042.26323	7095.681154	7297.840714	8787.20648	4181.091267	4043.747929	11166.51808	3802.033227	4018.563727	4394	16556.11678	9712.744615	31419.63256	15421.35182	18656.91395	11193.87019	5653.148375
9217	M454T675	1397.556875	1519.812	2939.3595	1452.194467	1430.928	1552.3845	1294.406667	4748.3972	2460.414667	1148.1912	1380.459533	1394.378667	3267.4015	1579.123929	2042.83	850.5331875	7685.358867	1554.4508	1247.754667	3452.898938	1486.985062	1141.7523	1208.85725	3051.689933	1832.424	2096.15175	1944.093563	2139.659255	2756.270533	805.1054375	15444.42613	2556.08724	44267.84973	8626.8	59613.7274	21423.64856	10520.25067	3202.114533	8440.152632	1920.67416	6683.436667	2737.002947	2006.745	842.1136649	498.299707	8398.821333	1230.4875	1505.062632
18275	M119T596	29214.33607	27764.75967	24399.858	27098.99733	27536.457	28908.53036	36805.0928	18649.21567	18027.9355	23671.38533	26719.632	25914.92143	27264.195	34364	11283.45979	22798.1574	22838.53393	18314.55193	17830.215	13777.84893	12211.236	17925.90426	18424.2244	15896.5552	12750.79873	14317.30333	11138.44467	14247.76267	17236.876	11860.03286	20115.8482	19549.36444	30115.68	24228.60129	17523.22721	16953.774	28608.4672	23562.7284	16585.14667	16571.02689	21843.40017	13075.83744	36195.52027	35765.472	52865.47933	40311.5544	20428.43143	25481.39228
2000	M84T50_2	354350.0703	276085.5983	212589.5414	296932.1843	281140.2079	291999.6346	296064.1823	231511.695	280725.1433	352779.1432	326046.6857	150220.2525	333104.0625	189839.2053	186703.7911	375855.1733	381773.8567	198985.4203	378514.4223	371014.5257	188594.378	201411.9898	238880.8583	225784.3571	311316.7767	283690.7371	330020.6564	351265.8186	273860.8958	191691.3707	127268.3947	118084.8283	172370.0067	148668.1064	103218.1886	100554.4519	189004.1101	216714.9205	243616.7534	126771.6284	223333.1261	134085.0669	308474.3105	257066.6885	332758.3856	322163.1173	323826.2	141135.02
6887	M161T284_2	16718.1	1574.569336	7427.75	2724.8192	5481.942857	13618.45778	9205.159091	167851.425	1718.64386	3702.6495	64096.1244	41371.8675	187354.2962	139812.654	2364.827778	517789.3263	101641.008	171309.704	250749.6723	214509.5764	588077.1433	169846.7076	66188.14003	3023.7354	44805.50537	317004.2946	288444.2557	274943.88	372357.8485	8510.7827	3858.5346	1775.948059	5980.68	1540.527161	2238.35	16161.63471	6017.7685	2117.715904	1197.480576	3779.492167	38159.535	1450.820099	4136.544	10669.08857	1772.509872	5066.8	4332.985	10524.52571
1869	M147T185	150325.2294	114226.3536	179216.937	116059.3575	119226.2824	123699.2413	136576.1464	132483.9552	208800.7014	178897.8995	185335.7385	165805.3789	216239.341	117445.2603	56682.91784	147316.8557	294193.7411	131481.7057	110060.0356	103736.9508	202718.4964	147973.3648	248048.6879	493543.2897	230466.0546	124803.564	298994.9459	475111.4475	203482.9817	471670.5304	36948.66187	35268.41537	58309.23387	52586.37919	40397.99444	30248.149	60413.26912	68631.13625	69269.21226	43004.14395	66226.28211	41370.54965	98688.01138	96062.9445	203233.7498	115428.7799	105331.3858	49144.36511
20298	M304T582	16722.511	2783.092	15621.00857	10873.79614	2114.046667	2301.861688	2761.912687	3494.66975	2153.587071	20955.54788	2557.585	4704.004	8202.704571	2391.54	3931.9075	3627.621176	4041.517765	10653.35769	13389.18747	1947.034529	8843.119312	950.9466902	1382.618571	3150.5145	7870.517769	4369.032	1437.497	2926.814545	6013.44	1329.428357	16417.36757	12086.277	2258.591357	2766.595133	9718.538143	1880.252632	14747.3352	2369.891647	8961.084947	2071.028235	7561.007474	747.0493937	2487.642375	26983.90507	12688.12	2605.692688	7244.366625	2122.176118
9747	M202T89	13246.06898	8532.4685	9775.462167	11879.23263	28914.38203	21312.686	25386.24139	8003.990311	11479.78877	7259.987901	9757.330168	19063.32735	15477.39176	14366.80121	8381.3125	9852.345007	14909.55818	20028.73464	7301.11425	6193.342855	12321.62	8359.666923	18804.25181	25239.55807	7105.587692	4969.332375	7696.7408	10429.323	8937.658	20262.11296	51675.52941	15152.98571	20186.16424	29916.4684	19115.72153	17616.03582	18396.59153	22476.69394	11986.59152	7883.205022	24951.153	14574.55693	15543.50995	14787.39016	96574.27912	12433.65774	8540.839638	8793.494612
3659	M258T51	2226797.319	874461.9633	1792689.525	1321990.3	967344.0291	1343457.24	2372917.815	1336023.504	2488052.106	980684.6247	2273198.745	2048627	2745404.017	4446807.42	974013.3427	2576155.34	4502152.41	4665095.97	4533093.903	3030245.571	177352.5	2838354.376	3373207.525	159913.2272	295814.6413	612781.3128	480937.946	1943139.762	220204.7185	334384.355	379377.9581	320747.7449	300042.1657	352235.6122	258325.645	271700.2034	480865.5245	544847.2226	587075.1002	325267.1337	355815.5863	340297.8398	1507473.631	815971.3378	1972228.012	594794.7688	1348103.19	285432.1525
410	M259T44	73824.40108	90308.70333	28493.20717	65969.37846	109041.2456	73880.69192	75422.61736	34117.5235	32117.50092	33570.35182	57697.59745	37835.37625	18653.47722	32884.93317	3466.2654	18142.113	23668.02059	22639.43833	20375.87155	12917.7175	2853.758	8389.432857	11634.93864	9959.30325	7682.427818	11079.9602	4898.131846	4139.546583	10907.611	12131.97642	106853.1	71683.36508	111098.5995	100319.89	89137.43357	108427.4908	122663.585	97592.11636	47114.96322	107588.25	101777.9236	79169.894	118268.273	74101.34717	60669.31836	85506.67382	50768.90367	124289.4565
13082	M476T306	10607.806	20563.0355	10185.86714	22324.9845	7125.63075	17846.42521	35809.9722	19761.44174	12742.401	17839.33195	14959.58545	6658.812777	15970.3854	13129.4007	15460.59409	26622.27293	20225.01022	10607.61	29336.93	18565.455	28133.06925	21395.50875	10578.28571	6351.630333	9559.446353	11334.3069	16594.90573	10851.7222	11451.83594	11392.59794	40628.13	17236.86667	32586.42778	17251.3876	17371.7356	15648.7496	18816.47285	13760.44369	12444.26307	15787.6681	14115.58303	15704.08616	18414.50702	13480.12353	16272.10695	30231.16727	15449.38685	7028.23508
8537	M400T620	9887.526083	16983.6156	15595.65713	7181.2125	12740.8934	9942.426667	9176.262615	16530.0608	9369.9116	6245.88	7007.2	7089.865067	6463.056923	5652.475583	5566.033333	5783.603636	16236.12408	6042.333569	5682.7848	9863.634667	8747.575721	4716.2655	7018.755333	9369.164	3550.556667	7659.785733	8629.277793	6097.609091	9066.1362	4096.48925	20720.12	14339.1885	82429.50667	24808.86553	119178.136	37558.70517	23801.904	14856.61538	40195.39333	9979.137474	18205.02273	10409.27632	11477.03954	6683.9498	6439.126923	15894.317	11139.7855	7052.726235
20852	M262T377	21533.14467	5368.9176	9021.243778	5971.123636	5453.986714	5673.705714	8244.782	2314.027385	2171.771429	13476.32	5310.373333	1900.644141	4203.954	9062.43	2002.901428	4217.81	3315.222	4029.192	9971.07	3819.882857	3317.8128	4765.668	3275.344	3271.037	1505.350143	6418.432617	3379.8	6325.824463	5921.6597	7834.688333	13777.61077	2194.6915	18909.69667	20281.83021	5675.332727	13406.28571	5861.859231	5700.356308	7026.438545	6135.485714	7236.8344	2057.605	12375.76018	3567.465714	3912.254545	6836.873	3975.808	2623.495286
1133	M566T185	3992.223529	3184.529059	5473.061455	3337.135882	3184.277647	3165.8875	3231.122933	3265.841647	4687.555765	4706.063105	4155.313529	4249.417688	5353.038095	3847.443105	1560.281298	5427.802346	6207.564211	4953.34368	4671.230667	4136.806962	3440.268342	4805.410909	6697.677682	10995.62389	5858.189375	3523.931611	7049.504481	9039.165792	6006.90885	10569.9195	1395.121765	1283.948471	1611.430714	1311.790267	1367.177684	1096.299326	1976.670142	2073.191875	2017.581611	1464.773333	1955.703474	1915.3299	2553.796875	2811.106941	4612.556478	5514.937826	2789.799529	1882.981333
19179	M637T811	17352.61521	3733.18	4512.455	3303.19725	4780.215615	2393.346	3961.416857	1991.927143	1402.741	2763.563636	1649.52	1724.681833	1603.864615	5336.83	1268.075143	3932.946	2146.623158	4452.216286	1324.4275	1687.675	1555.471077	2924.700545	955.7004019	1798.7556	593.046	1361.923636	774.5372667	1589.925	1767.788571	810.5692308	6577.646667	1136.127273	7810.402857	3942	2319.03	4148.043333	5639.050667	3475.877357	1603.458957	5463.653	2479.252417	930.4626429	6689.087	2658.709091	3062.988	3384.004429	4729.365786	1820.992833
14333	M556T768	4475.483867	4414.671333	3346.185	4262.903333	4849.727533	4914.4768	5095.4036	4782.1834	3656.9275	5439.6924	5824.080864	2600.012625	4140.6022	6001.42469	1741.32875	5451.9162	4910.5266	3046.976187	5072.333275	3338.437533	2930.383	2938.309	5894.1478	4695.7218	2303.295429	3852.325	3608.385	5878.384	4302.759333	3663.155067	6650.24287	3853.574056	6696.124467	8868.023067	2606.2538	3242.735789	5116.432	7280.8632	2789.589833	4753.529053	6300.8475	2993.753833	12386.868	4438.629333	6991.452727	9210.7092	3044.792933	2398.898833
15221	M322T195	2539.268375	1557.19125	4740.354375	3174.961796	2456.548429	2322.76875	1747.05	3073.31625	1527.296792	7798.7255	3170.682	4813.662857	5282.310846	3392.1555	65796.07453	14961.25694	6418.957813	20782.59867	2805.170118	2558.642375	4091.61797	2943.860357	8728.310944	14593.722	21475.29022	1431.265903	11290.17633	26550.31619	1320.816667	4710.86	3085.607286	3511.541875	7251.030643	2661.192941	3959.449267	3626.620667	3193.544529	2067.428824	2062.184309	1846.455529	2863.988	1987.123561	1793.754167	1446.75	1610.128182	2424.453684	1595.4675	1760.6775
23190	M229T204	647328.8658	494858.3562	590637.2625	528766.26	596578.7736	525719.3824	556122.3369	449992.648	769797.2662	491626.364	615393.7039	362204.433	598090.1667	508906.6992	508085.2971	484670.1707	728126.5187	707280.1053	531956.3479	883106.2134	1274862.553	677693.2439	670360.3433	300220.6752	583940.3277	657187.2561	701740.8291	1018823.014	771389.7299	309490.6698	601574.4131	821866.6266	821580.2026	735248.3564	557606.8588	645844.6043	677165.302	673720.6307	644478.3208	454615.77	696250.6888	493723.9098	540434.704	425258.3207	975517.2725	626767.6041	491018.4795	282497.7899
5185	M384T70	4285.675625	3690.180154	12845.48357	6495.412769	3398.75375	5951.717231	3088.104545	6176.953846	5170.973106	15906.84242	7239.458	7975.541	11695.19453	5784.893769	31876.4394	18153.015	10489.125	35967.0675	8164.000727	7790.147357	46262.62875	8390.276471	13192.57044	35148.24	31994.91557	4547.22465	24885.99273	39024.88836	6611.777857	18379.76756	4114.24	3670.940067	4978.182533	4649.5385	3325.832143	2891.85022	4143.880867	4949.911667	3610.823333	3074.6125	2461.2064	3238.940737	4300.0025	4066.80925	5319.75625	3300.087	3853.741167	2777.545
6595	M359T44_2	77202.09	64467.67723	55457.42392	59947.55636	69969.74325	69293.18518	74593.38263	58872.59843	62615.75125	64157.03773	78993.408	62881.9345	52562.439	66580.2438	16703.5851	49028.87667	64447.75769	61472.88	55591.09818	51735.92011	15644.4233	34652.008	43832.96777	46580.7237	36240.32389	47788.2489	27195.12444	19993.11111	49602.63218	60283.751	16390.4	40776.921	42851.01	46660.29455	30095.78025	22290.333	51759.55327	28210.01143	29063.31787	25948.74786	38860.16222	37753.71833	60655.96543	65642.87067	65210.15618	75601.00286	65398.30927	49158.60938
13678	M731T44_2	4128.573333	3891.3975	1837.835	3629.92	4249.20625	3517.41	3627.36225	2046.912	2720.161	2572.66	3398.1825	2316.58275	1678.635	2734.187333	683.1759663	1693.6965	2143.64775	2165.773779	2213.7541	1507.83275	391.645072	935.0197105	1338.6834	978.62	841.4586868	1514.587375	594.3413944	1003.1534	860.7599	1011.738539	2027.113875	3078.341875	3882.426	3898.47	3045.69	2432.627143	4634.502848	2729.103	1989.577667	2730.84	3711.562857	2753.576391	4133.9565	3467.88	3901.291667	5296.753889	2930.494625	4265.292778
8909	M576T644	2729.498	1805.9748	1453.956	2317.305375	2152.886143	1780.02	1596.845	1226.421818	1317.8753	1699.986071	2323.225	1331.044	1655.770437	1662.250615	943.8696923	1909.659812	2376.845714	2101.567357	1349.316	1668.639	1195.08	1202.767059	2180.848267	1711.579333	643.9428571	1347.540692	1511.7234	2116.867071	2011.492286	1475.5034	1761.121688	2522.221714	2305.9134	2957.858357	2460.110182	2111.368526	2508.129	2011.486714	1820.972684	1826.172	2432.468889	1224.639204	2178.33	1592.873333	2350.277769	2984.6856	1486.06	1150.121875
19343	M504T964	8295.017	7095.932118	9567.499	8414.754235	8728.999882	8490.1145	7687.919529	6698.886	9397.579125	9149.0885	7652.404882	8559.263529	8481.097059	7993.092824	7141.557222	8465.5315	7342.0025	8216.544706	7142.667882	7711.55	7055.321412	6418.445714	7925.243765	7298.129647	5880.453111	9637.863167	7947.3685	7563.685412	7603.734937	7157.886	9447.708187	7724.304	7490.4875	7928.874	7454.04275	8099.349	6434.217	8280.916471	8287.99245	7909.31515	7862.2258	5387.021259	8140.956375	8618.36625	8319.226059	6784.617824	7876.358333	7615.1263
10661	M208T356	2303.041125	3746.998364	24551.82671	4221.5904	1776.42	12339.857	7731.081818	40296.67857	13034.12014	6777.053375	11366.925	13631.318	33536.44048	18775.71573	35523.33353	63879.786	18161.51786	38685.6897	40072.35273	107825.5747	450495.2409	39719.51825	45162.45067	55009.5	18301.98286	214293.4511	118247.5555	112309.4983	403979.219	61089.544	1057.995714	1376.94451	638.01	1511.304634	1256.7905	708.325	5557.438686	983.5792857	443.2425	1700.05018	4536.560364	443.5326471	2104.174286	3686.890727	1788.081333	2197.91	2560.364	1755.775
2559	M361T374	4356.827429	2652.411538	10962.42593	1931.050526	2726.162036	3567.69675	7992.058	7054.5645	5853.245091	1496.99775	2592.289	12218.08308	10799.1884	6223.941125	6982.337143	4753.657125	6316.605	6522.842933	4302.612636	2877.365333	18214.65569	13823.36176	11163.231	9245.63	5171.914818	3674.295667	9836.79	11594.36386	7958.139545	6773.099667	1936.837	1981.347667	1199.5023	1436.061923	1924.005	1706.232611	2009.862857	1912.672214	1864.830611	1749.19375	1639.18387	1295.432556	6569.897926	3554.293	6111.456276	1591.1	2398.655214	913.3538333
9354	M203T197	10855.48533	7200.976714	19009.48114	6986.368929	13102.75548	11167.44357	7867.357143	7963.98	10143.23292	22516.2742	11919.01564	4850.187083	18472.63938	13097.58831	65935.92586	23813.18767	25346.25936	45136.426	13085.05293	8771.504857	17917.0185	11202.13659	27951.43132	12963.91614	23637.69671	6798.989571	17980.21607	41686.69	12182.22277	23627.49021	10253.63636	10789.1676	15862.86129	12162.03714	10895.64236	7392.190118	6783.500867	19339.27645	9020.837368	4722.300563	9928.04161	6526.347563	6304.901538	7635.975	19393.90208	7800.96	11393.63371	5070.268824
15778	M789T992	14449.71894	4553.940471	1420.387778	21617.88353	2220.297706	3557.612333	7195.68	880.7029412	431.1837938	5706.129875	6516.859412	6153.254625	4983.941875	8749.636824	2025.514831	2123.835	2565.174001	1468.754667	1814.546318	1334.639652	776.9847222	2877.45675	651.0657136	1453.486833	1570.139665	1058.876842	547.7138672	1768.309813	3823.811765	1310.238	1230.528	11413.74705	29705.94758	2438.183429	2747.84	1956.936	8155.577882	4011.014118	3125.272263	2400.53515	7844.9932	1547.648581	11297.73125	695.986125	3430.149556	30281.62325	6201.228125	589.529125
20728	M851T277	1755.239075	1495.25909	1170.142154	1437.114963	1748.444941	1972.817268	1773.995083	997.89	807.3231429	1478.304	1320.0194	1245.675571	2068.143295	1638.537273	3091.659677	776.8444444	681.835	873.8539091	575.3872308	669.9417537	1328.292236	893.3500319	1388.04	1269.000286	751.0192184	541.0743333	1138.170401	1171.672607	847.3075235	855.0132294	1382.15	1243.58816	1860.443357	1244.9154	920.3834444	1305.69368	1507.218083	1265.955143	1101.508606	1009.213154	1065.504	727.4348571	2356.815	2253.01575	2520.21	2066.9922	1040.776438	1896.340154
8876	M345T63	6250.322	5083.143923	1661.241111	9277.780067	5189.9228	6102.223095	1832.009667	6083.076889	3949.922667	8322.788053	10618.38247	6871.198786	6824.77681	4569.194118	10141.93873	7365.008	9186.59	2008.308583	6506.751286	3942.290917	6638.070462	5333.357679	8588.669043	18374.08	9039.327333	4451.766154	8339.198136	4457.218889	3441.863929	6509.717761	2462.4052	3012.970125	5418.976154	6206.0678	3644.658769	3761.3005	3484.447533	9981.746214	5007.691	4590.500842	5439.635053	6970.541163	7076.003667	8143.964682	9364.4152	4568.795706	5116.327273	4806.29415
7957	M120T426	4904.907	9619.434667	43999.956	10768.7256	3126.398667	40371.21643	7061.237333	91256.21086	18444.87	12790.6038	28509.013	30757.82143	55686.40071	20721.40071	67240.16571	141979.4309	27150.102	70330.4666	53759.38867	103293.356	452676.2423	46569.9845	72801.77227	20118.0115	77985.68143	219129.2657	217837.4751	213441.8077	412642.9625	29824.59857	1608.31825	1438.163249	1992.642857	979.7531467	1735.875504	4135.981722	1848.037625	1249.632289	1397.951	1385.694	6527.247485	1187.615224	7643.757	8452.616667	4071.4895	2542.902133	2528.277333	5102.59764
1710	M70T57_2	289881.8869	197954.4881	5004.675	154780.4929	220972.9686	228550.4856	295792.1541	207380.4421	265548.3793	396016.7946	301055.9331	9353.652	512783.392	338390.0398	672344.0625	480581.2704	503463.9033	377625.9888	608385.96	449155.8225	615855.9277	411417.7442	573243.0363	109890.97	408210.5122	500496.0098	795724.91	820506.2202	143552.0895	125775.4891	62888.63963	33461.34	55642.63653	58453.191	39827.75875	71306.61592	101520.6961	70269.92633	110749.7957	108087.3158	179930.6296	52881.35806	194262.3431	140508.9006	170049.3988	210129.3861	267330.2977	94879.11695
19519	M375T44_2	45127.10889	29578.289	47966.056	36667.20385	27100.4958	27476.3558	28058.96042	22768.10664	51789.5628	36599.18125	37831.83525	33822.93038	24981.66667	25695.83867	8821.651875	18817.5582	35326.62161	26972.99357	19370.31633	23448.78	7983.851909	22837.08	22356.11957	23239.88645	15758.9	19033.97775	12011.675	7772.743006	18955.68664	19320.08825	18137.61	38646.38106	37873.694	45420.67727	28933.17857	16388.40488	32638.6575	30096.66533	54437.299	21049.53235	39225.40909	22482.72662	26889.7185	37535.24657	51116.9666	56411.772	39116.6475	24800.36047
12452	M634T733	45298.49231	39167.13937	32303.58319	52453.55888	40084.49947	46305.44938	52055.65006	56602.80469	34713.8175	44649.02081	41242.49663	36453.07059	49479.616	62181.64425	15813.95888	36575.53806	45729.64987	29857.84375	27590.85	25167.7375	19676.52356	36835.29568	40476.95381	26761.56225	21936.74687	29824.7785	23257.03937	23598.91738	35164.24319	19868.79881	42480.12787	40173.399	71809.66033	64058.2882	31767.27807	36122.81979	53163.796	44792.69631	30349.33	28426.96316	48138.86511	27883.34089	68172.72035	57698.31113	77467.0182	70952.574	29708.055	39192.36884
3756	M223T44	203747.376	148788.3153	247895.472	179181.4182	137839.8714	134016.3505	147694.8589	137622.104	251890.4666	189835.2439	185803.7915	184009.56	203983.394	170899.9158	177500.8708	167526.8362	251213.9679	192771.4084	140007.5862	190032.2038	203369.5519	189243.53	192195.5329	276463.5909	132744.8159	170001.632	162227.3459	158874.254	184427.653	208125.5422	69602.504	158037.4193	155707.5432	184530.15	108616.2353	63384.59859	128502.5891	128200.6473	206577.4125	78291.84	147220.6533	98086.17	131095.225	161080.7235	255799.95	215954.277	183217.0334	84917.01287
16702	M711T44_1	2307.733167	1063.825	3891.792	1634.654647	1207.040663	1327.789091	1347.406	1247.67375	4273.076	1844.9817	1778.496	1821.211	2089.371429	1529.83	1690.948915	1386	2884.715625	2336.71	1691.128909	2702.1762	1606.324333	3077.174973	2136.379625	2087.431231	1399.598143	2156.7	1639.184	1131.6284	1974.650948	1973.377595	1072.7575	2209.056778	2039.25225	2796.43	1344.272143	462.5320769	1838.416938	1358.64775	3971.218333	966.1575	1743.544846	1162.616422	1041.858333	1797.671091	3340.481	3071.810846	2551.263665	764.2313636
10516	M548T695	25041.21053	17443.53006	72329.22107	25458.534	13196.29675	29638.24088	43644.19753	16838.86194	36599.91012	19116.18947	14642.68358	50016.75244	44098.16112	117791.9073	15997.4658	25635.32137	31059.32984	45637.99116	37816.75485	22877.09301	8459.346947	47635.81432	53094.50977	5704.915333	14147.40437	15974.94845	22684.507	44930.69958	11018.7175	3628.0595	16528.67521	10103.585	12669.16316	10391.79132	15685.44265	13588.0438	12772.628	16819.5858	12219.3358	12874.7558	11865.8971	7407.31255	69540.30388	15928.89153	15154.76032	14357.32389	32164.78657	8456.4845
6279	M177T262	16915.3215	10382.995	8332.7748	15859.604	13139.28524	15975.591	10297.68275	26203.64425	13226.94942	55428.36923	26466.39491	6407.289	42575.11754	25568.98493	82014.40757	93769.95385	37096.5879	59470.19493	39642.72964	44069.9805	101140.2371	36422.925	40162.048	5509.753615	66917.79579	15141.4323	90725.97061	150464.2673	5479.18247	4437.3294	7557.704545	7425.817	12495.45707	11555.98625	8465.73	6830.718588	10281.51478	13421.21667	10299.38923	7848.473077	11415.47023	9520.376348	10553.6459	15587.24189	18117.35333	15112.02857	20625.38758	9121.8225
17688	M617T733	1824.1875	1696.680941	1332.5334	2036.89975	1717.769533	1849.468059	2143.567706	1932.308375	1428.287	1887.823235	1663.146733	1815.412941	1827.438647	2004.45575	1180.022667	1795.843197	1617.607875	1443.462	1487.876	1122.077179	1028.244824	1222.546688	2451.425828	1517.817938	748.804	1323.838312	1275.39	1314.820728	1674.05525	1118.436	1605.215437	1488.274105	2642.436125	2178.318563	1113.378625	1359.776474	1983.829375	1807.729786	1338.645	1279.411333	1706.504556	1166.98725	2863.974312	2110.846938	2618.969294	2546.939188	1364.4238	1489.331368
14190	M407T778	2600.680133	2003.4306	2100.708	3038.916059	2771.958048	3089.428571	2809.951533	1981.52	1941.667905	2798.396923	2133.954	1530.859077	2595.525333	2696.664375	1019.616	2397.085625	2746.568318	1881.931	1871.568875	1842.784538	1741.768	1711.246761	2601.813467	2230.0532	1397.755556	2425.8816	1807.661375	2092.100733	2582.027533	1651.759143	2692.1048	2056.187389	4156.644667	3531.505714	1744.705875	1932.6385	2748.043846	3180.371333	1660.16748	2237.577842	3292.466158	1681.683333	4559.0092	3091.1855	2474.453571	4105.29	2020.859	1364.619653
10376	M280T776	6558.835714	7030.681083	15368.073	7330.62525	9642.981333	6893.927182	12799.75167	6961.2725	7866.7038	10230.24254	14202.93323	25673.17846	6503.046667	14106.15385	8937.226923	8262.250769	8391.875	13776.12923	13479.63429	16445.62857	15621.21808	23939.72875	5072.507538	40137.622	32329.4805	31118.8566	25271.4	11219.48908	82969.11277	11247.4233	9893.0484	4430.586	11221.24821	10487.19683	5931.621231	8842.035579	9796.488333	7231.3075	5177.57	9697.0926	7331.884857	3372.729231	10544.23269	6091.564917	4074.07	8432.4525	6387.783429	5666.747688
13975	M442T681	1930.893	1755.240562	2067.506313	1496.9374	1717.902188	1141.994476	1286.772	939.1456667	1674.2032	1183.1985	1622.5	1578.980267	1508.049	1228.4314	1021.9944	1207.543385	1413.24981	1197.527625	1777.138875	1005.9076	1119.507	716.8484706	1252.1375	2377.861875	1085.0232	3230.191125	1218.244063	761.7195333	2230.62	1396.130688	2256.964	1190.536706	2705.204	3770.617125	1773.01125	3177.81	4777.917333	2779.950571	2839.948063	1636.755105	3297.01	1056.406154	1806.4905	1037.273429	565.3328571	2269.779687	1400.995875	972.1856667
10187	M344T272	73604.74	90343.20893	58024.53307	249012.8263	86643.9615	188198.4	29813.7345	83689.255	62173.73942	194187.0259	169227.7682	55690.0838	140647.4971	77756.567	197387.1813	168603.3874	297598.1249	120435.84	73298.116	32418.791	110492.8437	51264.50987	285606.8419	244107.7714	195510.2015	29468.5568	94425.21071	198554.2795	43208.434	332692.4956	51354.15993	74509.76222	48157.06671	78305.09607	77580.54429	36776.35341	25537.81614	180915.1998	54937.86006	81456.61556	34286.38	112814.4181	237651.7783	155003.3524	236330.373	53610.46336	110834.6935	102435.3744
9172	M675T1048	3313.226154	1668.460625	2057.66	2009.8375	1766.226667	2222.065385	3699.131538	1845.34	2511.41	2193.048571	2180.388571	1916.036667	2920.266667	6015.950769	2242.34	3148.314286	2984.4975	5435.34	4460.176	2906.286667	1674.412143	2893.659375	3193.32	1277.678571	1288.238824	2309.472	2239.44	3484.885714	1591.843529	1100.250909	1394.773333	1368.274444	1360.546154	1528.324286	1251.086667	1671.871765	1845.923529	1928.187692	1455.992	1806.317778	1620.3125	1377.892412	3540.42	2396.605	2513.104286	1629.138462	3229.266667	1753.241176
3403	M220T240	626060.934	466363.2263	619169.1283	303544.5976	520670.1686	392278.9157	506033.1067	370514.4906	640824.2027	428539.572	406263.2786	446312.9184	567318.4556	515067.1335	249164.4839	478470.5822	764319.3807	449283.3384	485292.1157	465564.8109	518101.4492	348383.1091	571326.245	665262.8597	300047.2144	508818.8786	509495.3053	425748.4286	485942.6282	735912.1707	279834.6093	271552.7043	250199.4222	312020.5767	193053.8662	267874.668	412568.3944	272327.9026	487720.8253	427447.0959	372120.43	184512.1109	608387.724	318094.6179	842606.5907	356963.5291	464459.0665	117338.1174
24106	M265T195	19587.61719	3174.661765	5571.465882	35507.47459	20074.74419	11416.47325	4012.465047	13750.90688	4251.293429	15290.699	7981.549438	5087.236067	26312.66567	2501.38894	4264.103733	7476.4524	16239.40831	3437.748	3048.428133	4363.094167	4818.276067	1645.818261	62887.356	2542.41225	2264.229056	1828.526917	2412.423	4455.047059	1720.748444	1863.981176	6887.45625	8414.87255	12796.51279	12432.59231	9373.026562	6639.72005	7664.524875	19485.48356	4051.737947	9547.540737	9607.467963	13732.80447	11548.14618	21479.55118	49058.68367	21545.66935	15998.50895	14519.974
8457	M273T292	9532.046625	27360.08491	29498.07273	26762.70099	15538.2656	59526.90489	24656.38264	70583.87306	43439.82091	25199.2025	72107.52818	54471.73985	7216.427143	17872.228	20493.93182	91290.19645	86783.85908	29613.8865	58434.83229	73212.18	76470.88829	61376.56	122286.3429	540116.4991	70083.25142	163424.8091	45880.479	83262.5875	127349.6336	233789.3713	6469.386667	3036.366667	4660.658333	5527.314	4087.6	4655.6	4152.512	6144.16	4547.982625	5050.319273	5222.847143	4018.367143	25360.503	13791.02791	24588.7125	8343.74075	4580.55	11817.22231
16647	M508T695	8243.1265	8041.95665	36524.19233	8556.945667	6545.231	18910.59344	21873.02853	8218.464667	21159.05272	9217.8625	5285.472941	28412.857	9027.746167	9933.513368	15077.01	7060.863632	8423.293	11853.40217	33290.95795	25828.66183	9657.221316	11287.54391	7647.043789	3793.9726	94314.40465	19075.69706	41815.182	9749.947368	5619.809	4689.716267	12157.47088	9333.747429	16884.94061	9862.440824	25299.07965	11545.40959	7415.759	8307.589889	8400.839045	6140.480522	4696.534957	3920.651379	13212.07572	12189.17106	2789.721474	13533.24267	6159.948667	8409.892182
1993	M458T203	10158.46193	7852.996983	7411.606312	6912.5	7971.489733	5622.642143	2254.312214	4440.709929	14387.47658	6524.6878	10635.38656	8500.569	12777.2925	11931.88438	13123.24029	10447.28194	19677.15763	12420.30083	5936.511312	9286.129704	15486.93795	11856.31042	16772.13844	7424.061756	7491.374764	4852.352313	7920.315	28182.1507	8495.2582	2924.24	2415.208571	2946.08955	3110.1	2547.8626	3075.010364	1647.305882	2555.64	3017.653333	3371.912647	2135.335923	3718.7472	2915.17	3979.253167	4220.905786	8193.839959	10306.04781	5501.5025	2355.0745
16064	M318T490	193051.2101	66669.30075	95285.84225	78427.65273	62143.76973	37745.38185	80834.0394	18170.02617	20687.295	69435.20182	33583.64825	12427.641	44914.67329	95657.48725	20226.752	47841.22909	26594.98664	60908.56909	71633.34027	30406.5825	28994.232	65837.81511	19915.0875	13524.11745	7762.856385	44455.45717	16269.39467	32307.05455	39517.66309	26294.52183	137277.4038	13898.761	171211.5273	107324.3974	50909.01667	104987.1743	69553.75818	53427.84182	61139.25	97855.55011	61799.17908	16371.39	62045.7375	44893.91475	35940.05909	43317.83033	75009.23475	28123.74267
20876	M482T675	16162.03665	13280.91832	46523.98139	12607.21973	11574.57441	29702.716	25267.32389	12191.47256	22836.32	14292.43222	7886.484231	17445.39867	13638.96424	13609.98982	17682.78238	10238.14969	12942.76212	19025.29621	38076.12444	25516.71842	12760.17882	15250.91958	10450.32181	4410.313059	79551.60008	20304.49141	34146.471	13515.79067	6288.813979	3018.211411	17823.26056	14256.15353	25851.6228	16336.6098	35050.17931	11911.023	12408.12169	13175.5905	12625.4076	12280.33289	6288.94	11799.36237	34140.76184	18972.8175	5014.90185	21577.11188	10429.65011	10117.90306
17431	M246T433	30092.93786	8588.6212	14484.94736	11080.8	11872.95033	6703.408067	11215.66333	3492.441909	4605.080963	14319.61333	8381.5664	3389.631182	6771.679091	14518.31225	4368.158182	8213.982857	5776.058077	10507.5875	12577.32	6081.5025	5473.7157	10982.65636	5293.659091	4926.684286	3940.0016	8841.156545	4509.905385	9948.087474	9241.349091	9573.626	20128.84913	3352.365154	26420.9757	19560.918	6947.882333	19567.9633	11743.28867	9189.675	11319.79891	14617.53635	14095.71429	4536.520714	15255.175	7613.213308	7608.892	11068.63267	12043.65518	6297.910667
113	M149T227_2	170568.232	132504.132	288174.0978	122006.52	142338.8876	153600.3726	156560.1886	239400.8222	246363.7019	325230.5052	275960.0415	241819.3222	343943.8216	278106.1405	344907.2502	365813.5047	369821.7277	347527.5177	323526.5403	344462.1173	479676.8171	252355.92	385576.8044	436341.8385	256366.8516	359714.8825	437385.5955	448596.5078	442152.711	417510.693	56789.22785	65002.41881	79327.80429	75636.7014	56049.75292	57835.64841	77866.503	84188.403	106100.1095	78509.83909	103742.6067	76910.49135	157224.4498	110719.2003	178615.1507	136405.5971	151753.5	82799.26943
17351	M613T879	3010.768457	6780.958867	3643.139214	1692.208	1479.2128	2666.061937	5281.439667	4285.607937	4576.520133	5553.673118	3466.9108	2364.005	3170.666667	1792.397467	648.399353	3122.808	3707.486357	924.4875	1521.346501	925.380249	908.9988	3140.737167	1233.0162	1286.0856	1436.282	775.3582	818.5173333	1537.005667	2223.981467	1447.295393	1907.052	685.3572857	2874.285	2393.9502	806.6533333	1708.171	2559.088	2611.2	1344.04375	1024.712	2076.143667	1477.638222	6945.267	1579.128	1872.0975	4633.515867	2017.3615	938.2803529
11275	M384T471	2442.525133	1204.599133	1160.959091	898.6731765	744.60375	2202.282214	480.0846154	4018.197467	1088.4488	2026.8358	1804.796538	2244.072353	7159.394571	3329.628	4920.744857	6098.252067	911.772	3214.622929	690.12	1391.515714	10507.73571	4617.58	1842.227533	2132.431429	2268.672143	1932.655923	1704.474143	6238.286583	6122.08125	1455.9675	770.6173571	781.7548421	4512.544	1338.725545	3615.2688	1616.1832	882.7805333	452.7471313	2826.4752	524.661377	1972.584926	677.7706	976.3606875	927.9607368	951.4118	2407.14	2014.952625	515.2715251
11351	M470T240	8030.861437	10154.35373	5384.3265	20431.3344	11292.224	11325.6879	3037.780696	8186.4566	8433.426625	13964.92256	17330.86875	4096.415571	6515.738938	4025.142786	9395.643375	8970.965375	10484.06424	6568.492688	3111.806563	2203.053722	6407.42375	2484.523727	9891.0675	7722.105	6114.750353	2479.60265	4221.767125	11058.12345	2785.075235	4536.835235	2151.66	4029.19513	5880.971133	6449.308783	3862.8873	2589.669941	3742.211071	10410.39767	4872.140118	3830.141737	5395.37	6732.067684	8960.48968	12261.0565	17235.03187	6421.822545	8531.891333	6173.917647
6497	M144T293	6131.3139	6496.771538	13943.78957	2920.863786	4247.406429	5961.596529	8123.736	12551.241	8960.344615	13957.93273	7507.158308	12528.64258	20193.195	15439.4408	28307.28932	20131.1916	17629.11556	19817.81	23984.70525	33313.11958	70299.4812	14396.29446	25841.98867	100152.4905	8851.570361	40676.918	43242.66711	35350.32333	27281.32091	127831.6401	1582.036615	1149.91525	1615.166667	1421.093077	1282.031455	1486.9005	4223.478538	1385.5522	3234.4455	1613.502579	3268.5351	2363.063294	4084.040489	3475.977529	3415.563636	6490.4645	6474.1248	992.0418235
15897	M274T487	234029.1027	119219.6373	154909.6864	114540.0675	118758.828	76880.18786	140037.8385	55132.83214	58242.40857	129078.7026	63852.88821	48979.82143	90987.5485	180282.6842	74117.241	91658.8842	47958.07333	143072.1547	113942.6629	77487.635	50415.21643	124648.5139	49223.9935	41994.89846	44631.99	96180.33	58722.92513	85141.2839	70584.25029	61363.863	205175.6633	39211.93518	214132.576	136746.2763	75620.07664	140273.9344	128718.7675	99742.71447	85420.51	174753.4958	117819.0515	43953.46668	138240.5954	92294.23969	63572.30133	77518.68	157041.7927	66758.09667
636	M695T44_3	3044.807083	2271.133667	2588.151	1932.084	2144.272	2265.277	2845.426417	2843.471571	2478.452625	3530.775	3746.448923	3067.295727	3616.935	4480.976077	3390.105692	4508.372	3857.304769	5053.279	5077.061818	5227.7981	3099.2925	3458.697462	4101.5322	7947.4017	5618.42325	6082.6145	5799.0135	4730.863909	7619.681125	9461.424375	714.3424702	1528.82275	1049.4914	1379.127867	568.75	787.1332918	1149.39	553.4571429	794.0215385	646.114391	1012.615385	1157.373822	1730.888063	2412.092308	2237.568333	2081.031667	2665.3025	1413.181941
96	M103T227	703867.8133	514989.5304	1189865.083	532260.3412	604862.0344	637039.0204	695398.6	962918.4123	965358.972	1439201.414	1178036.308	904471.0732	1468166.791	1211693.677	1410804.77	1603150.266	1549106.918	1465112.908	1348913.79	1266799.647	2003821.119	1058747.186	1620009.277	1776565.871	1086609.132	1459632.842	1579919.836	1855288.891	1852610.665	1731316.166	231142.992	235736.235	304610.8316	316950.0634	194974.1821	217328.1492	334436.206	368301.4895	397165.9684	283538.0921	465515.0208	290207.9164	477745.8176	432581.5475	758140.4404	540708.0571	562092.4286	302143.7006
3896	M118T52_2	644989.7946	283098.15	421885.566	320755.7903	451691.671	374581.9073	633261.8527	676329.5596	509396.5145	434564.2948	449169.8529	485421.365	724294.5761	569673.3252	467078.0405	680984.64	778991.3079	522037.9731	437037.081	384764.436	651757.05	378248.2685	1225565.419	24107.845	351851.1677	444953.6691	359074.404	646020.3042	709.7556	17512.71888	214697.3408	223630.2005	249287.7933	492017.721	153241.5767	155894.7665	179239.2818	228621.6124	177866.616	225556.8587	247880.7633	201072.5571	414285.9886	304296.8472	311335.6225	350716.9569	417466.925	202651.042
13481	M590T737	72784.635	61616.3768	55551.79094	83108.18625	63119.44238	75978.69373	82555.15669	80112.8778	53814.8685	70188.80313	65639.34675	62413.86544	78343.48688	101236.7654	25351.54444	58024.68267	75619.35631	47762.63281	43325.84133	40426.84144	30337.3644	53254.23918	68957.06106	44776.95806	35986.90404	46039.04606	36552.79613	38425.05	53527.70775	31132.78	64072.24133	60847.18668	109223.9658	106633.0768	50755.45	57566.52316	80823.92	67505.06812	46632.45789	45481.2	76873.96663	41254.20937	111146.0672	92915.18231	118660.71	108827.0421	48547.25594	61226.91916
13266	M478T620	322646.9051	244369.2752	479635.6086	272029.5	132802.2919	366798.2916	277490.4557	175336.1553	360970.4407	197458.7729	132864.8386	231686.4885	580030.5775	311932.5352	85170.98647	385249.4969	460700.5878	184329.0787	185790.5859	117677.24	75988.17931	128192.7563	793482.1434	120264.8703	135172.7802	112942.662	170222.9718	312927.5497	122516.8355	89574.5214	166166.7984	74872.64633	104427.6334	109228.3597	121769.9038	153136.5912	122738.6956	138328.7718	125339.1	129985.2306	179527.1289	54206.76353	739904.0831	143224.7019	234663.125	203039.37	369305.2001	85372.29983
19781	M431T584	4242.4662	3234.466667	2387.916	3395.768067	4032.709313	3212.313125	5499.60925	1478.320062	2328.5412	2690.562	2896.199333	2799.192	2472.103733	3685.521	1725.433313	2783.412062	3231.085714	2673.091133	2286.375429	1922.153375	1392.066923	1545.146842	2057.315933	2215.992333	1952	1880.277333	1671.286375	2035.215875	2549.899733	1832.588875	2147.268214	2453.184737	3893.8635	3267.15	1991.556875	2641.309421	3416.032067	3272.199	2257.376	2140.592778	2731.426895	1691.08	4363.812133	3597.0475	5708.1922	3737.101875	2816.956	2480.896687
24109	M498T726	3393.277579	2299.097926	2387.148462	2939.776	3232.787833	3453.537526	3864.675	2283.247053	2580.185263	2902.046	2776.4685	1897.710429	3465.908409	4764.76	1454.204353	4084.190476	2909.202474	2577.514333	1913.021	1157.215211	2323.180865	2601.5465	3094.817263	2181.278526	1515.139333	2885.983333	2157.7752	2194.323158	2662.656316	1880.2	2707.269	2109.93	4552.114	3685.352895	2039.71145	2183.916522	2775.609158	2709.531789	1938.914762	2021.649682	3459.073619	1457.349087	3919.583667	3520.059632	3470.913947	6594.347368	2144.245742	898.0974118
15412	M794T990	112158.7438	30458.69976	6906.416471	154444.1294	14624.67124	23066.576	53898.516	5506.12625	2145.453813	41917.762	49821.89319	49226.71162	36345.13188	68119.79382	7710.658083	13411.4855	5765.293333	8733.061471	3447.870176	9353.419412	1834.710222	8227.4102	2266.478667	6931.734176	4905.131836	4537.286471	1737.822882	9337.614125	23842.66129	7039.728	6862.713	98944.99135	184546.6247	10919.28271	21316.42688	14273.26526	54518.64471	29685.01176	24581.52768	19690.85253	61996.01211	2135.403292	82409.34687	2778.104	24069.38628	185262.5266	54606.9625	4438.64435
434	M511T44_1	6624.09875	5447.9565	4373.864727	7134.48	5160.573714	4444.836	3986.935	2060.691571	5048.620286	2775.506314	4631.125714	3353.388	1404.866667	1915.1426	464.4005477	981.7566667	2526.613714	1158.888	1453.272556	1324.72	243.8878784	983.8824286	1169.758224	1060.8214	489.3106551	960.6991596	471.0426154	529.4458499	1047.384463	871.9687691	25928.60663	17607.40467	21681.30971	18877.92545	18768.15	18492.76	14101.88	25271.69625	23902.9945	19786.28571	21726.01744	6967.80098	8675.131429	5754.853333	8807.506182	13045.60843	4455.652875	8554.19325
22855	M233T237	24391.82568	7700.612308	6807.52	31119.12524	22416.79531	12141.4	11980.27935	14579.60535	16956.228	40622.5999	16796.20923	26427.08273	44508.8628	16876.64482	98673.06072	39664.83714	65389.4559	47343.7122	18376.557	11395.69819	139518.3861	26299.995	56455.30154	19337.6808	31004.1498	9603.24	48625.54794	133210.6114	8637.9376	7324.741667	40030.1174	66086.71793	30655.24	24342.05836	71695.705	38308.74252	18091.58497	76767.28662	8428.273222	30034.6608	12242.82781	39520.70721	33570.37972	14758.21385	15382.544	17510.69636	17910.79343	11595.47813
15996	M521T43	3058.3275	2186.262769	1671.67	2606.526923	2476.947214	2013.451071	2396.534727	1233.990571	2928.646923	2673.2205	2913.008571	1808.444846	2045.333333	2439.226143	1397.660448	2047.22625	4223.7015	1449.054545	1577.82325	1172.733333	1786.18685	1615.927223	2414.368909	899.8744	460.2	971.1666364	884.6795833	1890.248734	807.5506667	949.281	1064.686364	3187.212	2288.1595	2908.832727	1838.688	1588.884316	2005.41425	1796.288	2832.695962	1649.948333	2442.745	1785.468	2184.185714	2298.867889	3284.132111	3069.060429	2195.951789	1644.64
17448	M337T194	45890.19	39085.66295	31064.8	35285.09414	45378.26286	19547.15286	16349.44	21506.02873	22639.48071	23831.13543	29213.50385	17249.93214	5837.104	2088.950769	1879.030735	7997.79225	16600.86096	2115.989391	1474.964462	1146.696448	1854.533359	969.4152347	9005.799857	3328.9918	1014.037943	940.8	1257.0086	1085.451	1415.47	3638.066667	17909.55143	10398.29288	10836.51183	18284.27271	12294.069	20656.97481	43436.67073	29277.73379	69895.72385	29731.15188	37614.91165	29002.93041	30912.93343	34366.03693	164863.4726	37634.3835	34289.92614	20296.20772
5024	M237T264	18329.436	8108.218462	28709.60084	18245.9601	12968.79556	22636.22	9864.55	31874.792	23729.88885	49529.04	27167.25193	12574.13053	61193.755	32319.00893	137015.037	118144.0452	52994.18056	101748.647	27560.43336	21232.273	150236.667	31249.57776	71138.31182	67923.77815	95686.58614	16383.69108	67400.95175	207107.6	53618.86842	92289.86285	9631.7997	13619.52571	14198.83364	12173.85714	14626.31513	6081.334	3568.942071	12681.603	3772.649609	6770.108471	4058.427	8213.029086	10826.75173	13061.715	18882.45333	17705.91621	18052.30909	9210.675833
13817	M589T260	7875.695455	11945.33325	9634.50775	46868.39571	14816.06875	31177.62793	5203.92975	28241.00783	8374.988	34033.046	42187.91667	10675.48013	29044.75786	7506.238385	29410.667	37879.62079	41761.16467	28497.78148	4663.1	3693.597656	8782.303667	3124.675857	50851.8585	11878.32156	17370.0135	3150.224401	9576.495393	17623.17869	2728.616357	4509.328417	4553.584	6715.459917	5240.922	10234.60455	10825.50857	6024.891882	6765.915	23416.78545	9671.293273	11722.58629	12865.604	21130.915	25018.59	34555.82027	41541.55	10063.26843	24089.16407	23591.612
1281	M747T44_1	2767.456	1891.812	2152.9622	2887.2025	2011.245455	2102.76	1765.177286	1002.166375	2278.53675	1577.448	2112.43	1490.074625	1022.0625	1175.41125	704	793.6075	1590.73325	1571.301502	1141.413	1043.2	343.3622262	1105.390314	934.349	1298.2825	823.0943356	923.3961429	771.2192078	859.508503	1454.69945	1322.020903	2130.173375	3045.858571	3148.3863	3608.511667	2984.478889	2133.682895	2631.514	2690.185714	2855.257143	2575.704545	3826.327556	2110.573093	2391.108571	2377.83	2960.9125	3695.514286	2430.5767	2413.53825
21887	M510T695	88429.10456	61445.20206	194538.7183	88034.12294	88094.6732	74641.33812	68171.87137	63471.74613	88179.63931	61182.28125	41004.4375	115196.2394	89540.97696	69503.06563	14831.29569	78262.50022	57325.15913	26871.35313	41848.76406	22803.82176	10183.30635	32890.55075	145535.4216	17531.13482	44919.2742	14815.26813	17557.72769	56308.80994	20643.95094	8455.200188	89884.97375	58581.2362	57935.12725	67934.48475	66594.91144	51183.84563	62062.75744	71530.379	61322.21242	74521.863	49309.13068	2080.967876	269475.7963	57732.8895	40316.83025	75283.93286	111719.3805	24920.32895
13228	M342T466	5638.263231	1915.550733	5524.588933	4170.061	4709.021143	3907.926	2866.0626	2464.186	2299.210714	2871.404357	3423.380571	2844.963	3534.611143	4744.221429	1174.061333	4233.621	3523.829091	1745.534133	2752.5108	3247.199143	2568.365895	1992.3507	3214.127143	3454.798786	1497.613241	1820.975684	1515.535	1700.906667	1864.325238	1767.118	1861.088357	2370.062833	5135.314286	5342.669333	4829.113714	5094.271389	7081.853429	7055.775	5042.443333	1834.180444	1673.059667	2280.793647	11053.4932	3674.2482	5298.138733	5879.6684	3911.2965	2827.856941
323	M291T44_1	41444.13	31084.69209	28638.196	39524.29714	32029.455	24343.39111	22932.49	11080.9286	34117.407	15111.47	23876.12352	19024.48625	7690.955651	10014.22175	1739.170417	5606.670125	14163.13828	7499.67375	4687.8195	5490.905	2444.958	4805.47775	4714.062375	4291.398222	2481.66	3624.228477	1958.88	1398.08	2063.7968	2660.90946	124800.5507	86476.97854	110193.8494	116813.29	91640.84	80926.585	66621.27333	124785.4533	140326.2278	98265.412	116561.565	45356.994	43038.0625	38295.43025	54649.07778	70949.44734	29908.33455	50745.27
7981	M265T289	58202.82623	17930.04177	61348.1346	172269.3479	81642.37762	89940.931	13891.7934	63829.62	42559.8536	70847.5449	79227.43892	54834.28175	169321.395	64917.4005	334262.1531	225420.9567	315877.0498	175826.6455	61164.92469	44783.02446	580212.3906	48171.58667	332145.7815	135407.6833	122596.0615	54310.57229	202058.3025	481838.0288	236505.7885	52201.98364	20896.356	59355.177	21540.94678	53718.98259	72297.992	19593.93692	4747.202308	206839.92	4926.2136	24130.78455	12020.72615	78304.90889	57024.7104	69302.37757	114704.7673	60880.24091	67340.2655	72842.58309
17571	M510T679	7946.36975	6516.382769	21859.474	7157.090769	11416.37046	14052.15544	17963.69122	6234.486643	15953.03938	7926.902857	5061.275692	19167.97242	15414.70667	35001.35392	7565.72572	13699.17424	14193.3345	14065.77984	12924.26392	11602.56524	4237.2175	15906.51341	23316.98419	2592.218133	6424.661714	5887.89324	7147.15848	18196.97	5885.37076	3009.792935	12234.10935	8550.78504	9397.1955	8810.93725	5936.476923	7685.56808	9368.48352	12691.72224	8682.43992	9422.62592	8504.32576	6558.30252	29805.10633	10755.16475	5546.08	10482.08159	9016.293286	5855.590125
11661	M573T672	40900.9364	11271.6615	53159.44214	30058.8045	16115.684	24313.98533	62117.20533	12880.08	30188.84313	22065.87647	28796.42562	17885.31281	38083.89544	80458.82553	18819.8528	38404.5042	29991.92813	53604.76625	47429.66637	22077.65625	9588.656	46582.956	40704.0795	5580.153333	6115.874438	16798.85913	31415.83225	52125.154	10267.00663	5484.06775	16961.98406	10752.60833	13613.4654	13739.59667	11389.81244	14872.61417	15825.62081	23766.49193	16270.66219	13433.01976	18298.61361	9206.458941	60309.79675	18151.424	23453.44187	17250.04125	40267.776	12899.87945
19784	M334T440	6219.747625	1668.27375	2346.003533	2306.708267	1817.804412	1603.519163	2062.41	665.3553333	746.13	2748.426776	1532.252615	549.8854392	1514.839333	2385.131	1251.388877	1513.263231	1163.981813	1321.085313	2948.776742	1023.992571	1023.689333	1336.27	948.3508125	554.7655333	655.1274109	1504.395	606.4715556	1500.8125	1619.514818	1479.4326	3302.578667	741.0018	4500.408467	4144.336267	1650.45825	3720.736895	1774.972188	1598.631125	2616.697895	2185.349579	2108.142368	795.6596967	1832.985	1496.306512	1679.0515	2147.6178	1442.555	1313.797474
13785	M650T829	1302.366938	2440.1675	2015.643333	981.69825	767.296	1579.371429	1689.170143	7055.374867	3623.520714	2788.318929	1454.053286	1916.360667	2948.2794	1176.546545	560.1003418	1808.4645	3535.241786	726.7557547	886.2793333	670.2131333	612.7457143	1454.917833	868.9595333	770.6952	1467.3275	690.7919922	567.4441818	1335.105714	1604.844818	893.210625	1138.023133	593.8276774	1171.0881	1134.681818	592.7693333	1052.296829	1055.10925	1140.555167	772.6216667	621.4265625	1093.021	585.525375	3534.918333	712.572	1326.119692	1563.324533	1593.596667	764.0150526
15999	M430T347	129057.4458	112472.1738	96470.30438	109764.72	94057.199	88234.197	137157.484	112698.054	76629.27192	102707.7692	115594.9915	125670.5868	187949.6823	178878.1538	27019.98231	78433.68	116556.1629	80424.105	62687.25	52457.58	43428.36205	102908.7473	146292.9073	46085.40514	51514.16755	38682.15273	47041.37321	44329.93713	58146.16	38254.09273	103552.2417	107711.6225	149407.7108	115282.8458	70793.78571	89587.4	129236.1643	98089.29667	72194.48689	61988.68	93685.35737	54632.49818	247478.5315	185392.6634	291783.4439	131421.9774	90604.17358	144737.8848
22447	M205T346	1530252.348	818620.5896	1025726.462	1426752.324	1796570.227	1710056.08	2529118.809	811599.2494	1467845.194	1534283.963	1424038.544	1150598.768	1338181.985	2067501.846	261486.2201	2232130.774	1364293.48	1187649.669	985314.2907	717863.5736	657824.0881	1226639.211	1397483.424	1141798.896	768948.2375	1245087.23	875263.1475	639628.5288	923080.8735	1107131.612	1346505.813	1100579.76	2486479.633	1875653.993	1209333.308	1125367.672	1351145.351	1663832.537	850372.6469	1113334.691	1812702.283	803603.5556	1391593.374	1364347.696	2178409.215	2458378.508	534969.1259	204305.3076
3275	M417T296	34465.2822	19671.40688	14069.65928	47080.69487	39340.38938	38044.16906	21148.96933	40743.37143	57028.60561	60161.68179	80663.35022	25476.572	108335.4717	84095.36406	99230.711	101716.716	177301.6065	109757.1409	78997.07932	98427.05175	92374.854	79713.97844	157031.9331	50789.12065	175131.6327	55096.00763	110284.8405	320333.4389	44472.3564	69505.11956	22175.863	21945.36783	26287.34673	28474.73455	18238.31214	2165.289	3919.799	21255.59312	9949.013333	8697.645833	6057.2373	7567.568187	19881.224	24333.5368	55704.10625	17810.92678	44711.77271	13205.019
5110	M215T215	146078.3823	224452.5408	50243.742	435080.5259	219953.123	371942.2705	101688.0188	440212.7491	394311.9538	308292.0771	438045.1849	50427.98252	718780.9887	272887.5264	572811.4764	957063.6102	816773.0264	679385.7619	361495.7014	355869.8007	513422.5224	424145.1014	1025795.202	33711.97664	367563.5066	199382.2892	480628.0894	1547142.729	22818.34969	20454.843	32183.98129	99272.97395	55795.04206	75417.49682	62418.37125	56027.72981	13767.18774	263914.6094	47094.8345	86056.0836	23704.16608	145019.1735	329605.5477	266882.252	571487.2657	105889.1753	126015.0559	189638.1887
20125	M113T188	12030.49193	6585.72075	5832.725813	13059.124	9269.94	13077.33169	12517.11225	12064.73707	8666.4102	20609.04267	28116.7666	828.9372143	18555.41438	1706.929571	2794.043897	5177.675294	32136.76331	1558.37	1672.4764	1275.477643	4707.488867	1295.060591	34715.94806	2543.4276	695.55475	1437.775	3448.125882	2464.015071	2434.051688	1175.379	9140.516	11414.16732	12632.962	14848.521	8368.62	10216.68195	8615.88	7935.2	6912.78165	5943.721826	10377.21167	7796.336842	10268.59925	10747.6668	16840.06133	13972.88393	14517.70225	6522.399
20436	M247T245	1949074.173	605643.9255	324106.1344	2476486.979	1686431.074	1361194.197	68372.4307	793468.6558	565530.8541	710028.5783	683910.3787	218443.3972	1140266.438	9773.378471	48114.56418	168604.7731	588361.6543	21999.81333	40391.872	12655.95511	45455.708	10120.76278	1944676.311	43340.9685	33333.4985	11396.07892	59189.416	73439.4602	9145.78052	52990.37222	498628.2133	559506.9926	621650.8584	721571.5722	586711.1708	435062.9928	562262.8225	1361489.413	520359.3281	699961.3844	754667.9602	1064187.358	1387551.348	1705551.381	2569438.31	1820743.575	1419092.38	988677.5893
12112	M504T645	8477.023846	8065.3	39071.11385	3360.492	4423.825714	6658.357143	20968.337	5522.14	15041.62433	5166.382667	9752.179273	29328.936	10826.71	15645.46009	19277.39838	4617.1966	9363.67	21104.387	16141.88333	32061.24	23540.04	21267.68	9117.4548	6340.035	140536.344	28047.8598	30309.63	11000.48	8548.77	10878.13044	5312.001	3872.365714	5031.310545	5712.162789	7059.07125	6501.908	4196.532727	4776.728	4369.892308	3643.501538	7696.54755	2318.782063	9549.852083	6026.559429	2188.3878	4041.455727	3863.368	6214.476923
6133	M143T238	48236.50118	21565.156	15824.00325	33084.979	32518.58018	49339.95	30169.97143	70527.29948	41143.99429	203484.7107	75689.61155	16023.808	122606.78	58723.32787	269867.7379	205635.7022	126753.1235	181275.8598	115315.1	106820.7242	239638.7966	98235.84319	158504.1699	22772.78477	211279.1989	48178.57	208035.537	356869.9544	10546.37294	10670.52008	28686.55787	27487.6868	38695.17443	39911.172	26014.941	23796.62312	34903.39107	42801.4682	43502.9552	23879.02704	37488.35659	27696.70515	33639.6965	36664.17253	49929.88757	43048.03905	95336.65867	20628.004
19537	M424T601	25389.07	23211.86214	17071.44533	11787.6275	10630.40353	12332.05893	13476.26133	8996.817143	17126.19514	6487.434	9855.891	14074.60667	12296.06693	3834.788286	3769.4115	12880.662	24206.226	5831.211933	5831.162667	3501.970769	2628.302143	3242.819063	11633.5518	7627.305714	6258.515385	4552.139429	11183.4464	8428.614467	4646.5874	6094.72	8022.3432	6400.133278	22450.38107	11494.655	22569.7656	10950.8752	9785.632714	8623.6028	15805.90944	5388.768789	12603.9012	6499.701765	19640.78	6405.669929	17656.476	15456.0526	16013.58613	5037.312278
9693	M424T631	2424.630769	2498.329077	8592.053786	2197.540833	2054.827067	4522.2025	4957.999077	1247.361538	4261.624	2020.620214	1615.666615	6731.920067	2982.026667	2836.357769	5220.771429	1411.0425	3188.927	3670.026923	5051.979692	4491.379286	2122.956133	2449.27	2876.477308	1555.381333	15248.11053	3852.339429	4660.9492	2823.728143	1574.38975	1648.5168	1941.021692	1498.753579	1649.259467	1293.026625	2218.944813	2264.537611	1560.204	2163.9458	1779.741176	1874.4792	1465.035714	838.1664211	5158.185	2687.776467	1361.912437	1952.3335	2271.467357	1688.626333
12980	M281T270	250528.32	38858.44364	64653.78182	414085.7163	302819.956	144361.965	10480.75031	105981.0262	32852.64764	94799.05508	75557.61445	41324.13817	130185.2115	7916.601374	29357.14414	49924.62458	116162.0117	21845.55285	14158.50494	8677.099062	34328.10852	7089.264	283100.9957	9942.233636	5509.504	8923.257581	16134.664	20547.30656	6162.111976	10983.8075	182826.719	209726.4406	186148.0646	225395.767	195102.5517	147230.05	90189.02942	374480.8046	54625.32186	140223.295	115738.3263	200983.6219	173115.3222	251002.654	327873.0284	305015.36	170119.7857	130033.91
3280	M508T620	21883.1485	15209.09942	37658.079	13718.67714	10139.85643	15327.53787	30120.566	8811.421	25194.62314	11451.4	13919.22	30778.16	24625.46077	52986.50021	28428.33333	18356.17917	22638.40062	48778.152	31220.37613	22609.70462	18683.42667	42905.74267	30828.33521	13209.2256	10975.50833	20064.37953	30631.47118	35781.80667	24351.636	7144.118929	10513.71546	6169.393882	8115.787867	5569.603143	13414.2	13785.98667	9932.361538	15025.84615	9780.860941	7974.16	10066.24	9258.114706	26284.80727	14388.789	13973.99714	13196.71323	13649.91762	11185.22806
7609	M277T372	5236.692	4137.700525	21810.74829	1832.6	3164.343	3692.863636	4299.84	4613.142706	4554.805714	7974.839444	5158.712091	15136.92183	9709.5525	6023.424	19973.49655	11664.963	7644.594545	11727.909	9193.485714	13938.94286	48957.84592	7555.3088	10634.40182	66064.97727	4159.8711	17102.7411	42327.1451	63693.1618	15049.69638	75878.98445	1242.045714	1430.685466	2242.005333	1240.153182	1128	2526.56575	3201.1	1482.553	2230.003333	1210.151429	2913.459696	1313.401282	2502.01625	1953.996429	2323.579833	5231.1	3580.8981	1347.366667
16381	M533T455	1786.829867	1288.4172	1251.085714	1688.02125	1697.072	1970.248	1306.615375	1195.345703	1177.975067	6988.004385	3454.234667	4051.242	4311.748214	3091.4626	15027.1074	1670.45676	1618.7468	4012.739	1305.205714	2318.737464	13697.40647	2025.221563	1363.4796	68923.1862	8329.323571	1175.991429	17005.8675	6937.02925	2450.88912	8119.3684	1499.305938	3361.110261	2436.808267	2138.46975	5537.58	3341.811061	1273.14	799.9515	3180.527211	2248.188667	748.1832941	1061.849278	1276.85475	739.6688	1007.385714	2416.887438	3756.631667	672.7782941
8980	M320T297	155999.5134	31404.0379	26437.106	360124.083	236205.2143	125284.4715	4059.531604	126556.29	22888.67179	89474.38971	49711.61655	17969.03183	101319.374	4516.51	10455.57409	15184.23612	76922.16	4861.997429	2774.597143	2599.843909	5765.402222	1290.265213	231362.4876	6487.778	2005.22631	1968.736	3927.308	4627.05	5008.99755	5817.858394	173601.2898	179418.1663	256929.7401	308994.5	251686.7713	174422.8479	142143.9492	492187.6128	85283.74286	167203.4105	213792.2204	244524.7838	167938.863	261620.2528	350390.294	251368.2334	207687.102	147722.1853
3397	M192T361	21463.69329	18133.6372	82617.3855	10589.05077	12792.396	22167.15231	30201.86807	59207.98031	36712.539	76573.72	32379.99654	74147.97645	133278.1192	66178.2105	179013.6	147100.5192	85677.07243	114353.2163	134156.88	164962.5565	367116.012	108765.581	145947.5772	243540.0753	31007.63077	192279.3973	310615.0258	365449.7456	53139.34985	302935.799	4056.745	2705.146	5506.362167	4038.472889	3837.937154	5081.417143	12427.68818	3146.635404	7784.859875	4232.151	10644.62	4346.561143	10662.26357	9347.481231	10172.82	21936.75653	24693.46167	4586.014538
18137	M253T257	27403.39	14746.28571	20153.64386	29825.4432	23575.10164	25780.909	13528.13333	41248.875	20937.0362	32557.0692	30700.64447	15021.12921	58108.91779	35045.81147	19864.21143	79414.0972	80535.552	91737.997	30018.058	15147.61385	133641.8712	26865.855	97540.9318	22438.26	64071.72	8160.224929	42698.93227	120506.2079	6843.259455	10887.26889	66204.51425	120798.784	119805.5706	98784.88393	98631.3636	54222.70629	15395.04558	88364.48747	17593.62405	35925.11753	23552.70469	43574.66238	28890.45	23975.84146	46099.2565	19219.78336	31765.4062	16478.30594
19783	M149T727_2	183670.8578	159252.7167	197376.7333	167239.4258	223370.364	152787.548	188125.4072	135062.0058	146873.5275	169546.1374	181738.0954	157410.3749	146992.895	270713.8294	114430.5235	140073.219	156141.8976	198681.1107	297784.8566	275272.2005	216727.7	297769.3455	210806.0817	318454.0015	249900.1054	286977.548	199867.9139	223862.5824	432224.352	226138.1978	218001.3427	162803.1821	269553.57	185160.98	128944.7846	203330.7688	268470.6737	167681.778	141569.593	216507.4181	187864.656	101682.5504	283732.7263	200732.7011	229993.8424	237898.496	180290.608	196602.6381
3686	M261T478	17350.82327	39414.0275	32863.96273	45905.853	7139.246583	138972.2429	13099.10067	57376.5352	22251.10573	60041.6145	73969.48433	33371.11793	87496.794	25668.392	155879.3989	94280.08286	87229.18538	105237.0364	63319.1312	63124.75733	234201.7597	30177.75089	85424.54107	113671.5246	86426.57207	118683.7311	153038.8133	201780.721	27675.555	43178.14286	5450.077267	13320.67256	6836.349333	6737.4424	16059.46286	7161.98125	7482	10580.99545	11218.36965	8113.987278	6429.399375	7585.699217	26165.54433	47105.1354	11929.5	20071.99957	162132.0587	14982.9156
14352	M277T66	234773.1455	106368.808	94841.66154	297742.2555	264515.0527	148517.9073	124054.0891	105968.16	106844.2885	258483.5985	199281.5411	73515.63138	130964.4626	113896.4944	120626.679	148206.3366	239402.2041	194531.9613	90685.86809	49058.54974	44603.889	50278.61619	190112.8336	127665.0824	150562.25	16899.0975	116895.0227	154466.805	17696.78778	67304.495	249668.2356	298715.5225	395960.5194	413196.2723	274478.1221	246554.7683	173908.0334	475150.8015	172521.8779	163186.4972	243727.757	227999.9596	196493.044	297142.86	372911.9435	231421.4745	212016.0646	139356.5879
22067	M219T146	13468.13668	7897.438421	4812.590121	15873.66088	12459.53496	11778.70344	7606.339	7224.9777	8638.7241	20785.16984	13556.01333	3603.646895	14608.57152	9963.69255	10673.9643	20234.56155	30462.19091	28523.71005	8220.039286	5281.01	5300.192705	6315.018	21065.46809	8354.961783	18285.78825	3626.802763	11121.84327	40609.48674	2577.271	7032.777429	14285.28477	15581.05452	18327.36715	19104.17527	16127.03432	11269.869	7267.765818	20641.64937	9123.994609	11064.04568	11904.98368	13410.38168	15540.57857	13270.04737	25538.77765	13685.76063	14370.78	9465.224262
11620	M348T466	4596.0936	2154.872294	2602.616923	2471.4612	3005.067267	2371.214625	3779.3825	1379.103188	2850.628941	4734.46025	5587.349437	4010.585067	3585.497471	3228.976667	3745.597765	2934.844667	3659.396176	3836.900118	4058.933941	2415.222	4052.766294	2436.011471	4549.56125	3907.6548	2858.616563	4107.016	4995.596813	3995.413333	3837.538824	2129.800867	3439.254615	1561.887286	3810.70375	4351.932	6177.265071	3082.136563	2813.008867	1643.797647	2002.686222	1561.011857	1236.411	947.5906316	3486.738471	2687.316667	6383.339214	4862.555313	2803.050353	2214.2512
3810	M130T449	5007.685786	6622.6815	6785.541	7391.595714	5197.877267	19093.2508	5722.41	14696.3468	7512.914133	7143.081429	11114.1738	7548.472929	9865.121933	7945.119	5692.9984	28192.57036	12205.9755	9201.6	7030.0118	9994.828733	18528.84164	8246.712667	18670.0706	6831.649867	6735.027714	14273.41607	12773.12	12878.63179	9349.3595	9505.273143	3266.184	5166.382667	4516.059333	3227.156118	3551.149429	7314.223368	5359.232	5104.295357	3510.619385	4476.083333	7381.95868	5938.393118	8330.532267	6101.6926	6554.22	5369.0352	4743.935	5244.817833
19919	M290T437	23432.51008	5957.52	8884.983533	6870.5185	5772.611062	3831.927273	7331.0545	1350.851727	1958.568	8639.352095	4862.810833	1090.678615	4567.35175	8952.357917	1579.115067	5067.5346	2961.047692	5308.250909	7803.0245	3254.29475	3537.766933	5808.376	2783.862727	1396.334	1046.096333	4984.016867	2329.797357	5336.232727	4472.54	4387.224167	13882.65242	2071.902857	17717.601	16797.62909	4885.309154	14499.10314	5652.52	4486.464	8456.184333	6624.278294	6636.963235	1577.400462	6864.132167	4176.445	4577.4945	6120.87775	5290.434	2949.284634
14511	M472T436	1910.941467	1463.1446	1232.2554	1613.86	1354.9785	1507.783429	2047.212	1531.9655	939.114	1685.697333	1779.044667	2117.297813	1948.736364	2572.144538	708.106	1100.010909	1246.0895	995.76	864.8384286	698.895	991.0653409	1195.04	1629.8044	870.9738947	759.7655	645.31425	634.9375	635.146125	872.7323077	602.7955373	1571.972	1330.646667	2163.9352	1824.149714	1256.704667	1246.463313	1982.2525	1425.196769	954.8546667	932.6388889	1546.662	651.1201172	3538.41268	2546.3718	3838.44	2179.6614	1455.0118	1704.205176
16228	M525T248	41414.36137	31946.00906	31135.23264	86924.27031	46060.18129	44206.25344	11684.81363	38922.22125	30526.951	37905.88235	52271.12506	25731.28093	18336.5	17147.40606	7587.370429	25079.88065	41041.75924	16757.83806	8848.31085	6365.716364	8785.895159	6343.458636	32171.43286	4253.927143	4871.067438	4042.3698	1995.5325	6776.836	2617.073583	9367.3195	32373.38981	40244.67759	55275.30731	59236.155	34912.98754	26725.95689	24235.792	106806.097	34397.10989	38782.37378	38577.428	64067.7365	65590.48565	69713.39	95887.52471	35566.1985	65329.58312	38132.8465
15260	M331T420	9029.64075	26973.478	4373.780625	7981.808267	13475.16787	14656.34318	25909.03193	9264.829091	7428.992067	13316.53	13186.9325	4723.0122	13773.74143	42213.67243	3399.15125	20035.15071	18765.587	6429.461571	5305.797	17013.43535	5175.669367	12196.63271	15263.14586	7415.137636	3490.705778	12782.49087	16663.36909	5964.28	13163.2082	8410.175091	8620.978067	8815.691105	34780.09615	7875.807333	11512.9865	19652.39944	15881.472	60413.2712	15252.58385	62709.44533	14102.49024	3849.258	46618.61129	8641.108067	22300.50462	35521.82192	8988.760733	2356.0215
22337	M715T44_2	4441.755818	4199.091	1503.276	3077.5675	4985.035	4250.046	4033.923801	2051.849429	1879.003636	2167.161857	3734.0306	2312.649	1825.541111	3055.019091	792.6829572	1600.053385	2168.908667	2012.875189	2092.7125	1248.78375	817.3947143	1031.516088	975.486	1015.770273	874.830986	1151.951286	732.1066667	854.7804871	1544.883553	1092.351833	1744.736	2195.377	2951.123625	2761.733333	2495.973333	1880.283333	3690.074	1999.2825	1422.023778	2143.32	2990.890459	2673.3	4213.0275	3818.895111	3049.334	4047.7272	3030.880769	4627.062111
674	M475T44_2	8972.670833	4611.318	16596.01125	6529.265556	4013.2239	4635.8	5526.426	6849.69325	16980.81936	11238.43382	8875.2083	9177.249071	11407.65429	9242.49425	16283.18909	10303.52973	15367.32	14328.37118	9699.586154	18290.3385	14726.21973	19290.74875	14720.47486	24908.5665	13508.439	16479.77142	16445.046	10928.97491	17582.74862	19328.42133	1254.92	5505.8409	4228.543	6555.844286	2646.642857	1404.0978	3275.618333	2866.563455	8815.623	1550.552	4483.212	2562.967273	3439.1007	6200.802143	10884.25638	9105.340909	9687.17475	3069.484765
14603	M746T874	1534.542308	3251.577	1984.020733	2064.740364	1021.72125	2194.918286	3394.172733	3951.230667	2956.540267	3808.9108	1820.154538	1822.064	2240.5914	1506.1985	606.7371012	1886.568438	2588.183077	793.2941002	1054.492133	688.0597333	696.788625	1693.522941	697.2624	1006.317438	2146.292777	717.8268125	549.4309091	1002.057929	1712.382133	1026.2752	1218.122533	644.4968587	2000.8794	1548.447429	734.8332	1020.981412	1687.645867	1615.8814	1112.43132	853.3626111	1158.381786	705.9331665	3888.812077	887.0914	1050.998267	2218.320133	1600.965333	924.781
23147	M608T302	2130.4805	5510.829133	3974.285431	35970.825	11317.5088	9885.904	1552.167182	4987.201571	1582.592786	6066.951	6185.187667	2764.789873	10967.873	3420.804	32104.65136	13294.29	17359.98052	4899.3184	1500.79	1724.549167	9310.154622	2128.452321	7685.982	10200.77225	5826.517727	2072.834942	2898.758789	8136.166306	2145.764374	1623.942	1386.711333	11385.65745	3506.577155	7514.976857	1980.3	2671.154143	1289.469231	41990.11782	1706.423357	5254.289368	2263.191429	14972.7562	22569.22508	13106.66323	25797.84667	2191.494846	9193.072063	12921.24
16850	M376T932	1081.618631	1153.29445	2732.446588	613.8892941	3826.849313	733.0878261	1239.217643	565.2925	487.6632118	556.1210588	2351.982063	1096.52	589.1180625	2411.037562	491.1288889	581.5916	944.5392857	2343.399333	567.475708	213.8508388	4342.48	2079.716571	802.288	35463.48747	195.6060309	525.4273031	530.7745429	1157.8886	74988.2898	57331.68469	2128.934294	207.1678205	3191.2048	1450.374125	301.2786942	298.4363224	3381.3664	723.4832	238.8974035	1686.652579	520.8996316	5.76625279	2879.48375	478.9488602	534.8627647	930.4168125	2007.129778	582.5957143
4868	M138T83	7297.7465	1936.135385	26706.666	9593.88075	3461.451643	38849.80041	25614.66432	59991.18079	9025.491682	73548.825	48443.48988	27241.00706	149870.299	134855.3069	254134.8257	266685.9959	82627.54382	194373.4733	304039.849	218158.0308	527924.5276	159947.3459	152872.3339	30562.384	24163.564	216362.7463	328222.4169	124198.3563	117621.378	72213.3	968.3348571	733.8334091	1656.312	2196.457364	1603.143348	5575.264929	2454.590643	2948.037273	2366.972637	3249.843484	3200.195333	1580.926291	3546.045056	4793.1015	25723.96311	2785.926667	59900.22386	6664.112
10362	M593T963	2148.825375	55762.624	18451.6592	2598.376826	37958.33788	48829.04912	117013.6446	15977.11779	5388.61175	87290.38413	102695.3615	126229.943	98239.24125	2018.556833	19382.42906	27992.925	15315.97106	28548.93375	8119.123235	21124.95	4444.440706	21481.48268	4999.317	16932.67163	25527.56031	14092.48012	4784.806875	29292.80625	48143.04544	15409.1612	19688.33973	180642.0654	319569.65	21384.8488	58075.92	26743.01621	129759.708	59662.93437	74346.93979	51338.31158	94929.81037	3341.67375	267539.6637	7291.230375	42225.54637	318721.9631	125099.4938	9984.346
3865	M310T209	383037.7473	222466.5338	58517.16375	268691.2719	306668.9803	281818.1471	331189.4578	277197.62	532071.8136	374625.8749	394045.2014	46683.81563	444738.0668	331493.0159	143389.1016	492665.9406	729972.0994	383781.5974	271646.3651	194477.7456	214373.4106	168411.6846	699073.9674	55952.08694	236895.8679	112681.4024	232100.1675	413859.8783	14478.59171	38058.129	38137.22138	31692.243	48365.93844	56522.28825	38387.62429	37052.03125	98650.79471	124121.9028	128112.6315	79795.22729	125562.9637	82842.604	235772.3734	208032.6706	472352.8008	248772.8131	312489.2212	90271.5319
19474	M376T842	5585.899636	4674.320898	5903.3	7988.0526	5615.155868	5048.002364	4639.095287	4031.326091	2791.678476	4568.31929	5313.285	8204.6922	4597.900318	9170.665714	3293.430138	3694.383593	4455.176304	3835.260962	3692.102486	7515.123571	2961.44575	4302.295963	2914.470083	7032.750667	2796.22772	6134.856	2395.989491	3507.853962	5287.883385	3806.50932	5361.619095	5320.7266	7039.229739	5801.477565	4924.750773	3549.032532	6673.825364	5633.468914	4321.285913	4149.105092	3982.063811	2338.385867	8397.3912	17757.08719	3199.086	9046.450095	6610.724952	4041.87624
14298	M928T691	2115.637313	1865.341625	16919.47683	1075.703125	901.1450625	2453.643	5272.182483	1077.036867	4414.955471	1305.661883	989.0035714	18384.5625	3900.085333	3622.1532	14260.42333	841.6178955	3313.625625	5738.418143	12598.47333	18661.72	2497.794133	4024.674444	2440.4962	820.0090588	94952.66027	13747.7574	12733.39733	2759.036313	709.9472	1009.442733	789.1758571	611.014209	530.95	369.5024414	1558.274625	1480.766941	516.12	745.71	752.6462222	601.8191667	418.3430013	352.5650391	3962.992327	1543.660313	288.5541949	793.533375	1323.439625	1165.302857
3	M191T44_1	32998.22167	31703.594	16526.43491	27543.516	32991.14827	24088.5147	25380.16873	12973.307	17987.36325	13793.0271	22954.22425	15672.70309	8549.775	12599.0417	2711.266667	7536.991143	12879.12169	9655.131444	7615.05525	6221.6773	3015.4835	5182.479	5732.687238	6878.273667	3744.044182	5399.381	2550.6425	3261.603444	5516.144333	6212.1297	52413.18545	38873.28824	54727.32709	50966.2125	48505.42	45906.00215	47376.36583	48908.89114	36304.503	47319.70787	49435.03412	28521.99077	39919.62309	30390.049	32613.23333	37769.12933	20778.17891	42566.55288
16803	M531T873	3826.971	3991.401143	2832.336	4228.280143	2028.735867	6651.020667	7511.960625	8649.950317	2838.8312	5174.694563	4424.816647	3413.27666	1661.473188	4257.756315	5593.500264	2186.60475	2782.722363	2656.069092	1918.675781	2292.2208	2656.91429	3093.989868	2232.566308	1494.528889	781.470677	5617.903285	1243.564737	5246.485645	673.9928	20824.05401	6268.211357	2502.808667	2847.785182	3399.285714	4123.559692	4303.573588	4826.122727	1980.97525	50115.70083	40336.2804	2095.476714	2065.9167	7048.426	4425.3	1820.835	5084.991375	19857.53923	3610.198588
1	M123T45	80466.75	73573.9335	45851.018	71743.36	86660.7875	63795.14863	61931.703	33675.0074	51542.60656	36288.56	53247.21292	39132.44673	23252.271	32201.69764	6755.386667	21373.6182	35335.422	24328.50222	19165.17577	16208.8234	7588.8426	13609.24144	16537.09909	15699.89709	9422.2206	15397.04075	7315.11945	7407.363385	13123.405	14530.9665	125402.156	101747.0234	139032.8468	120733.368	110427.785	108523.2686	120857.7467	137487.636	110180.892	110158.1511	127009.4014	72107.78091	95206.9935	68130.00115	88586.0375	104012.0093	49388.79254	89276.24411
11500	M259T65	435227.8674	194878.5125	160550.2446	526595.0192	464556.5058	259740.5294	224160.425	188196.58	192151.5923	463320.2515	336112.5125	129290.5167	237917.4952	212672.7946	229835.6427	253217.8409	392098.6368	348836.8899	140402.9068	66178.92069	84451.328	73539.69783	293276.2151	167139.922	268938.9248	39660.08618	141928.4669	273720.7629	27445.5412	104308.568	514594.6027	574166.7333	773031.9138	722409.5955	550302.4056	470551.861	332401.2143	859878.6302	339839.7925	326698.6754	454683.399	464539.6634	363204.7095	515672.64	695219.6442	403976.8294	396485.484	288565.852
18196	M569T880	3180.732063	8904.638	4782.498429	2454.3	1890.5614	3271.924933	6025.266867	4865.870769	6188.085571	5428.767273	4559.007857	2883.363333	3482.976	2043.279133	629.799	3507.938	4864.613143	1018.64	2205.514286	1156.764429	963.777	3624.704706	1294.961308	1567.2666	2080.977533	969.8316923	1034.526267	1723.722	2477.706	1368.348429	1894.077545	892.242	3618.88	2822.3355	1670.441547	2016.3215	3092.701133	3182.002667	1572.492889	1452.826667	2113.520813	1282.128889	8570.538133	1969.923682	2424.302733	7070.5576	2447.499	1142.230765
992	M324T744	178268.4793	182307.8269	178063.0861	105675.935	117333.72	174124.0308	604166.032	218376.2333	196166.9314	307221.4031	385116.1397	211292.5733	278526.012	224021.0362	80540.29014	388902.423	245924.826	270820.2593	205861.6057	161621.4685	79451.89643	129252.1877	125647.6947	284267.4971	284418.6169	249347.921	225304.9969	119173.06	348497.6552	345519.3033	55410.0805	26606.0404	47619.0292	44765.68267	40166.1165	66989.4162	67196.49157	113381.6383	33039.46713	38521.04789	101523.7355	18051.181	88731.63214	108353.9014	86916.08308	107667.3324	119514.0214	58198.48438
650	M714T228	5864.112	4785.451214	9114.100435	4314.031357	4278.147231	5486.955933	7169.871429	7641.188333	8913.756	10686.50276	6787.8165	6934.425667	11463.67021	6393.816429	5910.533118	10372.26622	12461.92235	11498.67528	12284.09786	13756.32136	17708.44549	2776.643538	11756.6085	13470.96	12634.49764	13545.41292	12346.86553	12250.32045	13246.38575	19804.13418	1725.349071	3642.5235	3503.472042	2148.4524	2130.078467	1928.157501	4833.49025	2424.579231	3430.2625	2805.374	3335.086134	2431.670917	5588.178897	3619.150615	5813.644067	6622.235714	7817.219556	4280.63834
22679	M524T724	70201.911	89321.95765	491453.0951	62567.26522	45005.27111	91325.00038	68022.46137	60422.41644	136209.8644	47358.74041	40267.38026	301433.8272	68962.40004	99727.516	32661.42112	54381.15789	61104.952	58697.58793	181267.2299	45680.61347	18799.54229	60456.17262	68340.52796	23275.356	68414.54711	34872.13785	36334.28575	81432.153	27182.65459	11247.94679	90686.21526	82814.95704	86024.83931	59952.95126	138096.2773	58647.76243	58741.03156	62553.26215	73381.55979	75622.26981	38780.3627	37907.42896	332992.3544	77624.36637	28417.13039	77658.29077	69173.67467	27842.26586
1111	M358T279	49053.93771	40912.46044	62526.89523	35215.37667	31261.00337	33801.89782	15255.54	25322.95878	36091.7585	61989.22714	52406.21091	27143.93636	44191.25786	44858.32825	68539.46	44712.59969	57375.33982	63644.365	23034.01414	16928.2015	25235.33269	40742.24733	52242.77333	26719.345	77219.44586	17644.333	24334.51009	55081.84015	14840.925	30060.99553	15546.495	16375.46235	27423.208	27560.63291	18435.7379	10320.85414	8683.819846	24173.41886	13063.21864	11026.4256	7676.827714	12419.19813	23090.96556	18813.85472	46255.32351	26219.09718	23063.8592	10583.65906
18181	M485T238	26598.704	15014.04231	12267.87	18662.16347	51974.37107	30435.83059	76464.79317	9652.233846	18805.95014	11935.84175	21215.29989	12242.27077	32161.46158	23164.06777	7414.193571	8531.87381	12214.53279	13463.73933	12091.638	12107.74292	13580.71711	19614.6192	27500.21457	21358.74485	9510.375	17136.00395	14155.5986	11991.6685	14025.53455	22588.63385	44087.425	14545.42507	18581.13636	35785.71146	20899.46169	17894.90631	26644.26018	22037.81538	15609.04163	13595.20847	42056.46394	21653.58431	18995.76241	19314	38173.46585	31524.92935	26951.69429	13879.43006
16676	M352T598	1503.4052	1466.001333	2427.918857	3253.421704	3661.892	3591.396667	726.3105333	1855.1814	3553.290667	1012.978737	1669.0824	1806.241429	3338.741467	1262.264733	1096.494733	3667.250533	784.1571429	1843.02	817.9626465	1408.137067	1629.4264	4059.818333	1546.111846	860.6998125	2861.645982	2580.209333	1515.634773	3335.0436	1506.914933	838.8375333	592.4149091	757.7126471	787.6146	834.5076522	646.7521905	906.3736316	1391.859923	3952.829467	1404.345474	1654.4475	1192.423667	1491.507895	4300.5578	2536.4	2072.597133	730.1730769	1607.8075	1293.354
6786	M448T601	22901.16571	8134.963571	12272.29867	7352.8028	15994.49371	9962.473929	11597.234	6397.632	26144.4254	4679.939	5894.402733	14623.18333	11395.58893	4531.944267	3191.729357	9964.5948	26054.446	6714.997533	3681.625714	5189.6732	2978.215333	3182.184667	12224.0008	10125.75	7366	5069.305267	9814.724067	7133.872	4330.7348	15087.77143	16532.874	11026.3786	14086.13914	30819.73	8594.4828	22545.21824	23569.889	15697.0485	23673.945	9256.857444	24188.07417	11323.20728	18818.32	7401.754267	16698.08833	13420.37925	14370.2496	5048.031389
9944	M506T697	33016.00688	26469.45882	128044.2462	16165.80818	17793.68788	32166.50233	85139.99094	25841.49971	52944.35278	22132.09412	32032.23306	104992.7117	44280.98171	44568.7422	74990.62837	20530.843	37834.96576	88945.93406	86921.66406	182889.7224	79015.474	75512.998	42174.21353	21570.06024	501416.6913	122724.2771	115449.072	49993.19444	32346.72941	32643.46976	16294.81959	14924.9378	15755.31476	9548.842667	20460.892	21329.66885	12948.37306	19433.83482	14180.32786	13078.78571	9738.8775	8463.111	34790.76376	21099.21882	6823.417833	15371.14759	16675.78889	25240.61315
5682	M374T594	4114.724538	2792.0275	1891.055769	3796	3089.609067	2197.220846	2193.75962	1778.110923	1333.236923	3466.4175	976.4311111	610.529	1150.47875	2545.269923	719.2466	1956.857714	1752.926538	1692.929286	1909.9775	1423.7566	998.905	1653.383714	1072.757238	1044.0345	684.8906199	1419.33	966.184	1133.6575	1750.04	1329.627857	3396.757143	1253.335467	5913.501538	3732.922143	1600.276154	4393.5018	3801.621538	6047.601462	1818.0744	4424.679	3983.931833	1624.580667	2035.816333	2254.863	722.7054545	2339.281786	1833.937857	1568.599688
17117	M690T273	2380.379167	10851.597	5595.077429	41235.3378	7874.785071	12684.47746	1591.057385	10098.738	2239.124067	13140.62782	15018.57614	1512.592714	3252.396349	1878.687561	8730.67075	14496.74406	4199.715063	6755.604615	1456.403133	1317.813193	7968.6306	1398.866518	4400.478643	5198.364	7540.6875	949.6481135	1570.8	7783.132826	1460.285645	2756.283727	4345.18	9754.406	6810.223929	12321.1648	10320.29857	7901.344286	7427.315714	41615.14889	14988.13867	18059.67529	14583.06667	33261.8825	20006.50909	26828.6964	25909.47914	6485.402364	14349.44657	16860.165
15048	M163T51	119249.595	80254.93169	120078.5562	90874.42601	68409.173	90037.08601	19901.546	59479.149	116168.346	57541.19033	76570.34909	76145.52	78420.58655	7286.640987	5515.541332	12830.944	996.177875	6734.765464	987.3866667	1300.297154	2068.666667	6917.506618	84024.14391	2394.4005	5699.388275	6106.112022	1323.96225	6346.198972	5643.48924	90028.52267	61624.7654	47246.19382	78644.46857	73844.864	53440.42758	52161.91475	73775.18995	87199.84527	128023.05	46797.85036	75004.97958	46583.89614	76105.41322	54413.63733	135928.1018	81682.748	87709.91	23951.28
4622	M121T83	81849.39984	47036.78598	257925.1956	33397.10633	6420.948882	343808.0827	188715.8512	546687.543	42279.5828	798935.691	373452.7519	154402.508	1517195.509	1689018.307	2533263.954	2757398.481	779988.903	1938379.744	2818204.791	1965242.669	4875837.034	1432755.708	1519404.761	319085.82	233592.3108	1884523.748	3138307.252	1156367.858	1179879.654	691011.7168	10753.26817	6883.918186	15378.84192	9473.970243	8554.197412	37831.2613	5384.763692	10450.52702	1242.346955	4238.188645	18700.66447	1276.758728	2138.731875	73699.4982	1788.710445	6227.782875	518678.912	30612.00102
5029	M457T320	9019.118375	13676.66864	32143.84571	35877.77914	20546.6766	28860.216	7727.847647	41250.17525	12637.7016	50522.56706	38141.01406	25779.85907	33195.43388	10855.21754	18675.51959	54408.80576	53822.47107	42265.73356	8568.465471	7014.5612	22757.10369	9409.0572	69852.98864	9890.244062	12121.18425	5197.498594	9194.349833	39575.158	4428.805273	5640.897202	2855.216833	8729.527857	3448.580806	3205.0201	4175.474182	3142.465118	4327.994478	17667.93323	2982.4318	7334.206815	4368.471786	13043.45533	14714.9096	21768.18113	24812.72	14865.5595	18803.8356	16421.692
9490	M412T251	2568.549	9069.4269	71767.6102	5979.211615	3268.54	9409.5	6835.594286	13534.81225	15497.00196	13701.3392	14570.9265	73979.86537	12267.28459	9654.192308	12094.85327	7778.882692	11025.77885	10548.80592	9071.097071	7834.5135	7924.563786	9890.858939	6989.346	3890.454647	16915.28515	11247.464	4042.921071	8468.873214	1228.678204	4850.837263	707.5249583	3963.6375	1141.744154	1331.14	1002.098462	471.3593267	806.1763573	2086.851	2230.507172	2699.989154	674.1014608	1886.595188	6394.6715	7386.07	8562.128357	1949.383067	3995.93925	3538.673944
22561	M529T199	12986.974	8102.9616	3342.477727	18978.66185	12704.95971	14597.9302	5653.392933	13107.0544	17178.16971	31975.9222	19488.6955	1628.285392	12263.26731	2220.919545	2765.837857	4969.255714	16791.35893	2458.429083	1499.620625	1482.837545	1053.448278	880.8161688	7118.433769	1258.585714	2552.156552	747.9938232	1484.85	2458.240749	1610.955643	1186.455505	7173.917867	10071.47117	14649.768	18428.7188	12207.99467	8364.135056	5372.397688	26564.2726	10078.76956	7611.533632	11521.88247	14227.59726	7519.303929	14742.95915	7928.832	13677.78533	18957.87227	7039.369105
23612	M647T44_2	7276.763667	6777.953	3337.235875	5271.484	6800.773	6406.8	7233.048667	3902.913	3599.668778	4106.052524	6577.834667	3644.145	2582.1	4214.86575	1001.280973	2428.125	2892.465	3461.460693	3650.892857	1979.028571	656.3863704	1371.89	2086.026545	1503.52425	1460.536667	2413.409778	1012.417778	616.424625	2286.4741	2414.898388	2521.039667	3364.497818	4680.996417	4714.392	3480.3675	2818.619917	5878.951182	3060.18	2393.31825	3088.956472	4245.1358	4039.347375	6748.969636	5810.030333	5152.92	6503.426	4198.3095	6800.861222
21191	M299T476	3898.842429	3513.206308	5006.839615	3415.41	5046.0855	4325.058	4324.016	2914.06125	4380.559148	3947.838612	4603.16025	4884.484308	4188.01	3973.49475	3025.0275	3867.98	4617.368462	3914.06	3529.143333	3160.124615	2555.233333	3233.230791	3729.115929	3684.054455	2746.779125	3513.071788	3088.090909	3735.884985	4969.0186	3622.586538	3712.5	2772.852353	4083.383	4264.7388	3074.735	3930.749357	7368.7185	3600.099917	3440.636333	3160.029333	3230.547692	2984.907429	5008.557692	3404.66475	5065.624	4150.2175	3342.549024	3296.974
16547	M527T44_2	10609.36248	6297.0925	9205.911	8338.277395	6058.856125	6126.083333	5598.03825	4444.97	10021.7206	6854.234545	7836.667969	6988.698	4455.552	5042.071571	1750.59	4092.212	6756.288	4967.545	3665.178571	4648.67625	1160.368	4572.3425	4177.236125	3746.214286	2319.318333	3327.171429	1905.531667	1316.52	3098.2197	2921.615667	4259.017143	9163.8	8689.0848	10795.97	6734.971111	4172.122438	7086.587273	6342.407143	8978.953636	4746.603077	8620.9408	5641.230375	5948.561111	7196.052	11351.51875	12445.62857	8278.790143	5669.912
483	M153T173_2	2245229.371	1666715.046	2058352.027	1675264.35	2253517.049	2484868.137	3839689.846	2309922.1	2627564.825	3298884.02	2214334.614	1977037.507	2826794.681	2222633.986	1229261.994	2378478.974	3433233.036	2406331.771	2261042.695	2200367.344	2910974.71	1584054.48	3201694.489	2819269.562	334194.8239	2277911.329	1691504.557	1595361.016	1798030.495	2380446.333	937206.3577	869203.735	1147135.512	1055869.497	937475.3166	741266.6964	1161839.256	962579.6259	1110405.856	887669.926	1259823.942	846985.784	1654285.184	1466823.71	2666609.084	2003469.981	1579852.102	850832.5872
14735	M406T492	8624.512357	2505.63375	3116.695182	4250.417143	2144.414417	1692.854692	2794.259917	864.045	1050.053167	3055.963636	2109.187692	810.5228	2400.346667	3456.173077	985.9752941	2376.544	1356.600667	2080.252385	2609.723727	1483.44625	1679.363	2619.479333	697.4306667	721.302	855.3177617	2312.972	1129.668	1778.1714	2293.483875	1691.139077	4367.438333	704.072	6500.12	4306.8875	1712.72	4588.48	2544.896364	2456.446667	3611.328125	4179.02	3718.351895	1062.276923	2663.4665	2303.479583	2769.931818	2940.192417	2561.208	1904.015133
258	M359T44_1	5794.88	4530.897	3770.164625	5178.2775	4717.1439	4179.5	3078.500857	2101.478375	4046.042528	2137.653333	3381.7497	2869.425	1557.751293	2096.28133	723.5050163	1219.369817	2225.461627	1469.755	896.896	1134.714286	428.0481131	855.252	1151.90175	1128.2375	633.4171209	618.5096	592.9733543	433.7931924	1247.044726	1270.623404	16672.19	11297.025	13096.26133	12956.58	12563.115	11495.965	9200.927273	15302.62125	15319.1088	12417.10667	13022.7	5551.2405	6362.262857	4770.381	7448.075	9333.394875	3862.876666	6447.335846
3132	M343T44_2	50087.99875	51499.0545	28903.88313	36784.08727	64358.03229	57666.401	63227.577	45903.93173	30932.048	46243.2348	62735.34043	42226.40975	38089.15875	61762.13211	8777.6334	42635.9175	42644.63867	49483.02273	60772.1609	33426.0425	9491.3025	19660.31333	33709.24555	31556.75992	31292.60225	37380.10413	22040.23556	17323.46373	43140.1575	54617.50108	9242.11	21130.34431	24179.34462	25343.52	16589.72	14236.86643	34823.3	16287.83571	11149.21586	14659.09994	23518.59611	26408.04342	43130.7284	41878.5375	36021.31556	42834.24	45181.816	40852.58262
12505	M459T44_1	3448.55	2183.377	4293.042	2943.7975	2141.392273	1894.533333	1888.0582	1637.046364	4614.9685	2765.49	2776.772667	2615.7534	1787.145	1874.123429	1242.331429	1722.3675	3049.785	2180.542393	1660.498125	1919.412857	1109.405	1798.435714	1967.504333	2240.683	1072.465286	1400.038714	1154.6375	820.45	1482.038	1821.706333	2086.39	3848.724	4049.278417	4483.173333	2802.26375	1661.774833	2220.413333	3163.45	5385.69	2121.39	3858.084	1794.878182	2051.679	2712.544727	4824.48	4837.656	2820.721909	1622.789545
569	M479T172	21397.22765	16793.98836	19744.30671	16092.04182	21558.01252	20849.03587	29539.38884	18858.89627	25582.48107	26519.76483	21261.39108	18368.74058	21881.2163	19150.58126	14570.69341	17216.64592	27325.2738	16658.309	19745.34996	18126.38182	24974.926	11335.57325	22524.06896	21675.0887	1916.914546	19933.11803	17106.33221	11049.2046	14364.29778	19726.54033	7630.38805	7351.156909	10235.5461	9720.66973	8873.34435	5395.648957	10385.31589	8565.4935	10409.87	7593.797652	10593.66984	7221.520342	16586.96309	13532.60191	23476.49653	20011.194	14878.14809	6872.402348
6500	M120T356	6989.721917	8356.178333	69691.062	11723.54486	4549.979	30456.82857	28843.815	94713.08	38205.32445	20534.26	39649.66835	51954.39158	100138.2677	62030.68115	103659.1427	159251.7035	68691.54555	111059.9578	113571.024	220136.8579	686409.2616	100491.3146	132791.0309	174081.4956	48835.41125	357076.5874	298352.7329	294579.5942	590083.6393	213810.2566	2357.965714	2937.511902	3766.940261	2446.871429	3046.663684	4627.818231	4479.542857	3166.720432	4046.603105	3488.3408	5916.920692	2656.054714	9202.462286	9946.869692	5096.536364	7001.564786	11445.684	6509.459172
22577	M246T285	42327.3148	72264.56441	162675.2526	17672.22643	21092.6183	38835.94547	62561.8928	34881.542	45157.02241	36250.78108	38445.7172	32435.96721	44782.08027	17075.622	66850.63535	26861.18636	33524.74286	30979.6	28630.23973	35651.03831	122860.4259	12120.204	57792.88006	176434.7412	17374.77	63442.64063	43887.075	122568.7517	48119.73692	154633.1445	32361.80782	35514.56242	77426.61709	52227.63791	32399.18708	47558.43074	109491.5124	12727.6105	136482.4123	17163.00444	158522.1568	26887.47975	13887.58	12476.53359	21406.42062	63119.52412	15236.083	12852.37267
17678	M524T743_2	1762998.967	1489505.5	4619094.727	1460466.406	1211807.502	1875023.36	946028.5015	1203018.263	2064924.72	1023033.571	779404.5175	3751610.798	1179419.686	1095760.548	322069.1275	1103296.292	1052431.366	581809.0353	1818545.794	548262.3428	216461.6671	589380.8225	1188694.785	423492.9765	1049380.428	384331.451	441353.5325	1326405.705	481390.2914	171714.6394	1953968.998	1484194.873	1477836.643	1323625.962	2099870.968	1386450.779	1378628.969	1431148.559	1637899.551	2210436.12	1081372.695	874332.8901	5883532.853	1279830.065	557134.3458	1668263.356	1659799.617	546865.2059
18150	M261T245_2	41593.06724	4610.723333	5385.655	20811.7788	24544.09545	23319.35229	18451.54231	20166.04368	21356.1004	64469.79514	29591.53991	28911.20336	42130.935	29146.77164	113161.1755	77644.40233	82747.828	150678.5096	23802.39516	4262.874875	105164.435	19115.27996	54652.21371	52891.68837	120261.26	10701.2561	65394.285	148486.6899	8150.136207	11338.96083	57870.68683	75002.13439	73480.0374	57524.04	54979.55417	36268.253	17075.61455	68212.74545	18210.46583	34063.56766	18725.33	36867.78058	32992.03636	25951.57355	57322.74674	25954.24008	23171.52164	11062.2486
1336	M147T85_2	251857.8051	196289.5747	278375.1888	202085.7291	222686.7747	193526.504	221501.57	193184.499	274639.9221	225377.3631	281437.3835	281950.161	240743.5185	191127.9749	75607.76817	235771.3215	321884.6099	226348.2198	185123.2091	162797.6457	185905.4446	182530.2191	270637.6776	667507.0771	201794.2392	200089.498	250949.3827	391663.7854	365701.7042	632958.9801	77270.68471	62599.19087	114606.5803	110206.3727	69831.70339	64836.39886	126998.4637	140694.4627	134562.0603	88193.875	133863.6022	87849.20188	192096.4208	179969.5093	1510.851723	214832.2725	169058.4641	93483.525
17635	M160T69	34069.16785	28196.7049	123632.6345	53334.86007	163183.9396	33132.184	329682.4873	88658.58943	128826.3167	76174.27271	202073.6197	59059.37927	123626.3053	271070.103	67906.0855	59030.696	54646.753	47654.82521	54049.10815	81817.65126	122801.835	129817.1677	213180.5241	135696.6204	69810.66129	86817.762	70530.57007	91555.38536	209362.3759	159037.9515	204148.546	236105.2814	36410.84647	157831.8255	44189.85961	32900.64888	165943.45	63899.67636	61017.29793	30703.14532	44755.15411	103471.5652	26259.942	239776.7528	127495.45	114553.7523	59081.869	33615.31486
1001	M95T185	35789.48867	26753.43388	43353.61759	27179.23512	28208.62588	30791.9925	32324.57876	31125.99367	49062.94747	42473.209	43804.54747	37271.34041	55389.7985	32219.55531	22067.01093	44823.3795	68349.43745	43772.99016	33561.67013	27612.75753	59468.0184	39410.16806	63186.37616	110549.6038	54479.52443	39938.54787	74624.55162	109905.1842	52798.35167	96452.8632	9343.43125	8955.648316	14608.27406	13441.011	10136.49919	7893.915	16186.1085	16263.49875	17007.8916	10811.20816	16511.16632	10033.08085	23642.61324	22180.95044	43541.80082	28645.18763	26025.87512	12866.67795
18332	M550T760	16393.28874	17844.68774	127738.3916	11905.75945	10025.15975	16360.5652	15054.70185	8440.114211	29010.07	9227.724	7746.27655	63939.78916	17593.43384	25741.48353	6669.288474	14176.02388	11432.36483	10547.54535	14901.24263	7014.0707	4705.65095	12872.38077	20810.39625	3623.80832	9734.206667	6025.793	6955.5304	16862.12385	4628.7855	2463.156762	11408.9202	7220.4899	8360.81415	6799.766722	13088.0246	8224.91087	8962.6125	10213.24626	10945.48043	14785.66191	7561.9305	5365.425636	66424.79863	8834.07	7192.455758	9733.61645	14544.07643	4390.86625
12	M343T44_1	7816.450909	8604.211	3868.725	7936.11	9472.967909	6676.549091	7271.541375	3107.6035	4582.057556	4038.265	5339.568	3894.633348	1998.926667	2985.464182	574.2171429	1900.346	2558.505714	2253.08	2068.532375	1651.707182	448.6962778	1032.843375	1415.314286	819.84	771.3384545	994.2693051	712.6625	568.2161475	1202.953125	1117.26796	16484.98578	10370.173	16407.074	13835.52286	12600.32	15566.2325	14618.9274	15016.08	8442.696462	15186.49667	13643.03889	8317.303667	11193.32	7853.886857	8566.41875	11367.11867	5368.400286	13415.07613
1285	M136T173	112417.064	93453.204	100982.2893	81841.3914	118401.8663	129365.2719	195376.4795	118041.8376	152403.6677	171365.9913	116515.997	105293.043	129325.288	117458.2218	64147.67625	120896.3905	161174.6093	117736.9035	124882.8372	115153.9529	109096.6103	63203.52588	147075.9159	123092.4366	6924.234353	106792.3518	55972.2781	39709.53162	80125.42382	93216.75147	48385.33184	46868.994	62564.7594	55570.44119	48601.9716	39988.12273	64533.61043	50612.58675	57897.737	46570.86587	62979.26492	40145.89763	83124.9914	79322.025	131880.8882	106951.746	82215.24795	40826.8153
13896	M488T381	23295.0388	3806.620667	4637.932308	5662.9266	6912.704867	7582.663	5621.0418	7092.741923	6358.107333	34613.8548	16831.27367	8737.907833	39733.96836	12295.73714	145157.5738	80777.623	22279.08	44562.9	6891.285133	6678.864182	91490.72338	14716.68467	34975.52347	30537.57031	161188.4996	8253.445455	73722.3175	543580.7668	5989.708571	12289.08571	1464.703867	815.7978947	2290.784524	1406.225267	1922.4126	3649.837895	1830.444333	3161.5775	1757.744444	1808.960333	6933.236167	1548.123316	4334.250133	3919.763333	6273.378	4962.3498	5658.162667	2893.809579
1905	M95T85	54513.91289	43591.19275	58507.6189	45936.39195	48675.89535	42658.80838	48394.09029	40730.8636	58215.35036	47284.74995	59721.29345	61745.74503	50462.6165	42090.321	17567.06913	47730.77595	69396.54763	49166.59678	39746.72842	35126.16545	7062.302124	38146.5426	56985.39353	134753.0291	41012.12561	41226.46685	51476.38815	80992.07233	73783.44495	129494.7144	18199.63857	15536.96488	27691.587	26074.00714	17113.87613	15595.31267	30909.2049	33626.23838	30338.90674	21436.52452	30474.9267	19551.51804	43329.09905	40903.45421	890.972	47893.8285	36472.88179	22440.80863
6033	M631T44_3	3819.716375	3721.714133	3150.441646	3631.118294	4476.7534	3753.180443	3407.113646	3044.846813	3036.630667	2993.1186	3488.583533	2928.736067	3305.226364	3257.225417	2191.24133	2886.338607	3263.3336	2926.321667	3434.737923	2330.677364	2856.406893	1897.800545	3029.63234	3492.208	2365.620333	2551.207692	2693.798054	2376.209267	3251.910333	3464.175	3707.615	3162.424308	4090.994313	3872.348429	3920.862857	3273.1	4103.724	4076.3125	3899.533	3089.847222	3662.191	2788.863158	3685.968833	3562.445235	3843.055385	3566.619	3180.213	2874.588158
5324	M483T715_2	1290.62025	1688.666667	2332.979813	1165.102071	960.8624375	1193.768	882.4841667	1260	1121.069571	994.0595	1141.303312	960.05	2422.394625	615.5257894	1278.6125	538.399135	2402.004	681.9318	1475.569934	1691.682129	1146.377299	556.740918	1434.538	2920.7025	612.2566667	2417.513	1262.388062	362.0138835	1824.801	602.4178	5912.030143	1214.806235	12120.94406	9563.974667	6182.865846	14024.27179	17419.19338	3274.644462	4233.908421	1212.302167	9771.24015	2908.182789	855.8402913	630.245	350.2991496	6265.054	770.065	960.8897
20206	M391T933	8212.3216	11777.49475	5108.306824	6944.3426	8493.264	7381.5635	9714.102	7070.0148	4057.396	5801.5625	8768.921	8301.326375	4192.6476	6216.256267	10432.19473	6143.42925	5565.162	4957.027765	6094.764125	3990.7645	4611.087	9708.3443	10904.29763	8117.493533	3829.86875	4988.48	4697.645647	4856.93325	6822.729955	5278.915179	6519.225438	5709.93396	11315.3906	69692.362	5526.766875	5249.053053	8686.447563	6974.739533	4784.105263	6338.354368	6797.957895	4271.380579	11374.23187	7834.761261	4647.997368	8775.944813	5079.2625	5016.3168
65	M322T69	7077.42	5358.7222	6585.611727	4860.562333	6161.01781	5957.268261	6756.874313	6806.7038	5880.215067	6839.701071	8145.369	5696.127273	8098.114333	7134.004667	7141.014538	7875.110467	9761.167933	7796.107214	7423.283333	6625.92	10139.136	6452.646295	9566.842941	12113.045	5157.710389	7545.888067	7726.308125	9566.5014	10651.96294	12890.657	2802.019656	2260.463111	2894.881273	3458.516526	2528.065833	2031.994545	4009.0876	3294.551368	3800.12904	2427.167778	5096.321641	2754.511923	5096.184	4498.407	5847.307273	6245.127273	4624.7085	3647.172528
3454	M192T282	2864.043455	2878.442667	19892.175	5463.169321	2933.853185	8533.705714	7767.078	18214.80214	12889.61693	21229.94942	12109.66909	15152.10545	32837.1867	22394.26586	35008.5564	36140.13093	32763.02179	41387.85408	37368.53983	46680.57514	113649.9688	31186.5855	60440.234	49943.05807	22855.13579	53371.67442	73323.6336	99773.9618	17553.01429	26771.4425	1573.068154	4624.271	4235.82	2149.12	3338.039159	1503.651833	1697.123224	3956.268667	1699.206563	2004.874293	1930.700092	2274.785414	3560.7815	5303.617	4521.896111	2286.830285	4697.797	2296.489
4397	M137T117	5010464.548	3470147.271	6365945.177	2864694.725	3051527.23	2988743.63	3006274.754	2758489.84	4128604.47	3632495.062	4629641.105	4466671.059	2654603.827	4186619.729	2271234.192	2496217.195	6392461.278	3858558.741	3317590.081	3420576.355	2348983.972	4231048.82	2993821.084	4662431.798	300562.4848	1969688.12	3235120.206	5771828.985	5350187.757	3877540.822	1941246.133	1443903.187	2062708.981	1964564.885	1423065.787	1914121.539	2661503.556	2236969.957	2755887.663	2312634.641	2830515.403	1615219.787	3757251.427	2762219.256	7096992.658	3238792.548	1962248.519	1704310.22
947	M176T52_2	229304.31	114934.8178	249188.8291	146539.5083	129828.4712	173167.6971	217530.64	273515.1136	338218.0318	234922.9078	216651.3778	249014.2275	475506.1141	385130.3447	579312.4565	445565.8867	380420.982	547078.0461	549273.5527	599696.8282	1054280.88	452351.9886	482630.9755	603799.0559	458270.2013	647963.568	709005.593	662866.973	910018.989	889698.5065	32605.02378	32783.81633	36157.495	40488.56	25190.4353	32738.7632	71280.05663	65399.31105	78984.67693	43544.41	79193.77836	34393.1635	107311.1288	96620.0625	152955.121	82424.47254	148411.084	55891.43103
5807	M464T691	325057.7285	288844.4447	1138937.297	186487.65	174097.9714	332928.1379	576602.7197	184421.677	492531.4693	225906.1508	192327.6688	1101760.179	458275.6765	441592.2087	908960.8594	168127.1162	429548.8619	572432.0644	863677.4204	917113.9171	383461.5686	410378.7956	346239.1046	165711.8638	2117309.163	885083.4478	847848.8259	393176.8779	141202.8009	194742.9581	168816.8768	115620.8956	130970.5959	85033.90065	255533.7921	225794.2527	112597.5896	163340.64	150844.1819	134898.4109	83901.18695	46526.33145	472381.324	245079.9689	58501.988	155769.3551	211002.9915	185852.0768
9017	M438T670	452087.4976	370775.6133	1224571.92	270881.4008	234166.064	443286.8558	514631.34	182610.3016	565199.1973	222669.89	193512.878	1133993.52	408790.7371	269636.1253	897387.7143	218107.9921	463373.792	637804.8645	879645.4454	671282.3407	307367.6276	343416.5249	294593.4775	144750.7731	1997408.769	572835.1813	727772.0346	372136.2027	129436.353	143513.5519	233036.1198	154064.5385	200313.772	140369.65	338639.6175	247973.8701	178467.2164	247765.7388	230335.4029	249522.5066	136894.3714	74639.8025	834295.7179	333320.4333	114309.8301	281456.2853	303411.2433	186506.0881
20089	M306T382	5803.609	1985.039333	2326.312857	2133.610667	1613.360833	1448.571429	2372.017143	1007.344923	920.6753337	2999.284308	2043.4035	813.60975	1716.694733	2530.45	854.1225	1768.085615	1823.428	1550.922692	2684.460077	1201.311643	1588.661841	1427.001333	1318.880571	1234.963111	842.2308125	1969.044615	1086.912273	2064.672933	2160.949267	2530.1094	3454.1395	2262.238301	4831.705714	5279.802857	1635.364786	4496.161421	1603.3028	1758.523077	2697.2715	1912.086556	2432.02632	773.7714211	2383.757786	1228.645	1919.4056	2052.392143	1533.984	1173.641188
17071	M243T244	129730.2936	42722.22279	183830.9946	73011.40693	77177.95615	72021.73513	71057.5468	68433.263	65469.13507	225060.0216	97386.9765	111957.1289	126250.4043	100439.2402	387645.3468	286957.9986	293372.3418	549559.3084	83712.49533	59677.60286	418474.9353	70704.11056	161231.3142	250706.6507	584537.8651	50316.87976	249382.884	578287.3578	36055.34753	52923.20122	196296.1686	275626.1372	272485.3128	205307.9	204322.3831	137329.6585	76186.05675	243890.9154	80796.65576	121556.5542	78256.93633	154663.9046	138748.3474	85406.01221	142383.9383	81228.89079	78728.013	47974.17871
9741	M397T731	11408.8995	9209.2575	6813.112765	11305.33606	9192.853133	11048.77156	13096.09125	9475.585	7891.151438	11680.23919	9554.074133	12547.43474	10040.02256	13176.50881	3921.801375	7035.983437	9400.5315	5779.381667	5332.321875	6832.554667	3627.136	5415.5353	8101.065562	6229.09875	4584.481	7094.060438	4926.877312	5980.833375	8256.313286	4236.2595	10719.55125	10290.56195	16724.48269	14827.6238	8052.74	7372.521947	14704.15012	10764.66244	7456.541053	7184.273684	10034.43342	4912.283789	18438.24562	14923.3084	23405.5074	16561.07187	7570.199412	11656.92421
16761	M754T56	6403.593333	4883.1123	7040.724	7355.016364	7644.253333	6136.550909	7023.24	5944.545	3738.317318	6456.4275	7293.210288	5981.207125	6555.103636	7619.132	10462.57857	6790.866643	8922.551666	7359.195133	6932.46	7653.709091	11133.53	5923.603656	7775.069	816.0777778	5509.153103	8762.276286	8656.373333	8238.3465	567.4690218	234.0888019	6814.945698	7895.1795	10118.58667	8461.035556	7147.47723	8767.4825	12034.68811	6866.346667	6675.105	5351.68	6920.831429	5158.024596	7698.387273	8542.457	9725.025256	8913.613636	5545.639333	6214.035846
7588	M407T495	11656.8465	1932.5375	8969.234	5679.5024	3922.8126	33783.97727	9712.523786	8380.775188	8436.823	116106.2	13364.31067	16016.7148	119177.094	74891.62625	191154.5065	20124.097	26001.954	86864.79756	33995.9964	20297.39731	116345.7234	33393.07779	18453.184	106333.5642	123012.1949	9321.024	274963.962	112551.2067	11405.5144	41444.18067	3433.478	1585.32	3341.67	506.4516364	3889.0658	20833.332	3253.014	2613.9174	3417.107885	3732.085444	3497.587893	1246.469368	3365.24625	12297.372	1411.695867	4853.852733	31691.524	2460.402316
205	M363T86	45154.82995	31957.90274	47282.54416	34743.939	33251.972	33154.59726	36744.52425	38333.72684	54692.90591	49461.04121	52741.7982	39527.60717	54329.78	35665.49565	15109.50285	51041.232	75864.447	46252.75805	40429.14422	34368.80506	39063.62717	41592.593	58053.86167	89845.12413	42825.78339	45552.73584	55438.18858	87995.94553	62468.5326	96118.83225	8821.085235	8450.220619	16086.12906	14410.73058	9116.39365	9175.517627	14566.28933	17745.156	18153.91761	9807.511043	17258.61036	11254.09578	26920.14563	28111.5912	4522.945286	35102.82	29049.20384	10198.14088
14022	M757T945	3047.740875	2377.910588	2001.959389	2463.727412	2804.548941	2606.845091	3457.598824	1059.12125	1090.1517	1841.308333	1689.978556	1624.759188	1370.7848	2618.211765	771.2846802	1150.324341	1000.605556	1445.065188	802.01425	1098.774857	498.6314125	1170.636932	850.8031875	1270.362857	606.1712702	782.7697059	509.8778788	868.2217647	1240.966	535.2349387	2389.509	1359.014737	3566.088824	2572.570278	1143.389217	1397.558368	3840.746412	1981.224	1162.775118	1534.369737	1978.370526	0	4902.795765	2941.517647	2134.969588	3461.701647	1959.103125	2219.425455
13752	M352T796	5640.731875	4051.506522	5153.40672	7637.556667	5421.257727	4768.36087	4421.203721	3925.237313	3544.53528	4679.70525	5701.53875	6182.573913	5159.440909	6765.12	2400.846882	3628.345304	4650.608318	4166.0822	2757.24625	5093.038625	2232.846571	6837.0405	4207.034462	5404.942875	2029.153429	3643.845333	1859.487571	3556.281565	4721.906208	3163.869042	7219.522625	5631.411053	7106.981313	5325.624	4699.957208	4298.697667	6766.257625	5992.383	4973.168516	4545.992952	4312.942	2502.676905	7618.648867	7603.560588	4802.4575	7924.729	5347.643267	4446.694545
19605	M305T593	3523.058438	2196.911438	2773.511059	4107.999	3959.206647	5374.906688	5889.307412	2571.023471	3054.681688	3203.172	4400.063529	1972.403	3208.788	8166.846563	879.3459231	4366.769231	3059.361158	1989.272308	1706.8655	2026.554067	3629.521378	2502.366167	3113.482813	2408.3505	1363.919867	2901.029286	2027.358	1685.02	3299.576813	2134.8075	4314.488824	1938.714	6211.975	5013.453529	2628.27	2750.140556	3173.4074	4605.3535	2356.364063	2725.798	3666.723495	1534.395556	3934.743882	5002.931294	5032.228235	9185.7678	1529.727933	980.8920556
22317	M269T215	29599.663	26745.04155	6843.579273	41978.0218	34971.813	32486.36364	16434.88833	23938.404	14214.16473	51559.07818	29997.02475	5623.56525	24246.68125	16980.64042	5631.322214	28165.30882	32082.54667	92066.41889	14864.64408	9252.57975	25921.22742	9725.705	35638.82813	9546.208385	21367.417	14764.02247	14328.61333	35978.72708	5743.239	5974.465	19702.51473	53285.20163	47299.78236	46674.48856	35140.21227	21148.155	11656.02657	66021.1741	13047.823	18247.074	24940.64444	33745.71	26654.886	40934.6289	59061.2408	26930.46222	30675.48913	25689.42208
80	M120T227_2	13800581.82	8129191.994	17367300.82	8583775.711	9243901.255	10248745.06	9979014.426	14843806.33	14914843.33	20041414.16	17457026.95	14242669.25	22109459.52	16911505.53	24305575.41	23422609.55	23078906.81	21140422.84	19662082.17	21355354.38	28655679.58	16973715.19	23064352.14	26518707.19	15964716.25	20556275.76	23919356.77	27687365.79	26913963.91	26001874.57	4102190.324	4523807.269	5477173.969	5037251.501	4711618.163	4326163.714	5028184.974	5740052.339	7267377.877	5459647.014	7385450.873	5558468.438	7061704.581	7145928.877	10171678.45	8676983.164	10412618.09	5763160.375
22718	M290T493	1980.625429	1999.585538	2629.9	1883.059833	1200.650733	2598.30375	1763.3824	3033.698571	2218.135667	2343.566667	921.1112727	2843.186733	2314.894417	2921.4302	3114.416667	1345.2	607.1826154	1938.459	2222.911214	2928.4896	751.9868571	924.3650769	1186.353214	1203.711286	769.3	2266.687917	2949.481467	1738.069182	735.4013333	1126.977356	2602.375	2074.54875	1179.011786	1075.728933	2532.08	2705.725385	1063.63125	1577.865417	2275.587417	2593.652143	1537.067083	573.648	1438.499455	2313.7632	783.84	579.26375	3405.019385	2354.034194
21103	M201T244	251481.2184	66050.49533	64635.616	261762.7718	188601.9985	161457.9983	16568.64164	91048.86787	63104.61427	84734.297	79431.24627	31518.4352	127736.3733	8681.699571	22826.59479	33596.963	76174.63793	17569.71	6981.346385	8539.5948	24038.577	7618.400593	216486.3353	83197.70927	21017.48529	4379.838987	15137.38013	39834.362	3717.184153	10822.1746	61982.56271	90783.52381	81718.5336	85951.8065	73030.52143	54087.65471	73265.0509	161577.12	63543.29871	96655.57983	104224.1015	125245.8821	163955.7205	195022.886	265444.8171	223750.1424	171905.7324	124497.2623
17214	M295T596	6683.314909	5985.495833	5431.039333	6396.418833	6626.119077	6567.414538	7893.2945	4021.994786	4147.652857	5169.26	6719.9958	5804.677286	6051.648	7662.411429	2859.6932	5146.066692	5186.800929	4348.0772	3976.152667	3313.630636	2865.2085	3911.505059	3943.102929	3641.807182	3027.5907	3316.689091	2515.663636	3292.145	3863.427273	2849.072727	4855.188938	4407.201778	7047.73	6267.836714	3935.295	3892.402588	6936.93	5452.3784	3930.319286	3742.6725	5049.579	3022.000667	8215.007308	7824.575	12295.75486	9565.2425	4924.348	5709.010091
14536	M713T262	18071.06314	8499.001727	12295.79018	26263.6922	18147.7968	12759.21247	2489.780667	3354.018133	13091.29061	6289.241538	10365.02115	9018.459615	7156.9755	5102.3334	6200.4807	12801.28	10486.1224	12035.26543	3218.99	3022.2516	7302.34225	6676.587327	10270.18091	2940.547846	5838.251812	6084.610539	3516.204	9021.992727	4354.908889	6269.262508	3613.197143	2770.432	5291.454974	4482.190214	5046.697636	2157.773333	2358.562091	8895.353254	2999.414733	4895.668	5769.5442	10469.15013	10300.17371	10594.19667	15645.4196	25631.4985	10110.4045	9309.655118
14836	M277T709	3855.553467	3685.3138	2941.045067	4846.967667	4649.3432	4028.814214	3003.432143	3245.5358	3214.972813	3935.932	3425.744	13601.99659	3385.1218	4442.653333	2083.284	3202.174	3492.8642	2310.202308	2581.361533	2846.493938	1989.092571	2298.322316	3227.786	2709.066667	1081.328842	2434.278	2455.7305	2703.9975	3126.171429	2424.136	3731.315	3732.528389	5588.309333	5006.8344	12937.2839	3556.908889	4906.032667	4397.6582	3307.739556	3740.083333	4825.943333	2615.294368	5178.3474	4166.9298	5773.908571	6009.716067	3366.042533	4620.031547
16428	M371T940	20484.13833	28202.80493	10949.84362	32798.724	15014.01627	14510.04333	18509.05875	7899.328688	7502.0034	12398.738	17580.186	18659.373	17806.245	40016.55167	8000.953875	11356.455	14257.18481	10562.86688	9862.480688	7937.474	8531.621246	9146.024158	8529.570875	11723.2368	6871.880765	9618.029933	11613.0851	14669.37463	15396.4074	13105.11713	15902.20688	15511.04742	36033.79373	18035.85373	16527.984	15172.71789	29994.768	14072.64467	21064.46111	11914.15944	12647.55095	3241.850468	86768.6428	10694.04067	9316.3708	36809.6442	19648.28005	9374.579211
11892	M747T265	6782.384	5761.081545	4180.972083	17899.008	7977.5162	13968.03511	4091.271091	15505.182	4916.371667	12494.06222	22891.71929	2216.975438	11750.91227	3061.825455	10795.887	8576.5182	13106.27329	6736.640867	1738.048053	1551.425903	5474.28	2416.283198	14249.68286	6145.042933	12252.30656	1266.263536	3469.719231	5729.143636	2065.80692	4188.609896	2481.145786	4116.302574	3647.876923	3627.512538	6114.9918	1833.691909	2616.761875	9504.495	3847.170822	3502.905389	3831.478	6615.885111	8144.095571	13137.62308	12562.84545	7846.46725	8417.334545	6438.787438
6741	M528T697	2998.5445	2491.784444	8656.859278	1922.77935	1802.492	2823.967556	6755.25072	2608.807038	3982.330588	2396.682353	3012.929438	6992.693056	3700.719824	3579.613947	5250.017056	1965.294824	3766.973368	6055.847529	6315.225	11329.68424	6182.909765	3946.880701	3619.223	2251.191294	23305.95912	8444.618824	8102.677412	4155.261176	3261.468235	2996.2905	1805.845053	1575.90765	2307.229538	1349.55871	2086.696474	2325.339429	1559.369706	1756.558235	1779.440143	1446.820138	1240.358	975.0900879	2838.5925	2216.150588	1017.120421	1720.882941	1826.40115	2445.75345
22798	M542T583	31918.707	7763.936035	14580.31012	19802.85375	13079.46429	27324.03462	29430.98062	12731.293	13371.69	16342.01538	22158.58917	6500.594545	51099.09607	95533.95	11499.29762	48089.45192	40035.80941	28227.21429	7357.103056	11822.08238	5642.455811	30616.02913	48706.81536	6385.405929	5670.421706	6467.954383	12014.14091	51993.72855	8227.989	5454.356923	23832.18438	9979.25	15111.5015	25939.42751	7291.117143	15619.39667	21103.38623	18588.52523	15393.75098	16035.78035	19756.63482	11785.79276	50824.3995	12145.50857	35546.61708	19581.76929	39706.11071	9267.610714
10266	M280T259	17028.31025	12039.762	20190.50293	9737.955	19933.17818	20401.0785	7305.780533	7246.9516	11460.57664	16801.60547	25190.81858	7739.4625	14772.88	4740.952563	23638.72333	17225.10045	26360.54394	15994.77333	5484.140727	2937.006	31702.46958	4770.385455	18224.61746	8275.392	6384.355385	2556.766545	12418.56	28250.134	3509.242313	2919.168	7378.8	8575.079438	8777.492143	6659.3474	7877.222214	5211.469944	4371.6186	9311.370714	4808.201375	6403.808113	5398.248824	6710.036784	12685.22267	10961.15129	25668.35546	13465.319	13673.034	6503.777278
15123	M529T740	4215.548375	3416.067421	3788.321176	3997.8444	3409.747333	4598.843118	4427.682188	3785.023125	2888.86	3863.356588	3684.174312	3596.282062	3897.856125	5117.18375	1646.384375	3314.41	3956.499562	2755.089867	2850.622687	2419.710882	1783.855923	2954.862842	3569.2094	2954.135375	1960.747125	2514.755	2592.347739	2684.238375	3207.62375	2019.225	3306.397294	3260.846558	5797.554353	5523.642375	3067.758	3010.723579	4437.501063	3542.086875	2550.2697	3033.289952	4153.700526	1987.074263	7379.810647	4550.256667	5653.99	5784.418588	2787.025	3232.099368
5180	M263T299	185262.8094	281898.589	136726.7972	552853.1811	261655.01	526496.5466	127138.3173	504067.2167	511800.6379	410295.1288	565736.0991	185451.9905	1003286.529	431280.8225	745810.6922	1503655.932	1118280.094	849700.3114	526614.165	397293.5072	1530716.025	569589.1168	1356296.73	49784.14133	581762.0464	352212.975	752600.1405	2289865.968	49799.1	35624.22964	50810.5394	121481.5956	75125.088	96968.70213	93009.57127	40829.02734	17322.3744	360692.7645	73693.98499	140133.1049	38222.23636	235303.2146	455781.3024	396758.7391	710720.1851	102312.4243	187973.3003	231325.871
10867	M243T44_1	31361.64355	44217.41458	9253.436	27447.7	63887.26575	40545.79389	46833.11833	20704.0396	10619.87571	16007.45364	29650.108	16160.91979	9868.54	20481.50078	1704.226818	11194.0521	11798.808	14205.75	14343.08727	7001.324917	2383.398692	3468.735	7687.488385	3947.186833	5079.5745	6668.534842	3167.914833	3201.289538	7490.983231	9806.281222	26575.33231	20222.7235	36648.3495	28954.88933	28340.57909	35954.7765	55876.392	27680.08875	9136.648615	36054.72	31729.99714	31034.66244	54703.60133	31075.03908	20036.9932	30401.128	21553.64588	57142.37509
6756	M426T497	15119.5068	2578.801333	6057.1	11990.20233	4907.00925	27701.60847	6988.407937	6426.3402	5673.9225	54310.01047	11370.51619	7195.487305	65906.5826	87917.45063	19650.47603	29592.192	8297.975231	23473.9295	8692.745176	19879.72929	35891.93338	31611.15194	8479.366	42748.93029	85132.21219	9513.241333	76915.77344	62836.479	59317.97143	13563.07631	4476.780875	2123.696842	2779.17615	1371.591562	3038.650641	20166.67516	5973.595	2785.780875	2197.216657	3728.562474	7336.931778	2564.843386	4676.030438	9234.580667	2329.87625	2252.487789	27634.88	4324.399556
1860	M391T44_2	9785.936667	5876.004231	15019.89531	8223.248571	5829.116063	6257.767727	7902.85625	10275.69647	12841.4326	14305.1396	12110.229	11835.42446	17847.52667	14472.38625	48144.86713	18490.07079	20216.70925	22019.72357	18170.97307	29440.11664	56894.46231	28299.52125	26101.58892	53463.46592	25872.69423	30752.6835	45818.47631	40570.80438	43054.16077	44118.74473	1113.7075	4091.156143	4116.999625	4646.313333	2773.230783	1571.547176	3644.617375	1264.624953	4539.806933	1859.633032	3904.416882	3119.668	4472.073846	7225.9915	9465.45795	8034.410933	10195.85914	2826.047189
18545	M652T877	6243.337714	21314.7902	7912.551714	6469.6152	3402.3864	8048.465071	10593.7782	26243.9638	14693.09753	15773.10308	10117.89567	6627.814667	11518.5994	4665.750867	1381.961875	9078.086062	17107.99253	2032.16	3673.973333	1921.600714	2077.582429	8185.277333	2876.727417	3124.618143	7419.947333	1704.4008	2185.088	4345.392867	6290.8362	3121.5162	4139.294867	1991.823167	10845.5924	7054.6944	1860.2976	4979.896833	8904.28	7190.170714	3364.706667	3525.329667	5982.136111	3619.502222	22696.12667	3288.661867	5359.26275	13610.05543	6947.557467	3115.632842
5962	M421T588	46240.18929	44840.80192	29831.40814	50877.97513	41793.89913	45521.454	50471.36992	36774.976	27151.29043	35344.26738	43493.87533	30229.57714	26874.81667	33878.1156	13460.37947	34403.28821	29585.82857	23560.3632	23511.28	25029.85571	15242.53846	13279.172	19852.99627	24649.29636	14512.3	20847.593	19088.9158	18133.638	31080.39429	21609.67487	48018.9836	34154.46083	46114.33507	49097.09247	29269.294	40609.63744	46724.7162	41928.59143	36584.74944	39435.26917	47766.02922	25932.036	48639.89867	45283.2642	61973.01	52453.19231	34665.1706	41253.66
79	M537T198	552980.3071	407181.65	24550.0272	1044133.944	682597.0389	403627.2407	64397.51062	209666.7188	234291.0696	266170.1562	570501.6102	8123.866086	100699.4548	7678.581356	3616.185056	9358.429846	122570.9754	5497.540112	5530.655561	4742.925201	3717.239708	3967.992066	78049.36685	8047.449625	5437.902133	4451.450684	3263.6293	3950.050369	6932.646675	7958.234323	1511307.867	960086.9845	1497826.36	1864834.18	965187.0685	1529862.06	1707251.8	1779530.377	1497317.154	1140038.326	1736105.592	950130.1102	751806.5501	874143.8778	2415077.298	1168335.862	904597.2578	460075.6737
8535	M792T223	1790.700188	1139.389286	2516.575385	3812.6652	2159.064816	2050.661267	819.6286154	2172.584615	1155.449167	5502.529711	2317	1967.04	2550.514191	1813	10638.35462	4080.110308	4027.75758	4655.8575	2188.200077	1328.512615	3634.0446	1550.380679	3349.085	3582.103	4118.865173	743.2107605	3759.432	7538.345473	591.8695313	2561.053529	1339.781625	1813.621706	1116.429231	1914.348056	1703.9805	1084.566446	969.0867789	4113.377875	1448.86185	1409.8695	1282.8321	2725.377333	2365.066891	2309.072	2188.97025	1359.426357	2681.671357	1214.986412
8130	M462T641	91358.296	84729.23333	328287.3743	47051.4565	42450.4914	75821.22857	139882.2957	48400.0036	154214.2307	56748.44347	50105.02088	341369.6213	128801.9161	67248.02393	195878.9779	45476.52267	129002.1132	150288.2816	197780.7962	193312.7122	88457.40643	107993.929	98345.2118	49778.19462	682591.766	213390.0267	240686.2415	91506.22071	44234.64267	55833.6254	50138.71047	31810.34889	38819.5358	21641.16667	74758.75073	67635.04468	30573.66527	47478.9092	46561.746	41633.94278	24370.32367	13138.80228	135767.4897	69825.888	26817.09333	44151.4026	60613.57286	49069.62633
1035	M627T44_3	2639.9555	1927.3959	2864.7192	2294.185714	1177.278	2422.773674	1755.5464	2715.2755	3423.2895	3531.71	3270.74175	2581.216875	4078.86	4358.6932	5006.197933	4976.763	4502.216923	5898.368571	5205.654667	6266.269286	5632.6795	5194.211172	4972.509273	10026.275	6111.149571	6653.865643	8479.056692	6398.751	9136.855643	10695.9482	543.457683	1206.765185	1032.7075	1023.043571	972.2538035	785.5228817	943.9471	687.1326	993.4688947	658.5436417	1359.127	1142.552655	1373.584462	1921.067778	2526.42525	2246.406923	2228.1102	954.3291667
13149	M358T319	6687.867818	6515.586	20224.98103	8554.375385	6817.145214	7532.27925	4332.856538	6604.6265	8324.241385	8119.43	9187.370833	6983.631	6474.849846	5685.208692	11547.2201	8557.222125	9526.772672	8003.864667	3849.218818	5244.066875	13844.31295	6660.545974	8298.7682	10815.49127	6541.614532	3961.656125	6603.261432	10634.38974	5705.255	11421.89227	8708.932118	7819.4606	10370.545	9134.187786	7036.149875	6270.776696	7048.874167	10646.152	8433.094542	5795.664	8405.97912	6382.149913	8164.947667	6651.222692	11684.2875	5609.246286	6861.6288	3351.662625
9080	M234T40	5266.264545	5055.382333	4668.178182	8015.157182	5038.831636	7626.589091	3983.957455	5935.1591	3411.2115	21248.22471	7014.620273	3271.323727	10762.5	7135.9079	6988.985294	10926.19175	8698.507273	21829.80975	10687.92167	9992.615455	16348.66363	7984.898182	10728.12533	7214.889533	39776.25833	6376.569231	10673.888	21996.0008	2634.61	3262.811	3797.022857	4970.458583	7733.741	6522.370909	6711.25	4194.444692	4565.501818	6919.262583	3744.895	3384.073846	4688.172727	4376.551667	4902.10175	6581.945455	5942.776909	5258.072727	7823.6914	5402.709533
8022	M960T671	4487.833725	2749.666667	18301.089	3517.150879	1638.284615	5657.418157	7455.810103	1615.481956	5956.234364	2051.285727	1389.444375	10281.69455	5481.601768	11849.28891	5623.65725	2909.744229	4789.870909	8141.241178	9784.180833	6181.89075	1250.4976	9034.908	6828.55075	588.3888889	10466.59193	3609.513636	5439.272727	7666.729048	791.7738462	611.3378906	1638.704455	801.7527466	1153.542	895.5428571	2064.416818	1692.650474	1270.965353	2118.440231	1471.741688	1996.755077	867.4969593	818.0619285	16666.3308	2210.5425	993.7772727	1956.9675	4418.521473	1217.820529
17555	M281T596	12930.08493	11298.43693	9446.972667	11060.69564	12116.1716	11325.68543	15949.453	7760.649867	7648.542714	9743.628	11684.088	12195.25714	10608.5616	13698.58286	5194.0434	9251.2778	9706.4642	7717.713692	7305.129	5636.779	4548.845538	6591.3525	7517.5834	6203.684462	5274.075733	5863.275385	4455.377867	5813.341333	7332.446	4903.733571	9005.042333	8069.411556	13223.616	10846.84336	7289.217214	6667.926667	12893.31353	8950.1682	6727.388588	7183.009913	8706.574833	5397.120556	15231.75393	15022.86133	23041.68533	17742.6756	8615.724267	10656.00411
21254	M453T561	4239.756	3265.100464	2538.5692	3454.119576	3576.291286	3129.149083	5313.348	1439.64	2131.08725	2667.8454	3390.783571	3096.4506	2665.536933	4064.6158	2650.65	3129.173	3149.610357	2763.52	2691.364968	1872.834	2235.0195	1708.358333	1864.1418	3840.803571	2248.078267	1957.148667	1924.937143	2994.795	2586.072786	1779.050714	1943.6202	1892.056737	3193.5514	3057.678	1802.0156	2149.414278	3434.947818	3030.978	1921.661127	1813.920462	2419.892222	1647.519909	4236.144	3350.601533	6449.7738	3956.783333	2705.639533	2529.990333
1119	M663T44_3	7177.628571	6599.916	4638.0254	4888.026	7334.4495	7006.484545	8265.565375	6317.122625	4412.798182	6853.287475	8509.579	6650.32375	5449.036452	9022.635556	2073.543453	5175.189444	5448.21125	7828.8	9600	6287.5198	1263.67962	4644.245455	4740.5214	5221.965	6236.743714	6766.260234	3895.88809	2529.95374	8066.841111	10199.1099	939.4466667	2693.71025	3457.699438	3059.79	2217.650769	1447.298053	4142.233333	1790.14	1496.773143	1640.455333	2803.095	3231.8806	5167.760273	5601.589	5157.59375	5770.435364	6720.345778	4897.509909
9196	M426T474	5941.28	2718.0348	5835.804688	5991.466267	2058.937875	15436.3638	4587.033333	7177.360667	3310.933333	104675.6482	6398.9696	9203.11875	54507.38886	28445.5065	36936.494	31168.467	2662.28	2539.096667	5092.572	27504.401	24340.77	75753.74435	3792.3478	2866.807692	25617.4478	8752.947	34599.66064	36610.71114	25781.07173	13068.57143	1791.1018	2222.77	2321.813118	886.4061111	1059.951882	10351.36339	2242.830444	1366.2045	4914.148056	2264.800778	5231.134889	7781.606237	6736.608	5268.065133	1011.45975	893.5141176	2377.344375	8210.709026
21997	M112T72	328375.7306	374621.5666	14045.39786	277357.4662	514805.7635	326465.9594	4527.778462	120857.4911	364791.4591	104670.601	64965.04869	5709.244688	312581.5995	9132.241703	2151.2148	6187.123636	59288.56154	1934.199091	6449.77549	1193.184167	2157.703333	869.1892857	261663.9871	8970.138	2626.778304	1096.5595	2438.46	2485.877	2216.3682	4347.015214	70674.622	49539.12938	81520.305	79602.465	55811.379	61119.14338	170187.4779	64958.43507	106041.0491	91139.51125	145869.2735	101398.8838	382410.6098	344518.3857	535389.3045	444085.2304	316336.9658	212544.574
15344	M434T368	5085.952714	4302.355714	2993.628571	4483.955143	6136.824	4076.66	4935.6278	2291.976	2108.014286	7445.751667	10430.08586	2652.218462	3516.291571	4286.58176	2937.883917	4683.531	9046.229571	4477.198818	5260.028267	2732.308091	2846.826632	1449.077143	4355.184188	1628.754273	2671.737273	4410.504	2760.338	3023.755987	1724.96283	1456.544373	2487.821667	1534.276667	3067.829714	2400.51	5482.643929	2999.57784	2806.064818	3177.154286	1740.473667	1430.017235	1463.655667	1937.392889	3385.405714	7067.136	10034.76757	7549.964	3134.131	3536.9565
10930	M230T492	2162.259842	5861.779563	25387.32078	8934.513333	1795.916882	42904.22441	4453.616444	73098.20844	12567.59117	8374.282313	30018.05012	27549.67465	1729.5453	10085.39276	86683.7575	218561.7647	28643.24617	36147.23606	54895.68653	78052.54041	657554.9059	37337.22619	52608.957	83138.23667	22175.17941	222808.4492	86818.641	109999.7663	282577.5796	78893.94806	1150.138889	3645.938098	1302.739625	6588.294983	809.935619	1806.847238	1564.472	3817.595331	3366.585788	1130.664091	3598.746947	2751.049687	5933.936118	4007.444211	1614.285	1229.625941	896.5728667	3327.797118
1514	M287T814	15697.7704	15356.09612	31113.1102	11644.10707	15135.28333	14017.9	20582.286	11850.51714	15278.86067	11645.74615	19111.59092	30200.91529	14473.228	13821.5385	14109.60477	15782.40193	16465.775	21359.87862	18632.46462	17021.59853	17826.45067	14674.88511	13085.47075	22531.68	20352.40667	19517.74933	15690.44013	16686.0888	31576.01947	16574.92687	10281.59733	7596.987444	11506.481	10980.1575	12960.29862	9476.237389	12998.39633	12257.51262	10188.2508	10266.25853	10906.83	6392.226455	17134.32	13061.272	12869.946	16313.85267	11562.705	9746.458333
11945	M406T383	6430.7825	1558.42	3170.266667	3316.867643	1683.045	68103.4416	3951.758571	6540.707222	4457.448821	212783.7757	8447.216833	23354.36567	44599.40571	10877.81589	417226.0765	24129.26015	25468.79043	39884.21354	23859.13714	12244.31614	91402.81915	21892.82009	7487.602	36327.6865	46947.48538	11992.65614	256735.5	136956.3078	20529.6335	8959.384615	1043.197	598.887619	1383.45	398.0908532	3490.808286	10870.14544	1456.440643	1451.0895	2283.958286	1152.698357	3090.528	396.4815556	1605.533071	5835.9	497.384	2776.000833	22425.69143	2113.461391
19585	M205T727	42402.63844	35903.446	46420.2	37875.29044	51756.705	35302.36313	42497.05533	29019.759	33183.24375	38331.1495	38420.13525	36391.97981	30965.96087	66928.57875	23683.49333	30678.7575	32811.7872	38428.8378	75988.00513	69822.44407	46698.81786	74620.308	48623.41247	82682.00793	63077.259	73295.3	48961.09427	50348.38557	120840.912	49869.6038	55842.23233	38112.32795	65122.31	40464.99667	25920.111	43637.143	63477.19556	37044.5266	30341.949	50160.14076	39684.82347	19427.40611	73291.37267	47876.58456	54422.20869	57869.504	42794.8	45266.14378
728	M159T52_2	385123.5917	183912.9382	366856.855	215854.6763	210629.7071	282330.4714	3803.571429	448076.3083	526332.5163	418033.9302	351097.889	377779.23	730545.4669	518437.3354	748850.7333	702935.4545	633442.08	780061.7813	905818.7236	952217.4774	1304801.458	676794.1556	680167.412	863134.02	745171.9388	964591.04	868610.0764	971579.9618	1100023.558	1095711.7	57132.04983	63551.07975	61867.8	70404.58908	40927.14556	49145.21213	113602.158	107121.6095	136680	69559.40638	130231.1189	53086.76493	171323.36	164885.7969	264477.334	120702.0575	244485.7945	87482.617
707	M377T300	73616.97	47715.78223	78800.4162	36453.90933	68571.6641	69988.7275	71752.09429	42593.7256	115111.2173	72490.36327	55274.40775	86224.26081	110482.6428	95240.46247	41060.51	90136.68654	178302.3645	71285.482	84829.33231	52297.895	70678.7676	96314.33644	186582.5342	81972.276	70764.785	69173.182	75949.25833	91045.28227	78413.14604	88792.6455	21787.11	11648.61706	13945.24071	21870.70293	10681.86583	22143.9654	40191.38013	31338.21123	41752.08822	36716.41057	31415.86578	18411.92994	83145.75733	29871.52488	84399.79362	37582.87421	70186.64443	10969.07356
7226	M442T701	2475.710769	2249.975	1892.960333	2642.814	2411.64	2474.701429	2885.983333	2232.048	1895.67	2377.182098	1878.300067	1863.8176	2011.745071	2441.764267	1521.738364	1346.4825	1779.712	1415.775	1523.192143	1610.700214	990.0357143	965.664	1723.902867	1523.34	994.77025	1411.1148	998.223	1257.4415	1752.044	933.9473571	2763.749143	2246.266611	3299.338231	2895.75	1586.2532	1899.081333	2976.876467	2463.703846	1623.653056	1991.186667	2409.301632	1181.876211	3601.552667	2877.9048	3861.4898	2892.412286	2018.524857	2529.92
5390	M655T387	2976.183571	2531.092308	5845.448583	3948.228571	2110.4595	3227.763933	1630.576923	1535.560714	1452.423778	2223.702429	1549.8756	2876.16	2080.3904	1348.7166	3639.126857	3125.679545	2120.230438	7895.1032	1926.613154	1213.185588	15556.17136	1694.441772	2613.766909	2956.0466	1491.905548	842.86725	4960.546875	11601.98433	2330.58	1547.071067	19914.82908	23643.31767	38870.3574	23591.21143	18659.65892	12508.97369	7363.080667	9520.658714	6699.294	5237.418667	6583.318226	6022.792581	4097.569231	4064.768769	4020.284857	3116.37575	3183.172929	3031.7494
2217	M331T821	28263.77458	21650.05392	54637.1745	18957.02545	23128.74046	25891.80292	37110.97033	15211.21238	32229.61869	16997.01667	27349.18354	67817.83517	27001.0465	38114.54036	25479.1975	24046.54545	30217.15185	44274.32615	46098.332	35653.41643	28548.50067	31212.6472	18837.885	44722.25991	62821.16329	51834.027	37059.18857	27285.23077	63893.19762	47481.36285	20844.03273	9850.942588	20040.15847	20788.376	21384.50233	16829.13	21300.67	20445.92923	15785.4655	15862.74857	14498.84	8214.66	45158.97282	19612.68975	20845.88667	22624.72725	21582.59325	12693.67089
8786	M610T675	2515.7484	1708.849933	1016.5892	1747.033375	3199.453125	1211.937188	841.605	963.463	1053.297813	1711.636571	1915.402538	756.519125	1696.9698	1235.633	579.0694444	1503.275733	1072.15	698.8625	503.8030769	677.2170588	481.4731893	738.5423158	1806.964762	842.3444706	889.4657593	778.4097059	543.502714	797.916	1359.955	836.4531176	1294.937438	1069.65105	1834.373625	1960.734375	2355.373563	2468.360526	2323.73875	1461.133333	1420.085333	1383.443579	1550.474118	1281.861414	1666.555808	2718.52	3343.550875	5335.700333	1218.986231	1158.540105
17771	M320T194	50419.06505	40504.63441	31510.51429	33105.5665	44089.90193	19040.53846	15921.83714	20609.85148	22842.84857	21943.25471	27928.29308	17001.985	5043.955	2114.64	5036.022498	4552.638	12297.64527	11031.06279	5922.871332	3325.112233	2728.660646	2581.554024	9227.922714	1919.834438	9265.457333	2296.092731	3422.613363	704.72	1651.495	3315.008143	19024.53643	12884.21689	13659.73267	19500.974	14829.123	16168.58612	41857.398	29722.194	60372.72129	42160.50644	56267.18567	30700.86712	28219.53321	33272.79429	198375.9847	35202.656	33711.86908	14971.58012
12836	M390T544	6616.1875	3266.860235	3981.941111	3626.364429	4086.22544	2241.998909	3713.8875	1523.863636	2072.122647	3173.908059	1904.501118	1074.457313	2290.142937	3930.155625	1342.352647	2705.288615	2016.957647	2953.536941	2859.9375	2058.099882	1751.280882	2414.657778	1352.913806	1177.48125	633.36875	2078.869765	1466.161458	1866.340245	2263.502312	1366.179187	5496.403588	1478.910882	8145.526059	4093.483765	2632.23875	4005.855	4604.42107	3311.873353	2477.685273	4270.183824	3037.327889	1161.864474	3668.41475	2428.184688	1928.94125	2152.324059	2924.234529	1875.877895
8343	M190T426	1792.467692	3417.058667	15173.52695	3899.038769	1122.548125	14069.36857	2505.184	31354.17671	6387.606	4267.7622	10200.801	9832.68	18690.09814	7053.653571	22096.6415	49850.58229	9226.760182	24463.0956	17327.41892	34859.25669	167906.6815	14658.358	24793.54167	7739.935	26877.6495	79513.98786	76994.92157	79069.55367	144286.421	10730.53929	565.2746667	792.3509162	777.888	665.8734687	345.6072667	1527.748056	736.4888	637.7831726	718.0892601	468.9969231	1377.72675	600.1986156	2764.9845	2825.592	1412.7518	863.211	903.54	1628.855263
23282	M233T158	52200.16074	20550.73148	9814.252235	77473.71426	54387.59155	40004.04274	1972.92125	29789.00213	23908.02124	28545.57606	21248.08873	7217.848154	46486.65067	5593.354958	9625.604459	10734.1726	25896.54463	18487.04636	1904.086154	5698.889976	9058.295316	7494.169623	77220.86279	6214.1765	12169.99678	4779.96165	4820.632913	342.792	8906.285231	7237.305981	15251.2785	17733.16591	27893.48722	30075.924	19529.98571	16551.25539	23067.0336	43665.51429	18743.09783	21124.15248	30382.16618	28524.16269	38945.78567	54079.328	88870.30383	55317.237	44930.84232	29448.21792
19538	M544T617_3	4304447.049	1588167.915	1775337.023	3428949.996	2575632.967	3342882.31	5008636.96	2294859.743	2743874.711	3048355.421	3684422.071	1651999.342	4794732.48	7728832.761	1994328.502	4803780.953	4707476.346	5115822.846	2494297.111	2484186.783	1278511.433	3878070.73	5099000.581	1199029.197	1303515.899	1480681.506	2983780.552	5307577.638	1808613.816	1193317.198	3008572.396	1826160.64	2349985.602	2413531.96	1457098.126	2609766.487	2781551.167	3323814.76	2555397.077	2110876.265	3928690.097	1616418.246	4895237.112	2051195.353	3570241.81	2749246.679	4575029.729	1800486.926
9360	M148T387	5883.777778	59435.159	50451.12854	73956.0995	20035.79389	171800.9486	26405.31429	103724.3813	47621.514	6929.011556	108386.912	65951.79231	55206.33736	18287.748	12659.24111	164968.8896	65568.32143	40164.66	28599.78333	36599.33333	105064.5333	27018.30669	101040.955	3745.11	14680.34308	105752.7974	42987.087	54313.39991	41775.39867	7828.21425	3843.986714	39151.42417	2186.632615	12785.44131	3150.340667	3655.823135	688.0161621	100959.3337	2958.19875	24252.15235	2062.161545	36893.45118	124501.2709	27448.848	102189.6169	5636.033333	3188.7178	44136.93363
23422	M241T72	17864.1214	13943.01809	24642.947	15194.24867	15842.39273	13585.7722	16526.2355	11857.54664	18605.14945	14109.81345	19323.238	14504.49809	16413.214	17800.5113	13156	13463.0175	24530.343	16823.03	15396.03409	16336.0512	23998.86545	12050.74075	18905.83055	22569.4	7287.241111	15037.09962	13549.3225	17495.83691	20792.391	26221.7206	14454.48	18421.15966	19000.925	18164.65455	12037.34	17876.83437	15596.77818	8263.187413	20955.17438	16065.56077	16147.08577	16341.4304	14844.44067	11862.062	33090.33	20499.14429	13506.1723	8263.864083
5168	M213T72	317230.2629	298594.3786	3263.953	311868.4203	323874.194	357655.6256	367485.0743	245276.8582	598811.0164	518842.5888	447120.8295	3922.5082	555723.4083	371696.3012	163218.7487	248074.1564	656212.7837	356520.285	284321.4846	165395.5418	136206.6545	307132.372	736884.6273	4951.341538	212627.5203	339120.0495	398002.795	302675.2576	9169.088018	3522.087176	41875.54749	35769.26105	38493.59594	41258.75881	48997.28828	37839.81679	56509.304	100295.571	113077.8974	82412.2404	97193.05738	81648.947	320821.3854	288535.7419	668352.5471	241684.0493	276047.629	174710.5545
41	M269T202	909102.272	675636.71	92090.47938	1453465.48	1062796.293	681171.9317	199318.8214	410017.9896	463102.1939	560421.7029	920036.5296	15021.54511	172247.4045	22238.60769	33203.29167	49513.67182	374725.5374	28693.48267	22816.475	40468.79469	22175.06917	26293.15385	248072.5603	25646.49143	15670.62444	28919.5163	29810.911	34991.08681	47958.09107	9440.75925	1935269.845	1267430.953	2005159.352	2412526.271	1323003.296	2013302.938	2243927.684	2345746.025	1919519.079	1476941.019	2260718.944	1208817.446	1116227.067	1219711.293	1622795.604	1630395.109	1320583.151	452222.4323
19663	M564T880	4402.709714	13274.95769	5247.405643	3220.474667	1896.155188	4376.0084	7466.061188	7985.868	8227.3778	7815.584	6535.600714	3504.025333	5246.948	2384.402267	797.3772	4899.821333	7620.5976	1138.095	1921.52041	1322.602448	1493.006333	4705.1345	2010.165643	1561.183929	2420.33275	1133.627733	1303.6658	2230.895333	2859.222857	1679.7176	2385.041867	1202.599214	5393.954667	4113.176067	1303.328	2654.247917	4529.350133	4656.868713	2509.801333	2290.302632	3433.449765	2265.497556	12407.8537	334.2276923	3393.616267	10344.06454	3161.660267	1524.3788
18232	M263T781	43073.6294	40996.86067	31315.88469	70666.50267	24307.45007	114165.4976	72724.3695	15697.8405	27519.52793	105915.4161	28726.304	24546.54117	18722.33213	39131.87392	24903.564	33154.91673	19844.139	19239.2662	28831.4568	24505.38986	16104.78763	33532.21614	23434.126	30891.58135	24960.34957	28657.85293	6586.235333	19355.10973	26999.47157	12280.29928	61719.225	34600.8665	121069.0693	82636.24327	22607.82067	23117.31842	110083.9953	32290.25987	45571.6205	28214.02353	15585.81684	21614.37688	47490.8368	31329.312	43337.832	23550.443	34501.4766	45035.312
15017	M618T736	1826.130923	1571.949	1337.875636	2017.92375	1851.465	1823.011143	2400.080727	2098.147765	1435.028846	1616.04375	1555.95	1213.785833	1925.473846	2209.776923	811.1061307	2252.757021	1580.875563	1394.996	1272.254667	1236.0925	1449.812579	1087.50255	1755.291667	1205.450778	754.3986667	1093.2246	913.1796667	1192.385714	1173.316667	867.4076923	1650.696923	1772.326421	1887.56975	2391.044083	1416.034286	1530.303158	1661.998462	1731.876923	1162.118571	1313.261333	1953.180158	1070.017583	2954.796867	1845.656833	2583.216429	1961.578667	1083.8645	1844.339684
10157	M546T653	67772.5994	35791.90487	51148.2972	77622.714	37019.27419	64008.17429	116286.6561	42254.8848	47997.36563	56984.78571	61109.1462	40898.19125	137155.5462	306626.91	50027.49133	31466.71414	128227.894	173467.9933	82714.716	68733.17333	21499.3438	112369.9259	117389.1227	18690.5458	28233.52487	42138.30767	82775.33333	157357.0893	39238.82	15633.8738	39332.068	26317.51031	29764.096	34252.23625	23423.36993	28428.44165	31662.94154	56676.92062	25343.51694	21184.02897	36806.54947	18401.49536	92724.80513	39377.2496	65670.15	49395.4302	62139.5775	28340.2524
12495	M326T943	6362.0375	2803.494375	7612.9515	2012.63	8207.729375	2527.261824	5281.5345	2047.968	1865.778824	6433.360941	10648.04959	9828.327187	2771.036824	20891.08125	17315.48	6723.56025	3132.797941	16045.39544	15740.0495	35918.66888	32246.30456	54693.35526	2203.5395	87978.63656	25566.20618	59918.805	44609.06144	27280.67563	225144.1254	46578.87813	5924.555882	2306.6535	8813.502176	3486.971765	2384.1725	7568.695684	8941.669688	2605.000312	1622.247	4842.5027	2571.872947	2444.8044	7304.688563	3254.823	1146.455333	2631.212938	5729.894625	4950.22895
7726	M493T266	1217.542	2627.5053	2524.357143	4882.208786	1421.219	4266.1212	1559.317308	5132.978667	1757.932692	11477.41343	5257.6134	1167.075556	5154.362188	2444.522222	22289.56489	6874.4746	3380.8887	13165.302	2008.712583	2227.7996	11004.79333	3925.030893	6450.331111	13963.512	16159.10083	1138.558571	9318.228417	26474.52	2767.473647	7295.6615	1384.999778	1178.8875	1424.652	1663.231	1288.51	1533.26635	1213.69635	4476.044813	1805.995459	2502.826	1684.815615	2551.430101	2861.0255	4619.153846	2897.834	1589.8176	2808.5	2879.939
740	M229T307	75949.57071	53829.66087	53113.23	42191.24215	61705.23165	43518.27254	79358.89421	57686.965	114150.2909	56308.4247	106547.7857	49374.30227	140565.2387	88034.88107	28469.777	108971.8595	176229.0512	61068.51964	74252.311	50633.93792	42195.32083	47074.22344	204576.7438	55403.682	56474.98293	71933.80038	68590.07886	81318.575	60331.70914	85705.60787	2547.90225	2820.379357	4216.643	4394.114571	2150.602667	3032.397	10311.14457	11316.42357	11376.85022	8226.784067	14356.75843	7136.247154	39227.58	24042.619	65667.76093	31061.70409	42548.81455	11200.1505
5601	M525T56	221574.1818	199005.4214	142154.2766	227913.1433	185151.1558	210942.4397	218219.316	175394.2707	232147.5869	176582.7942	219848.64	122168.06	161739.6923	183104.1227	144866.2107	153001.0069	243966.0812	190719.2168	136420.7446	165125.0182	161213.4309	134815.5692	191902.4039	2343.689091	113847.5	181321.5325	146351.616	164707.9864	2801.735538	876.6503559	173411.7327	220829.3032	323247.5096	273965.411	237322.657	144259.6482	263608.2909	252127.03	260314.8173	138111.3865	154209.8727	138603	193725.09	202343.8505	251770.8911	215712.02	198667.8669	156860.7211
15286	M442T873	2516.412857	2002.988571	2250.601333	3106.241077	1768.364816	5496.2202	3260.287692	1104.012133	1598.7692	6674.689357	3893.418	1784.953846	1170.663154	2172.911462	2375.043769	2654.687154	902.6512667	1029.282846	1543.95	1610.4	520.556	1669.088	673.17	1210.504615	532.2815385	1643.496636	824.9085714	985.3453571	1287.977929	1784.100187	10279.9038	1309.316471	6082.748333	2543.8	11805.0746	906.86625	4935.504533	1041.1275	3153.704313	1238.956643	789.1276667	1166.353747	2169.253636	4996.569286	1726.333308	5149.633333	1061.342857	4250.814286
20367	M330T246	14488.05184	15313.69886	17916.34637	19632.48032	15663.58	13232.80895	7225.389489	21332.4064	16304.65754	24171.25642	20236.4985	10297.50847	23291.48732	20723.0871	105586.7408	32925.03375	53039.6269	30876.74432	16355.43091	13989.48315	59919.13531	15281.71035	41202.694	3214.486	27476.0355	11531.14515	19649.48348	69318.382	8984.79744	10239.99173	26587.13633	34410.0722	50594.60342	55699.1435	18467.16968	30555.89343	15428.46974	45492.40389	17805.194	22309.90091	25730.978	20925.77286	17813.9096	14969.02867	22194.60205	10353.07837	14244.98874	13010.4612
21389	M267T264	9687.785167	3762.073857	4845.187729	12201.69808	9458.0401	6314.314	3677.255471	7255.235571	4947.997188	5738.40521	7407.985455	7982.72375	18005.84655	6727.394179	33158.68417	17153.9676	23464.07686	15691.14737	8826.345407	5712.215014	61270.62532	6476.10725	22781	18923.96156	10804.83	5190.181941	15803.526	42810.412	6411.421424	4376.135958	14216.69609	19209.397	14102.05	14827.207	17487.32042	11873.34198	4432.347143	27501.21308	3599.364545	9893.413471	5188.123103	13300.1968	10342.03482	6973.748467	13549.58	8502.7688	8140.9737	5154.5886
14171	M452T855_2	3728.7822	2989.888	2300.115938	4273.412	3851.333333	4077.434687	4058.886667	2308.0402	2084.044375	3644.3656	3408.005867	2057.3564	3608.625067	5416.095577	1212.2055	3733.2334	3552.562	2001.7874	2387.8634	1911.1418	2131.41	4616.527235	3842.353125	2171.879267	1748.156	2502.366667	2021.1735	2595.532867	2109.41	2657.638588	2964.602467	2963.124316	5641.436667	5068.467067	2185.26675	2271.709294	4318.5708	4895.706267	2254.913053	5081.427279	4568.4455	4270.366452	5667.1328	4174.622	2778.177467	6573.696	2467.9635	1541.337
7827	M281T239	21459.55625	12845.4432	36523.42471	32596.219	19562.08467	32899.37294	7916.13	35369.908	14829.6	39812.82353	26940.50833	22131.753	59034.23177	39504.79	114486.0881	107295.831	96047.47778	118194.7074	31211.6762	20805.13075	161078.8016	33255.37717	101419.7464	66242.1045	70718.06233	21625.92775	79814.26781	203301.1317	98794.17318	39472.20105	23214.01523	46223.8785	32004.27031	40754.04385	42126.49454	18369.68336	10638.25232	56536.49666	7783.018971	14905.76665	9698.807533	23147.87459	20598.9672	26889.1252	42983.68029	16991.41373	30612.23077	20436.97768
22676	M235T54	38163.14667	23479.05505	11217.44332	50187.28611	32353.00357	29428.93071	14502.81638	19533.18	20766.138	36139.15287	26781.83053	11458.95857	39270.91642	20107.49368	7157.097632	23348.829	28645.28571	31448.1414	15599.99647	10254.48338	23529.20857	13131.138	52615.95133	19748.54643	19926.49105	7818.874421	13467.15164	30643.1975	8679.947786	13839.6475	27847.26187	23878.6539	28404.5025	30803.65714	23967.25988	25953.02761	24611.02	35271.855	28218.81563	25244.28365	39749.25392	30491.47689	35359.89333	42366.85357	43080.959	36541.79714	40061.967	29283.89529
18765	M862T334	1262.551667	3500.7882	1728.912735	15493.29947	3907.5486	6530.043143	892.0569438	4319.509692	1058.058171	5268.356667	3561.4474	1753.7285	1765.295	2427.593854	13424.6732	3024.165231	2184.666917	1340.032	956.6349854	1501.450563	11165.88688	836.7086263	1594.495385	14723.23343	17549.7795	1253.392	6307.030286	11373.55833	2532.428571	5659.748733	2110.611765	7392.632	2273.944615	3913.5768	1231.075176	2089.098833	1391.383808	12561.28953	2309.986953	2704.171438	1966.065158	5218.726234	5772.313286	6307.885643	9167.181429	2501.403875	3266.957214	3074.989688
14658	M727T726	1855.213375	1674.290625	1639.6325	2024.33709	1752.515706	2036.570114	2411.875412	2220.009882	1412.503529	2124.249687	2127.623063	1635.373056	1987.601625	2474.311765	774.3138235	1907.204712	2068.71113	1358.739176	1368.344714	1232.541899	1260.916625	1488.839211	2029.9106	1270.192733	1088.990176	1486.3975	1257.003353	1305.45075	1774.128588	1161.626824	1767.575294	1856.124857	3121.876588	2639.393313	1725.607409	1539.539053	2284.632529	1888.22471	1531.77885	1276.084263	2263.51763	1099.667	2795.43125	2538.4925	3011.223529	3328.714875	1467.07225	1750.1722
4295	M295T466	8657.5	3921.110471	5413.554	4127.777375	5258.0775	5492.135118	6804.821562	4256.150706	5267.680813	8686.0275	9939.0356	7254.622375	7680.224625	5556.775	12168.701	13016.41748	6858.59975	7296.584063	7104.914375	4996.883294	11363.26024	6246.113469	10347.09	6672.957875	6823.82268	7880.981	8884.876	9698.223333	7690.764706	6578.356818	6184.254	2638.842	6006.075	7198.344	10433.09306	5226.730632	4969.279688	2833.387625	3158.976579	2374.444222	2196.19065	1982.747133	6037.565187	5581.662474	11102.2978	7510.7536	5049.154125	3481.564765
23856	M542T722	2390.40163	1574.03005	1692.384	1743.3815	2249.134	2263.452789	2491.807098	1886.1549	1835.464333	2156.968258	1983.150947	1466.221316	2617.202675	3601.21094	961.2292105	3021.585474	2367.141925	2144.594966	1254.693682	827.6761111	1656.037105	1769.692714	1940.812632	1633.245619	1200.474	1708.69545	1694.304684	1532.398286	1982.682444	1393.509526	1944.074526	1608.969182	2596.151389	3173.015382	1565.792	1806.564627	1850.587556	1818.817	1410.20129	1432.005818	2520.65	842.099	2678.344421	2300.374588	2750.966583	4538.543211	1350.30575	502.0953776
2784	M327T173	11370.17	9750.155	11064.63183	8339.693636	12485.46931	11526.02879	16105.94419	7654.919429	13823.66844	10691.64265	11278.0326	10615.75527	12064.88304	9032.857963	7829.727231	7889.346964	15038.19726	9475.049538	8673.360136	8166.529773	14138.27571	5299.228	13316.739	10653.25876	734.49452	10160.91284	12259.24926	6282.396143	7637.515136	8036.532478	3518.7201	3135.802105	5898.901875	5367.44915	4873.573619	3139.429615	6106.602273	4555.0665	5611.98915	4655.736636	6120.67575	4083.987375	7920.028368	6630.019435	13449.27886	10139.34455	8119.0575	3496.017789
23555	M733T72	1439.115	1569.581995	1546.861875	4709.002857	1560.39225	1989.898692	757.473	1474.35	991.8058462	1764.888938	2581.5882	1572.97	2278.145607	738.6277857	1520.741182	1460.311298	2998.998545	971.8908333	908.5935109	611.7572403	959.064	688.0914958	3087.74592	1598.195625	907.149265	579.4395663	1021.493412	1510.800231	790.8469271	1023.092575	1163.52	1647.501882	1151.124	2442.05	2210.888333	1613.446154	1467.971111	3965.558333	2104.68375	1812.7845	2774.545059	3433.319973	2780.514286	3588.7488	311.6928236	1905.525	1949.491538	2171.490882
3863	M104T49_2	995409.5302	741480.6137	1445707.041	653472.491	971762.71	822929.1732	835999.6774	930351.3625	1400167.951	668892.2343	1042359.518	1340236.483	1731580.506	427411.0974	8881.45225	956032.2006	1921738.943	480468.8449	524415.276	401063.2241	563060.5878	322936.5212	1890822.01	676693.9435	64154.9565	4301.152667	195312.7543	615721.9937	626699.9214	1238004.964	239763.0768	177110.9938	254713.2276	292002.69	172167.5754	136278.7001	269052.0277	185233.6458	248195.5012	228707.559	276193.0033	186132.5216	815148.4329	432165.835	788625.5727	667518.9899	921858.2	324508.4566
20102	M608T879	6296.2086	20889.7836	7589.5904	4861.525	2966.4648	7273.0205	11445.30407	15071.53214	13752.1082	13992.61987	9424.7232	5553.6364	8107.473333	3859.3275	1047.731533	6857.499533	13135.7772	1910.712375	3426.805333	1939.131333	1886.643	7493.026667	2577.3228	2459.077143	3650.04	1486.915714	1570.847143	3994.886867	4593.416267	2327.5575	3761.641333	1763.3252	8904.778	6208.7172	1656.214545	4542.150944	8033.601333	7508.512	3595.316824	3242.4525	4940.312667	3315.987176	19548.753	3381.9658	5220.713333	14775.17587	5853.2666	2573.254895
12764	M303T685	13171.6	8448.3	15681.18857	7086.075071	13062.78771	8944.793846	21241.92857	6591.154	10415.86538	9490.170643	18575.26286	30802.81709	7703.679857	11052.62469	9231.939	8572.8475	9239.28	12996.87886	15717.47979	11701.23143	14214.69	11809.75628	10252.3858	13062.8	10307.05779	18797.27357	16211.145	10497.16	21296.13714	11318.22138	7833.505154	14726.38441	9357.785	12116.99264	9591.367357	10825.44633	9771.9895	9015.446	7812.608611	7712.323043	9198.4812	9326.058532	11809.15357	12279.13329	25859.839	11371.23429	5744.935	7410.444176
12440	M507T313	4528.28375	6408.864	2904.29583	40311.71571	9690.951667	19107.13207	2050.413333	23133.10121	2700.388214	15586.58829	14971.5945	3977.416667	13176.04129	9570.348571	15632.50847	54789.4035	51021.04827	16960.867	10883.89575	6454.972917	19643.75	8308.034667	36113.88943	10435.33333	31138.25143	3712.163333	15721.65	44843.10981	5799.019357	8698.982333	3659.747083	5581.728889	2886.62525	5163.863385	5084.351222	3482.498167	3335.243226	34463.79536	3058.573733	6435.628824	3927.746941	16491.5266	26464.06147	20943.82133	24338.3688	6042.785116	12131.0595	20096.873
199	M611T44_3	6350.661667	4379.543	6371.614417	5006.64	4729.577889	5641.1	4890.484714	5449.304923	7032.4865	7678.840077	6433.8105	6169.695	6630.381333	6556.1218	3947.8725	6184.373333	8615.2205	8046.9	8872.303	8842.222568	3215.189736	7364.2062	6266.4939	10184.46064	6178.173241	8243.003387	5587.357143	3582.845833	9587.085819	9150.191714	1107.27	2971.930846	3166.170875	3656.205	1995.38625	2010.759133	3193.568333	2107.325	2460.630429	2092.586625	3225.309619	2450.982375	3575.2	4938.351786	5568.2896	6064.322467	6145.28825	3253.208
11754	M502T677	12631.71069	11024.93847	46572.06394	5982.261375	7242.02675	10207.50343	17629.0078	5565.469375	18641.1234	7176.242937	7256.777562	52620.0542	11170.53923	10918.70669	12184.90875	6315.25875	12668.72938	21647.24333	20738.31321	22031.52	11156.78333	13886.975	8898.9426	5809.090563	83811.9245	23200.4094	26010.78929	11673.5925	6604.681125	6420.610467	7358.992313	5419.02655	7303.356333	5868.360188	11371.43	8303.648167	7220.034375	7856.715	7649.540647	7058.239737	4495.551684	2805.074118	31071.81113	8593.9362	4920.1425	7477.3096	7083.2072	6191.1465
3230	M627T44_2	3597.642857	1912.823	4914.140625	3214.418571	1928.788364	2119.393545	1726.420429	2404.16475	5446.315714	4243.865607	2597.013517	3404.514	3775.356667	2698.5004	2678.475	3164.381107	4538.4	4766.081421	2376.444	5104.1106	2171.324167	4667.88	4122.471429	6234.501	2982.028571	3962.9	2999.556667	1967.111	4389.7895	4200.892117	1133.806051	2721.6	2205.311429	2810.1	1512.857143	864.5314286	1602.12	1830.493333	3487.366286	1299.22	3122.566588	1427.525	1795.076143	2966.402214	4472.302833	4345.06825	3429.731455	1377.673846
7329	M399T325_2	2421.236364	11378.55	9794.057867	15084.6282	7379.405357	4141.680167	2122.263393	3787.3908	4104.838581	3933.747614	3599.780067	5164.690071	3087.269165	2539.339609	12991.71338	4295.962809	3762.171517	6327.440786	2072.326729	1257.0922	20196.264	2015.339088	3938.396942	7722.946429	5792.509467	1932.439071	4633.669923	45296.84764	4021.184811	5490.21675	45035.43367	91773.67546	88549.40669	113154.1283	23017.3245	61622.16653	21959.62569	153787.634	37299.5517	47513.81576	27975.83483	47813.19004	13710.4656	8642.516667	13718.01843	5796.0126	5779.401429	5706.01485
19859	M250T611	53062.45253	27978.85393	23382.94314	42702.05269	65900.296	52691.8938	61699.39667	21336.3426	34634.86286	27098.62071	46401.68571	23878.938	30515.54685	65002.75385	6250.033333	44421.11554	37171.22121	14321.04667	22495.7746	16424.1924	22605.366	35086.95435	34635.73857	27089.3802	19804.10193	46288.392	26175.23857	14612.00953	29726.232	28736.9805	35170.5572	31965.24222	80411.93571	57942.34243	19171.13687	32643.19031	31814.26857	58439.58067	19850.905	38293.71882	66342.962	21079.74	47391.89936	56185.404	84863.04043	95505.57836	14754.62131	13455.76944
17899	M199T781	6098.871214	6584.274733	5105.309867	26964.56571	6873.171	8614.3575	7631.553375	8871.1282	4361.186154	17913.149	18817.94593	13432.20927	10677.9152	5121.429067	6615.075	3822.490286	6136.350071	4454.468933	4477.7448	7181.5694	5952.650933	2259.725588	5335.4	4848.435429	2890.130733	11811.75579	3222.2725	4309.870667	8709.896	7415.866714	4941.467692	6132.913222	7729.642667	9311.552667	11874.34857	4709.24087	9459.470667	8493.015714	7946.469278	4606.9875	4958.4805	3768.4288	6751.7445	26676.98593	14697.66	20161.022	11947.212	5798.596722
13821	M723T725	16674.46181	13934.21194	12820.89	16505.08725	12932.34469	15748.21625	17825.92144	24929.09207	11581.248	13573.34306	13978.13375	12170.66631	16246.88406	19970.86125	5726.44175	13315.88587	15437.37025	9565.022647	10128.70856	8509.843125	7006.694625	11587.61508	13411.685	9425.579437	7218.336562	8992.56875	7989.816	8736.284375	11128.72913	6677.6	13706.91781	13968.75789	25060.68813	18323.94187	10076.34394	11614.20758	16704.11531	14309.79619	9881.441158	9946.067	16435.16447	10512.47758	24706.38056	19047.19781	26046.44367	23865.56156	10949.42063	12306.57058
19515	M520T614_3	4446082.8	1678159.78	1461059.831	4507302.299	2107209.287	2781364.491	4110767.92	1855027.216	2044706.544	3428478.934	3371395.914	1243585.734	4597228.142	7420354.338	1875617.208	4068833.043	4601253.12	5616186.788	3297805.971	2627273.861	1009054.963	3168804.854	5364661.9	951265.26	1364760.802	1709229.685	3591552.599	5099482.019	1504653.938	927622.9073	3043604.704	1848480.947	2396440.406	2301662.807	1447946.964	4005564.114	2550697.884	3225876.231	1917511.273	3123956.706	2155624.95	2100134.719	4344744.867	2131982.544	3775264.888	3093678	3702669.196	1851308.063
254	M409T269	109908.6124	59859.435	138212.2174	63128.7355	71826.23516	66757.97333	81881.86091	67968.275	113813.7	163568.816	107499.4986	86599.85727	190764.5107	112297.8214	176390.9959	174828.3425	221519.3333	178912.2228	151538.8288	165001.3278	265314.3533	146669.8066	182722.543	197840.9628	137637.5075	228094.297	252978.1877	275819.0089	212069.025	216034.0275	15307.87	12715.48717	28921.54091	25579.62244	16573.12388	18771.60542	32166.806	28999.10125	34351.42286	20894.79273	35156.84021	24758.95046	59963.06585	49736.1535	70302.12011	74123.14715	77447.07091	21681.15846
10899	M333T459	1038.592857	1635.738	1265.237604	2615.555	684.7828571	14986.69333	1395.502857	4255.22	1298.939	50866.20409	3509.645407	3213.723333	15147.685	2317.756	19905.59167	8673.86	6404.553333	5297.241429	3594.9	6085.975	14777.31873	2336.564662	3555.762833	20742.765	2285.066667	4948.597173	6329.18	5917.241992	6262.3715	7525.6499	461.016	177.5589396	483.4923333	160.4956665	444.166	491.6623291	450.7359	476.4323333	735.0263611	581.0585	87.3046875	335.1994286	2433.6	1131.9715	760.4571429	1722.834286	24559.58538	875.1085714
23687	M237T150	3210.675	4139.986118	4086.54497	4731.186688	3334.32	3710.686471	1739.66302	4347.905882	2776.88503	6820.915267	3518.838	1925.014639	4383.762	2829.921875	3207.775294	8241.345	6390.4788	13406.31333	3503.393824	2293.614733	12820.45468	2993.892263	7385.305125	3118.056938	11090.47406	1400.831867	6139.294118	18062.86781	1595.57565	1787.607333	5093.154	7650.625304	12622.61223	13509.04858	7257.399	5335.152136	5284.3014	17907.91729	4766.603773	4769.732333	9647.869714	8413.697727	3768.537111	4321.7075	5520.4895	3857.532632	5386.787043	3694.937727
14785	M346T542	24403.09325	11687.785	14527.15385	12740.62985	15576.68077	8402.515385	13953.70308	5143.733538	6173.346667	13225.6285	6035.658333	3955.707692	7856.896267	16325.96375	4234.304769	8266.095923	5722.4	12323.39873	10719.69231	7526.864154	5497.46	9270.625714	3668.202923	4555.201667	1837.427692	6748.796923	4669.8505	5653.557923	7475.363462	4385.604933	19412.82971	4451.2888	33013.26038	14560.12492	7670.301692	13686.93361	18054.642	14044.44346	7179.323167	14972.29832	10520.3358	3673.644333	13623.22857	9209.655	4620.112	7313.21	10020.67615	6854.082143
4436	M815T44_4	2248.31375	1559.408375	1233.905571	1315.6	1867.912667	1958.82075	2064.999667	1602.939333	1290.464444	2140.509914	2324.160393	1393.561182	1287.193846	2281.010803	981.0507982	1656.901848	1851.648372	2081.03143	2280.426231	1254.914182	710.1348969	1011.9426	1065.891818	1550.601	1248.648595	1673.4651	993.6835385	684.325	1557.853846	1992.14933	615.923798	949.4897647	1097.165571	1095.99	742.4	949.4842644	1726.068462	648.2157143	744.0374118	822.33575	1031.716667	1149.046524	1717.65	1899.435	1907.914888	1488.651667	1428.775	1305.70275
4949	M284T369	2989.36425	1650.04	2267.789239	4234.980692	2752.044167	3137.16125	2766.3208	4515.05	3814.895714	4175.888	6405.066223	3492.48	22538.19471	14209.4575	6377.355769	7805.709111	15822.96444	7695.74575	4674.515556	5167.785	9479.128586	12688.04	29826.64123	4237.5	15688.81636	3444.6375	8336.801667	21787.81685	3767.907118	3811.295714	408.842	769.6730097	665.28	784.8190613	614.1773077	588.1784615	786.8219286	861.258125	921.9328846	740.747	979.7226389	668.7303333	4047.979308	3456.417778	8400.9646	2000.896	2894.894444	2335.746792
2661	M649T197	2158.068	4917.613073	1654.35	2979.058028	3709.4607	2242.582056	1364.4845	4319.493022	2935.5076	3397.2968	2418.376222	1063.320723	2674.997769	2870.199115	646.0710333	1768.614339	1892.014286	1507.65511	837.629776	1374.4632	651.0830253	1208.11781	3195.5895	4508.725414	2268.05969	1045.650667	2655.011286	1079.881	1470.992278	1094.034375	8580.925385	11388.12319	12016.2462	11582.61	10607.22084	8257.118692	5061.437063	7689.863824	6210.207	9360.916898	6494.672769	4865.689333	5628.069913	3223.749	5636.514	3183.151125	3769.543458	2666.517652
3635	M315T472	3653.090941	2264.352187	6149.16	2151.138	2358.432	3257.163	5140.533059	3927.081667	3872.964375	2072.910748	2528.933077	5859.7375	6357.1655	4553.636267	2854.520667	3618.208	5460.156	3768.594444	2860.33125	1471.708333	8238.307412	7296.043368	6222.102235	4949.104	2842.108824	1943.434467	4390.599214	5977.585385	4763.940875	3789.84575	1758.706714	1489.318077	1415.862462	1565.382857	1685.777786	1947.09664	2290.665	1245.1425	1432.9875	1651.0207	1905.256267	1054.5865	6419.8875	2462.6796	4358.512125	1743.073214	1923.242727	1146.541004
4131	M485T770	1390.26	1464.033333	1460.367563	1805.324231	1602.08	1657.756667	3022.335	1559.324357	984.12	2074.528229	1672.188	1723.895333	1150.3852	1339.17	1077.659912	1217.454285	2195.252093	1003.6805	909.9125714	1190.81536	837.2487558	1244.01328	1142.532	808.69	750.515	1563.308739	983.9955837	596.632	1614.099875	753.1071429	1755.8398	1824.136105	2530.034667	2433.234286	1615.855	1908.228444	2518.755556	2124.349143	1653.843944	1994.060875	1794.541556	1208.432632	2479.182533	1951.6	1451.089091	2806.708	1919.216308	3183.413194
16513	M639T733	4258.464375	3999.339478	4020.126	4436.562938	3958.952563	4660.470588	5122.300529	4377.9485	3087.4625	4170.185235	4080.474563	4046.527813	4359.152941	5294.673312	1719.342353	3810.022187	4999.5764	3139.965529	3135.744118	2602.49	2113.461824	3182.7405	4480.629478	3364.901647	2194.80625	2717.353941	2463.258353	2645.808688	3464.791312	2432.273591	3917.829882	4279.568471	5996.834813	5409.640313	3307.282444	3388.12695	4778.39025	3793.184438	2942.11575	2697.7343	4324.661316	2147.222474	6902.638625	6557.565241	5954.048937	6494.027294	2963.498063	3232.0397
12760	M511T44_2	10227.82305	10902.68942	9968.763809	11293.83273	12328.3739	12918.94988	13618.84571	10031.82788	10807.1631	9513.562283	13770.0486	10978.286	8069.576667	11078.96	2179.98	6811.634648	10624.24161	9593.715	9553.571429	7842.913667	2293.935375	6594.65525	7066.999125	6339.60225	5095.315286	7029.943375	3189.607143	2045.435478	6323.198518	6344.065582	2423.579657	7388.177308	8073.631	8729.006364	5901.405	5262.706667	9471.01875	5123.0102	5258.841545	4831.032	8054.011429	6794.858538	11595.77455	12298.9986	11863.2478	13519.63879	12583.32429	5061.129081
12652	M304T248	3560.275667	4141.577629	34321.71	7540.880529	2874.974556	7861.755	5275.3055	8178.288125	2093.899	24103.56545	12102.28462	26621.79356	307574.2492	51535.16831	26030.68121	83010.82625	6882.68051	16482.84694	61257.13629	5843.319625	42728.65783	61501.30433	103588.837	16195.391	425895.657	40455.486	41376.60782	44652.74667	18592.53511	14244.23088	2739.169785	2320.943325	2154.429846	2753.451538	2547.246154	3064.9635	4075.933842	7425.193765	4120.914467	5077.192273	7913.614737	4483.115091	4704.936158	9630.640267	2958.542438	4293.941438	8601.24675	3074.638364
10470	M648T760	2208.3154	1711.564435	2696.993591	2179.41525	1694.952562	1805.6082	2050.12025	2020.914563	1510.327733	2347.835111	3781.813328	1541.566667	2180.397586	2103.224533	850.7533125	2032.53076	2536.07752	1567.938438	1817.1655	1366.993557	1217.649914	1527.62452	1713.9254	1627.440905	1053.798706	1099.883571	2443.929385	1140.7438	1946.633795	1396.222796	1775.167063	1809.40185	3149.779625	4563.083737	1551.410235	3206.970667	2132.106375	1793.891895	2258.900923	1412.05955	2608.0135	2503.617509	3257.946909	1878.432	3061.1395	3121.25775	1894.635	1781.552778
13914	M512T772	5331.171333	6497.682158	4318.209875	5690.779	5852	6211.697143	6025.772667	5928.241933	4493.992733	7043.8324	6295.2009	3551.214667	5214.662733	8220.8958	1886.0754	6506.085	6089.156667	4046.5178	4567.189286	4148.0068	3307.10625	3995.752526	6941.116938	7752.130435	3972.092526	4583.693	4638.123933	6552.887514	5799.8754	4422.910625	5755.0668	4776.086222	10957.0662	10279.478	3552.93325	4366.089	6854.400467	8867.4482	5175.726345	5858.050375	7625.779056	3768.252111	14621.077	6132.209067	6153.7794	14530.0327	3954.066667	4290.016625
23540	M251T662	1086.96	15714.00164	11144.6012	37926.304	1537.664643	35306.10407	19977.32321	6043.908	12773.5008	21939.6665	847.5039891	24005.83753	12646.90933	15711.3905	6598.844286	15732.736	820.9131731	7568.365	5459.710667	3894.216667	724.5698242	3141.38	1084.32168	819.4662	11536.47786	10406.80471	6313.988571	869.4113281	839.3629761	879.8184291	8849.950286	22034.45953	1740.577333	851.3683268	6600.032667	12094.63938	1716.89625	21667.19333	7275.596667	6004.082389	29149.06389	17757.3	1441.271429	11729.1158	1062.350182	1204.71425	13204.60646	15405.80761
7424	M220T359	7766.69	9783.588294	38518.132	7876.588944	6510.931	29074.80056	8587.4724	55667.55133	14964.37367	16491.42188	28442.76764	38266.78888	55740.94729	19668.06275	47996.60163	132063.0536	45609.122	64407.21438	55919.50994	76280.74627	427201.1773	42871.9824	63013.90519	42025.09855	53041.8675	215260.5249	151340.9765	139827.4877	243362.3173	44882.343	1848.734545	1044.61875	2323.747111	1942.547294	4061.9625	2699.092133	3712.234615	2155.664	2106.3675	2850.1855	2605.147059	1502.276471	8462.2185	8829.862067	8620.556	11675.57347	4903.584857	3138.823286
15059	M414T747	20874.5856	18481.0474	16446.271	24831.2772	21542.337	23508.5282	25439.198	19688.07138	15650.00138	22325.87138	20380.35127	19358.56919	22979.6	30461.9775	8014.26375	15852.92313	23530.4686	13808.75644	12608.0724	11973.23125	9864.2775	14852.2825	21800.98744	15307.05625	11694.26933	14028.88987	10874.442	13158.79718	19374.23588	10483.72663	18367.05173	18480.21363	32805.5	35001.08575	15358.08691	17069.265	25786.71744	19471.62533	15029.93608	13476.358	20780.28528	10720.45374	34118.7225	27666.22675	31699.13847	33717.16667	13553.16	17971.08158
9606	M406T865	3102.7	1895.133625	5549.092875	1953.551667	4732.393714	3157.582857	4934.131429	2186.721	2010.759417	10248.0525	5783.132727	12204.35456	2245.551649	10801.83778	54055.66	4527.9075	2300.258057	13061.56818	12446.05151	19212.49357	21064.98333	54508.58391	1289.104	27448.64567	20495.16	67085.58	63467.74415	10172.63636	74883.237	7941.37625	5676.204	1275.534	6162.836364	1508.6925	2440.35	7024.248	5072.854286	1613.745	1307.6	4229.565455	1470.051752	1332.658333	5383.550615	2081.226	441.772	2120.442352	10704.22782	3646.249051
22948	M282T826	141496.342	100624.94	158082.359	157212.7929	169500.5234	149298.9638	173630.5552	88365.63236	76090.3374	179033.0985	220881.102	121452.2344	123507.6109	315701.01	45993.59613	143347.3546	115449.7546	144929.0164	97958.02029	81359.62843	66809.13943	98265.63647	84988.75821	122269.1581	52437.28007	113986.2827	79712.31147	78409.2	149841.9729	72353.7	155378.2581	77370.37722	280299.9164	164706.6711	139813.1819	110853.3612	179377.9734	149372.8647	98699.46906	202123.1217	80871.73724	30206.83736	263200.1968	156891.1336	66263.4936	263693.4852	117870.2349	46672.9955
7623	M496T638	1115895.104	506113.8616	1066556.665	889420.2071	509308.1082	867563.0386	1715107.933	585830.0047	785464.1963	737356.9146	900144.1198	684461.4827	1151074.049	2828790.845	873384.7318	1062295.831	1054159.891	2048461.365	1648500.069	1064560.183	382970.5977	1504294.778	1337617.089	162396.5133	558866.2327	785550.9865	887912.4946	1636054.952	298789.9418	183458.352	495279.3892	348039.4486	385474.1678	334258.3088	406077.6702	416979.3375	395889.3509	696219.4297	385187.3643	427781.5567	452495.6474	305977.5634	1597054.898	719304.1115	638150.1063	521314.8363	1176527.847	405978.3966
17670	M437T596	216493.6701	215298.7459	202801.23	207837.6695	214887.4754	218752.3712	214418.6828	167732.0564	166650.6813	219772.9427	208709.784	204755.0631	203786.2512	221300.7281	119592.8656	186662.4308	214381.2376	176737.2858	170903.3742	149082.9444	136636.2675	113805.3358	171529.845	168818.4796	107676.822	150400.9633	120139.2777	137968.264	174573.414	143805.4779	185589.7942	182809.9362	235118.016	211454.3673	160613.3463	160067.6362	242472.9895	195555.227	160260.418	159095.4649	198335.5462	112684.0314	235862.5567	229518.704	292018.5675	275054.2236	176970.8406	204272.3937
17262	M279T727	56459.975	46088.8	55039.76667	48361.0696	68540.77067	43167.91844	52246.8866	39305.56481	40149.506	44955.65025	48475.075	44315.3472	41540.821	77852.95867	33659.80119	40866.48913	45070.16719	53911.76673	90260.56527	80872.9418	66523.2786	84271.67711	64296.5532	107251.065	73297.92886	87560.252	59239.65847	68923.2122	135481.272	70138.5524	63208.20733	47138.85568	76715.097	50309.63467	31141.60053	51048.5175	81127.36076	49769.36494	37316.72817	57033.07717	53533.375	30217.81204	86403.28127	54091.48893	64520.33333	62629.6994	54234.856	62463.73684
14807	M644T761	2256.6115	2708.517933	2033.669333	2336.21375	2565.450938	3999.659922	2509.776	3014.410667	2240.41825	4319.346807	2260.715187	1355.228667	2138.587187	2900.584533	979.3276	2876.474487	2686.2096	1751.59075	3249.456053	2119.568262	1618.5808	2175.349211	3205.403533	2770.22175	1348.487	1975.279133	2266.092	2785.695875	3946.494957	2333.584313	2582.298563	2158.996833	3848.594062	8173.324351	2874.195051	1916.888333	3021.059562	4073.7576	1733.777789	2589.304526	3557.019556	1981.356632	6916.482	2372.296875	3073.430733	5159.473357	1903.919063	1427.960722
5533	M377T44_2	1197.952	1160.69925	7014.8225	1555.735714	560.7230667	2101.965273	1688.2394	4617.940923	3125.008923	4270.681643	3704.006782	4461.381643	10571.73833	3063.0821	8484.040667	8556.669333	5834.7495	5664.633846	4189.752154	5889.678231	24815.87182	2484.302286	9070.360917	7357.186308	2814.078	6352.5816	7388.694286	12634.19207	10088.18775	3548.404643	1414.4	1882.608105	1877.800615	1349.6749	1633.582133	1479.908813	1174.2787	3094.138407	1373.053061	2127.549075	1633.276615	1045.660873	1791.249357	1181.64	1153.626923	2441.43575	2869.228364	747.9411
4777	M436T788	2520.827	1758	3146.096	1386.522333	1643.0685	2724.871429	3331.845714	1752.63928	3235.977143	3262.902923	3852.236267	3643.164	4392.761375	4365.045533	3931.879	5626.809455	4011.35	5240.320077	4846.246667	4283.9976	4872.0675	2205.331053	3767.439083	2052.363636	20006.76143	5105.0989	7003.88425	6361.73025	5002.3452	2735.365	1116.688667	682.2185	1140.660308	855.8754	932.8461429	1407.553278	1350.7494	999.3876429	824.3364706	941.7227917	1590.559882	381.9062	1617.463636	1470.534545	991.3962308	1988.629	1389.968571	1309.729824
375	M443T43	22443.20591	19277.92708	18384.25455	15160.07407	19131.62354	19700.41231	24388.01357	25154.4574	18081.07031	24451.01273	26629.91608	23136.8982	29139.66667	35815.52917	16085	33316.9661	27737.06513	39222.319	45700.5475	30841.925	18643.4599	23669.08353	30674.384	45509.12727	37482.61946	38385.01521	35178.36871	28485.5022	54902.42745	71552.043	1677.21025	7231.394154	6540.70616	8934.8175	4776.723636	2611.317962	9787.583077	4476.97125	4596.292267	3104.702586	6787.256471	7432.722	13887.41031	18212.4915	16844.87275	16556.8865	21570.14589	13022.85143
22471	M523T870	3401.328	4035.64	2849.208571	4337.579071	3906	7419.34225	7915.836923	2168.259145	2281.086	5578.622643	4612.636286	2107.39425	8897.873864	12388.6128	2117.622071	3948.621083	3266.654045	5154.419214	2487.261	2226.3696	1322.251429	1929.0685	3797.443571	3153.474333	1548.832087	2629.74	1352.0325	2091.663	2681.3046	2370.034667	3431.326154	3130.042941	6224.568214	26490.87143	2876.706429	3624.525	4851.2476	2928.827214	2612.291667	2319.25968	2417.4	1395.905294	9049.867	2951.717143	1336.355357	5773.18	2540.6755	2152.726882
4853	M349T371	3252.472235	12382.9965	38587.32483	41288.99775	5044.858	71186.024	14781.8197	81617.21029	20061.85632	5027.140412	60753.666	19474.30105	76794.2915	21233.47947	22972.46125	105735.4514	21830.01411	56700.74488	28403.243	54810.01167	213898.2859	88986.42086	66273.63687	6125.607289	37568.84844	136196.9342	51426.31535	45627.62744	61871.76265	5725.0375	2187.223765	12370.07075	2229.39675	3250.091765	2683.760063	1725.078333	1187.163231	9624.0675	878.5477222	2365.1055	2542.00215	14250.54667	20685.4698	22027.00263	16129.5984	2472.043053	3329.724	30945.45509
3675	M559T44_4	4617.057154	2678.325	11196.61767	3291.398	2049.654857	2272.4305	4089.1456	6826.223	9716.014636	10237.905	6407.414462	7360.345786	12179.71929	10120.68638	51443.56154	13269.25629	12860.1415	18377.24143	16365.61756	29031.99923	61675.08083	27965.90379	22755.85909	61054.61833	31304.69846	36127.05418	57714.10909	42945.09371	50968.32283	58194.37867	568.3051064	1610.8605	1356.04175	1673.637143	677.2278947	486.7720032	1090.91625	760.5383333	1997.071214	545.1590174	898.8255556	1022.924	1498.9575	3128.828308	5165.106	3399.734615	5725.6125	1368.88
11420	M522T657_2	1656170.5	439009.9376	621431.3543	1183451.713	722252.127	889202.3931	1789921.57	462270.1964	876926.5572	846946.8972	937466.1287	445224.1322	1414381.079	3989719.365	896032.0283	1249379.205	1132928.827	2341986.266	1564152.783	1089686.505	358723.0835	1743830.358	1874770.954	193399.724	516323.4821	730606.3127	1298984.893	2175051.852	345410.667	180341.5616	669112.52	407909.8488	473366.8016	502079.763	349084.3555	597391.9347	691172.7482	868514.1106	485710.8579	496558.3923	554043.8114	407839.4021	1845948.035	642279.4732	784518.5219	699970.4356	1370117.463	446473.8791
12930	M372T884	3193.900017	2179.031593	4461.767545	2182.099261	9087.458196	2432.709941	5853.780837	1260.092769	2081.181763	6311.294326	4060.930667	4186.374867	2258.779427	4180.02	4718.565	4163.170091	6948.0672	5221.831	5576.6796	7501.104188	8720.1296	13164.30644	2289.687403	18533.4258	8830.3754	18276.622	16680.708	5978.751533	51324.17707	5848.786667	2790.822125	1852.193977	4298.639733	12914.41548	1871.125935	3604.741579	4390.577333	1926.019143	1711.211716	2580.475263	3007.285652	1734.322357	3466.051	1548.060882	2311.025096	3024.28484	2636.779533	2416.537474
16909	M697T876	5317.823571	15860.1828	6875.055	5876.694143	3200.600733	6923.551667	9415.3634	23582.196	11258.0768	13868.77329	7685.520133	5439.533077	10728.84847	4143.168133	1293.068429	7513.691875	15115.5102	1938.1425	2932.715867	1946.43	2203.469667	6530.608333	2445.7946	3305.596357	8293.840611	1253.606538	1806.3008	4169.27525	5925.947	3121.572937	3832.378133	1629.600353	8694.706533	6092.79	1405.173692	3893.293158	6802.755267	5755.417467	2865.531667	2600.983412	4854.532263	3030.576632	17900.326	2560.977	4771.072267	9881.984	5995.057333	2972.013176
21306	M559T330	3618.493	1579.851	5079.66	3252.348	3767.996455	1878.324	1887.962267	1702.042857	1448.946	3036.068	3675.2298	3473.373173	4881.504667	3122.01	21290.61	8795.395309	5463	5462.924301	1976.379211	1445.04	19388.07064	4346.621134	5320.643852	5371.363636	3757.009931	1292.488625	5739.9	25098.87891	1711.5098	3406.055	5666.681538	6623.4319	7499.223667	8976.2652	8118.759111	6004.327143	3489.123	9914.255943	3026.003368	2345.49	3557.604545	4276.888571	1808.658	2920.8696	2739.51	3041.7416	2806.498286	2068.084938
20379	M494T600	75437.41567	35676.54867	52947.9168	80362.89527	42231.034	99267.392	178840.1984	52352.192	68365.48132	70853.344	40227.5995	23343.11571	146163.4762	223330.3105	30439.64219	80026.317	95404.75789	149510.2329	88397.00039	35199.81369	14450.29267	73706.03113	112433.2812	12604.54329	16615.33333	23996.48471	39484.4086	104316.6988	22994.79638	22017.86849	45749.3482	34941.088	45759.6684	41654.94667	54911.01145	44304.44972	39451.62	46589.01793	36834.46811	40444.441	76768.97024	50938.11337	166048.0465	33208.18667	59089.21964	59639.15067	64687.68893	28471.96894
22987	M335T788	3721.014733	2758	4264.951714	3628.737	3029.966333	3716.1792	3064.765455	2121.267692	3299.468167	4588.449533	5844.218526	4351.066682	3285.362368	3569.6436	2438.425067	4730.0265	3723.684	3748.538714	3724.13475	3253.91085	3149.049476	3336.166522	2915.0968	3526.432	4167.828955	3590.0804	3819.110333	2900.450667	5788.186364	2708.0605	4687.481	2426.629421	4978.4035	4137.919941	4780.743882	2318.388	4481.9124	2058.570533	3425.81965	2901.613	2179.848143	1186.3275	4401.92	4252.495867	3544.830643	7922.593048	3271.82355	3823.357
14408	M552T688	1831.235294	1517.333125	2221.52048	1498.376667	1315.359158	1527.882316	2921.084706	1542.645	1349.193368	1661.747211	1783.05765	5673.126588	2451.573263	5880.940667	18166.24541	1803.235433	1054.494737	3163.881312	1750.235294	2685.728941	1197.085294	2743.981	1636.436455	1273.295455	705.394	1902.522222	1234.049551	3394.946294	986.2987739	863.74875	1167.3405	1080.924034	1184.261373	843.5649375	2075.874684	902.3295797	1004.794412	1367.766316	1804.469636	1263.5062	1063.9335	868.421	2492.061	1387.516429	1636.11484	907.6058182	1545.379353	1115.635135
8778	M538T341	4868.922063	8251.736533	2874.853667	20329.0692	5975.017857	8771.38875	920.0378342	4693.789333	1904.202248	6828.273533	8879.005133	927.7264583	1212.5232	933.4117718	1174.8198	1771.4194	1248.708176	2048.491312	703.4753799	577.9092102	4925.294187	1038.737183	1753.817952	3893.560846	1253.445333	552.7402267	1437.665852	4202.751202	1202.300732	1481.970984	9701.0346	6283.941632	14541.702	13461.56938	8505.0292	8153.185444	17565.0888	29312.9422	24237.62	14097.64789	23885.589	16187.27088	12793.08633	12876.29269	24144.26032	6618.22	12165.79	7486.337158
6229	M636T315	1498.211231	2510.837438	7963.644	4644.2365	2633.645833	5122.5075	1547.8968	2868.0465	1126.97025	4595.183786	2739.115714	13601.73125	4302.934538	4106.5404	13641.74026	10636.95675	6862.515	4556.374083	2679.406364	2116.348889	7126.7153	2652.126308	5185.077	11294.16275	8764.631111	1906.549333	5228.436571	10495.5531	1930.1928	4428.697	1637.76	2373.399933	1932.440714	2260.460769	1388.9	1559.971167	1265.931563	3162.426714	1443.491833	1527.131056	1226.369	2456.155	5980.183636	4560.5955	5349.117583	1769.091188	3969.981313	2063.028421
23988	M454T730	3906.421579	2860.593158	2769.826111	3808.6239	4027.78155	4176.2529	4577.439429	2960.900516	3001.3808	3332.68965	3274.6405	3065.0319	4044.422958	5834.864842	1680.184293	4813.197158	3522.374737	3200.965194	2519.238043	1513.330211	2675.6124	2845.1487	3673.525316	2664.966316	1727.22	3241.043474	2850.6162	3007.88811	3406.167316	2620.75905	3279.271385	2732.948087	5438.441842	4382.284111	2482.49675	2649.804571	3302.729684	3720.49825	2156.95881	2395.5316	4324.577727	1849.901381	4824.5582	4464.130263	4235.226706	7465.945571	2406.2864	813.5963019
22547	M293T225	10712.07	5860.431	11593.37667	29551.53261	13017.36	8807.026667	5414.406667	19375.4848	5591.62575	11398.764	29944.75427	25157.41368	20043.13643	7158.9894	26455.78939	31558.912	34755.79095	32654.8602	11625.13085	17042.8926	30927.67812	11061.105	26451.1269	14948.87654	8823.845	6958.829571	20392.38385	45951.27158	6542.954455	4290.791558	17162.761	40570.96292	25667.41858	22143.72462	19921.75785	17299.48838	9672.93625	48392.6125	12039.22729	11275.5832	11228.3508	15002.16919	11485.5	11276.32438	34718.55713	12213.93833	10063.84	9196.102667
2889	M531T811	56650.26814	43178.97333	23846.10214	47942.82429	52197.9834	42666.16467	52845.10513	39769.31986	26490.08438	38494.42357	33077.7018	42193.2058	19887.74857	39304.84533	9912.688071	16885.7665	26101.84757	17655.93743	13713.0175	17479.92943	7676.187867	9384.130615	19530.52167	15954.17014	10376.89451	13932.48214	8327.146714	15107.51143	17877.496	8814.846429	44270.655	45304.99119	68003.8	63133.267	27661.1946	46444.64144	65415.14553	63904.18508	36431.44522	45093.987	64929.91355	24567.192	95487.409	60492.14571	83674.86429	60143.395	52926.03714	55169.20717
16596	M751T596	2129.629333	2186.38875	1715.155714	3011.472417	1182.231818	4414.666933	3421.597667	1448.68875	1374.986667	3106.565455	3944.961429	2255.337583	4423.953643	2654.875182	1780.928417	4197.476857	968.0470304	1552.284154	1718.810182	2481.356455	1966.845077	2966.960316	1033.62	2493.415231	4423.168851	2184.005714	3705.75775	3833.464286	2851.23	1378.823077	2512.48875	1237.3935	2916.228333	1441.533575	2089.881182	1163.7647	2996.542	733.26	1333.070538	957.59125	1082.157435	606.6986084	2024.413583	3515.626154	3744.7095	6822.341909	1152.478167	2346.393214
10856	M347T479	5521.5992	3486.906545	5321.177923	4506.876	5760.3585	5922.5734	7662.7615	2782.662571	5906.900786	7854.619	4995.428571	3541.3295	6644.8932	4220.852533	1409.2488	2142.141429	4623.5875	2471.940857	2965.241	2243.767154	2347.651825	3789.310038	4330.2	3504.566	1139.039909	5186.812154	4342.742182	2014.075318	3275.871429	4149.2	7686.8526	4389.802667	5498.373333	6497.335929	5943.6972	5150.364444	3793.451143	15589.1008	6376.000304	4764.282778	4335.32	3770.546316	3663.5085	5146.902667	11192.434	7999.4805	4153.93	1855.063167
14357	M285T221	119001.6273	117464.9662	46170.965	128692.4103	96392.88364	121883.1773	183309.1839	167082.8666	201096.5312	176525.6242	158823.3679	25218.795	155293.7193	27069.20923	12883.28309	55628.144	204885.7339	28152.437	17902.27562	9222.482857	9233.58932	9273.03415	254910.1382	3614.9768	2632.061542	12284.40059	5270.01125	12617.03134	4653.238895	4943.104462	24246.29258	36183.7203	27321.67571	24847.0005	28199.96931	32021.09359	37103.10508	28302.56317	62687.41296	55607.71884	64292.06767	44433.94262	67990.09223	114297.2354	158106.3349	88441.02679	113347.2973	54341.28985
515	M631T173	21161.19246	15986.0455	19332.54134	16640.15754	21743.21786	21137.70269	27841.77271	19748.81444	24180.98835	27931.76867	22845.30946	18933.72434	20809.33848	19299.53876	13684.64831	18475.5375	28317.48313	18427.78869	20009.29341	16433.26125	26256.79243	11788.92269	21679.52019	22606.93663	1604.664	20760.62508	14321.18857	11524.09077	14493.338	19161.50345	7604.41005	7456.674783	10407.2358	9007.184053	8152.0257	5012.360826	10197.40832	8798.864286	9253.628667	7791.410586	10715.83344	7146.022621	16198.96485	12888.79224	22712.09576	19606.568	15889.59643	7034.673913
9076	M263T56	391121.8182	331269.7049	223249.0332	356454.9626	353318.6956	319207.064	350211.1405	300219.0343	385558.5456	358598.0352	367779.8212	207712.68	311288.4062	321117.4968	273658.092	289728.84	410048.0536	338337.6626	280531.55	309053.6427	341768.336	248304.888	325028.831	24621.82462	220493.94	320120.111	327553.87	330358.3043	22378.89327	14699.50865	300156.3191	367990.9836	520249.363	445231.424	379012.645	254759.6596	433495.1504	422812.88	361396.4558	226666.571	319206.888	243671.051	311725.5	343047.6452	453658.9646	439127.3333	326515.36	223895.0363
23159	M496T652_3	7695614.089	4846508.545	7494042.738	5843922.56	4646124.59	5770135.506	4121891.955	4832552.649	5086304.147	6399512.851	4900143.834	5185515.79	6693505.339	5842642.431	2804994.21	5223299.774	5380857.935	5307398.782	3158903.591	3774493.253	1188931.965	2882747.661	8533313.674	1718317.404	3000349.057	2534173.034	2906387.716	4439099.469	2060991.192	1019718.342	4401705.381	4235100.128	4495896.625	4948151.024	4055716.759	3882629.62	4502159.976	5175322.083	4825491.251	4303608.718	4411647.416	3242492.176	9476688.437	3867590.489	4027408.181	5015967.043	5526112.341	2412080.293
9651	M491T926	2322.07325	2037.561	7513.348909	1612.841429	1658.827353	2735.543867	2445.557187	379.6579	2995.364315	2537.326364	2370.292	14020.92	3107.398412	3971.5	4001.631353	3736.7995	9747.835159	5504.08	7231.518588	1016.708087	6002.803102	6161.976	3280.639333	6590.9388	28340.59406	1563.51	3446.767105	4908.198824	6045.607059	3348.875	1938.111286	688.8036842	1703.574	1538.858902	2128.865455	1445.921091	2035.8234	1181.915625	1688.322556	813.204	1162.957385	577.1731304	2484.043882	2244.788	837.8859689	2048.756	1249.106148	1333.891709
22650	M431T561	4520.536067	3048.338923	2583.6906	3765.6246	3923.628929	3430.137214	5145.194867	1474.946229	2178.289667	2600.8042	3028.3205	2801.743667	2595.843857	3821.819467	1777.285714	2915.7	3454.094615	2571.157333	2902.637278	2260.186114	1761.497214	1803.498316	2020.9674	2259.63	2060.849067	2125.5862	1789.65	1831.938727	2359.762333	1693.03	2012.038357	2160.36839	3491.2386	3689.350472	1841.305667	2402.671654	3178.083	2945.38	2046.8805	1956.702	2663.064444	1752.559171	4358.184	3473.6214	6407.8794	3854.4	2694.995267	2644.761833
12500	M312T909	2896.525125	1239.426882	2457.1545	1326.5196	2702.160563	1907.006323	2841.012688	1017.011667	991.4887333	2601.44	3997.24875	2436.976267	1341.753	9094.964	6070.804875	1994.549333	1313.31375	6768.42375	6658.804647	14446.45267	9976.098133	25929.33105	1558.2856	7786.872187	15415.54706	25426.87	19848.17875	10929.9565	67420.23887	5506.375302	2412.97475	1490.559429	3434.41875	2942.758	1283.400786	3819.83	3675.18375	1484.625882	955.81265	1799.36295	1649.1925	1520.3825	2868.185294	1793.2112	1651.573818	1414.074857	1908.27825	2631.879
6867	M304T307	13031.03226	7533.481778	16796.99571	27777.94007	10888.25809	23540.487	4697.041659	29515.06192	10099.29273	42605.013	25469.57818	14533.1142	128559.9518	46734.37685	99141.73258	179567.5227	140389.1572	88698.48257	37268.574	14860.285	104144.9631	37700.35417	165157.2727	16082.71982	82071.167	10612.45613	70403.82938	228831.1855	27700.68986	9635.648182	6804.64	9734.53	8957.172714	7840.973947	9346.011308	5871.65525	3510.926615	35736.89923	2461.228955	4463.440542	5182.627695	8557.264	6814.495182	12298.18007	17650.06779	7541.761875	14472.44718	10613.62059
19782	M492T57	4839.303333	5300.7721	6172.070875	5824.045833	5936.316188	5729.268286	5003.073563	4033.966524	5156.725412	5516.004813	5758.694333	2745.832714	3755.163214	2417.8	4835.631818	4846.66455	7111.870333	4680.819867	4304.113684	5707.578824	7226.00625	4135.113692	7435.549473	2533.6341	4119.644229	5994.582938	4781.8735	6065.948429	2288.843636	1113.776438	4771.234125	4893.98475	6091.026563	6290.2332	4789.749333	4273.8	7158.879133	6111.513	5520.319111	4978.329231	5839.449389	5535.183382	5231.893333	5275.521563	6383.608412	6787.902333	4787.197045	3868.78965
20689	M501T855	1940.582867	1525.76	1723.442182	1664.606077	2056.721333	1470.0851	1964.055125	1051.564091	1051.842857	1991.584	1360.555556	1300.029429	1770.361063	2489.459824	629.7852865	1863.995438	1906.581471	1236.118813	1528.122375	957.505	1227.783563	2418.808	1868.4155	1613.48	1016.18625	1057.512857	1529.440889	2523.61704	2381.157	1698.742357	1767.957727	1320.716111	2860.040071	3352.221864	1427.613627	1145.727188	2252.246846	2544.419	1503.805821	1043.933077	1736.914733	904.2891176	3093.405467	1929.406091	1468.92025	3761.859937	1106.644143	1016.190665
11085	M334T262_2	10896.72675	7622.711786	12885.99573	10171.06567	9260.487214	11673.97336	8773.998083	8811.441	11985.969	27759.02147	11332.20667	13795.3186	19808.31426	13262.7942	36366.26885	31637.52	26036.4436	39177.269	10100.91667	7032.844545	26918.31667	10089.739	25131.55394	25294.7238	27947.61292	7127.209556	23144.76686	64156.13469	7213.9332	15493.32557	16399.74564	16250.91692	27033.00777	22384.4499	14870.02909	12489.32769	9510.482667	17903.138	10760.638	8782.782545	9484.918846	9612.09375	10069.52143	11142.28264	14470.18417	7579.938429	12123.232	5552.183
7531	M391T587	8844.047143	7688.065733	5459.531	7059.224714	4241.185	16370.28671	4627.8438	29974.83	8437.434533	12079.6956	14287.42586	3284.445714	47534.691	6700.8	6399.346267	30070.53679	4225.371429	10116.843	7746.284	26857.45	40003.37557	62343.06556	3875.445	55704.69188	62277.67857	12095.925	80209.50233	39813.00943	22928.78571	5938.870143	3809.6786	3830.207889	4472.448357	2159.348406	2252.913333	11258.90959	4214.849667	3235.645	2838.683263	3066.838059	8204.198294	4214.388	4095.971429	10266.36093	2451.97	3014.967857	5811.333333	7758.705556
1538	M508T690	3162.031385	2359.907053	4702.682895	1792.537235	1771.940615	2643.331458	3315.921706	1756.673	3002.059105	2160.358529	1754.0765	4807.6908	3495.057097	2620.787625	2852.86875	1958.119947	3372.342857	3565.917588	4053.175556	3653.599688	3071.381444	1514.23814	2643.145824	2519.26248	3508.55122	4689.349143	4690.193333	2537.964	1555.417267	2537.409955	1872.09	1369.8519	1543.343	1255.15145	1850.507368	2553.617429	1463.798368	1669.493412	999.9909091	1592.6925	724.608	706.9373793	3175.6	2003.718375	980.142	1873.271111	1944.171895	1738.301353
24105	M316T295_1	10030.03421	7918.605	22020.35429	10420.845	11259.33707	13121.1046	7267.791071	9239.245714	9524.666667	19649.567	10539.28609	15321.68	17237.57727	19012.71462	14253.54609	24290.21011	36864.98727	29942.44309	20727.61856	7299.756429	14949.62127	11852.89121	30321.84954	13457.82664	25593.369	4277.64	15975.048	36354.34029	3919.486478	4467.105556	28370.9134	31453.51147	34493.02695	41732.76669	27699.3395	20130.36057	7136.487455	49347.35729	9704.909714	15686.14667	13028.91138	17149.4125	13521.0183	13045.67	20306.74433	8855.969286	14357.731	7386.458944
22152	M548T773	12121.668	2631.036	1877.01	12104.41725	2183.314286	5084.8025	9005.358571	1145.467143	1069.64	11484.32831	6737.804333	8575.622727	7172.767111	11530.1113	2476.741	3438.806538	2479.68	4891.0852	1774.324837	2566.036364	1051.122857	2921.941355	1393.315333	1608.4918	3987.72	2796.917333	1061.6722	2590.279364	6730.673556	3533.919617	1235.439111	8021.567778	15674.19136	2333.485714	3520.0419	1535.937628	3457.473857	3308.173917	2561.612308	1846.424143	7205.539929	660.7894286	5441.296	839.5085714	8608.7814	21024.03013	5194.844	1690.321889
1516	M150T72	781494.0422	639413.6779	535292.069	431424.7273	657585.668	450060.8178	244476.0693	711107.2399	608436.1688	834067.0681	898740.1794	499698.8724	829079.71	630372.7096	371416.62	1118307.476	1232208.734	1189994.77	781262.6954	1026573.9	975959.8147	628923.3819	1303947.312	303781.0208	546721.5608	791073.0454	718486.05	989811.6698	113755.7155	120246.5396	191616.8923	248535.2632	233430.9726	239375.628	179786.2	288941.532	372933.552	271542.4477	444540.7514	347584.352	440585.2507	331286.316	343783.4033	367545.92	451428.339	673989.4766	490334.9728	359933.7093
13231	M255T421	11912.486	8009.5568	9740.468133	31267.104	11660.63893	138828.6964	13984.0182	11614.54079	9903.760533	216259.27	18534.43333	27744.159	88589.07993	13325.27	91273.69286	26466.75	19443.5078	38522.7964	9562.791429	10606.17093	33480.44264	6187.439389	12532.31571	156468.9484	49966.02	11469.8115	58918.98486	26150.774	21245.85775	24293.4692	6196.956	5048.659444	9001.44	6041.104	11624.71536	10613.62372	7733.3798	7496.7224	11650.012	9243.608722	8894.86896	2642.218353	9354.310714	14015.953	8328.611429	11474.001	149221.3008	7104.274167
2544	M471T325	21484.95692	27052.83967	57982.968	55785.39185	31258.222	26848.33376	6521.6	37342.78385	22565.7871	35686.19793	60178.27114	19044.14475	43671.95945	55856.97385	77674.14271	126210.7326	101115.1568	154506.0326	37213.71107	49989.33362	100255.4585	64104.20133	93246.84079	20223.51429	123700.9772	27163.99676	66786.94273	163708.937	15363.00536	15459.63525	2665.569263	3327.82137	3795.443474	3984.58	2668.0497	3026.8175	2895.528455	11006.63153	3917.368615	4926.765097	7396.897315	12652.37794	17298.15371	21271.41667	37638.43686	20729.90857	19244.72364	17225.85732
17856	M397T596	5989.245533	5220.086667	5003.580667	5326.147357	5624.7594	5543.292286	6836.435	3600.294375	3642.532667	4751.156	5760.72	5387.155067	5402.1786	6197.965714	2504.0262	4666.9362	4662.7006	3765.8748	3716.6922	2881.383267	2624.2546	3329.452333	3588.8582	3148.5596	2602.245643	3248.53	2408.0192	3085.208	3647.688	2559.516429	4124.933667	4138.176889	6483.985714	5117.909714	3500.085071	3339.745316	6182.4076	4589.7276	3474.124667	3146.483158	4513.782706	2605.550111	7315.840933	7444.586667	10204.194	8295.479143	4123.844667	5082.47532
15652	M337T780	43464.3792	43820.11195	29642.8466	79540.56	20670.90807	125730.7179	74300.68733	15513.4746	27866.2384	116959.1178	26194.276	20543.952	17456.78607	31527.71361	25056.225	32383.65013	19467.5926	16625.291	26766.411	23316.7278	11968.8125	18190.361	23303.37143	21480.1132	10422.66792	13367.6712	15360.04727	17935.0986	8600.798571	8371.620533	68369.746	35977.26383	128774.1413	86567.94386	24066.97429	22180.07	116904.5813	31321.242	47108.355	27776.57947	13895.48111	22274.67583	46090.2854	32176.5916	43887.74429	21222.8212	35960.46879	48986.73153
15824	M424T778	6062.017688	4246.4994	3955.840733	6274.8822	6328.169967	5531.591467	7691.0922	4717.8396	4096.009867	6134.882	5041.9295	3098.6865	5362.336	6090.838063	2256.889174	5850.965625	5329.407733	4097.702667	4800.948154	3554.646429	3239.717385	3352.649474	5572.774333	4337.39	3005.891933	4695.235333	3772.814667	4260.47431	5213.143	4268.4756	5503.371429	5391.564286	9693.721846	7780.307533	3643.326667	3537.086211	6278.990667	6979.602667	3313.343438	4163.597412	7422.676684	3122.994737	9364.986467	6896.686533	6255.783333	10026.3534	3579.9684	2710.795789
17923	M185T1042_2	1106626.569	1111982.367	1018674.351	1074542.9	1256225.348	1043488.907	1047717.986	985009.9421	772639.4467	1050966.019	1121782.504	812283.0353	1155444.018	967462.4	748505.5744	1102287.071	1225553.831	981484.9412	867103.8639	964908.8471	1270176.728	841315.0582	1140788.987	1174532.121	746896.68	857821.8882	743028.0189	949765.7519	1384805.458	1134538.431	899399.9712	1400703.861	1205971.758	1251169.055	851211.0158	1133703.396	1326682.314	1216176.081	896644.9418	1010969.69	1118187.305	827534.305	929378.3275	751858.6333	1236103.945	1311664.24	925391.9233	1132972.203
5996	M233T143	14018.73576	9354.765737	8221.474944	13793.98338	11926.99394	16852.8575	13080.12183	14984.43033	18342.37588	52794.96741	22737.16088	6811.011706	34934.53765	26057.41929	63050.49577	53064.2545	46798.71	77004.17553	35578.67294	30255.1725	42420.08187	37596.26115	38588.75418	7369.810312	67967.20329	19556.13	54955.81589	132861.7661	3310.37	5971.007412	9042.447143	9771.5535	14728.8975	13942.20774	10897.69633	7674.485222	6164.831857	13197.12735	7451.677038	6513.228458	7936.948217	6570.578696	9109.126078	13205.79022	20217.99911	11401.72942	17747.42883	7074.139053
9036	M603T1047	5193.855	2431.315385	2910.601333	3400.662857	2473.49	3062.4	6170.441667	2796.942353	3918.753846	3335.436667	3278.34	2759.841538	4428.068333	10042.03846	2887.006154	4728.653333	4875.12	9110.02	7103.25	4883.8125	2541.253846	3890.52125	4058.036667	1724.394615	1191.773333	3329.484286	3321.335	5780.686667	2496.658462	1660	2174.616923	2131.3275	2009.17	1989.571818	1744.05	2243.28	2364.766667	2973.233333	2255.569412	2368.445168	2637.805263	1505.221436	5813.790833	3324.193333	3957.5575	2460.148462	4661.86	2194.602667
15372	M210T673	11244.8	5035.472	5265.945714	12449.71267	19085.36193	15993.12	19689.34	6381.75	9421.738733	8288.971533	12221.9812	6515.556	8407.779721	15825.85762	2572.320706	13200.30207	8971.3386	4685.376154	4691.76	5430.738571	4766.262	7620.422105	8560.6915	6503.25	4390.193684	11157.15953	6970.722533	3767.684687	7097.128133	6249.338813	12359.61073	9890.389833	27988.49471	18079.53	5945.47075	10037.48589	11488.16913	16573.9936	5954.963158	11401.60183	14737.47167	5079.245	10637.01333	14928.6934	23482.58221	24477.09786	5502.1112	4308.781176
19601	M574T321_1	4217.544443	2035.123892	5436.6	1997.950267	5153.376462	2913.868286	3753.381929	1151.430583	3428.280545	1595.52	2006	6860.484	4085.568231	1153.861636	14591.25804	1976.347167	2431.475429	6213.0835	1896.531833	1473.051	73613.59091	3892.7614	2851.908364	8027.479833	2446.6277	1111.715	7932.087923	33954.25091	1535.475	2823.078462	8145.189	3675.519529	4766.017143	3066.009625	16043.53014	1922.890769	6453.069568	2722.133224	3462.938824	4362.4272	2283.462118	1921.468235	4141.1412	4750.0808	3113.454857	4482.402308	3026.480214	880.6037647
15043	M360T299	5171.936135	3177.61687	4250.614455	4437.40018	2658.737778	4749.202293	2915.79	2326.5125	3159.482483	5227.655165	3193.696667	1933.092857	2983.726875	5325.9975	24223.18884	2778.773333	3928.572333	11361.76249	1882.40625	2079.4375	26602.43971	4884.311108	4090.583538	3446.13	12312.91811	1448.96	1915.28	44144.74414	2588.594375	9281.33355	3604.57882	3428.074204	4984.3605	1996.142857	3244.04587	3053.060783	4174.327258	3336.799636	3358.017763	1525.734545	3569.5625	1865.1852	4305.694836	2804.2165	5833.087	3473.52	2893.276556	2043.592986
296	M595T44_3	5598.927231	5153.791889	4613.0802	3869.25	5043.778	5033.64225	6144.128125	5553.4755	4798.552125	5875.71	7114.2108	5599.395667	6154.68	7520.249714	2421.945	7310.001	6354.7897	7643.201	9481.8845	7254.9656	2966.549375	4886.023	7093.575417	8677.121143	6706.165125	7721.190167	5807.735957	4807.409077	10905.92617	12461.94563	777.7944444	2266.585364	2798.0595	2381.148	1638.941667	1470.364533	3004.487	1603.305	1391.622615	1519.018	2350.525	2514.206033	3983.940636	4294.284364	4145.124462	4547.608455	4659.1105	3495.729
20510	M808T743	2172.139588	1118.855103	10336.75839	1444.627286	1070.885333	2134.575	457.6623494	1158.6355	2186.679	698.2271333	488.5690308	7288.692316	860.8496471	885.549625	238.7424316	865.2627333	725.0826667	265.3098145	1960.818118	383.19104	242.7256266	389.5435384	1029.823917	299.52	644.921875	223.4664437	249.6832682	1282.542	286.1691895	219.5682861	2245.217188	1580.179842	1544.77325	1208.2914	3142.890938	1501.003269	1401.845188	1347.194688	1710.15	3250.993179	784.49065	472.5407715	14226.26105	1058.903765	346.940918	1681.403923	1747.955	291.3787476
23245	M494T697	2774.865214	2230.248429	6729.96	1931.645571	2306.79	1521.741467	1356.610733	648.8791818	2389.22	1384.711563	1550.498	3656.9676	1933.607625	1353.75	1440.308	1154.706	2704.433333	1714.96325	2529.3328	1110.8004	1095.717333	1340.428728	1369.603125	4030.971688	999.5288333	1856.149091	1447.023375	931.2255625	3617.983563	1672.197312	2521.542	1137.898125	1646.981833	3261.9825	1411.713308	3789.339538	4971.004125	2687.36	3178.644133	1859.274	3081.783375	1590.714616	3910.874	1318.298667	720.3463125	2831.46	2144.754286	706.0638421
584	M300T780	868046.0878	843266.5149	587778.1439	393385.8923	500946.2389	868103.9341	2025357.843	1062928.503	627695.3856	1288963.511	1417953.672	689969.1847	1259248.089	1028581.408	475297.762	1870781.128	686056.0432	1055452.23	808335.8878	714065.8974	355525.2061	507226.0122	432319.078	734025.6322	809078.1446	1140769.243	788086.9561	816929.6675	921438.0364	977795.069	183168.17	91870.27385	162968.56	111245.6379	141309.4057	202114.1667	180388.338	458293.8386	98657.097	135071.8233	425730.2728	51506.319	353956.0166	376838.3449	146076.48	347925.6081	434645.95	195055.7319
22712	M179T300	27428.8	10425.54053	14256.71613	24456.439	37722.53273	28925.57753	54723.136	13400.26667	30503.8446	22265.18229	27587.27275	18646.9304	21232.053	53487.33907	5832.218	36848.929	27516.45719	19134.91419	19155.16875	12179.42	11269.92042	25331.9125	25943.6476	18380.53636	9259.792	28714.57371	16785.6522	9864.507692	12280.09427	22097.50227	21054.6885	18088.59457	55569.44936	29975.37514	19452.19913	20443.44469	22096.49392	31331.0456	11673.06618	18543.43963	39006.19326	12877.01927	21829.5675	32206.20758	45328.72753	51292.37586	8955.2758	3756.699444
14146	M544T673	90597.5196	53154.42867	114536.2547	89567.33811	47599.31804	88187.72667	98334.5855	61100.19444	77286.02105	69669.705	49262.46	67205.19032	127173.233	419022.026	39360.07826	95458.57033	91395.17011	228612.5877	65688.62592	47537.48035	23109.69375	157542.2857	150628.8315	15917.40947	22673.824	34409.6208	52163.81136	117736.3912	29477.01265	11162.83955	56920.74023	34463.535	43572.73333	41211.14444	40680.75916	42443.07876	44715.00592	56431.38311	43054.9389	46382.86286	45258.3999	26912.56386	164527.9766	43368.451	51601.14911	57329.85556	80766.02542	27289.74359
23681	M452T348	6145.943417	8224.732455	8346.994	10013.76	5774.648857	11928.5551	6786.1195	11801.07671	6286.066364	5561.239286	9121.712727	8086.8247	10241.648	5943.466667	2818.055322	7047.67	8843.270917	6331.56375	3342.344818	3231.629583	7163.551318	3976.045714	11602.27538	3885.408786	3239.01543	3521.55375	4480.814333	5758.874835	5249.9881	4029.295263	5082.56	9155.453824	8695.165385	6256.364077	3556.596154	5532.957231	6782.645455	7359.696471	3963.939158	3748.131111	5171.177167	4130.976923	15545.9612	9477.435	19505.74857	6367.4646	3975.009308	9320.376875
14204	M413T256_3	6234.409412	6396.0612	7933.276462	31423.68675	10518.13971	11295.45982	3895.417077	32023.93755	4716.113824	7732.875667	15720.56069	4564.089094	8870.607	13222.56513	20492.78063	58420.39467	32580.02438	28385.95395	15408.69125	30659.23009	334939.5152	22341.60158	23402.23294	31953.78	29625.65521	18484.25097	59651.04105	54587.67806	11861.559	3280.811429	4132.062621	3212.7765	6158.068034	5464.923342	7802.45822	2650.587565	1999.123583	10730.192	5759.98912	3891.209321	4133.163161	8415.5945	8670.08	9861.443583	13852.72681	8850.685	6610.200857	13347.45089
13360	M574T740	2849.596231	2301.191308	1929.077143	2765.901	2397.653813	3084.760412	3313.38	2710.304077	2189.0025	2474.3175	2402.615	2314.949571	3017.109938	3610.575	1242.424615	2590.062	2568.718462	2144.94275	1720.139417	1758.7065	1370.111429	1491.320035	2879.445154	1980.016357	1215.434167	1946.086154	1237.941545	1716.481846	2108.16	1584.661385	2309.58	2998.246444	2844.74025	4016.65	1933.207615	2689.621	3331.083071	2713.107692	2196.17115	2217.391667	3091.474647	1463.741488	3308.2044	3058.696154	4292.563846	3420.441429	2090.448571	2839.458158
15129	M384T544	2601.4902	1058.236769	1846.17	1740.992083	2447.7	1867.6	1587.698	1221.791667	749.58	1527.7604	1744.974	1180.871667	1302.546667	1839.190214	723.644625	1979.965917	1872.54	1106.338467	1286.640909	1037.6808	950.304	694.6153846	1273.283	1097.971	715.9766667	1000.467	639.8119396	1374.370667	1338.336818	851.078	811.1932727	1323.576643	2618.470071	2271.968571	1752.659667	1668.228571	3146.4138	2085.661667	1919.795714	1327.906643	1308.2676	1296.654333	2753.970833	1843.366	1599.740769	2590.07775	1429.314455	1037
13081	M370T239_2	32770.9606	22204.73545	5930.386	24385.535	47093.77291	21126.78857	14410.32945	25065.81818	21171.49914	22625.33867	30307.13782	3401.233333	11590.78845	7397.55	4905.029327	16958.88157	19499.61514	8533.774071	2556.320471	2862.898125	3291.406696	591.495	15747.44574	1796.4282	1439.7725	2277.124832	1181.36025	2051.381926	1889.173636	1205.066667	2436.715461	2737.227692	2487.914	4109.237518	541.9539	2468.288244	5522.032189	6063.839569	3072.220714	2352.92	4740.280769	1060.914545	8763.14775	14314.405	27530.244	43290.77286	12942.91429	5238.9003
3521	M397T811	2302.881067	2141.995	1454.646667	1934.2608	2059.656615	1903.709733	2471.790533	1820.183083	1230.371583	1795.346313	1476.16	1784.648286	1341.413077	1813.68	709.2131538	1096.826	1481.2605	907.7415455	791.11525	1206.140923	656.5056429	719.8165333	1180.79	1026.8597	629.9181818	1145.118304	748.5053101	850.7548	1044.636923	959.5529048	1727.44	1812.910667	2833.120833	2996.1736	1512.019515	1966.400611	2963.378667	2329.041846	1672.457444	1790.832875	2595.28192	1161.198017	3765.6165	2564.7114	3452.144	2684.42825	2156.830923	2316.526063
24068	M331T707	7613.685692	1780.267467	1299.422701	7017.550833	2156.35875	3280.74725	6523.7445	1496.02	897.0136364	7109.913692	4501.810133	4153.3646	7054.748	9592.879917	1943.795	2961.462857	2188.503133	4334.42	1110.77878	1749.234615	1096.363867	3919.271944	751.4436364	1532.644381	4130.001571	2926.0514	1292.413913	2884.404133	5206.9674	3366.085	1371.71	5405.02725	8674.880667	1889.855071	3173.153846	1177.817692	4540.218571	2411.29	3840.045	1760.8325	4146.861889	897.2049866	4424.3175	904.17475	5649.165714	10137.1205	2916.329429	1482.351951
22301	M297T561	13276.41877	8348.3218	7373.070844	9273.805333	11029.49357	8699.139	15654.84677	3314.375413	5526.907714	6967.026667	7812.858867	8062.277231	6628.385923	10990.80867	4374.016667	6790.4096	8271.6205	6988.114286	6562.38	4987.511333	4162.121769	3823.372944	4622.067	5628.012867	4835.922	5021.467154	3886.024615	4945.970571	6225.211786	4146.55025	5301.3294	4920.829333	9215.1312	8624.664333	4714.142067	6303.13864	9479.456	7699.102	5083.3125	4505.533333	6340.625882	4423.818795	12621.7	9771.017538	18791.42069	10491.28	7260.832286	6796.190571
17416	M683T729	3370.0975	3142.609059	3260.684611	3515.900625	2771.51	3966.6825	4396.88	3959.3025	2591.724062	4405.68225	3805.308	3279.948889	3779.69475	4928.628625	1337.189313	3358.750563	3169.38125	2179.33625	2457.6915	2281.2632	1520.069333	2777.04	3515.898563	3031.536667	1980.7625	2436.488125	2265.9814	2205.595	3204.039867	2059.418353	3629.032687	3075.268263	5983.381333	5094.020533	3378.648	2915.767263	4265.106625	2988.557666	2826.139556	2268.956368	3482.755263	1621.330684	1551.442375	5943.952	5218.5808	6314.518	2414.880412	3446.6245
5326	M773T588	2452.985	2545.144	1286.889	2973.834	2617.004444	2825.571	3447.222	1946.475	934.5866667	2109.428711	2699.755556	1436.4	1148.603625	1543.631818	555.8242727	1526.686875	1438.25	819.2847778	1018.2825	857.68	533.7828571	667.99	644.585	917.4955556	806.01	757.0573242	753.3922577	693.5102	1485.524615	825.428	2623.831	1650.024	3350.526667	2968.17375	1242.047692	2161.716556	3154.8225	2374.173333	2120.666667	2397.408	3047.288889	1612.4262	2765.6118	2676.420778	5681.0451	4520.64	1609.0125	2214.7643
593	M492T228	4175.187692	3633.256	7735.333913	3664.181818	5260.018188	4767.73675	6831.199696	4152.390857	6889.706043	4752.501786	8844.18	3692.920786	4431.988889	7398.784826	6496.927619	8653.414852	9460.964667	9208.782	9722.074408	7311.266522	8744.333684	5641.328291	9885.271467	10377.74586	6125.275807	6861.54	7811.937762	8618.476	9325.91296	9274.0197	2586.243429	2863.861727	4975.891429	4103.033533	3767.972577	2970.2655	3448.233462	3927.041733	4491.07984	3902.863355	4969.069769	3074.312478	3780.761538	5389.149682	4849.267538	4969.273846	4714.041357	3840.524682
10763	M297T459	1087.79	2027.718857	1665.394286	2976.36	989.968	16017.13425	1851.978133	4647.4665	1496.842909	51642.56871	3573.183286	3723.173308	16270.6082	2860.441867	21037.00846	9128.4375	7039.099846	6021.115714	4063.881	6865.521429	17068.8	3237.968942	3515.585818	21210.72429	2501.315667	5984.6575	6111.708	6914.146484	6994.579167	7979.3142	859.640875	581.5556526	503.1167777	517.1816496	628.0876154	972.096	757.447	1003.05	908.8373684	1042.366	960.0201	792.6341481	2627.266714	1411.978214	1195.336313	1949.115	25412.78385	1730.2896
12965	M241T65	45973.91864	4072.049154	19356.92	59748.37917	56772.81368	31216.34608	24459.84	21328.45	21179.433	53298.19386	50155.61021	15978.61593	29874.836	26030.70747	29715.69956	33940.07067	42833.82821	44534.633	20027.59749	12283.49395	13663.69381	10363.77267	34709.0646	21915.265	32947.252	8745.153759	21087.1004	38179.96875	7693.3275	16426.79675	59377.81671	67363.53353	88780.76714	78533.53071	61441.08321	53544.01569	44678.21875	102243.1794	40175.08	37986.07976	50414.208	45324.49714	47034.02045	60827.3645	77316.62983	44719.44	47460.29867	31460.23708
16528	M699T871	2558.341625	2663.546667	3397.154157	2073.3108	2245.039333	2819.411063	2559.16125	1569.991313	2515.734913	2958.943125	3557.9554	3245.906089	1899.991188	3165.33425	1990.883125	2896.477826	3234.654	2870.425071	2433.1038	2590.322933	2383.472813	1873.255105	2347.074	4837.096654	2128.112118	2739.602941	2435.118	2908.239333	4044.149	3438.442615	3123.525188	1892.070714	3062.787875	2728.984615	2999.980647	2092.666	3235.7562	2193.456267	2381.217056	1717.822789	1453.819111	1183.476349	2988.8846	2861.389304	1935.806625	3535.77	1825.46	2386.503947
11291	M394T56	94476.59269	98590.33713	51055.41933	87033.62443	81579.24473	76640.83172	91659.52856	81953.30625	101815.2367	87154.8354	97581.98154	43993.76143	77979.72471	82674.56238	75171.194	71427.945	108582.656	84534.114	63011.65	77273.952	81641.19231	62336.59725	80963.01319	3311.573333	51619.84	86602.845	81803.638	93639.985	2773.335	990.6382	73154.835	83291.41431	133777.3282	110599.97	97637.08533	54578.45008	114839.0018	106723.63	97601.98396	56469.73584	70167.33382	54095.6	78343.50273	83019.62127	111405.6748	103618.6667	87072.42429	57847.9636
1343	M326T798	166881.8349	136897.94	152047.4287	69519.34631	117041.8969	148606.3582	485575.6164	180132.0429	119440.6913	239008.5075	246074.8631	162526.6912	197059.08	205262.1019	63402.0628	300833.269	115423.7611	167375.9062	168562.7613	131862.7973	46774.73394	65661.38295	98662.38519	122875.2708	146537.0859	202592.604	170853.7014	107665.2773	160312.8099	140484.9109	41902.08356	24779.19086	41158.20233	39774.16256	34506.91847	46984.09695	45484.27265	87275.47044	25583.642	26873.92855	67462.398	11767.99273	84253.59529	71844.78431	34308.07682	74571.89231	84283.455	38511.69679
9204	M421T43_1	3199.375455	2410.049846	1503.835	3326.516077	2551.2375	2614.413846	2684.189462	1579.343615	2412.332308	2332.300455	2783.2625	2219.75	2070.16	2529.843	723.9075	2209.193538	4586.836636	1591.176667	1233.708	914.7718	993.3055	806.9217143	1987.2034	1017.07249	687.93075	620.28	751.6621667	1025.101333	683.6205	1159.107889	2582.721	3081.1605	3669.7255	2700.988333	2278.187243	2142.313875	3015.956667	3441.651917	3030.869083	1605.875	3077.683636	1368.5148	2703.261429	2147.2479	3846.8045	3777.181333	1896.8894	1378.788
16141	M281T223	15550.40184	14533.28067	19956.3	17152.40368	11220.73077	10233.71462	8718.882289	5024.438182	12821.27737	15359.06514	16448.06	17039.13784	25985.94467	10275.6885	13420.84964	32004.66778	25496.0563	19266.33494	8973.189308	4911.206063	14248.68429	7918.681829	38480.33273	20499.51912	9284.5984	4945.713882	11240.35818	38136.51692	8679.04	23460.71667	17004.76168	16661.1858	27595.36436	18895.15385	20199.27758	14618.71789	13905.38379	22317.4001	12772.5185	1900.8435	11071.4045	1243.690909	14991.07688	17857.2212	23500.73744	14342.5789	2987.866545	13259.89918
23948	M330T872	3440.877533	3106.506667	12738.91667	760.4616667	1745.074286	2427.551286	3027.142857	525.0308	1434.959167	1260.690933	1705.913846	6326.810667	1048.288091	1530.976364	553.2887857	1065.7344	1097.0395	1480.1798	1808.303733	842.0575333	1127.992	1260.236611	532.6794375	3524.2382	1110.6132	1674.401143	1006.317667	854.9628462	3409.386429	1179.0928	1857.6744	583.6501111	2095.413923	1187.63	1697.1168	1522.770111	13602.50775	1021.877357	7037.143056	2093.226333	3535.044316	619.5648193	4119.586714	1764.546667	1035.718929	4994.228571	1347.3775	575.050875
9558	M258T426	1695.14	3320.73	18559.03864	3761.104769	1073.508571	15965.88923	2522.979286	43305.75436	7248.756923	4354.03125	11878.63579	11565.30545	22621.172	7470.193846	36051.23775	69728.65886	11093.498	33273.36983	20644.1895	46580.72179	266399.8527	18540.01638	30678.8185	12616.73225	41025.27	111069.0462	111516.7896	115150.3967	236486.0091	13514.27	438.9981818	1213.398535	600.3725	1446.324234	480.3870769	1514.593278	488.8	1605.502677	1216.203288	788.0429302	1198.685714	811.0805779	2679.469091	3133.335692	1547.334	589.0971429	819.66	1534.416769
20021	M170T611	25091.859	12792.60473	10869.60875	19633.57375	31584.3	23585.04	29551.438	10665.8748	16091.87364	12428.211	21959.99	10446.86182	13848.13527	32367.06609	3609.446333	21081.53536	20898.80121	7695.612222	10250.28558	8050.0278	10106.958	17081.9825	16056.915	12362.27536	8731.44	20916.58333	12809.09318	6998.4525	14195.63636	13830.96	17071.12154	14500.03543	38814.95	26527.64727	9950.883091	16028.296	14634.67318	28100.402	9870.763231	17870.64529	29545.08369	9872.812846	21804.18764	25866.10154	39277.45123	42377.16364	8764.8	6495.9804
20390	M403T405	2139.8064	2147.069133	2033.913733	1688.383333	2277.606826	1986.828667	2513.061	1910.757375	1805.987438	2273.808375	2167.0308	1557.508636	2163.57725	1416.750636	2048.694333	1407.633	2538.628375	2061.488	1995.3062	2000.593737	2420.906921	1970.8605	2082.447867	3094.876714	1404.945143	2056.535438	1946.065625	2110.3344	2424.08025	2580.539067	1813.879286	2483.634429	3511.991667	2024.812533	1741.16	2359.518452	4076.327	2472.7024	1672.863889	1676.364444	1963.351895	1565.769231	2536.206844	1933.4276	1993.76	1986.504286	1855.767375	1944.07325
17445	M507T617_2	3018.099091	3796.481727	1148.978889	3392.593875	5027.45425	2898.356	1828.31	3145.47375	1725.760667	2920.314	4074.802636	1754.013077	1589.92	2538.550875	1734.302621	2091.806364	2403.629167	1802.683111	1992.841818	2592.1	3193.88832	1393.805385	2693.435182	3515.905871	1940.820727	2010.079071	1819.709538	2458.428	3348.469417	3020.327308	2329.147533	2822.857071	3499.391	4166.656	1184.915727	3344.266714	4474.447688	3810.186154	2732.542105	2553.632053	4688.530056	3545.615857	1472.531377	1604.4094	1052.101818	3181.9035	2129.068437	1936.725
9879	M403T871	4785.954846	6070.5	16997.58077	4574.838333	4295.105455	11540.53545	10461.75	3541.585091	7039.3825	5194.68	6046.559091	23957.13086	3553.635909	6825.875	5994.655	4604.16	2635.5	4187.127	9883.510318	7610.797286	4642.143133	5804.181571	2242.66	9935.835933	9604.022842	11422.125	7526.941714	3121.799714	11042.22357	6069.229091	5825.82	3361.827478	5617.48	2982.158889	8262.546917	4618.308889	5664.428	3353.854154	5653.695778	3374.235083	2447.310882	1793.970111	7953.4575	6477.95	2733.068	5400.112	7169.584435	3939.612
1361	M679T44_2	3370.166333	2245.840091	2528.643	2589.29125	2203.5577	1863.583333	1704.543	1509.477455	3187.874625	1813.956667	2388.577143	2049.665714	1247.4	1774.362091	729.4902747	944.628	1866.244125	1287.358	1491.24625	1110.158	354.2181091	1327.047451	1042.1585	1276.860625	652.1183333	1305.216	766.785	763.5013	1400.117595	1213.48	2638.628571	3639.074273	3838.6942	4607.554286	3063.520909	2389.754231	2954.410714	3375.9625	4888.4025	2548.47	4203.461	1909.611667	2379.233083	2266.7154	3267.942545	4247.22	2093.942125	2184.436222
16518	M596T647	7039.325	3161.549625	3297.25	3623.314286	4794.3876	4348.437429	4025.321857	2297.275385	3678.030143	2571.3498	4145.4298	2911.308	3386.663077	3999.286	1703.901818	3875.644167	5126.531667	5272.780667	2155.47125	2308.289375	2298.7368	3169.224842	4435.332867	2656.914929	1393.7275	1834.6974	1940.97	4053.426929	3732.303645	1837.9315	3321.629167	2686.5475	4078.294467	6077.546667	2001.184615	3059.243667	6348.750083	3318.406667	4287.0285	3515.023941	4232.120526	3714.585333	5594.794615	2495.3295	3985.364812	5829.585745	2817.130154	1729.731429
3702	M615T44_1	4081.128333	5420.233	1374.423389	3770.23	7816.78725	4980.702222	4896.188	1973.201364	1318.558667	1953.773333	3269.162857	1459.1538	1364.95405	1647.243	1074.396263	1046.764915	1587.20025	1247.02426	1219.392857	1262.288614	156.4590454	778.3756485	799.4832857	812.4125	487.8452382	760.2175179	737.4426198	608.2183075	1002.303906	828.5187378	5324.478	3215.739692	5805.6485	4438.98	4807.151818	7584.1675	8148.431	4699.478571	1388.793444	5705.777778	4746.192429	4162.986586	7878.057083	4145.066667	2933.04	4413.083496	2526.7785	8996.42975
15480	M201T59	68795.3534	36043.91473	27153.00375	100054.5556	74381.3595	56208.9996	31743.02143	37655.385	47919.38216	108231.6229	75800.1855	19880.25764	48405.38753	36362.43121	57268.94333	69098.3865	81171.95714	80035.39286	30036.962	14720.85293	25443.28014	17053.50447	69111.14538	17631.64463	43417.76833	9351.5475	32781.39429	98400.99733	32425.06325	15114.18907	92339.84	87130.78033	121677.831	108937.4189	78826.07429	89130.98235	58056.10909	132401.0443	54244.62867	76775.14594	94242.29283	85281	78141.249	92678.6542	101374.698	67154.99333	90897.2755	60655.41533
10705	M132T57	11937040.98	8469125.071	7251459.943	11408482.36	10192066.62	9650863.428	10864619.58	6054238.518	9766314.338	6563206.954	10276154.98	7724473.694	8849608.718	9528421.797	6552850.978	8182084.002	12039060.63	9933219.831	7310591.012	9309567.568	8616715.477	6808531.015	10379759	1491960.8	6807406.911	5277086.588	7494131.819	8022128.67	1496655.979	920899.1305	8808874.074	10657050.17	9630650.13	12574560.46	7656172.067	9293720.855	11421031.09	10187546.3	11560144.58	8963971.634	7220773.019	8495254.607	8986758.053	8871497.703	13312289.47	11134815.93	6801009.419	10176289.02
8019	M312T238	24939.78177	18731.01714	11334.0495	16141.99983	22305.94519	21005.85143	23136.80492	15957.83614	32777.70074	18332.60745	21041.47663	2611.052308	28060.5405	2038.557231	2750.805333	10080.55548	38024.48052	4034.175812	2618.653545	3593.4184	13728.27175	2433.250313	31308.7014	7813.785478	3630.253	4253.885204	8265.0945	14264.31944	10206.61736	5206.585333	1860.689077	2997.768125	3178.519929	2426.067692	3240.552955	1411.345286	2645.3476	6869.763667	3284.180842	2365.77122	5586.04394	4696.5758	17062.93014	13017.72	26990.40671	21396.22635	15678.09524	6787.629333
1141	M119T85	238408.5388	184280.4907	249557.451	202905.3516	210448.3107	193468.1353	215701.4699	167579.3625	238823.8833	215507.9399	262527.3242	238131.1433	239819.4695	186498.5525	75306.4357	223665.2418	313954.651	228290.5186	174909.4863	156853.1029	191733.1913	172725.783	259766.7405	593499.7988	196328.264	180602.4524	239313.126	375882.3145	356965.5721	605590.0309	69719.474	58728.38139	103647.0721	105021.9969	60597.43277	60614.59187	121244.8683	134498.4699	114385.1267	77971.212	132756.65	81548.46583	183117.2411	163596.575	8976.355362	203422.8105	147584.3869	85336.71475
1116	M212T49	83320.18985	68587.72697	40989.496	67938.45079	96516.2898	53866.08	52800.75484	36642.84129	53270.64987	50554.35993	75262.71429	28161.498	31415.73067	36584.8085	16554.14829	21703.49567	46139.80885	25448.34795	22726.2014	25323.99133	20160.02448	15905.84206	25600.696	16038.44836	14045.51313	16724.96231	14799.89635	21933.7056	19465.104	20142.1632	97792.63113	70450.73989	163905.7493	151491.8265	107930.6109	90866.72346	162174.4224	100967.9143	115375.1146	47120.47336	108648.9448	79845.52424	70112.68417	47257.97592	106391.25	108571.1232	48326.5114	69138.78697
11229	M554T644	38869.552	24151.4725	21102.17846	30822.08414	28967.17293	23142.93613	24996.075	17780.93467	18857.2355	18990.30833	26956.55608	15390.492	19799.748	20937.63414	10553.93979	24209.78607	31192.29643	30591.34729	15818.87929	21120.0705	12471.59107	16473.30882	25980.80393	18531.32507	7571.475	14551.845	14716.9195	24927.8694	23350.2974	15453.9928	22160.1056	21730.92644	30391.62471	37566.78536	15030.8105	21787.1038	32189.313	26848.49986	22499.948	20743.42928	30340.26644	19062.68367	32841.17333	22411.8058	29063.96293	38403.27938	21424.59	15389.85833
9569	M384T865	2130.4062	1387.513	3197.8555	1707.591111	3703.640143	2118.4125	3731.504357	1898.817738	810.9642	7979.221333	4803.75	5833.858846	1454.137857	6694.853077	28877.25714	3461.247692	1724.091286	8134.47	6923.144	11448.75218	15467.61429	32254.07322	1138.83	19552.775	9432.3128	33499.61952	29542.37	7531.085714	49294.81308	6488.184615	4030.875385	1109.444933	5404.653333	1089.6032	1840.3112	4440.286667	4899.177273	1164.745	1186.114529	2296.645	1081.5525	925.592	3947.602231	1706.163357	663.9685714	1562.021667	5916.2565	2298.804929
6372	M490T73	7258.404583	8997.8028	14087.43173	16208.71	10867.615	9215.405333	4413.079667	6307.795	3830.595455	13434.08	17207.61535	11065.28536	6709.89825	3172.92675	9984.329083	17032.14513	18515.58862	15651.868	2278.344	1785.484	1163.753333	2973.101581	16007.2605	2661.727692	3873.365182	1505.347204	2398.310714	5390.85925	1543.968244	2885.674644	2185.836114	1847.327071	2671.002409	1451.725333	2169.730731	1601.230588	2560.437857	4826.218333	4163.481667	2200.479412	3870.4427	3334.929	4721.288727	7134.044	8175.745731	9489.163688	5501.12575	4268.325563
19482	M208T611	4648.02825	2407.208789	2446.699	3397.344	5584.636895	3886.538462	5228.45475	1931.450818	3190.876923	2588.455	4287.025833	1962.8709	2838.22	4000.502778	997.8636364	3705.925556	3374.360909	1646.161818	2266.01075	1724.9925	2148.2118	3136.9982	3249.186667	2640.818077	1693.76	3661.913333	1969.792857	1533.49375	2766.06	2826.9538	2912.436667	2717.666875	6726.569167	4937.789667	1770.436667	3148.891667	2996.2394	4966.800167	2284.631158	3531.880333	5052.302	1956.511429	4249.944	4294.528333	6878.217778	7723.416692	1600.165	1652.444769
5974	M377T67	14332.74514	9170.388786	25260.04593	18503.675	17153.73714	11968.66064	7099.185333	9830.832857	7796.215385	16558.998	15895.20562	15780.35043	9764.352	7074.218214	14990.80688	9665.3805	19699.02814	9950.661	7048.939133	5806.760296	6593.100267	6241.928136	13600.3844	10467.499	9236.889391	4202.2728	7787.716261	11707.95938	3918.803571	11931.63667	3573.455308	6354.28331	5522.805643	6735.77	5263.335	5417.82112	7935.964385	8905.552267	6096.903529	6052.129548	9665.772219	6629.351667	8081.224929	11968.3784	17166.06621	18280.77429	12833.9758	5277.45375
14639	M606T830	1349.438571	3343.353692	2271.656467	939.6128182	642.9109091	1737.771933	2257.812	3065.460929	3835.154667	2746.486571	1904.7736	1620.992857	2088.1508	1412.650519	507.8988255	1557.872143	2878.031429	771.6133597	910.155	675.4692143	703.8793945	1619.8	995.5759167	907.971875	1020.5125	613.8914141	902.4026087	1162.863	1585.1166	744.4295455	863.455	517.685026	1471.323	1173.670833	1067.710966	1172.0186	1099.846846	1402.3896	616.4766667	808.1734444	1363.465258	559.6432277	3819.285714	707.7785	1489.83825	1805.766667	1384.788357	656.2266667
3496	M543T43_2	6849.57	4463.729438	10438.2582	4392.181818	4444.895077	5017.0286	6700.686	10516.13725	8635.903909	10957.0275	8945.990182	9644.04	15680.28	14955.40211	40613.11569	18893.466	12903.576	23273.549	26475.72425	30055.78333	51834.9096	21531.90204	24308.96425	61333.96267	41030.7425	40855.267	58329.5388	55266.84417	68484.91946	85480.75523	717.4396057	1901.8631	1195.355	1814.760765	844.4136364	692.73522	2137.61125	870.4033333	1505.7909	687.676	1767.13675	1534.768235	2668.774286	4764.7377	5042.370909	4299.1725	7156.652273	3016.672353
9984	M463T44_1	10300.86	14744.443	2373.462	9237.702857	23099.678	12585.93538	14149.72717	5866.128858	2904.408429	4343.075	8679.922364	5122.450762	2082.6	5464.069857	3379.085784	2319.3072	4421.902138	2694.185	3138.285	3124.901325	868.7843904	843.98575	1291.186667	798.49	1225.319625	1414.43575	2911.550961	654.303	1544.154375	1590.0365	9791.68	6755.7875	13045.96629	8472.171	10050.89333	14650.93808	18196.481	8465.31	2527.249154	12099.7975	9940.91	9984.73275	19006.02182	9754.6401	6386.0045	10561.99463	5428.3113	20022.40245
12730	M320T67	13130.286	7949.544909	16978.51367	16608.60753	13741.09036	12059.80145	7323.899227	10879.854	8923.350786	18186.26688	15579.36469	13967.20823	13515.98679	8056.332667	15496.278	13166.23764	21401.54233	11692.28336	7870.459688	6227.144143	6904.1505	4370.957947	18927.02338	16297.3076	10229.58621	4530.185294	8864.912875	15143.163	6202.25695	13731.3	8922.919909	9680.842269	13292.93	12576.59667	8304.194	7880.266917	6976.382852	18388.95071	7121.132857	6051.621722	8473.92975	9835.396286	11687.95467	14114.2747	25136.25579	10920.65705	17132.40156	5590.298235
19446	M641T43_2	3172.558455	2188.1823	1126.704857	2389.467857	2546.659667	2405.655	2741.415	1481.6788	1775.649538	2322.465	3213.517214	1498.64	1706.256154	2510.3092	911.3306274	1766.923875	3791.994692	1756.995833	1592.306846	969.24	410.273761	915.673283	1947.419385	772.5349091	383.154851	816.3388141	517.985	842.7109444	416.6656	573.0913333	765.51	1464.4135	1746.8924	2770.90649	1422.12	1428.428394	1957.2	1524.065455	1146.96	789.86	1964.372727	1616.164227	2059.451	2107.125444	2741.632941	2541.723	1917.680947	897.8655396
913	M682T864	2557.075	2028.42	2739.069846	2009.462727	2394.51675	2016.947778	2584.082	1415.08	2553.133125	1597.75	2501.185615	2528.3921	2320.586667	2542.964143	1838.000308	2176.663182	3270.671909	2427.315	2372.877	2014.77	2905.176923	2560.280824	2595.048571	3175.0998	3627.24	2170.743143	2254.733	2870.18457	3667.3185	2205.7284	782.8333333	713.4352	3159.036865	1085.843167	1228.5	1679.721429	1812.51	1762.475	1237.368	1170.403111	1724.501176	1011.011	2823.214286	1520.4264	1340.16	1749.293	1801.594667	1563.225671
11332	M425T305	2448.007184	2690.480842	2793.965615	5377.490579	2067.534	2740.972263	926.1890909	3875.462646	3438.970515	3170.353789	3607.95922	3595.19935	4044.208385	4062.093267	8487.094688	7443.2106	13898.62075	7922.27475	4022.5455	4225.445	15349.68158	5711.030769	10367.04923	3402.61935	9798.678522	4314.486526	8321.547259	28271.39302	3200.855714	2116.625455	2125.885062	3501.943074	3376.542	3354.577188	2138.027875	2544.602682	2593.451474	11737.66011	4286.752427	3269.56619	3078.040737	4129.3108	4290.823333	3983.829474	5276.608333	2101.730483	2901.425429	1953.2322
18887	M305T605	4018.905	2278.267714	2906.162	4043.662537	3888.063125	5783.552	6352.002688	2545.964529	3315.216188	3677.827765	3823.382063	2169.90675	3519.12	6700.8918	1001.1375	4501.035714	3103.705688	2088.7618	2150.8586	2106.352421	2209.449894	2226.0016	2928.91725	2186.1344	1469.432	3228.093	2332.86375	1655.800357	3053.538687	2307.770214	4396.56075	2152.336389	6584.224071	4815.131188	2833.556059	2611.082789	3616.46375	4861.56125	2391.829143	2636.276526	3600.123158	1774.171737	4195.6425	5253.403875	5155.6778	8819.220313	1808.761875	1045.482474
12755	M335T758	2155.577333	2087.537812	1490.294056	2457.478176	2278.763438	2164.295294	1847.381176	1341.850867	1044.039933	1356.254545	1462.271211	1780.704706	1697.7535	2360.366133	830.8835	1617.5214	1548.677333	1153.15655	1419.869706	1050.991765	376.9327273	2400.926147	1966.8014	1081.599688	742.2931579	1159.961353	1261.964	1497.415	1851.081667	915.8185882	1786.146062	1101.603308	2897.681538	3053.791765	1329.7048	1330.3775	1694.467067	1349.913529	1485.685	1317.9005	1339.438	1110.4277	4738.131818	2735.62417	1376.952176	2193.968	1477.9908	939.60815
24141	M183T245	25275.36793	8236.913533	6568.42175	29567.5644	21871.647	18121.74153	2126.171727	12624.7185	8488.271133	11246.43687	7139.117143	4772.5552	16606.51333	3208.930995	5609.870214	5318.7785	13800.15227	5478.505403	3000.053613	2745.342541	6846.060028	2701.537317	29701.61993	4156.933786	3907.083676	3181.379537	3921.48642	8566.930435	2981.887329	3197.219238	7104.136	7745.579278	9804.564	10302.509	8314.771429	7089.079278	8741.55425	17932.76923	7322.680222	9140.03125	10627.80194	12339.92261	18608.459	22688.4364	31818.2694	23168.7811	18322.9605	12934.20771
10328	M398T50	5054.598222	5480.722174	4267.0825	5263.322071	6268.964273	6634.8165	6645.996	4376.645933	5410.08	4889.16	6708.329	4281.461	4487.286	2668.25	2236.294504	6654.131707	7291.93	3459.2382	4330.561909	6016.821267	2563.6	2408.691	5028.942857	3357.182	4040.547923	4764.142643	2816.55	3424.75	4604.19807	3668.254	3244.14075	3105.846429	3013.637143	3530.999571	2701.063105	2655.198563	4805.844733	4239.0663	6145.009077	4474.792929	4518.934667	2664.2938	6547.011829	4596.204789	7881.370286	4825.225026	6109.956923	1723.2831
16777	M384T707	1462.443231	1347.696077	1346.5188	2079.470714	2054.836467	2642.539154	2286.658	1159.239375	1137.672417	1471.604	1970.787333	1119.263063	1654.282143	2820.314067	490	1724.448	1458.324417	932.4349231	948.198875	1010.155133	936.6609211	1004.518938	1309.133615	1204.515	813.9077323	1336.4328	1089.214286	798.4325	1524.036938	1000.909167	1619.94	954.8858571	3108.593846	2095.8216	1203.827357	1492.35	1758.177143	2021.6	1155.109737	1191.248833	1789.312645	958.8445313	1956.774375	1863.166333	2592.878	3855.644	942.0640625	749.5305882
18112	M570T633	366629.34	104770.7601	210664.5814	253281.887	159970.3046	253469.959	376840.4892	103719.3307	242728.9521	158745.3929	243864.7519	146745.3015	451194.9814	951722.1786	156040.6667	377544.2724	301042.5307	419813.1771	361607.8543	135769.2443	70878.34454	78.81694685	461676.4583	62424.84236	77608.407	98919.40479	244362.8143	537098.1636	83834.07654	52710.8715	157657.1022	82431.52218	118267.8038	143859.5672	80995.86129	148880.515	213793.16	214694.8752	143368.0763	156317.3068	175653.6096	101429.2285	742150.85	129075.018	267333.3221	156193.9474	365845.4118	83255.78106
14094	M540T661	6420.7	3617.575385	5586.302308	3813.878308	3158.033267	3919.89	7212.4308	3832.615385	3141.366071	3563.3286	3685.5198	7151.931429	5289.850667	7658.565833	2700.6208	3354.256364	3476.266083	3892.585	4276.9994	2992.106	2761.632	5038.745214	4317.692	2852.7275	3525.472857	3908.686214	2906.634667	2421.923	3506.476357	2240.528538	2866.4064	3422.401786	4550.02075	3414.28	2839.922143	2486.891588	4410.99	3310.449231	2282.185714	1679.336154	2769.616	1998.263714	6215.235875	5530.1988	1674.557143	6589.792733	2439.868	3073.96
21958	M389T43_2	3621.627692	2742.424231	1261.283333	3783.12	4735.072727	3945.987375	4207.979158	1843.2219	2352.9385	3471.7725	4168.474636	1956.626667	2515.381818	3729.1338	923.3367477	3505.253545	5594.337025	2208.173	1935.976091	977.9806	451.2377167	680.588	3344.258167	644.4483333	415.4723417	660.4561694	651.2773037	590.4	723.0717325	754.2354202	2187.460909	2290.640308	3182.627556	3758.835291	2390.340909	2137.566857	3637.519481	3051.5568	1860.892615	2138.690369	2858.961	2420.514353	3726.21331	3062.018182	3980.7625	3192.188	2791.37075	1139.274438
18272	M699T308	2249.619125	1905.264545	15666.05533	2036.558833	3143.8685	2745.391	4275.765	1239.670799	2433.56	2300.286218	2475.08	1697.631429	1803.781	2319.152727	3644.224976	1477.674	2149.759625	3360.278646	2571.180231	2021.424426	3631.225714	1832.679688	2144.539307	2684.448333	1875.5925	2171.444727	3280.934473	4251.053738	3096.888667	4163.952527	3249.218462	2602.08	2453.526364	1898.368333	2625.022083	3850.854	1730.674286	1695.095	2080.044294	2019.221769	1914.821308	1678.376953	2119.104	3268.382222	3749.68	2311.160538	1917.770172	1790.200211
1517	M86T89_2	2807514.144	2174930.095	3257328.516	2433907.048	2231498.957	2735812.022	2958307.872	3467216.163	3040858.026	4614127.213	3478158.471	2894782.491	4790096.538	3767626.121	10861275.25	5302971.933	5381781.184	4175467.539	4340645.483	9113028.978	13651687.14	4087216.998	5641311.423	3121452.096	4809433.588	9196691.276	5766650.864	6305361.962	4753476.423	4735011.316	857979.0739	811974.051	2026468.307	1085617.834	809467.6154	730123.4218	1225019.43	1352630.543	2373417.81	1671761.86	1435381.138	1063413.112	2019450.864	1933616.752	21742.641	2239765.146	4810678	1845240.226
16168	M266T673	12242.21143	5566.86	4666.993846	11784.1825	19046.987	14745.12	18792.51	6142.56	8840.9984	7839.661	12377.57336	7155.706154	8385.73316	16486.45807	2184.558	12991.43867	8899.465615	4872.3905	5016.394286	5473.921333	4546.41	7178.240462	9362.766062	6508.77	3827.796923	11029.6452	7142.569733	3505.955333	7353.927533	6587.645867	11216.5056	9077.9122	27866.04746	17056.018	6135.100714	9674.162526	11472.9466	15925.66527	5509.794737	11059.71865	14781.459	5293.9075	10874.37867	14456.55613	23791.1215	24366.3	5014.2826	4215.327267
9184	M560T588	2184.696	2085.930267	1129.913	2179.08975	2242.2368	2140.798	2268.852312	1787.295	1341.4624	1653.446625	2279.573333	1394.949357	1158.820267	1716.137923	585.2626	1687.587125	1672.735933	1306.5816	1478.412	1004.007692	990.6961538	558.1653846	1109.625067	1748.26368	636.4011318	1197.7248	954.6826	1168.503375	1644.068571	1248.3282	2031.133813	1775.198919	2562.632625	2652.176267	1521.3128	1529.4924	2736.032571	1897.222154	1794.896667	1965.153	2363.051737	1374.316927	1948.336	2036.4606	3303.784	2587.928	1293.830067	1838.043706
16220	M443T44_2	7871.554286	4903.1346	6197.482333	5355.647273	5493.363333	5434	5160.6829	4149.218571	6661.465455	5807.283083	7025.811333	5215.938583	4501.466667	4915.997429	1760.896364	3646.632975	6102.698556	5463.485	4187.382875	4448.697778	1672	3448.397077	3886.318583	3002.831429	2581.34475	3388.461429	2271.342993	1917.578083	3730.089	4368.4344	2140.76	4579.187143	4747.2204	5532.426667	3724.306667	2510.178667	5335.073333	3733.928571	4000.747417	3067.536429	4614.220769	3401.676538	4820.091	5360.4528	7805.28	7895.682857	5883.8577	4660.21
12290	M154T79	69367.142	70382.90548	40692.86562	64171.62814	92145.27719	71607.85009	100201.4291	37773.711	46016.52371	42157.69235	52173.50705	42711.68945	33824.67244	42736.27319	16755.066	37315.7004	51354.16987	40466.92535	36568.716	26434.52	12911.27188	14101.78125	27005.13071	38781.365	1457.126667	28689.46294	10238.697	3433.959722	26120.9	42533.0235	70181.39416	61107.17967	77602.32165	72464.41757	66967.44914	57921.80283	81804.47995	64074.89052	61655.23613	61248.00643	76592.81708	47329.068	77917.89383	64552.19476	108864.9812	86453.79314	47344.08255	53429.46314
8527	M420T671	2175.565429	1749.006154	5491.2	1294.371	1162.466	2076.492857	2245.572	1126.1356	2518.994313	1270.24	1097.928	5102.2274	1786.769545	2255.770667	3665.263733	1113.449167	2170.64	3231.888733	3806.1806	2867.9588	1526.6262	1753.846474	1529.3924	814.4955	6879.882667	2703.695	3038.7708	1998.461067	904.9	912.4268	1023.9438	945.9645405	1007.733	1050.864133	1669.181357	1334.651294	1086.6375	1269.672462	1333.214167	1451.310577	951.1869	540.49905	4078.961625	1642.598462	666.549	1365.706429	1510.32	1216.430526
21503	M652T328	1599.675	1332.001273	2330	1763.013	1001.202878	1123.44	1957.421818	1361.1651	1036.423889	1652.014	1145.5011	850.5	2044.324348	1235.2821	5949.357208	2752.066956	1692	1978.49975	2645.188889	1522.5617	6121.816562	1407.2175	2103.790411	2981.433889	1673.32116	865.4384	2279.926571	4000.153035	1531.006667	3886.587958	3492.22575	1820.543833	2148.653	1729.287048	1920.351933	1595.150823	2498.2165	987.959	1427.090909	1049.01	1539.214452	957.32	1463.059429	1815.05	2608.877	2007.077143	1515.059889	847.93824
20890	M212T245	68479.15914	20601.96115	15231.8048	88600.77515	62023.42129	47077.83643	3003.3965	30468.02475	21740.91843	26219.1915	29325.71031	8472.26	43042.93243	1035.975	7921.782294	10197.4134	26889.95773	4281.303491	2977.709619	2902.219257	11238.50313	2392.582217	73461.8104	5073.773571	1754.891923	3311.380434	6950.400136	6550.455509	3594.997097	5005.334804	19042.44846	22402.24933	25262.36571	27079.3476	23090.71231	16664.99467	21558.892	48440.62286	18571.7588	28207.82708	30100.91078	38322.68178	53542.89794	63655.9296	97415.461	69068.64497	51835.97657	40108.59
20665	M297T722	9884.328929	9349.592786	9610.824	13005.57143	7712.463214	19778.6745	12148.03936	9707.582857	9320.4012	29636.64071	35012.8995	23112.21523	11017.78143	16107.426	39494.09743	28488.06007	9763.7975	9109.246	9156.477	12615.06767	11789.18563	13694.14588	10851.3	15135.93179	44430.73512	14456.38864	12234.02079	12224.07086	26452.20429	14654.72407	22770.98257	10573.56731	23767.80964	21649.6575	43400.44286	7648.629529	25797.84	4976.027692	18677.42531	8745.425471	8474.956875	8209.104089	9696.339929	49739.03508	15915.77429	68383.36857	7693.557857	20469.56156
7210	M605T43	2841.308103	2158.770857	1665.038571	2232.618182	2030.8092	2011.109727	2314.37325	1767.7899	3190.826545	2965.499615	3154.546929	2252.279167	3042.386667	3221.014895	600.1371429	3368.0445	4773.0475	2892.362399	2372.4734	1790.603833	953.1960667	1851.3885	4343.1229	1218.2115	902.3349375	1088.140846	1244.085818	1885.959017	1078.729154	1247.265	539.6368963	1306.476818	1601.193857	1752.53	883.6457143	869.7220057	1545.775167	1203.113333	1807.4791	766.6122322	1228.615286	1212.7887	1824.123	2098.108909	3588.95	2987.84037	3016.000105	1184.193
7098	M232T261	9798.582	3879.46	10952.57777	26503.35136	11206.6	13833.90427	3306.069	8815.075	23317.03166	12123.07556	10794.024	9680.937846	23248.40808	12931.69583	38264.66	37474.28143	49745.45954	27359.0912	15674.56875	11436.26917	54225.09086	12216.34082	43235.94	27051.3624	15259.1235	5987.373154	21347.2868	53366.404	33149.30526	20612.394	7531.774909	16557.04	8192.151818	12106.18571	6510.692857	5647.998364	1728.81	31721.0207	2165.213654	6566.9625	3506.509144	13658.85	14741.10571	12177.09444	21337.79782	8934.76575	12634.905	10312.8675
9735	M433T696	12441.28757	11101.81692	7354.072143	13098.7082	9939.254	12210.69493	13213.07664	9016.563643	7903.99	11795.47692	10457.106	9405.797143	8843.475667	12085.94333	3800.203846	7709.6956	9043.566	5603.598467	5952.685933	5719.0445	3399.708	5042.767333	7005.077333	6185.1596	3494.242714	6799.712857	4001.288571	5907.140667	7646.018571	3995.704286	11496.1945	10465.13765	15869.73692	14078.75677	7068.955929	7465.818	14622.18545	10962.75553	7657.746333	7013.857	9731.071667	5457.137059	18100.41887	15059.478	18492.43371	17213.92253	7417.765714	10402.13382
12835	M621T657	4660.365194	1598.923571	2045.369945	2913.3342	2910.2225	2686.457778	4279.805947	1883.376	2311.8542	2747.991667	3305.684824	1628.654839	4135.336778	6127.736206	2397.582	3836.880937	3622.107494	4618.987534	5995.865527	2782.368105	1612.268253	3197.375309	4875.402096	921.4707692	1744.2755	2420.358442	4809.765245	5016.627474	1935.475475	1521.804623	2435.588727	1794.662	2393.268	2112.027082	1723.650789	2319.393023	2320.653214	3026.7588	1854.651667	1944.301765	2547.100399	1461.167412	4734.08	2506.792883	2927.386824	2505.733111	3410.520895	1796.174118
5183	M343T230	10942.12969	14243.4414	3549.42	35293.452	20497.05	15906.04288	4366.879774	11007.7698	5061.4485	9985.676278	20838.03763	3350.89125	3529.2225	3583.479312	3158.54825	6387.088889	12929.85265	13516.76765	7162.848881	6966.857613	15604.47098	6114.656535	7002.554	8824.807812	11592.38074	8306.794159	11563.3248	3016.314	6580.671548	6895.707564	44900.68453	43545.75238	52084.584	54673.75679	33389.175	39728.39088	22630.25	69496.88967	22661.28485	23550.97055	24042.14559	25687.63364	22120	20843.39753	49992.345	14213.2235	18757.358	13341.1698
19566	M619T615	5254.414818	3977.807625	2719.525	5745.688529	4982.574118	4847.638125	4598.954294	4030.195235	3145.222765	4428.9397	6725.816812	2990.964632	4558.135556	4026.184615	3512.16285	5255.03475	6674.091429	5141.769769	4755.733889	4499.24475	3626.856	2545.871305	6412.332321	3241.765333	2691.138462	3922.430824	4498.158353	4544.38105	4228.233353	3149.843625	5237.217	2761.622222	6426.95625	5449.815	3621.926176	4340.7075	5483.215	5573.089588	3936.653646	3093.688667	4885.176842	3142.112695	5718.096429	4268.16	7001.764304	6047.504706	4089.721875	4311.507
3440	M495T44_2	8905.38	8445.482545	5615.407286	7184.765	10504.13973	10159.68688	11742.80067	8468.059286	5517.584143	8355.018012	11601.3645	8233.444333	6991.468182	11141.1432	2048.735731	7234.500875	7603.175714	8301.759135	9371.165	6310.3225	1345.96	3593.827324	5518.841143	4774.938125	4305.000034	6226.814	2831.916411	2357.6725	6567.54975	7203.812094	1570.575786	3467.412273	4194.470533	4300.065	2597.954545	2505.310789	5143.250833	2793.857143	2378.6931	2620.93944	3698.499769	4532.754375	7439.446154	7939.071583	6940.66775	7087.43675	7581.839571	6548.896667
12358	M536T697	2076.23925	1166.99725	1470.413137	2022.774773	1270.377062	1671.22113	2823.9385	1037.199103	1658.982591	1339.783875	1232.935467	1306.583333	1998.037364	7788.800625	1403.327933	1493.812667	1815.967905	3503.290313	3051.581	1865.279533	770.4560033	3084.14919	2556.052712	640.1922222	1187.154409	1261.025294	1982.084941	3330.007	890.3433333	536.166748	1091.156783	882.4418571	967.4709545	1068.856714	1003.177277	949.9122174	838.89025	1456.498647	1024.765	1207.056031	1120.938107	753.5995238	2702.739708	1412.150261	1186.389667	1352.791524	2832.334957	896.7603333
11801	M389T532	17803.89893	2972.492065	5684.1848	8136.6492	4938.423846	33996.89413	6284.9542	5501.734625	5856.1776	103358.1696	13796.39333	16778.745	54396.4902	12501.12233	83225.70143	26664.46544	26760.96707	28546.21333	27482.10667	16184.64	55313.8146	35452.20167	10077.00447	51690.47829	58654.58336	21480.7092	305716.23	133981.3794	26143.9202	14915.70624	4277.491467	1978.426421	4915.775	1425.524609	5183.219	41536.51083	5522.7648	2615.654214	6467.655286	4071.026667	6166.940105	2199.45971	4808.038667	19695.7136	2362.267133	8373.38	49683.95782	3886.580263
5370	M368T554	3778.477733	5479.44	2428.845467	4985.4285	1345.212	12982.377	2531.529643	11220.11364	4583.6148	2851.114	9328.515357	4698.890429	16112.3886	4519.0446	5409.4345	13915.46779	2985.609733	5751.314286	1736.040938	4147.515467	30416.901	16032.86533	8005.298	3061.410733	9263.1682	5861.656	4909.9574	19790.13507	12133.43429	3323.405933	1203.6398	1782.596667	1267.032857	1883.759712	1344.372563	1088.038	1742.296	1997.082857	1299.516167	1303.694	2165.614941	1625.3545	6092.043429	4837.3248	2487.8745	1466.1136	3408.9558	1588.131316
10989	M559T848	4251.851133	2839.116357	2621.1484	3384.615385	3666.91	3305.801467	3174.023	1810.777	1531.034	3019.133929	2192.979067	1673.035714	1507.143333	2808.7254	1120.632	2443.903286	2678.4466	1731.456667	1505.892857	1366.457733	1505.08	1267.924848	1834.327857	2284.500632	1549.559786	1364.197714	960.6666667	1735.075533	3137.810172	1617.928533	2188.634667	1897.281167	4330.514417	5217.8166	1762.414667	2615.600167	4251.252667	4188.184	2671.601	2163.263278	3553.964444	2276.104374	4528.668	3002.7	4411.92	4922.7912	3347.528	1948.630833
31	M498T90	2319.4395	2200.141059	3159.657333	2273.872941	2166.88825	2990.483706	3188.727944	2718.022125	2891.875789	3732.894	3371.162625	1346.248053	4451.640816	3856.538111	4803.53869	3695.589412	4523.195714	4305.428667	3458.283889	3750.024	4871.2655	2290.925	3935.14	3315.175783	2588.080833	3995.028	4225.1355	5732.359111	5414.123077	3562.080542	789.1367159	842.1245217	1022.445273	932.1215556	749.6985	580.4179688	584.1304615	1284.388889	994.4998	1126.707697	908.41575	1070.84325	1812.850875	2029.046063	1790.430526	2259.02925	2521.93025	1270.900737
8027	M347T454	1042.76	2061.661154	4049.02	2450.666769	2558.821979	6143.500556	1059.414825	11783.2585	2030.071429	3505.203636	5369.520545	3137.024	7583.480545	3284.678571	8124.4435	12403.90518	3899.154	3964.16	6531.4305	5655.5334	35574.6014	4624.7	5293.0144	2919.17675	2136.164727	9064.055	5998.956778	8922.875636	9798.985	2750.362417	684.8034286	545.5095497	761.386	4659.73167	541.0850833	669.6220907	775.6135714	6122.424826	582.8688947	458.8473	1559.2616	1511.112295	1339.070154	1785.53	1281.20525	681.1016	2063.481	1012.904273
8992	M560T766	3059.552562	2747.667267	3111.369923	4348.123308	2708.335571	3596.613739	3786.903	3004.002875	2264.994125	2808.537333	2645.426667	2800.416437	2893.0046	3945.99075	1688.34087	3146.771333	2992.3366	2346.525	2443.599125	1888.667813	1737.127955	2174.3865	2834.3	2547.639429	2203.156808	2216.446158	1891.168286	2081.90125	3041.126833	2006.085917	2817.7825	3130.31472	5415.36192	5497.14248	2096.076273	4698.607224	3470.442687	3539.341818	2454.105043	4018.626462	3467.36	2107.608462	4656.382938	3198.226667	3989.885333	4423.383533	2295.954	3021.98144
2077	M385T802	2318.86	1767.489231	3364.832059	1564.272	2603.000933	2113.306125	2606.208429	1393.620714	2165.571429	1764.2355	2810.6195	3309.616471	1706.420769	2807.3885	1890.753063	2061.535563	2831.692933	2890.4918	2561.50375	1972.385	2623.942071	2434.670526	1964.314917	3444.601875	2851.877333	2923.623765	2235.402176	2182.510769	4078.724062	2865.121875	1762.4614	1144.813235	2464.117067	1708.530188	1908.814688	1516.419769	1768.86	1842.894529	1544.73	1498.908333	1800.938045	1545.842156	2796.953333	1705.466	2020.032938	1544.571429	1794.266769	1338.965
2992	M548T811	10762.87892	8945.415	4601.628571	9120.356357	9472.513933	8385.1508	9805.971933	7801.008286	4931.712	7406.438571	6714	8344.2394	3889.399802	7639.2	2456.863308	3664.3046	5111.8576	3727.8148	3012.248733	3838.6612	1889.997667	1899.540109	3979.043571	3494.709583	2132.587952	3049.215	1790.748692	3291.175714	4460.456	2033.292308	8413.053333	7947.42	13491.49267	12291.01	5149.785333	8837.046706	13555.44693	11079.58271	6273.065813	7500.602687	11914.702	4213.212882	17131.911	11519.03543	15706.32286	11931.217	9333.452067	10816.08783
21338	M279T721	8672.855385	9421.9424	9147.528643	12124.6658	7615.657467	18561.47187	11359.7356	9244.114286	9107.7558	27318.84	32237.0505	18001.9906	10222.86	15866.20227	40032.02464	26976.90333	8765.628067	8437.685	8306.287714	12330.41538	9653.612267	13761.03529	9849.6	14133.54858	35823.0285	13006.08573	11859.1224	11121.54613	25209.42187	13761.1654	22557.98907	9901.306059	22703.56993	18893.6955	42095.12143	12678.77142	23067.64	5109.532	18540.97961	12210.3435	8051.53275	4102.944444	8495.892286	18645.944	14194.156	63984.4682	6511.268538	20149.69388
9098	M490T580	2757.532235	1010.198933	2269.5206	1652.161818	1231.8885	2928.6218	1874.761308	1505.945	1686.694188	3837.724898	1765.573344	3110.797588	4421.577333	8027.0102	7639.985188	5103.52	720.4885	2493.5125	1191.476882	1759.859375	4733.128312	618.2727647	1927.465063	7338.539667	11428.39056	1055.150688	3641.065312	6204.068	3126.914643	1519.161538	2082.21512	1016.206579	1576.08	850.4707143	1573.807437	1923.851769	1311.006375	1109.261867	1272.881684	1174.574737	1935.208368	836.4488889	2535.0738	1876.778667	1258.856933	1165.814429	1221.410625	880.3494737
10498	M227T49	170478.0186	243672.03	144841.6076	301678.797	283381.7805	196841.6625	274068.69	162407.1429	311407.25	210192.4013	255279.8769	103712.895	174774.7329	183922.089	94223.67458	139355.3686	283491.7476	198668.8109	144819.063	171836.6133	114754.5997	107341.1625	145099.2653	43191.7276	78056.4655	197943.8286	137644.1801	157238.5714	91534.73286	48125.33143	207661.5976	177418.1827	389057.5832	393804.069	257719.5279	381188.9707	434884.6168	256862.138	213395.5191	149420.5065	245781.5688	123867.4965	278010.5939	188143.5729	310823.2098	338927.8044	178618.415	177398.4981
17775	M223T727	5715.827333	4732.236	5708.664	4874.340667	6521.952857	4584.3416	5066.2572	4165.977933	4337.864	4951.169333	5633.465714	4269.166286	4165.99	7275.829286	3568.006714	4483.029733	4716.6518	5662.969467	8493.5818	7485.090667	7287.821533	8544.48588	6613.139286	10484.725	6792.52	8713.64	6351.113867	6866.1368	13560.168	7170.602571	6396.301267	5107.157389	7767.0172	4825.14	3723.467786	5452.701632	7834.138929	4911.088	4370.845111	5443.01	5379.0065	2806.628611	7965.2594	6151.4498	6467.066667	6649.186067	5435.554267	5608.727833
12058	M572T1048	1466.975714	1201.909091	1902.49943	1137.665714	1146.927083	1545.608333	2808.376154	1550.651667	1566.8775	1767.863636	1955.46	4283.735	2349.416667	5173.62	14217.12	1804.837362	1332.9525	3853.093333	2610.653846	4468.166667	1780.081875	4276.873684	1383.178462	1354.016923	680.8153846	2755.689231	742.4	3013.284615	984.7558333	1033.535385	1153.171818	1350.416842	864.4809091	1116.402	1699.29	879.9366667	1112.572143	1471.604389	1850.408421	1193.368	1009.448125	873.942627	1781.345	1522.453636	1209.152941	1095.924091	1854.173333	1523.0025
10388	M391T44_1	7344.773333	3721.780455	10777.455	5032.73	3439.623231	3301.246667	3140.5662	2879.273181	12363.6312	5170.14125	5060.796571	5141.88675	4557.952222	3198.0065	2907.189638	3171.76	6189.345	3794.28	2226.967273	3858.028571	1573.551807	4646.04	3758.551857	4954.052125	2120.45175	2942.795571	2209.008333	1329.735963	2875.669533	2718.748	4670.034286	8717.943	8239.431	10048.83969	6484.275	3262.516111	4341.6425	7403.194444	18944.31267	4333.56	8424.645	3497.958333	3526.349091	5384.5915	10074.656	10425.072	6982.360429	2973.124545
18729	M388T423	7966.119867	6407.675214	5915.244667	8041.7884	10935.7712	9189.954231	12573.7836	5100.5052	6215.324036	8057.7175	7170.011538	4902.164571	10522.94021	13695.34067	2938.119806	12866.25693	8504.49293	6782.99625	6226.5502	3006.3985	6503.4237	6402.451	10011.27	5670.55125	3713.378	7480.970867	4708.963	5056.36	5854.852143	5472.889125	6661.4025	6027.800556	9657.606	9006.5822	7256.837143	4875.896471	6940.931875	6384.285714	3978.026852	5762.153294	7926.372227	3640.554	8696.569571	9748.4884	9330.302	11564.51357	3553.788786	767.8386667
10234	M379T451	3859.953214	1984.5525	2403.640286	1860.144938	1777.556917	1555.3909	1415.956154	5363.369941	2098.72	2412.139	3506.859211	6321.84	8754.543227	10900.575	49077.61971	35412.82453	2351.7315	5165.468	3568.260133	14175.318	34127.91853	26213.45937	1521.54	3676.183333	26406.094	3847.530923	4844.571765	63177.133	5631.687611	2285.048571	1127.090199	853.1875	1343.12	1341.652941	751.8555	1075.121667	1986.75625	982.6179	1628.023571	1493.391222	3113.0745	855.6370588	1723.97925	1313.543632	1391.909	1386.624583	1597.820647	1578.560864
6494	M219T59	95679.72217	59489.07208	36538.398	82545.81833	88960.10455	91624.79113	61379.70042	71006.42033	61810.694	286988.1371	124101.7415	26532.54708	164620.8645	95996.11225	150963.3364	208750.936	132121.7707	266989.4166	116012.2708	84158.131	64167.20727	82166.57644	156613.5163	40649.616	257477.88	43831.9165	141291.2218	366363.3765	23740.58215	23493.24456	47841.93818	43781.63231	62656.959	59215.30577	42861.03667	46260.54857	38470.14545	76792.60333	41134.639	49726.48292	65256.75231	49424.96308	71441.86229	76648.45958	82319.28908	83756.15382	122462.9164	50288.85206
5014	M815T44_3	2494.9625	1946.933625	1410.0534	2145.755	2050.405	1793.583	1955.519	1345.743	1873.168945	1483.071263	2223.080669	1214.61925	525.8429538	1499.715556	812.45235	811.489563	1022.30375	1242.54427	1269.297846	975.5361143	1183.891756	848.6232433	910.293875	762.72125	586.4932485	831.5055	814.9134369	952.3418236	873.6189551	721.815567	1545.8925	2447.179222	2810.720875	2704.275	2022.22625	1562.527818	2839.874286	2116.306667	2120.73075	2041.756667	2524.258333	1923.627	2499.36	2093.581286	2805.646667	2980.714286	1382.744	2206.331111
17409	M439T929	1330.016063	1206.782353	4072.410937	1073.405	967.1341176	1095.5888	3264.394667	416.6464669	1851.053529	658.0875	592.5773071	9016.725875	1813.362375	2071.849231	495.4708426	614.6877143	2651.85	848.9855455	508.487875	388.0904663	589.9213082	1020.476947	1090.3585	1156.36125	1476.925714	615.0516923	776.3278198	1916.95375	1046.71	462.9278564	1508.33655	1062.72	957.5645333	1004.942	1390.250813	687.6960588	1944.9678	1058.560313	815.3301667	933.504	820.2432	258.7977818	16789.52938	2258.6	1897.761529	1578.440769	1124.743563	498.3976929
9544	M304T50	8312.719364	9904.939	14369.38546	24883.0176	13197.769	16844.6466	8372.406214	16097.28067	6068.492143	55788.97529	20013.28727	9870.448286	24121.65597	10230.41455	46356.5099	38543.9307	16806.7021	44558.7945	15992.01981	9017.5419	28231.10033	8213.099159	20657.31	30421.48105	53563.8891	11232.15369	21694.8932	44532.77503	13727	11276.992	13044.52644	15518.09528	26135.16185	21330.12846	16492.254	11128.66926	12374.98769	22572.66011	10415.10261	9742.642277	13812.20253	12910.324	14847.45176	18366.08634	17474.49238	12610.42525	18179.39541	8046.185262
13712	M596T662	3312.522857	1041.3122	5329.62352	2576.814796	1625.047133	1989.765	3383.494692	2905.929	2189.7808	1650.6525	1939.381818	6492.8025	9382.762719	6708.718714	1735.641286	2864.8452	2768.97	4687.007619	4305.038462	1747.705714	2568.064878	3118.975385	3377.872	718.83	1233.609933	1425.354667	2591.089333	3853.213071	1021.314583	676.835628	1496.0616	935.4938125	1095.878929	1376.32	1127.2156	1420.695059	1633.270342	5149.734831	1497.232412	1521.393118	1367.2875	911.4797974	7721.672308	1770.6644	2929.7192	1591.432146	3355.229571	929.475625
120	M527T44_3	4638.117778	3912.449	4204.757125	3836.745	3981.85125	4549.078933	4629.192583	4732.502714	4617.948818	5521.042786	5949.855429	4890.152	5226.368	6432.081	4796.16952	5781.488364	6188.154333	7613.1	7531.287273	6695.099357	4191.112364	4690.443083	5977.256909	9116.248583	6055.662	7300.909778	7100.304	4566.7465	9248.776333	11510.06045	683.3188889	2386.986	1941.317182	2504.537308	1738.165	1035.343321	2606.868333	1493.571429	1711.113067	1383.507533	2270.9484	2004.250769	2931.41	3734.784357	4392.530692	3780.203429	4436.848111	2779.868571
19181	M570T616	69656.31	29705.15538	64333.16171	36586.509	32555.4	38457.968	58391.79	19633.07067	59496.61521	24475.44	41078.5228	42722.94857	52737.6875	96465.69225	31607.55669	49219.18207	44578.56	59656.68043	36236.11628	21317.14257	20018.60143	56491.64413	72810.0675	16883.71071	18098.6	20123.68329	32567.52757	71167.152	23466.0184	13181.74155	34013.26487	25188.3465	25092.65747	27502.74267	20049.24686	55121.67046	36461.23767	35722.39767	29529.28311	48876.56696	28128.32206	24974.84981	98521.94429	25637.20562	49026.325	27795.372	52947.792	26415.69277
23007	M329T773	3966.9825	6966.684118	3484.8	11623.88453	2066.31575	26330.11765	14084.48437	2047.875833	2437.441176	14662.84612	2264.410688	2013.336	3512.627333	3344.022923	4290.6666	4167.040267	2509.808824	2239.455375	3888.876813	3009.523412	1961.325	1711.883545	3218.264	2070.58875	927.2000122	2005.863588	2224.547824	2504.423813	1644.783469	834.1596154	2905.336125	4223.669056	10297.83631	8784.83	2000.191941	2044.690658	6265.020882	3903.421051	3409.145882	2157.062556	1839.230938	1592.5468	4811.266687	2716.365	2891.211917	1517.89	2553.448669	3782.690833
9774	M401T826	86728.6198	52098.475	120282.8754	52197.8078	50778.06353	100312.1106	70782.8186	23142.56707	207357.3436	31416.8	45465.26467	115391.7095	80011.93653	122613.4357	32190.87133	87054.1686	110820.7334	134497.6613	172335.6943	52246.49593	24331.44536	75373.831	61586.15667	18188.75779	586740.896	49278.25467	58378.30607	92184.238	20105.974	12470.14133	15067.2144	6863.4153	10812.80421	11339.54433	13712.309	14588.152	13358.48336	23160.97647	17998.808	23656.6855	14382.28374	5038.285774	156579.4644	49555.40529	61458.76	29437.6258	38604.23573	12238.39969
6507	M134T354	3885.504867	45293.80986	130496.9574	50498.87608	20524.85018	230163.0379	8391.488571	220377.8733	164565.3169	13239.92282	89023.63407	31152.4136	34382.11479	33814.08442	4390.185333	94272.76414	71778.16473	20537.10389	33347.69215	43580.1905	105241.5042	19249.28	146630.2885	8744.679111	32646.52424	82285.625	40681.95182	31306.7895	49639.19413	9097.2	1773.213	38960.0755	9573.164545	40016.35286	9765.811929	1550.895667	794.5985	15161.55073	861.7890909	7740.252	1410.388056	7516.710432	23513.8875	47181.96	38402.40909	4142.71	1812.978909	35705.63422
16905	M611T736	1727.6506	2480.561226	1864.4101	1993.587529	1749.311438	2676.802125	1688.376462	1641.520125	1328.554615	1695.14125	1829.990625	1859.706333	2043.772174	1788.822714	1339.947304	1381.671429	1819.982125	1232.064706	2125.442321	1146.573	973.2961875	1133.678474	2018.702222	1880.477706	1074.055538	1196.010063	1201.639801	1185.389333	1637.354125	839.9125	1921.714261	1616.512	2658.465333	2255.500625	1317.081333	2248.664	2012.141875	1632.323571	1492.074435	1819.150667	1828.263526	1028.628947	3013.113111	2014.7778	2567.48125	2528.363867	1435.059345	1457.601789
23963	M531T772	5226.144	1572.8625	2704.805756	5548.1073	2971.322365	4349.985046	4287.45	1937.023315	2493.334503	4806.056	3118.979333	3532.286333	5217.93515	4134.78	1447.35775	4065.519562	3050.455292	1911.791667	1798.727417	1622.009154	1707.874832	1325.986	2432.421982	1959.815	1939.667889	2587.403687	2266.77887	1254.089	2341.4308	1487.494364	2987.019531	3362.755375	5830.8	3288.541678	1622.277889	1739.03904	2398.017	2556.227692	1115.573333	2056.652649	3135.511143	378.652625	3169.44	3026.687836	3690.547286	7419.6	2388.390828	1390.0815
1439	M119T185	147745.3927	104274.2333	161745.0971	111318.4574	116832.9318	121819.6341	138794.7553	123411.7202	169776.5658	177712.1256	173359.9457	139379.4462	217021.3421	128217.0225	66713.45123	159786.2057	275770.4649	144514.8142	115342.1621	110318.2758	230038.0766	145697.2198	278838.4582	428481.1315	207476.2579	143580.4597	271991.2102	490979.2301	247224.2616	428673.1553	35845.885	31726.63996	56125.98937	52583.75194	35698.42325	27756.6695	57456.87787	69555.82125	63871.10732	39158.14412	67111.74737	39198.1679	98648.50882	85470.71138	186223.4537	115442.8388	90780.70682	47188.89167
15321	M393T940	48094.13107	71568.94507	21126.89727	86526.988	32215.5724	27408.19553	43014.7025	18657.74925	14885.078	25962.20593	37167.81467	49080.5988	41183.58138	104172.1737	15957.66667	18980.28733	28889.71663	20295.8616	18454.52693	16045.613	15514.8582	14807.30242	22290.19913	23171.52919	11967.71963	19961.01033	15501.38333	32558.24531	33945.2256	17690.3925	38186.775	36963.93739	84122.04267	38987.5288	45382.80267	35795.97368	69726.276	32246.698	61037.85774	30907.84783	25767.55074	7786.428	230361.9184	21050.69288	20934.32664	89518.1466	51556.69514	17561.73284
11397	M415T297	3447.893385	6601.639333	6254.114533	8207.256	3422.181333	5041.611667	8940.649231	7334.943351	3820.062	6923.391375	5044.785	3144.442333	4696.3326	4020.262455	15058.82813	9060.7905	8018.2102	6713.9118	7487.6115	5175.874	15333.899	5956.219564	5220.288	8078.345857	6470.8186	3567.739	9950.658667	12892.45714	3827.986364	5046.9275	12644.6892	12535.72342	17902.616	12898.85419	9042.6225	8803.298842	6870.113467	18322.46867	5972.460167	8057.357579	7014.726	9566.183421	8000.070083	6228.817412	8041.259733	8139.464	5815.121455	3593.108667
18265	M248T300	5676.260688	3573.549466	5021.55	3931.347	4147.374909	4575.55	3437.31765	3108.078818	4636.564545	4048.954824	5288.478818	4608.684692	3680.952	7291.231333	2679.516	5179.977346	6956.241818	3671.64	2306.98	3094.904167	5304.613333	2247.084429	7659.647357	5794.898455	2543.4625	2105.273636	2415.337273	4037.8	3297.84375	4313.34	5496.559	1954.5285	6055.3845	6180.376714	5866.796	6270.37985	6714.415385	6311.524143	4885.166	2970.375571	2056.300364	2174.0589	6836.187692	4238.2844	8883.787	6278.516364	5438.895597	3436.21
20594	M481T197	7834.343611	7167.35295	1862.13224	11524.07752	10066.0608	8203.2692	2802.115556	4361.652882	6420.000063	9372.388056	9788.211045	1373.767426	3377.2525	1365.401593	1404.462272	748.25	5520.96	1732.464308	695.739	630.1114286	1272.91838	980.3051216	3744.167143	1092.378444	1185.740067	972.4194615	1203.549548	1651.952501	1777.647095	991.9443271	4757.6319	3110.429714	5509.386842	5404.32184	3972.943889	4136.576864	5998.956261	9900.297727	8160.677	5375.613857	7272.703381	4582.03705	11248.26772	9590.816	1444.71875	11495.36667	12303.58611	4485.908429
8792	M334T245	4826.097188	3809.646563	34083.80967	4518.675	4851.989624	8097.3475	4543.4675	6984.646842	6301.561133	28402.50525	6348.960133	9324.6826	15545.985	6950.374111	63015.79877	24187.44031	15567.17976	45772.53188	7104.490095	6916.494188	71684.05246	7272.525	18908.10641	111238.4511	56701.37446	2865.3677	32087.33426	74403.97269	6152.007	23588.51727	7551.420188	7947.962187	11076.3906	8422.612714	7724.508	4922.542167	3615.1292	6468.099429	4023.518591	3617.652778	4581.758621	3826.432846	4526.410071	5904.908842	6176.253571	5014.248389	5994.6606	3662.901846
19251	M230T490	9027.2	4094.468333	3875.789667	4356.034667	5142.104187	2815.655818	4944.383937	1447.832538	3014.2938	4714.083563	3254.4442	2490.377625	4170.061875	4589.797846	1168.44	1211.07	2739.528214	3390.378667	2866.444769	2139.094286	646793.9663	2316.482111	2179.863636	3451.452188	1845.459818	216201.6568	1420.767273	1308.621429	2023.497882	3364.1595	6237.625333	3548.797941	7923.2538	7337.0555	4014.663333	5796.288	4310.8275	4485.18	3349.686526	3784.291579	5400.04216	2993.636	3936.45	3816.433	3593.126917	3601.0796	4082.98175	3805.871192
1120	M666T270	27303.70857	21936.09827	33280.51091	28312.27875	25424.72654	24890.29846	17748.79885	27693.62909	33781.39636	28806.66179	30948.037	24732.7795	24153.16082	16253.33333	16256.88	25467.34131	42722.30764	24249.335	14852.435	19549.386	12705.12	14320.56979	32418.73421	19616.14993	14506.68154	17429.43067	9121.306067	11336.67675	6186.438833	20821.4058	1213.522222	2209.01709	2026.815273	7514.072267	1909.223091	2970.550452	10804.56295	11148.2456	14030.45006	6169.112174	11289.49953	6782.255454	17936.8	21038.40138	31049.73064	23232.2172	22378.6504	9993.487875
18850	M220T1049	43543.668	39207.90375	36030.32	39843.37118	42187.01937	41412.43312	41370.57	47231.03	41645.98118	42002.02067	33150.63875	52326.11643	40334.45684	40382.8475	51979.285	43305.29412	24467.78667	42797.35385	44081.355	48044.94118	31094.7	42386.488	40637.6	35305.89	38195.84	41868.28059	44505.75429	44567.24333	27393.48	34305.29929	45508.54	52176.68211	24828.11667	45729.6	55408.56	47609.528	32806.84071	46101.78563	52047.94842	53593.905	50064.135	42101.19474	45908.092	38971.29385	36498.592	25849.07294	52552.02857	21783.70611
13794	M285T426	5347.932	2279.04	4687.85	13178.13529	3417.104167	62774.18714	4645.109333	4245.323077	5374.572	83605.0176	6808.713634	10296.10636	43773.33536	23132.21538	32028.54219	8545.594091	10675.54583	13720.2261	4068.678	4151.430222	10141.49588	3181.3722	6496.725	46102.46182	21452.574	4251.738571	12890.77478	7567.6698	5880.458182	10455.95571	1914.5854	1639.779188	3017.646	1401.8455	3915.8031	3831.384	2446.31	2178.4432	4500.538889	2483.319316	2677.903313	1147.896655	3332.637	6722.63	2707.286318	4251.2384	74822.88	1721.5906
22699	M292T59	21035.74588	16700.44269	1978.661143	13209.27	13967.2445	15558.375	11624.51632	13275.17431	17749.86162	12236.11046	17875.13541	6590.0175	19243.10357	2683.7223	5000.3835	8610.91	12652.52707	8976.133833	4357.151992	4065.927733	3878.263846	2760.523929	9720.527143	7302.1872	6507.728067	1452.175	5146.144353	11180.86015	6504.905714	3795.1399	13374.2744	6413.872	11136.2968	3647.7297	9973.152	12850.82431	6390.2	9323.404556	10029.44341	7230.41419	9381.3425	8228.48	13471.6274	11748.99094	10830.84763	18261.09	11843.24716	12103.9405
15098	M876T671	4644.201786	3946.149333	33463.01714	2152.374692	1654.001818	4831.350643	5605.38	1253.349167	7570.579231	1488.6156	1195.023571	31102.41538	4032.023286	3533.714545	20402.3355	1414.533333	4684.875	9079.2178	17079.0675	12018.30338	2359.926154	4483.474769	2411.704286	845.8582667	116229.5743	8195.657143	12227.0148	3817.300133	754.4170204	697.33	1726.57275	1084.403884	2154.147053	839.8166667	3375.121133	2111.677214	1211.696186	1792.428333	1806.441	2182.116222	1030.877167	739.7233276	14487.78215	3013.026154	716.5745556	1991.417311	2751.015385	1370.959417
14882	M372T738	8387.477	6034.951	8489.317929	4484.649167	9615.564643	5897.38375	6733.352786	3374.239133	7601.26	4262.341538	5759.516	12228.9455	5405.313333	7119.398	2298.061071	5493.373846	6175.390692	5327.488467	4056.192	2621.678769	2801.309167	4482.061647	5890.6575	5786.4002	5135.49	3956.92	4203.3222	4438.670538	9696.852	4747.12	4096.535714	2419.59912	3880.0798	6231.5855	2818.352	5329.275789	9448.0764	5089.796727	4652.140167	6025.552	6748.032353	2776.814176	11684.58	4081.418538	6037.986429	5277.612	5589.654733	2132.462812
8619	M346T289	14735.91629	10413.61122	245103.8127	25236.52409	15853.35086	28265.98122	6749.310857	32837.0801	12984.588	35450.08577	34212.83127	73482.13367	47696.13743	11991.86	34514.23636	60689.041	40703.754	32809.10069	8494.197565	8732.020286	31484.29636	18776.72299	97611.01714	145077.0931	40725.2	10907.13242	20981.99314	48021.31007	49015.11386	123228.0846	7719.293333	15529.31359	10455.3764	12546.5895	9981.60825	10123.17294	4328.4227	7606.937556	4802.226	10353.70746	7568.13225	10886.59597	16463.71557	21426.18873	30850.48032	5109.6943	19851.34915	13020.88325
14459	M389T513	10001.05457	2666.43	2637.214286	12175.5382	3074.28	65137.8	5807.438182	4065.384615	3600.6	202713.733	4975.933357	17034.75133	35153.0228	11920.68769	101095.5141	12415.90114	16366.83	17147.2202	6148.8978	9099.93492	16022.64068	14734.314	5179.7515	9919.279364	20933.1	4271.245714	93661.2936	63446.12136	3545.52	2700.205287	3064.907143	2461.276107	3443.135929	994.2392308	5474.174857	15408.17244	3954.281467	2143.573143	9928.672759	3790.062	5065.750759	1193.165012	4501.3805	7764.78	1759.5815	7615.2462	70402.56	2401.657375
12044	M408T327	2785.0472	1080.5446	12162.13879	1244.092917	1383.186923	2500.407	2303.2	5121.425333	2630.128555	25824.29452	4281.901231	8186.247	12118.44807	6663.898833	231236.6606	40386.3102	6657.005385	55860.00736	6584.149286	9491.997	91987.142	11616.705	10311.66107	65371.85308	269181.8457	8017.711267	75043.53358	210261.9378	7166.473167	17633.73736	2054.793	3084.508301	2618.87675	2461.616432	2223.459484	2026.361278	1713.360136	1517.598582	1036.40775	1400.320765	942.0718462	1248.986944	2776.7025	1599.146083	1554.821818	1645.741797	2059.196	1091.858947
12903	M302T540	20413.19315	14597.29363	12575.80567	12998.57443	17286.62507	10237.789	13985.87464	6453.563625	6933.178867	16368.64708	6296.16	4943.878875	9060.023	16091.81	6330.241667	8016.512143	6470.496923	13478.9158	10237.41323	8417.486143	6260.996429	10853.2585	4066.7318	7332.1986	2556.5596	7125.72	5528.073467	7164.2692	7885.164467	5178.160923	18452.4494	5369.903333	33860.4266	13562.7436	7128.540533	15057.95047	20043.347	17387.95325	7187.2812	16558.90435	12471.43248	4150.502222	17073.68813	9990.809333	4675.5124	8146.328333	11167.214	9388.489737
7029	M353T373	3560.599231	2655.131875	14511.63979	2395.1592	2336.808846	4800.792857	11313.501	9385.129833	8151.6908	8778.867067	7212.1658	42132.73533	22716.82084	16227.524	107000.4577	26701.0415	30824.478	30965.19764	11832.822	6141.253333	50761.34643	4759.49375	24306.0254	22603.4824	22737.50621	3005.137286	16743.28	29741.24586	7524.615917	8396.145571	1051.156364	1782.143154	2315.431571	1721.099714	1593.15	1670.248774	1571.352	2174.867429	1263.272571	1176.397091	2289.422222	1518.023188	1972.8	1805.517786	3416.198846	2464.578875	2264.268929	1497.328138
23331	M501T210_1	2223.917421	3267.35	3581.31475	4204.096796	3458.262393	3930.096667	1672.743429	2025.908878	1574.81185	3190.763529	2871.460754	1423.9206	1927.942059	1881.903188	608.3608873	2412.635313	2275.096667	1757.564583	1861.0364	1456.057077	3983.769226	886.446167	2810.896667	1099.233667	550.1531534	1123.730529	1540.499196	3651.683933	823.1145881	890.9407781	1722.230833	2254.66	3895.236357	2997.536647	2129.7905	1881.02265	5543.957333	6359.235125	2261.376952	2434.370591	3171.569227	2390.014316	4380.102	3378.547417	2679.542571	2453.005737	1845.806667	748.7891053
695	M156T49	111738.5441	94470.18967	93934.26582	112072.6264	97643.8	104927.0164	123110.6854	103410.2385	131559.9093	193414.0371	153576.8319	80075.64857	168023.0324	129549.1841	64224.19595	138533.8951	115528.5242	174893.0352	132660.8113	146013.3897	229881.8616	69148.49809	151921.324	221402.2339	156754.1441	118016.9232	102335.465	149104.6469	183517.1415	111287.5549	44077.89796	40031.53109	78609.68133	80470.42629	56397.06074	60215.41827	86953.86636	65516.89802	66003.42925	39006.04553	61999.49825	34815.15471	104023.6029	86136.24321	120693.3112	114535.1265	109555.8214	81002.66661
464	M203T58_2	89800.05863	57999.56067	120417.4288	53428.5	68290.72843	80319.78933	95845.75815	81695.77938	121127.0215	103260.038	88017.87664	112086.1162	155055.6019	129284.0514	161542.0223	164151.34	146852.1099	142937.3789	158925.678	128135.7739	184847.641	93078.33419	156229.9559	297740.3743	71186.71	148722.5866	187809.6465	198556.8511	260319.5882	258376.6208	15711.3	16773.84994	25850.06306	25506	18454.5	16197.96	35303.35714	21143.48375	31486.60279	20109.18757	45575.69059	17070.061	67336.8475	52397.88425	70638.358	60088.73069	70940.4658	26005.42744
259	M324T69	4768.742864	3342.108688	11735.07785	17385.67721	11045.41795	11530.21333	2749.037	4549.951	4193.811	3606.366043	4135.773758	5531.022923	3461.875063	1212.0475	862.299	1155.502091	3117.011586	1852.5932	645.876	1647.336882	2644.872455	1908.269478	2832.0866	1343.292	1835.102923	1816.152273	1259.2125	922.3447143	1612.936214	5503.061667	18239.2756	16476.71667	25201.3695	18616.48364	16064.89	14657.69084	17273.40895	21811.04086	18821.93956	11310.74363	20060.51413	19330.32957	11143.85231	35645.05578	37756.602	5356.152	19608.48486	13932.48678
17189	M741T874	4445.050667	10845.77853	5100.339733	5118.274933	2672.6	5529.153133	9024.592267	12313.82533	7839.4786	10611.37353	6030.826429	3529.774615	6599.5218	2911.807333	954.0085	5088.663	10421.91913	1561.095933	2456.727333	1531.707692	1679.468267	4259.718944	1948.487467	2409.687333	4608.586714	1256.368	1296.760133	2975.236867	4506.194	2673.37	2743.575933	1536.376146	6746.9162	4506.3928	1078.7172	2746.544667	5232.257333	4512.2584	2079.130263	2350.322722	3889.966556	2157.969204	13345.68857	1842.8618	3817.825467	6905.7978	4068.741133	2231.316667
5064	M338T749	3096.5875	1085.398364	2916.478267	1772.8012	1875.171071	2203.009312	3346.744667	2083.427133	2706.358615	2295.633533	3766.7462	5172.826857	3660.44	3343.2238	10514.94	3595.032	3668.861128	4391.196429	5669.074357	5673.649333	7506.728533	3654.560667	2699.584933	1951.397067	11029.59908	9088.006533	15337.716	5896.391143	3272.4132	2781.08625	1533.410667	1202.0331	1622.544	1147.5136	1656.8	3260.997882	1450.331429	1237.187857	1196.535167	1283.223529	1512.64	687.3423077	2073.2418	2174.9742	1316.005385	1817.467833	2018.028375	2035.5846
24	M291T44_2	8400.125	7197.36025	9275.165667	7296.48	7069.942385	7879.233	7902.492	7957.513667	9820.608375	10081.50517	10127.0074	8180.678333	10489.37273	10562.9629	6607.05	10338.939	12468.11427	11075.02071	9503.7215	9525.6	8820.644538	8726.306625	10061.45462	12479.84679	6793.2262	10165.17989	7466.993333	7431.76	10725.66758	12804.8427	1699.224462	4333.054167	4655.341583	5121.923333	3482.539167	2141.982	5096.5068	3323.056	3456.060333	2479.7425	3529.201565	3034.087213	6082.468583	7027.122625	8006.502	8309.426222	7907.012182	4321.735692
7302	M355T530	314273.2573	52537.53467	125259.8242	155545.2295	108974.39	539633.3673	165194.3913	65741.592	73994.58	1502173.873	321251.9431	599311.23	1252562.757	755089.1382	1718740.376	297659.6734	36447.048	669668.167	187834.404	154532.2194	957253.374	163210.7672	94072.21921	2156852.687	845460.224	71309.24453	1529734.25	1300447.526	201355.0594	606050.7194	95262.05553	32656.10868	97825.64733	19871.848	221497.9488	431783.8965	80786.04647	57773.55127	106256.6572	78489.79729	79041.38804	16288.79272	80755.815	53125.675	44514.10386	74172.27571	250729.7584	47750.77778
1582	M632T80	5957.007722	5606.2658	4681.393333	5241.868897	6306.711167	6166.402083	8789.343883	4074.691111	5116.685438	6684.526316	7252.630469	5245.089474	5647.847647	5827.994813	4777.946714	4916.374	6632.722941	5818.936588	6041.229474	6590.171429	9134.610875	3430.375882	6410.7543	4080.641176	555.4021912	6423.09465	5940.781609	3883.077	4047.81075	4706.924	3364.782667	2282.235429	3039.226167	4126.420667	3073.19355	2822.78713	4648.64	2975.337158	3766.048565	3484.805053	3991.943727	2619.5815	4676.281167	4245.32075	5718.637857	6727.0892	3690.690438	3253.638143
15313	M218T53	15022.43538	15319.1305	30459.21155	19293.6372	18124.21	17547.53743	16316.8725	16308.44	20052.91233	39519.15231	23688.8376	10062.368	22966.06685	15076.35636	30922.902	46845.424	33124.76781	41643.96613	21631.97864	21438.34513	26549.76233	18791.00935	32394.95775	15374.76111	40951.589	28494.83616	34029.18	64159.79583	38852.14268	14936.24331	20940.51369	21623.6405	33897.89472	27480.46154	17053.38875	24685.80794	20708.87143	25085.1074	13297.96	18357.11803	22543.67772	15406.7645	15252.76013	14495.67	22240.87067	23115.155	17616.70753	11410.11489
18606	M297T584	4988.6802	3720.666875	2712.45975	4011.784875	4939.735625	4004.91	5770.936667	1748.639294	2616.193938	3129.0495	3261.2035	2946.777125	2795.527875	4358.04	1832.802938	3180.246667	3682.090133	2787.219187	2744.99813	2273.649688	1629.614545	1539.496353	2206.622733	2397.549	1959.5965	2131.645714	1829.352	2159.498267	2894.664	2040.80625	2407.833533	2829.986368	4095.093923	3995.96125	2296.146529	2794.653	3791.827063	3407.240813	2543.579368	2627.223053	3515.488889	1990.8018	5038.88475	3937.767273	6829.39125	4366.27875	3324.59	2990.808765
7552	M405T51_2	2126.329629	1642.253152	8872.967857	1834.408615	1527.920335	2107.500924	4360.578245	2731.720573	1998.678506	6698.034	2236.822224	5549.578772	3066.222612	3586.042013	31099.09725	9110.934545	4821.332294	7801.4	4754.062204	5624.592077	12048.166	3953.20825	5541.693143	28719.51188	21797.74111	3696.433333	12403.6834	21625.71444	5661.195	14553.34364	1886.8113	2618.999232	4754.75	4554.2315	2442.206667	2746.785097	1871.747769	3367.196727	1719.918857	1381.995652	1680.446208	1280.477143	1552.280333	1854.815536	3378.229283	1471.407152	3576.697826	1047.944962
5594	M348T255	6852.806727	7592.48075	35620.21333	10751.52082	7670.028571	14892.26267	7176.918	14915.3965	9796.490036	50543.46369	17914.09888	18356.63667	24499.53431	13363.82507	69389.46	44138.74731	28661.70923	63829.66481	17665.65	15399.69438	78637.04319	13854.8114	31319.94667	86010.50856	78797.23782	9448.6905	48978.06347	104247.2699	11460.03176	32570.9652	13841.70563	9866.591429	13544.3544	10120.54831	6640.217143	5476.741846	5930.891034	14007.47586	6407.181	5690.488	4721.396348	7639.158	11017.65	12340.6875	12297.1335	6380.623077	11793.66621	6917.949231
8929	M306T290	7679.688333	5107.9504	5930.603	9264.335167	7676.834421	8356.404778	5752.126497	7073.788	7956.178098	12967.81154	9048.7815	3445.496429	16465.1013	11870.70356	9601.098862	21297.28662	28310.3295	23514.73654	8964.007364	5491.093533	15892.20978	8059.558765	26686.61	6790.514133	19258.61333	2902.016	9150.888214	25064.24576	2848.1342	4883.0915	5280.439929	8801.527667	8200.936143	11078.82946	9690.852786	5580.122796	1906.378667	16627.26857	2281.714	4406.4945	3531.766609	6079.506667	8633.170667	9118.980238	15079.81135	7161.296	8740.090333	5269.383778
5521	M353T466	6697.823	2908.288571	4318.410833	3037.707977	4607.328882	4013.1126	5562.207875	4234.109286	3972.4145	7122.925413	8517.5505	6528.143667	5747.647455	6623.923575	11772.30367	7443.421875	5454.48675	6136.315818	6089.7108	3868.2	13571.8405	4810.716875	8737.86875	6783.382	6220.99125	7073.511813	11595.428	12959.78553	6791.589267	2618.323636	5018.767188	2188.039286	4840.186154	6342.7	8451.466125	4190.627467	3795.431	3089.288523	3017.755686	2136.435091	1718.98225	1184.567429	4913.278562	3683.635482	9727.827625	6246.693563	4268.203875	3010.527947
2684	M667T72	1424.978722	2166.385067	1833.4162	3064.325	3129.814286	1632.532258	1039.871867	1490.688735	2214.599667	2145.625	1797.215786	1226.422773	2521.986833	1566.23425	234.8215307	1017.712886	1613.951765	880.4786236	547.8591843	648.778602	306.0248057	821.6020167	2260.995353	1408.95	521.972462	542.0198523	261.2795686	182.3966499	1196.064784	1419.471563	6990.110714	6079.2036	6733.471714	7750.31	3645.381333	7874.123889	8791.615385	3363.958	5668.80643	3691.450267	6887.638235	3686.836	3342.15	2465.451	4215.075	2519.129455	2262.630333	837.1606364
14795	M327T871	15354.55373	16010.36267	20761.45843	9908.209773	11806.59643	15433.21087	15150.57533	9029.207867	16823.8475	18181.3386	24016.7504	24837.354	8836.480929	20243.73093	11869.68681	16941.94408	17113.482	21166.9308	17421.87781	19180.35394	13696.24286	12997.2815	9738.45	32440.08408	20145.47719	18526.64	13881.60883	16136.64	29184.05071	22935.13736	19320.07507	9943.05	18533.95367	15711.872	18195.7975	13111.42144	19334.31787	12011.9184	17059.45641	9250.342105	7455.657	5497.328273	17215.8584	15612.9	11056.44329	21835.95	11786.44618	13695.39711
2644	M317T44	9889.254308	9899.512615	8834.2865	10707.025	8884.183846	9212.256214	9131.653133	7402.404	9762.241	8298.732308	10265.21838	7157.281167	7697.833125	5741.804625	3583.2408	7241.134625	8886.569364	6504.716	4982.259188	5523.786328	3896.503472	4437.067889	6828.193692	7501.952467	4878.847867	5091.212159	4500.763286	4687.284	6183.182902	6310.330412	9235.834615	9108.142588	12392.85369	11453.58221	8561.7	8716.656	11872.23093	10352.00833	9979.443158	9126.381375	11911.8514	7384.312	10740.8032	9897.104	12699.1236	12633.0715	7357.541571	7354.132083
13270	M802T317_2	9292.458462	2912.923667	54038.54517	10335.338	10913.395	8179.0905	4152.121214	4688.382417	2704.0398	3090.6717	9831.9914	4911.027	4163.578	4912.623	811.2085419	7434.452455	9601.697154	1768.104	1868.26175	2651.6548	1863.2546	2465.797106	10792.66436	1323.615818	381.9041415	640.9688187	1284.5	1742.095059	4334.360333	5349.5212	474.741394	850.8649458	583.984	738.3053333	526.15	606.1730957	1130.3715	1285.931429	938.0344444	831.6682917	1415.981739	1395.469877	2773.111467	4091.6548	6800.174467	6899.321571	4966.102167	1421.324389
15613	M647T44_3	3710.541333	3950.031273	1549.72	2440.152	4573.775	4091.755556	7510.545831	3502.685667	1814.375333	3098.703833	4290.909333	2583.6385	2903.597759	5031.1765	936.2628571	2866.0266	2690.52	4180.397143	5864.352849	2831.240667	1237.438602	1802.828571	2595.103922	2961.408875	3097.649895	3180.366583	1973.075	1616.982546	4056.989117	5788.604429	1733.102325	1311.344571	1452.652167	1506.002176	922.745	826.4472727	2053.727667	820.97375	687.3237778	978.54	3381.103329	1704.858529	3336.228571	2998.06725	2299.08	2205.295583	3126.691	2984.191222
4807	M260T361	4121.666545	3672.357	16085.61188	2387.384571	2702.558778	4744.774071	5777.564786	11698.13221	6695.311385	14202.189	6814.221429	13513.8465	31312.14545	11905.05964	36976.66582	31810.07692	18353.94621	22635.4065	25545.993	34709.16769	92002.434	18831.25331	34076.16554	64959.04558	6187.186071	40782.05546	72735.72658	94517.70627	10377.15575	73942.979	1185.437143	656.4790909	649.253125	1072.730077	1003.559538	1309.563273	2645.04375	1105.68752	1822.1188	1033.079059	2269.308462	1072.773818	2200.9339	2151.545455	2329.88	4766.657	4611.907286	1043.561667
4972	M409T683	2489.50275	1366.875	3446.952	1432.915867	1631.34	1282.245533	1972.001438	1192.939	2939.329231	1393.318462	2452.729214	5501.586643	2195.51175	2093.715643	5272.2718	2184.4134	2485.136467	2739.5578	2392.9158	2754.134143	3694.762563	3184.339889	1966.256357	3559.094267	5307.354	4592.273571	8060.1208	3132.452867	5291.37	2300.011643	1633.848	1174.244211	1264.17725	1212.150333	1701.945133	2369.746167	1700.500857	1374.592	1382.214167	1269.106778	1263.613667	922.8453571	2837.125538	1607.524286	1944.055714	1552.8092	1649.509333	1109.158
22890	M657T43_1	2546.0039	1413.3515	1101.365	1926.48	1417.824	1820.029747	1676.5137	1037.662294	2417.826	2508.465701	2556.165	1492.47	1292.675556	2173.8159	951.4260853	1830.983	2630.356667	1712.498337	1200.490667	913.8814286	545.0672211	718.2	1946.698545	1129.598	485.0738976	928.1344982	774.7178248	1025.418233	670.6050909	664.4896667	811.7868889	1702.338621	2028.460083	1587.866824	1143.15945	1009.994286	1970.457429	1456.472727	1837.735385	938.2530769	1494.48	1231.44	1696.391957	1813.62025	2513.308056	2160.393333	1753.047455	1054.878098
17487	M429T827	3538.750273	3615.225	15948.525	4575.3715	1836.683333	7808.363636	12164.17714	2120.6138	4545.20819	4718.586267	1882.52625	49615.75221	2349.911358	3916.871267	2147.177455	2104.365133	2163.0375	4538.647273	5172.7005	3052.905333	1665.370056	1434.651818	1769.608736	2484.408	3547.052143	2162.888571	1645.780556	4980.916565	6646.7466	967.0825	3597.984786	2267.034667	6077.558333	2694.7908	4108.588571	2075.8994	3628.509133	3103.755667	2781.474937	2414.974765	1742.477344	698.8995385	3965.797429	2428.9125	1847.728286	1739.059714	3968.20125	2488.046167
6954	M412T792	2920.92	2343.5782	4364.0726	2039.76	2028.204973	2798.142727	4129.309933	2459.256429	3793.445571	3832.581923	4858.452267	5966.001333	5540.7	4790.1876	5192.664	5685.028	6392.341429	7230.019333	7932.838	6407.24	6664.0388	3316.637118	4498.053231	3918.2078	32429.775	10342.7522	16011.41143	7345.870467	8098.1604	3498.045867	1519.971267	1013.986944	1800.407667	1038.690714	1529.988	2915.291	2005.1072	1558.1775	1186.286111	1242.835	1706.7456	415.2968182	3137.392667	2356.0884	1662.326067	2997.009	2119.818214	1683.236368
19635	M429T933	2493.9005	3111.626533	1469.882118	1815.0212	2525.952	1790.551	2729.779565	2061.223273	1320.44875	1414.1	2945.831483	2529.1955	2149.940077	1646.814133	2744.283733	1580.081067	1498.3808	1412.821667	1793.508375	1345.43	1496.971429	2161.42095	2875.242176	2185.6646	1199.58875	1632.529938	1602.48945	1300.731176	1695.85325	1152.269	2141.48025	1565.349947	3024.4902	14672.00253	1631.958	1686.074105	2289.1215	1997.470875	2325.963176	1807.720474	1794.147111	1613.313435	2711.800875	2321.227826	1448.447	2171.1176	1506.79125	1379.694789
10231	M347T447	2467.001357	2204.54525	4284.056071	3522.514286	3504.747574	2293.14025	2618.891727	2820.125364	2773.550786	5625.981692	3244.998	2132.813082	6084.315922	2661.136639	1467.80375	2662.939969	2330.027556	1860.466667	3145.539687	2652.146667	4329.611384	1773.25524	3876.449053	1388.249455	1487.093689	4442.183308	2132.82	1684.224548	2639.443359	1247.132769	5593.803818	3613.873067	4777.258833	5326.650286	2680.005714	3060.594	1787.9312	6969.84	2696.225	3861.875	3510.65	4162.549818	1923.496667	2088.565857	9898.8	3500.611	2613.819929	1655.799688
14393	M551T740	10844.21194	8571.6675	9348.42125	11157.7564	9817.647938	11418.07975	12340.40094	9400.464938	7858.3225	10077.07373	9302.281333	9829.108125	10902.84506	12687.48733	3968.193059	8756.875688	9946.28575	6629.31675	6648.558	5209.744312	4963.194187	5969.901333	10107.11756	7574.032625	4945.129375	7775.019243	5201.743313	6164.40825	9353.4225	5399.821563	9312.7125	8992.181053	14926.5815	15021.7275	7974.4795	8414.742474	11125.05006	9870.868125	7277.0736	7534.95085	11014.46795	5229.248105	16021.89506	12148.73125	16233.815	15320.38	7123.555176	8587.270632
21028	M310T58	32048.74485	23798.511	7694.593789	21850.06471	24445.35594	26657.96	20984.12724	23817.95443	39693.91537	26708.436	32693.85995	5816.570067	40793.38467	4309.56504	6153.992241	16519.63147	20035.43489	1792.245	1174.75	2195.83504	6004.036955	2228.743825	16877.529	10464.7125	481.92	2727.85401	1198.16	5899.651229	5275.426455	1323.190769	16371.92563	12393.00496	14294.97506	11459.4282	12084.525	16304.295	9106.50375	12573.47091	11582.62	10196.82656	13362.39086	11172.0818	22825.46	17254.90744	24845.45333	22465.27881	19507.607	15828.48932
11608	M463T871	10604.23838	10355.45625	12288.40353	7791.5918	9406.002667	10994.18909	9628.270625	6821.773937	9959.47	11896.27896	12949.52121	13602.62059	8129.9746	12282.53	8911.109625	10671.15713	12203.12538	12638.12119	12192.38772	10811.22271	10768.79863	6938.6248	8378.952563	14416.2585	8846.826529	12899.88912	10098.13159	10822.30875	15708.16738	14139.32308	10113.53288	8007.858316	11501.28525	10613.504	9278.2275	9314.676789	12286.14356	8815.910929	9706.761944	7384.556111	7525.151053	4852.064895	11892.7068	9719.9	8432.782875	13558.55	8178.924	9525.112105
6948	M428T668	6638.9676	7671.813333	6795.942	4699.164312	7271.113333	6184.100533	3731.823643	10429.84787	5908.4025	4118.646533	3875.7896	3481.8105	4532.1048	3192.376687	4229.158375	3270.6675	14830.56	3359.2995	3738.035437	7190.716933	2575.140875	2491.296842	5453.817375	6582.9015	2665.234772	6043.66625	3952.1822	2829.41	5686.246	2488.374733	24435.0288	8076.14	100304.8671	29924.59853	81326.344	50141.97853	24415.14833	13624.7308	24764.04194	6531.088211	17388.72826	8382.81192	8228.5484	3193.124	1555.021333	19805.044	6081.79275	3551.182632
12439	M600T765	3098.126067	3568.136437	2751.712563	3218.698	3765.925875	3749.293687	3592.927687	3800.074125	2778.361533	4223.684	3082.625	3384.83966	2956.64875	4098.741375	2466.244528	4128.859	5391.498686	2311.359314	2844.5082	2827.256667	2229.511813	2468.796167	4515.210375	3474.8406	1886.369875	2769.1172	2936.099467	3488.853333	3560.204625	2828.025867	3451.696	3828.141581	4648.563333	6547.688875	1993.954	2743.793684	3898.861187	5735.988	1986.579	3348.342222	5078.988	2592.792947	9659.3046	4581.067457	4278.521333	6402.1014	2597.283	1881.783211
2730	M479T565	2116.962077	3229.533214	1771.621267	2461.230769	3183.613071	4273.936615	2188.801	6163.998562	3763.969459	2814.177385	4318.46	1964.9382	3549.161538	3834.866667	2884.936929	5547.083077	2471.86425	3287.4524	2320.6456	4378.950077	5111.436091	3981.815143	2760.184	2933.904818	5947.520278	3578.068237	2844.741538	4646.3886	5751.3522	3653.803077	1749.37	2160.785667	2895	3108.698818	1135.176667	1725.758462	2892.025714	2466.153846	1727.42136	1320.001563	2830.694579	2548.158308	1894.408417	1680.59025	1076.145	2435.071333	1978.163727	1926.006385
16467	M799T44_2	2938.4775	3313.544	1448.986	2695.552222	3645.106364	2562.528182	2591.925388	1561.329	1239.39825	1568.256287	2349.989571	1651.114182	1192.828697	1646.7	584.7270279	1139.665489	1428.21525	1559.927273	1280.273802	1155.087882	316.7358274	689.97	1108.057417	810.835	587.9881287	808.889	506.9146576	581.0085411	784.8982744	810.8315981	1345.605333	1921.189167	2376.052333	2646.2625	2117.57	1710.50625	3184.64	1724.941429	1426.451	2185.95375	2314.1565	2191.01025	3144.8394	2587.077	2337.191111	3252.728889	1918.095375	2995.5605
13638	M556T663	5558.627133	4405.968	3164.677154	6706.994667	5425.2562	5533.0478	4811.884	2965.1815	3151.443462	4258.852867	5008.154667	2230.744444	4441.034846	3750.4978	2110.04	5007.146	6343.596	5774.538462	3722.582769	4059.730833	2517.291154	3534.094084	4089.832571	3414.1002	1432.334499	3600.181615	4253.802857	4694.5008	4079.281364	3462.2222	3732.570333	4117.149474	5411.0946	6868.002643	3200.070833	3845.088	6870.786667	5146.388	4237.93212	3727.313353	5239.16	2720.239286	6975.339933	4370.0052	6270.984733	8910.055867	4109.938	3176.0159
7285	M373T530	345099.8507	58023.71067	131944.484	172503.8235	117612.98	593712.9871	172974.9259	70985.922	82930.08467	1639308.906	337698.3064	622057.0021	1315130.686	860050.6436	1811792.831	330856.1669	42151.7448	711451.0607	196450.6547	171445.5114	1023831.732	177760.5033	106698.1045	2366921.282	887839.7547	78124.56353	1639173.22	1404965.062	236342.6487	667067.0439	100745.1764	35705.8375	107332.5051	21260.15	230639.0688	457883.109	88774.32273	62604.1094	115287.2356	86623.32433	91228.83733	18236.04828	87967.23857	57150.86614	49076.52593	81091.74133	273506.7546	51116.75222
8660	M508T723	6630.325317	8545.725938	18601.7832	6577.35	5213.048867	6186.743063	4935.616938	2656.78175	3947.605125	4633.88625	5213.016471	6922.793	8037.712375	2525.746667	7779.103813	2492.908667	6550.591938	2838.313151	9943.9414	3923.19625	4360.766529	1869.386316	3823.39875	15938.23367	1857.809933	7435.9945	4886.977375	1760.028462	9402.39375	2734.484375	12234.83625	3989.598486	20537.52938	26127.73681	8765.405	34389.19353	49096.10475	12925.76275	13011.3311	4593.711941	25253.2	11098.915	5207.680562	3721.955067	1083.698	25806.14888	8573.929062	3042.35285
8512	M342T315	10217.18177	10770.75014	22339.63679	19976.26386	9299.36	11017.21838	5284.5695	9716.112	7000.146562	26689.26631	15897.71671	14624.91237	29575.74458	12418.9868	51409.14695	45105.42097	51758.82372	43246.65892	10796.448	12609.1955	50136.28955	19672.75225	38949.04231	14655.96896	52191.31481	11753.19647	31084.58543	70181.73536	10725.03244	12462.52194	10931.83441	16993.7454	20852.06081	15099.784	11259.05721	8061.002077	8938.069377	34770.49472	9179.929019	10527.70187	9132.781758	13586.49775	17423.70109	12855.2442	19003.6714	6851.013813	11824.2222	12943.62216
15647	M395T871	22580.7394	21277.16267	25889.70118	16582.8406	18384.72133	23310.7214	20958.428	13951.73869	22394.68933	24436.1642	30971.6378	26929.53159	14754.8984	25869.36138	18687.94125	24117.21114	24627.06	26843.76357	24277.27739	24230.56344	20800.76143	15027.46926	13995.34286	42256.97383	19854.99529	25859.6275	19935.50296	20932.18071	32506.91093	30264.31192	26660.14443	16490.69094	25472.2118	22096.448	24120.885	18630.739	26676.57467	16654.35873	23596.22653	15262.65627	12420.12026	7717.6365	25313.0982	21466.14	15726.87407	30676.865	16463.242	20960.2835
5252	M731T854	2685.6127	2144.541538	6320.376	1977.726	2446.17	3354.2498	4497.822	1119.775636	3101.316857	1965.4402	2770.241667	7490.159071	2198.7966	3282.675846	2064.482	1721.311	2280.851	2884.450417	5719.071933	3729.251214	2306.5044	3258.846733	1104.133333	3670.304909	6725.117839	5416.078571	3380.519286	2188.795236	5853.24	2282.395	2792.854429	938.8626	2958.3628	1822.860692	2571.356571	1748.617824	2253.91	1947.701583	1360.109	1027.112667	1234.3594	1076.253723	3853.200867	2389.082727	1389.929231	2696.5575	2081.035818	1040.439273
14732	M519T56	5952.072	4758.87825	5285.078933	5019.908571	6114.519563	5470.675714	5694.860769	4519.545647	5469.676688	6287.500174	6425.000313	5148.36	4561.505556	5422.0224	6385.75	6084.743762	6998.8632	5190.7245	3559.9637	3599.483333	6658.74	4283.643	4128.864692	3201.926667	2486.537778	2862.964833	6590.645182	3348.195	1654.678	2114.875571	6811.556063	4847.055188	6835.900421	5604.563615	4996.821429	5532.299294	7543.833938	6716.234571	6952.473053	5767.358	6586.558667	3831.993164	6797.933333	4412.6586	8896.789588	5196.233467	4660.056267	2854.83623
11689	M374T567	8589.840812	2217.575733	5274.676154	1546.385867	6311.953375	2199.235	4322.593667	2094.754733	3310.279412	2234.625714	10638.591	15645.92867	2242.192533	4926.861333	119331.0197	6081.856385	5248.607643	5513.48	14862.1242	6742.982063	37507.1354	46541.15822	3228.888	89626.87093	6168.5195	81653.96673	186772.8977	59318.896	196057.4007	61899.50338	4716.3222	2235.3665	5470.123235	2868.988294	4900.78875	19739.38363	7411.443857	2116.930375	3528.195222	3730.446	3510.126	2446.041308	4161.0456	3171.319375	1893.702857	2657.709533	3173.322	3353.603421
11359	M818T530	68414.67021	1952.8972	10206.47692	19672.39592	7264.2816	196505.3889	17412.80357	3048.142857	3638.58	1384380.086	66876.79115	270344.07	943812.6481	351673.7832	2328658.141	57909.62271	1022.791672	300830.875	27220.72	18968.53992	536987.976	30170.44222	5038.176	2918668.146	684322.76	3252.4353	1693639.012	997629.669	24195.63462	213609.1069	6264.009923	928.3526875	5058.130231	356.7571429	41955.52783	144698.5854	4339.099364	2491.657667	8909.097273	5306.730833	3557.365	509.4463	3714.683333	2083.451097	1292.724667	3050.5175	55841.52	1693.698364
400	M489T58	2087.470699	4478.5385	1127.3779	8633.533333	11109.85878	2136.083636	374.9705553	2857.341905	1071.748968	1696.781667	4862.16225	1237.285115	3233.52275	642.5420247	361.9293477	4031.139	1112.049121	800.3892008	2623.748154	542.9402	738.8533113	1158.4514	1026.535667	912.18	428.6839447	524.4837	685.1499084	531.2325526	649.0691648	2219.871333	39430.392	41385.42333	50581.8514	41101.97	39693.024	42209.62632	23912.0925	38940.91867	23036.5655	22269.29537	34128.34696	12039.95405	5748.288	9745.826938	10822.539	7965.395333	6259.1074	5463.699684
19665	M385T780	4155.367846	2643.886	2739.305571	4219.228	3122.344538	3659.6924	4030.081857	2868.4422	2532.276154	3942.569846	3621.5964	2904.3145	3424.458333	3916.15	1390.045882	3376.400545	3238.099846	3085.603929	2581.207	2468.895	2155.837083	1686.6486	2674.463	2355.753	2147.403385	2913.506688	2206.09525	2450.3269	4178.35	2096.5	3639.43	2436.133	4150.816538	4048.905067	2917.32	2457.14112	4286.1182	3486.244667	2631.806333	2372.753526	4027.78875	1193.311538	4949.850286	4197.027333	3936.863333	5695.9052	2803.4056	1553.128889
13230	M568T708	1842.819857	1211.437286	1512.330909	1236.62	1214.181818	1398.54	2272.410385	1286.478818	932.8780833	1137.360714	1439.409231	2188.087308	1455.993	2329.733333	1129.835	1037.051429	1115.868857	1137.272625	1594.1932	1172.0072	1047.470667	1866.452	1152.980769	1121.779	1244.047273	1553.982333	951.8166667	741.2606858	1358.635833	864.3908333	865.165	1141.024615	1548.464286	1038.7574	958.6047692	957.1761538	1525.439632	1237.745455	792.2246667	667.2333333	984.7675	836.01	1753.81625	1782.276333	507.6260376	1848.6132	943.803	1311.1638
7967	M478T696	8944.160143	8262.258538	4910.035455	9636.661	7013.6356	8553.602867	9855.307	6868.256143	6160.65	7599.192857	7036.194	6603.485929	6955.476733	8720.203333	2932.103333	5543.329267	5849.907	4645.54	3963.499286	4260.578923	2749.492308	2492.2485	5110.986667	4644.3325	1840.773643	5067.857143	2707.1338	4125.611333	5179.251	2776.656923	8862.508	8125.808333	10044.54	10239.04973	5250.054133	6204.4565	9840.534462	8059.3535	5950.931278	5437.069667	7818.160111	3803.236875	12090.2674	10565.92933	12835.91721	10798.99167	5611.44	8649.985
8808	M544T280_1	23826.89907	30432.95783	44659.1046	18605.77606	25860.2	27952.74667	26013.94091	23294.02114	37990.8412	36921.21257	34812.77469	22192.6068	17011.46175	16003.325	9801.8094	23001.09193	21264.46043	17892.3696	11142.54223	12516.284	10383.0674	4276.528667	20974.31514	5903.094545	5252.575375	16500.81462	3947.1854	3444.824515	9033.559091	6736.3086	5065.607067	7493.510333	14656.71077	17055.9562	7841.7225	6029.059733	17730.12908	26333.57336	17807.23178	7198.003714	19882.2255	12160.97911	16680.94693	20998.79136	27818.60047	18271.82769	20392.428	4648.158938
15312	M699T729	1493.757765	1451.896875	1447.0255	1354.875	1281.573333	1565.974312	1565.4375	1500.15875	1136.603437	1703.065563	1657.1525	1211.998824	1375.4926	1835.849688	601.1035	1162.058267	1471.67125	879.1794375	770.9028571	1055.194	977.6041176	1151.218895	1378.78375	1199.916667	888.1484118	1097.437688	1058.272353	1092.710937	1488.204375	867.70825	1484.278813	1174.39	2328.3056	2194.3005	1378.9108	929.8986923	1895.525938	1074.231529	1000.255333	1058.492368	1280.166158	825.37275	2004.497738	1927.66	2560.575938	2303.555333	766.8716667	1769.611636
18493	M556T683	2509.3722	2181.197333	1530.9	2554.638437	2286.359333	1963.586333	2094.203867	1746.357533	1630.813333	2007.72	2987.681375	1685.939938	1667.751	1851.512	849.5300714	2204.343867	2686.800867	2627.794667	1956.533667	2248.856867	1379.439286	1351.686584	2368.021133	1666.283786	701.0145455	1731.59	1548.207	2283.3405	2334.915	1516.2	1807.9488	1938.670588	2207.243933	2873.796	1414.348125	2044.333867	2284.225125	2019.65625	1485.89775	1153.692742	2696.314684	1108.257751	2096.535929	2784.483333	2496.404933	3517.097133	1825.816	1608.376611
16861	M242T49	93524.157	89414.546	88853.91955	100388.5235	80605.13133	76576.78277	92926.59867	54393.92532	119470.7715	70742.196	115822.8924	51285.89938	74778.18542	74176.35814	54890.65338	51612.03167	95652.018	62744.84229	53929.66357	71590.7006	75288.30121	41582.96232	74040.497	60178.32982	36047.065	57739.2255	51792.4764	67387.8391	68585.0346	72931.45576	81219.43171	76376.50376	160114.6677	123805.9121	81217.15104	86078.779	113806.9147	80277.65067	88695.58672	52716.09124	79573.14186	68707.59433	60989.15941	42902.76415	103811.4533	86546.70996	60227.79993	43948.71474
16318	M563T44_2	13071.30767	14070.67567	5334.234875	10377.4275	17390.88186	14482.30667	15336.35329	9031.919125	5871.613222	7913.132455	14429.6345	8160.485	5416.04	11165.05489	1193.252098	6024.434143	6471.875	7605	10180.35714	4903.0425	380.7637286	1653.952202	4365.517429	3284.948571	3743.89575	5191.721333	2102.54	2173.1325	5534.566	5539.951954	3159.93725	5908.821625	6594.138692	6558.608643	4568.312	4184.890667	10293.1671	4193.28	2614.94625	4654.677273	6294.315556	7711.413222	12928.25714	10632.23021	8613.60625	10568.23714	9225.951429	12726.35556
5766	M351T554	8154.740533	13578.52	4936.082933	10753.6155	2949.9778	35079.48593	5458.901538	29999.37407	10293.56871	6735.497143	24582.89514	11674.92543	43541.24714	10952.2308	14221.59031	36124.81527	6755.1816	14529.22154	3281.625667	10279.18987	82748.56436	41697.6	21591.908	6989.258467	23327.07867	14273.43733	11863.5076	56205.70607	30324.62533	7591.344333	2315.2435	3789.735	2598.060429	1977.113846	2906.6174	2093.671833	3388.0082	4514.9046	2988.289526	2782.502333	5080.732944	3397.3275	15234.0575	12437.5264	6030.498	2984.5884	8283.610714	3032.154
20861	M413T644	3272.4	2140.218813	2313.913493	2639.875062	2560.845267	3773.964207	3174.8715	3492.600542	1953.29475	2714.528796	2451.420462	1501.812224	2330.009769	2101.09325	2062.860682	5118.243087	2702.684118	3100.937571	1672.4804	4151.5887	4737.9615	3919.35648	1714.131	3425.586316	1654.5375	2098.121056	3884.087227	6096.378	2306.925333	2605.144402	3137.86925	2391.03345	2985.390882	2583.455333	1373.112231	3377.682	2522.656125	3268.79708	2157.122444	2244.28545	3570.013174	1920.9218	2525.662941	2401.270588	2829.789529	3178.4506	2368.078095	2554.807434
5698	M490T711	3454.15675	3239.741625	13304.25	2316.86	1927.211067	4590.494813	7732.563643	2006.7285	8307.352	2469.1398	2397.612	15066.75213	5120.140187	3655.102	7069.394667	2077.768	3942.6976	5958.024067	9921.3554	6915.8475	5558.7952	3994.218	3314.85	3273.2298	21009.10327	8360.41875	11006.316	4346.212	2561.776	2799.484286	1832.5568	1771.176316	2080.5786	1500.186667	3292.461562	2932.074	1877.466429	2106.234267	1865.822478	1909.883789	1313.790789	1057.616769	4668.702	2769.525	894.0981333	2399.014125	2306.18375	1763.765389
17462	M735T329_2	3637.179	2574.819	3378.807275	3830.363813	3110.000091	3298.572643	2973.502067	2411.557889	1467.211167	1786.291	3042.545421	2542.66125	2933.598214	3442.49885	9962.877164	2228.637085	2453.868774	3806.823636	916.88	1353.0065	9139.702756	4037.647321	1991.5422	3988.9449	2328.855606	1092.250505	2140.035736	4953.840549	1618.281136	2929.87478	3615.0285	3158.84	3922.464	3664.242857	1860.68	3284.432	3183.911111	2995.448182	2159.613636	1882.708571	3199.871549	1848.6705	5967.30899	4297.938462	6854.172	3932.884111	2647.770143	2374.065789
17607	M460T620	11330.92	9617.2202	14105.94497	8311.683333	5199.458333	10118.66562	9255.652615	7177.662625	10939.65897	7961.730857	5877.561558	8694.599667	15287.87133	11014.98745	4864.266667	15480.04963	13929.2944	6767.47725	6908.585357	2945.758538	4261.141933	5036.1846	20365.86731	5667.538462	4704.332154	5399.445667	6508.026625	11054.07513	3621.696	4137.276733	7977.000556	6490.669778	4474.550818	7774.115138	5614.707692	5935.533333	8326.514667	6912.785455	4561.8576	6089.266667	8194.806274	3227.80757	18689.26513	8039.787375	9581.517692	7115.274692	10447.58185	7539.255389
1698	M468T741	2937.722727	2377.784	3873.430786	1881.9775	2277.446	3019.5688	3613.413846	2409.8688	4105.968	2935.108733	4350.2206	3456.79525	5927.6238	4452.812	3496.696667	5717.849467	5797.155	5487.517533	4523.9322	4324.419667	4083.447333	1822.260176	5140.050154	3597.387286	14737.98769	4806.736	6645.027692	6989.402308	7825.666786	4232.165867	1065.896	1029.241241	1355.334692	1229.254826	1111.005333	1695.122222	1659.197833	1342.3744	983.4688125	1152.645299	1853.68651	597.1235294	2228.702596	1773.615	1484.223562	2509.2558	1588.277333	1430.098435
5131	M398T588	81307.40357	79887.2088	49886.67553	85230.401	84569.4348	82071.51193	99977.18507	63980.756	43095.12953	69381.27129	90450.69136	52355.58857	41785.089	53137.12615	20011.47087	58992.3425	61453.99692	39960.7116	41452.32	41181.854	26259.54867	20056.70556	32688.38	45780.89286	22079.24923	34258.7026	26295.3824	28740.90814	61335.00923	39893.80371	81101.6934	61668.35039	107020.8364	102920.2737	49270.8426	68932.82122	103098.9291	80292.9498	69932.48222	74539.30233	95547.60772	52874.08165	86605.44533	79488.078	135543.1994	122857.35	59908.46654	76122.03788
6742	M377T854	19382.08947	23434.19571	99753.01264	15414.8415	20727.97173	24638.8846	37167.20421	8611.858667	25282.64957	14732.2506	25707.36664	101344.223	16660.606	26658.14	16812.53614	11503.23	15707.90073	23764.22964	46938.16253	30058.04736	23991.89493	30895.653	9130	64206.13271	63712.8248	44136.444	30271.44129	14433.644	91645.85143	55926.04267	22039.7925	6507.448889	23413.93564	15879.0786	23439.5898	12144.77553	15777.0262	14880.47507	9462.115875	8611.944667	9291.388235	6912.353	28573.581	18682.55143	10926.0242	19928.75353	18159.33921	7542.459824
18220	M558T703	2873.443077	1985.94	1731.065267	3090.233846	2399.9002	2643.58	2917.645	1623.458571	1555.393467	2227.557667	2294.980875	1374.0775	1646.516667	1905.419385	1158.864333	2328.0446	2506.786933	2605.381335	2532.306857	2679.04	1339.846364	1380.902667	2076.9021	1619.33125	662.8371429	2238.669929	2209.555875	2286.495833	1890.794813	1464.8942	1627.242267	2256.083133	3140.974687	3225.412133	2120.331733	1919.973262	2484.115933	2293.7525	1717.357895	1458.3768	2268.50439	1160.867211	2499.623571	2336.734333	2008.6192	4196.112154	2022.4782	1721.304785
12446	M466T637	1733.394182	1773.483429	6027.15	1357.714	1483.848917	2416.6695	4049.491909	1043.252	3041.155	1183.95	1110.711	5163.5502	2200.278889	1796.295556	10087.51844	1372.446167	2258.5725	3199.5984	1923.105	3006.178	6470.507213	7324.326855	2368.843077	954.822	23117.22291	2300.874545	3224.298	2454.127273	2017.191248	1163.091	1280.644	1039.195923	1472.501333	889.7909091	1534.192	1819.792593	1515.434	1918.74	1269.171692	1219.433571	1306.86544	750.1080435	3464.58	1184.634	983.8636364	1258.11425	1538.13	920.6368824
546	M313T89	9430.456	6736.839438	11120.382	11287.2914	7388.6526	12282.93085	10818.00688	12310.74688	11152.58118	21288.13988	12459.73275	3499.335	20697.04832	16512.43124	21776.12405	22490.13842	22244.35979	17390.59994	19100.1564	21976.70116	32611.7099	14718.74704	24965.85	2878.85	14896.34017	23376.28229	25122.98233	34401.80181	20742.64561	13517.5082	3233.416564	1923.887444	5040.515895	4665.560472	3117.118638	1362.671333	4808.056703	3382.289875	4181.581188	3413.981176	5802.354	2311.035263	5444.357333	5861.247	1902.404833	7457.638467	9505.792706	2687.828368
13542	M369T567	2514.115286	1944.768	1637.008	2592.890077	2534.074067	2636.422222	2759.159867	1634.864	1498.924	2338.826	1851.896	1636.026857	2161.966667	3199.622222	875.3571429	1670.129077	1528.144667	1294.547571	1355.147769	1317.239692	726.544	1140.061533	1555.956923	1045.1952	1076.802656	1584.4	1290.425822	1411.781353	2083.9	1011.073636	2071.380333	1852.957235	3921.210357	2892.169429	1633.673333	1265.782636	2077.405714	1943.666769	2463.321467	2113.61425	2325.059944	998.5776842	4336.125643	3641.52224	2495.478667	5877.8018	1266.667733	793.1416829
18559	M515T596_1	2218.881	1707.036133	1352.406	1908.938571	2268.044786	1673.655846	2463.1224	1366.026633	1298.184357	1384.136923	1954.368	1810.718	1451.352	2008.129667	743.964	1506.365538	1720.011	1245.886154	1174.216083	979.387381	796.1737727	1023.272053	1542.863571	1178.4285	781.724	1125.428857	730.7695385	1038.762667	1146.003571	872.963	1325.639077	1185.345059	2595.936	1916.545	1262.824333	1024.8728	1970.787333	1563.8038	1149.706471	954.8965	1383.084316	845.8103841	2913.860714	2393.932667	3536.199333	2555.944643	1359.129333	1393.535417
2567	M175T49	505328.5605	434781.1989	338992.3976	559566.5413	518777.0257	501288.4402	543285.9386	370283.9722	515248.5207	876298.7851	638992.64	384313.7881	470966.6755	483056.494	250465.5145	401513.2397	704314.6003	578993.2964	409143.0519	447801.9647	237595.8245	350531.5799	572436.9379	778325.5179	676310.6866	456751.9079	370955.189	385965.5122	304231.3527	660895.3262	151107.9461	251320.0651	356462.5389	380199.3116	261910.2255	213471.4939	352263.087	297924.9696	302992.6527	215379.0101	337862.2887	248342.2	457683.414	547749.4494	574248.7859	583757.7163	550103.9884	307392.6049
17565	M507T743	17078.25562	13855.56581	13846.00263	19596.7182	17381.34125	18169.90169	22332.74062	15683.74875	12877.6326	18397.2166	16552.99638	14856.446	19625.191	23742.1782	7166.166438	14971.1485	18210.43	12683.96	10787.87325	10360.54007	8590.5525	10149.22333	18382.74753	14551.936	8257.148	11513.33373	9247.966	10269.09606	17805.71006	10366.31094	14661.08213	13878.13005	25144.732	25675.88625	12402.82747	14201.19333	18696.44369	16618.34212	11256.2547	9083.861842	19042.55763	8116.174667	22503.14375	20292.832	28314.53213	26668.68	11498.42313	14863.321
1284	M427T44_2	5918.295556	5305.895182	4301.618667	4485.207273	6325.835571	5024.82	6297.725417	4915.480625	3864.249222	5515.744545	7198.857143	5090.150917	4575.836364	5972.3918	1788.02	4537.2285	6043.1965	5876.987646	5392.259	4611.313667	1770.202833	2719.243008	4300.288	4609.602125	3242.588625	4561.4205	3181.871111	2139.4057	5184.3371	6221.746667	1158.803684	2498.154923	3130.625875	2791.138462	2043.331792	1718.084077	3993.184	1835.335714	1678.229571	1941.02076	2695.784056	2836.403615	4600.306583	4522.969	4260.604444	4759.895455	4766.194333	3558.683333
2159	M731T44_3	2525.537143	2520.143364	1802.306299	2009.1225	2804.776333	2627.677385	3138.03	2250.3221	1438.8474	2111.808	2762.386	2212.604917	1977.898667	3277.134643	1142.306195	2456.124	2489.368286	3097.478276	3644.993949	1814.7591	967.1934128	993.2666667	2060.122692	1834.953727	1722.310286	2317.5144	1104.8367	1976.802121	2767.74875	3473.030083	587.1030769	1343.93915	1117.342	1317.68	892.1111111	879.4978333	1725.36	1625.639324	584.8	843.4415172	1255.371118	1433.135	1972.151909	2101.304	1802.050909	2050.393583	2118.204125	1975.594154
17962	M431T683	2253.248071	4561.448182	1133.389286	3833.402077	2556.584	7125.013267	3085.9072	4296.304667	3436.726	4538.137692	4031.314286	1744.723933	2508.814286	2685.085714	1540.092333	2463.398467	2023.028308	1426.437214	2142.0614	2408.5104	1415.360111	1110.152527	2897.8735	2653.111862	1325.191203	2493.24	2045.676455	1868.893714	1204.35	1393.274667	3417.4806	4860.765	2486.147467	6133.750857	2438.544	2128.225778	6214.2476	1800.288	2764.03	4036.024909	2732.435	2095.879	2737.792077	3124.17	2346.0525	3336.502533	2772.3508	1394.447437
3110	M454T633	19477.4832	17302.65468	52932.93685	16586.88	12366.58325	22327.12195	29707.7442	11904.1806	24375.532	14888.8383	13341.8422	36809.96563	36568.36	31608.4923	11545.95933	22426.76842	24821.47868	25571.86737	35913.6576	18521.00655	10604.08121	18509.22798	35337.0706	15247.0458	12751.0302	14672.08011	16928.0789	29734.8709	12775.49574	8547.10675	9460.6618	6122.2304	7160.435077	6326.16585	11039.571	8381.69475	8360.010857	11526.71867	8390.22975	8332.019775	10115.45048	4105.251079	38257.41	15846.59872	8547.232833	14767.03422	15549.3666	8400.294
9705	M361T1047_2	18839.95	7220.2375	9848.284	10286.64375	8094.42	10425.71562	21658.26	8065.704706	12492.80063	10659.7275	11141.088	8362.7775	14432.63467	38006.10625	9757.543529	16969.66333	17687.015	34892.55	26271.81643	17286.65308	7686.240833	12332.23895	14763.35077	5034.894667	3842.386	10951.1325	9994.3575	19854.24	7855.445333	4777.021429	7478.696875	6071.290476	5958.637333	6068.9125	4956.209375	6989.58	8208.454	11493.126	6257.056	7599.766364	7552.492308	3912.16	20211.1875	9741.902667	13718.33	7437.132	18810.04385	6850.86
11058	M372T761	4099.464688	3133.13	2931.93875	4380.028059	3673.371167	3932.583529	4506.263667	3426.77	2882.790313	3985.536	3638.555222	3994.835294	3498.437529	4550.050812	1238.870769	2417.491059	3677.403529	2322.105882	1774.90875	2795.685882	1727.428895	1254.573526	3174.1495	2408.251688	1645.787	2327.119	2088.611176	2215.617471	2951.4238	1515.2975	3788.205882	3522.514952	4502.972471	4612.1886	2668.888238	3261.781095	4791.549	3646.495667	2738.621667	2699.227947	4027.564545	1468.51	6569.785765	4335.053125	6401.76425	4757.9265	3099.403125	4159.2704
2484	M375T43	7290.214615	4617.17275	10420.531	5511.383636	5882.7222	7298.5716	7566.845647	10787.75435	8608.400733	11620.657	10363.54107	10203.98867	16504.116	16451.10533	38441.05587	20036.10986	14161.31867	17980.62745	25645.1947	21728.10766	58168.51146	20002.32975	24677.17407	50082.46462	29270.07017	35786.5328	49058.96308	49848.88729	50790.91108	58396.863	1061.514667	1920.099143	3176.783846	2701.354688	1890.74	1568.506667	3516.853846	1801.646692	1937.6	1295.357256	2392.837174	2600.43	4038.8908	5562.0665	5658.2505	5361.617143	6656.4168	3439.431333
19875	M237T812	4547.476929	4134.379286	4502.627429	5184.696	3477.913929	7130.724267	4962.844214	2580.720545	3256.717929	7166.875385	4711.140909	4029.7675	4226.555	3245.942	3286.044818	5990.448	4513.127533	3400.248231	4671.849	3736.950857	4497.645286	3791.775882	3881.540071	5485.346533	4520.287286	4145.85	3252.182083	3727.225	6225.912643	5760.936	4509.126	4003.38	7919.6716	6585.005143	5439.915	2817.331333	6109.313857	3281.938143	5195.181	3539.037	4456.978	2334.045278	4820.124786	4464.517846	4050.15	7852.064538	3065.088933	5433.798741
1277	M86T153_2	1667842.913	1239268.941	3662736.532	1425922.139	1291344.208	1652595.611	3173084.522	2160117.726	2222969.387	3153573.327	2070432.116	1627222.963	6399118.499	2323996.111	4688109.455	3586108.997	3701395.18	8580822.823	2727562.969	3605988.953	6344892.966	4780046.71	7980702.858	1988267.4	5411623.053	3544529.398	3759393.31	5709225.412	3247520.114	2114504.753	725382.6529	433043.5257	1058457.419	567273.412	448691.5436	379941.9746	689301.4334	747651.1646	809350.3411	514746.893	1220396.448	927040.5508	1836702.165	1088665.804	3191620.494	1250821.938	1621233.516	636414.5284
2509	M110T49	72885.4335	64518.9258	60039.06269	71062.52786	72144.9361	66906.77927	77431.04679	64945.67014	81133.71945	116213.2121	96785.05063	48421.87629	99919.7476	80608.92429	38274.20427	77733.88907	69399.162	103271.4003	84841.51594	86451.24343	142843.5488	43040.80444	88280.05971	108574.0299	90363.73557	66382.46113	58519.943	81111.072	103064.1238	63334.39346	32697.56493	31800.78445	70773.33071	70380.68286	47189.43402	49805.1968	77957.93473	54934.321	46736.94932	30136.98971	51955.206	27193.05424	72404.97531	51902.352	83310.75276	87788.528	67935.27764	52730.51943
12373	M480T668	330185.5819	241508.8965	801392.3271	197361.3125	134296.5004	380873.7042	346651.5076	155670.0317	399343.0358	204085.2541	103229.5802	490893.03	586781.0333	311975.3912	119588.2472	367570.3395	370234.5844	156623.0246	185356.7687	80941.225	82612.14441	215055.5428	657391.0712	113122.1265	95357.65067	81314.07235	134596.401	346597	115322.7175	64726.43625	190004.3856	59654.35421	84246.88825	74176.14282	163695.83	103984.793	92264.36481	118854.555	118982.6526	119589.6833	134440.4111	32895.97863	903621.3241	126922.728	140962.8772	183829.7334	372994.4109	51158.43037
1066	M443T44_1	4701.541429	3261.769	2903.386	3939.84	3287.00575	2847.543	2637.655	1540.588875	3795.04575	2999.388981	2418.1794	2236.9025	1053.441818	1532.466	692.5	982.5391453	1963.23	1473.100576	1500.684	977.34	196.2870827	1152.824899	788.54	873.5535	824.2502812	1119.816	780.3985714	760.0111564	1273.451714	1379.720286	16186.40744	10449	12751.621	12258.785	10626.24889	9634.80375	6946.6	14635.18182	20872.9335	10678.92	12797.20571	3499.3	4145.92	3536.614714	5550.36	7265.066667	2923.816875	4018.763909
2291	M345T44_2	2733.970909	3537.566909	10413.3042	3632.806667	3335.7	6263.723455	4625.642444	10440.64013	5373.9088	2977.137778	5693.5305	9640.60475	11746.22438	4336.356818	2013.869839	8095.7898	7876.9425	5722.92	4599.738182	3768.93	3388.894352	1869.292385	6294.329417	3589.125091	1943.488769	4084.5585	3408.651111	3667.5925	5072.96175	3114.582245	559.796	1031.113	3219.877228	1095.64	876	611.1895385	3884.488947	1057.05	898.9415833	1190.421818	1307.1753	1045.901143	3097.177778	3526.276091	2650.704167	3036.219667	6300.400909	1742.994778
22373	M824T312_1	5063.781188	4198.6664	7197.638462	2978.556318	4197.818312	3850.3244	3096.31875	3293.697273	3558.744	4118.734938	3888.498	2116.460857	2047.6244	1609.229533	1462.589044	2586.25625	2116.211513	1973.312538	851.9424763	710.4425583	1463.869537	621.4429728	1888.871	1192.487267	841.3710002	644.3393574	788.667513	1162.272235	637.3204631	1079.817421	1274.4005	2018.373053	4401.03375	4549.554	1843.490625	1567.835474	5318.784437	4193.805667	4454.729462	1957.641	4506.9121	3130.412149	2864.795571	3204.153563	4280.175938	3090.017333	3296.918	1202.345308
9137	M263T825	15057.38323	12326.6	19491.834	11189.31667	13761.44308	12347.45	16172.96247	9915.84825	11561.74545	15642.88	20116.09286	18150.00477	12615.17654	14896.08	12033.12	16202.19077	17519.103	17332.575	14493.76993	12427.14138	15896.12538	12789.51929	13697.66667	21006.28179	14197.79685	14778.525	12906.45	14520.19333	23426.91857	15464.79692	13564.825	9075.09	16681.36	13813.42893	15201.88167	9827.777143	15375.40492	11308.18975	11930.2825	11168.14747	12004.781	6920.084778	16887.59731	12775.63215	14894.191	19641.8795	11363.61	11561.3012
20750	M299T65	4644.115714	4308.173333	5418.79	5976.180273	6231.41075	3555.123667	4131.985455	3853.827	3100.902	5003.421889	5285.293333	5476.856	4090.844455	5165.246	2758.47	7035.764681	7191.94175	8361.1638	5071.881273	3740.315857	2950.15	3494.737	6573.75	8649.3244	4296.272727	2522.765936	3972.409727	4937.922	2547.908182	6544.704	6252.607875	6900.883125	10071.875	8289.538	6312.651125	6959.864571	6152.229875	8596.2028	4202.61	5182.3326	8653.11432	5030.708167	5143.0635	6157.874	8245.8275	6549.34	3600.042857	4905.97
16100	M242T240	116018.0317	82262.817	83190.66814	50387.083	98744.28385	57394.24455	89614.64333	44763.672	96343.46873	54114.152	68610.40333	66019.863	59082.387	71119.9305	14760.5661	47870.6417	96797.90713	45754.4484	65051.59607	65662.363	36580.68525	34209.00506	61465.40164	92017.14176	21070.905	58487.97647	47185.86746	32341.977	66182.83843	118081.0431	50697.9618	51184.13224	50796.50893	60899.15867	37287.456	46966.4135	74725.38731	51833.88964	87604.38256	78119.85378	67628.6415	28789.00537	108838.4514	51631.0476	129568.8271	67694.3102	73303.18207	22073.63333
6721	M672T788	3335.800556	2198.02225	1565.0038	3120.138267	2914.6227	3029.284733	1966.887368	1746.736789	1868.013167	5069.7956	2907.106813	1658.23386	1495.696765	3216.711625	769.995049	2451.316313	3205.016375	1479.1569	1021.766583	2225.939	714.5210266	532.2425944	1414.24313	1595.561143	985.6705263	1156.954647	946.2925	1143.522474	2456.846765	667.6111679	5057.817267	2757.502171	4965.458733	4067.404467	15146.439	5200.697714	5199.134533	2645.49075	4037.7475	3720.338939	3093.735147	776.683524	3664.035294	5234.4765	3123.831812	16022.2136	1896.91425	3406.651471
16095	M409T940	3479.815353	4432.986133	2068.8675	5501.333125	2544.209684	2128.65075	2906.65	1615.705875	1427.964657	2081.238733	6233.7705	3750.2034	2968.86225	6070.214333	1503.353471	2004.947412	2272.934312	1802.1495	1678.1424	1590.123938	1506.097151	1518.75219	3052.382833	1880.065143	1086.787109	1821.544875	1772.717199	2207.183438	2489.52	1471.404	3101.270625	2986.0685	5511.787867	3685.594565	3553.469333	2967.565263	4908.6275	2520.42	4302.364526	2590.736842	3197.9676	887.9856207	12374.19133	1838.779	1726.241462	5660.31375	3717.74	1654.1895
14644	M695T827	1143.8758	2067.744	1226.453571	938.8223333	840.2063333	1392.426667	1593.484286	6813.613333	2632.696667	2163.46325	1157.376	1263.948692	2788.426667	1096.740273	434.1373117	1412.954	3266.989929	605.2991769	742.5470455	881.7365789	563.0142	1035.47595	719.8906667	606.68	1561.255184	587.0015695	466.1090909	1090.3072	1399.95	916.2426	1102.954667	816.190686	660.4644444	893.9576	522.652	766.7200588	993.4050714	1021.0926	582.7743333	576.9005455	979.8345556	729.2771988	2933.4966	636.2864286	1128.061067	1311.651214	1404.677867	704.0320588
12364	M502T614_2	463470.9006	204090.664	216387.0867	362990.1731	328652.64	358360.9947	658860.3411	239431.6669	302038.4987	369978.336	435240.2149	200565.8387	430841.9735	717432.3	237353.3579	465127.0332	473588.5702	730532.0343	435385.7274	393207.584	220366.0667	959790.023	458384.2687	197584.135	201994.607	347832.3933	403650.1993	561777.7376	293988.4684	182878.6718	273120.0862	330443.4261	220687.2301	263194.9714	194357.9767	285911.395	350807.6334	385468.539	333755.6076	226649.2283	290717.4517	139266.3718	523326.4722	305275.14	359206.1529	383195.8821	404858.5969	242009.5518
7599	M313T565	2603.621467	2947.152	2244.834375	3501.598	1683.876643	4820.2934	2619.1186	3079.605222	1760.923833	4481.1372	5376.253125	2267.18775	7143.012	3025.9658	3036.582267	5446.032941	2315.710933	2793.6814	3277.589125	4160.020125	4434.8104	3383.102864	2865.8	4624.4902	3217.657933	4490.631933	6357.097786	5877.9	5886.780842	2957.00625	2734.94	1572.992	2203.542	1956.559348	2628.690133	1881.385882	3068.657478	1216.966154	2080.190765	1491.488947	1953.26548	1167.3168	2530.4391	3614.055789	2593.299923	9237.929625	2084.153182	2577.233619
7156	M409T530_3	13745.50769	2754.5	5690.232308	7175.014583	4919.062857	22947.02121	7361.5828	3165.582	3533.555455	67947.548	12926.02093	24492.63333	51916.653	33558.9864	69420.94706	12882.05677	2501.571429	29329.41333	8554.188	7207.8882	40008.276	6649.451667	4696.194	85714.59067	34216.66133	3819.791333	61317.2042	51198.41433	9301.25	25012.65179	4185.0248	1900.956	4594.257	1263.248571	8865.969714	17686.90993	3971.624583	3053.611867	4792.300833	3891.809632	3988.702333	1140.020143	3851.6175	3235.2592	2322.077333	3313.615385	10796.6034	2445.03875
16017	M443T747	3002.757235	2965.50322	2377.685	3060.04975	2883.915	2919.464188	3101.395438	2248.296267	2433.976688	2734.125118	2426.385063	2442.547375	3399.392353	4007.152	1235.86	3226.582	3689.204804	2102.181188	2635.454714	1943.397	1710.333348	1219.140389	2846.469563	1937.172706	933.9876818	2003.628	1539.06	1943.786813	2602.237429	2046.311619	2796.00313	2897.856	2897.05	4408.025778	2080.906267	3070.87085	3394.755	2736.442059	2308.401667	1902.6025	3378.7069	1505.70945	4570.98375	2897.875867	5168.1402	4121.653333	2101.684375	2780.350222
14403	M479T746	2806.255294	2381.620313	2485.870688	2824.401412	2845.870588	2508.365437	2660.757467	2000.817	1964.725	2374.5945	2370.1816	2645.198824	2491.2978	3332.373688	1125.120813	2058.8286	3565.695304	924.065	1774.513125	1626.27	1437.290813	1333.993263	3058.229941	1970.574667	1377.768127	1832.75625	1358.939625	1729.357706	2428.9135	1735.757562	2360.015743	2300.99035	4113.507938	3939.775	2046.499	1948.876632	2929.1132	2511.418313	2073.075	1851.309789	2671.630737	1302.064681	4155.86	3187.180708	3850.6512	4268.800875	1693.476062	2166.828947
5692	M484T640	4059.901	4674.683333	13944.55393	2981.949333	2769.9966	4212.78975	7345.874533	2702.4988	7187.444667	3370.684533	3466.204	14249.62306	6289.469667	4281.466667	9011.0475	2977.792	7338.967267	7358.8356	9148.545267	9012.466933	4981.1792	4563.261161	5216.013	3249.443312	22152.0574	10426.856	10418.80856	4781.314667	3061.990667	3611.516	2865.1468	2346.2595	2705.459333	1765.05	4268.749692	3908.337474	2403.3534	2928.1432	2778.104368	2536.125625	2034.062815	1158.233643	5685.723643	3905.942857	2160.170667	3169.107867	3770.105	2733.626842
[truncated: 4,064 more rows]
[truncated: 18 more columns]
